# Supplementary material for: Tumor-intrinsic response to IFNγ shapes the tumor microenvironment and anti–PD-1 response in NSCLC
Source: Life Sci Alliance. 2019 May 27;2(3):e201900328. doi: 10.26508/lsa.201900328 (PMC6537751; doi:10.26508/lsa.201900328)
Supplement: Supplementary file 1 [file LSA-2019-00328_TableS1.xlsx]

## Sheet: LLC CMT167 GSEA In Vivo
Supplemental Table 1. LLC GSEA In Vivo
NAME	GS<br> follow link to MSigDB	GS DETAILS	SIZE	ES	NES	NOM p-val	FDR q-val	FWER p-val	RANK AT MAX	LEADING EDGE
HALLMARK_APICAL_SURFACE	HALLMARK_APICAL_SURFACE	Details ...	44	0.7882	1.80592	0	0	0	874	tags=23%, list=4%, signal=24%
HALLMARK_ANGIOGENESIS	HALLMARK_ANGIOGENESIS	Details ...	36	0.830614	1.83856	0	0	0	1425	tags=47%, list=7%, signal=51%
HALLMARK_INTERFERON_GAMMA_RESPONSE	HALLMARK_INTERFERON_GAMMA_RESPONSE	Details ...	214	0.675042	1.85934	0	0	0	1776	tags=35%, list=9%, signal=37%
HALLMARK_EPITHELIAL_MESENCHYMAL_TRANSITION	HALLMARK_EPITHELIAL_MESENCHYMAL_TRANSITION	Details ...	194	0.804929	2.19747	0	0	0	1874	tags=44%, list=9%, signal=48%
HALLMARK_COAGULATION	HALLMARK_COAGULATION	Details ...	143	0.775326	2.04789	0	0	0	2274	tags=29%, list=11%, signal=32%
HALLMARK_TNFA_SIGNALING_VIA_NFKB	HALLMARK_TNFA_SIGNALING_VIA_NFKB	Details ...	198	0.790279	2.14457	0	0	0	2416	tags=58%, list=12%, signal=65%
HALLMARK_HEDGEHOG_SIGNALING	HALLMARK_HEDGEHOG_SIGNALING	Details ...	35	0.830071	1.82077	0	0	0	2520	tags=37%, list=12%, signal=42%
HALLMARK_INTERFERON_ALPHA_RESPONSE	HALLMARK_INTERFERON_ALPHA_RESPONSE	Details ...	102	0.741203	1.91115	0	0	0	2587	tags=51%, list=13%, signal=58%
HALLMARK_KRAS_SIGNALING_UP	HALLMARK_KRAS_SIGNALING_UP	Details ...	203	0.657773	1.80454	0	0	0	2650	tags=33%, list=13%, signal=37%
HALLMARK_IL6_JAK_STAT3_SIGNALING	HALLMARK_IL6_JAK_STAT3_SIGNALING	Details ...	87	0.715385	1.79728	0	0	0	2656	tags=40%, list=13%, signal=46%
HALLMARK_INFLAMMATORY_RESPONSE	HALLMARK_INFLAMMATORY_RESPONSE	Details ...	196	0.729589	1.99208	0	0	0	2966	tags=38%, list=14%, signal=44%
HALLMARK_HYPOXIA	HALLMARK_HYPOXIA	Details ...	196	0.672538	1.82614	0	0	0	3124	tags=38%, list=15%, signal=45%
HALLMARK_COMPLEMENT	HALLMARK_COMPLEMENT	Details ...	210	0.660701	1.81465	0	0	0	3434	tags=35%, list=17%, signal=41%
HALLMARK_MYOGENESIS	HALLMARK_MYOGENESIS	Details ...	202	0.666917	1.83363	0	0	0	3910	tags=40%, list=19%, signal=49%
HALLMARK_IL2_STAT5_SIGNALING	HALLMARK_IL2_STAT5_SIGNALING	Details ...	201	0.658314	1.78219	0	7.51323e-05	0.001	2278	tags=33%, list=11%, signal=37%
HALLMARK_ALLOGRAFT_REJECTION	HALLMARK_ALLOGRAFT_REJECTION	Details ...	210	0.634831	1.74434	0	0.00020503	0.003	1690	tags=22%, list=8%, signal=24%
HALLMARK_APICAL_JUNCTION	HALLMARK_APICAL_JUNCTION	Details ...	198	0.629537	1.71194	0	0.000314128	0.005	4573	tags=40%, list=22%, signal=51%
HALLMARK_UV_RESPONSE_DN	HALLMARK_UV_RESPONSE_DN	Details ...	142	0.624621	1.65054	0.00128535	0.00046266	0.008	3126	tags=44%, list=15%, signal=52%
HALLMARK_APOPTOSIS	HALLMARK_APOPTOSIS	Details ...	159	0.614915	1.64708	0	0.00054742	0.01	2313	tags=38%, list=11%, signal=42%
HALLMARK_KRAS_SIGNALING_DN	HALLMARK_KRAS_SIGNALING_DN	Details ...	197	0.582406	1.59425	0	0.00161285	0.031	3391	tags=13%, list=16%, signal=16%
HALLMARK_ESTROGEN_RESPONSE_EARLY	HALLMARK_ESTROGEN_RESPONSE_EARLY	Details ...	199	0.567564	1.55707	0	0.00281979	0.055	2240	tags=27%, list=11%, signal=30%
HALLMARK_TGF_BETA_SIGNALING	HALLMARK_TGF_BETA_SIGNALING	Details ...	54	0.653351	1.54496	0.00301659	0.0032221	0.066	2130	tags=48%, list=10%, signal=54%
HALLMARK_P53_PATHWAY	HALLMARK_P53_PATHWAY	Details ...	196	0.52848	1.44532	0	0.0143412	0.277	2960	tags=37%, list=14%, signal=43%
HALLMARK_WNT_BETA_CATENIN_SIGNALING	HALLMARK_WNT_BETA_CATENIN_SIGNALING	Details ...	42	0.600106	1.35161	0.0546875	0.0496125	0.692	4383	tags=38%, list=21%, signal=48%
RANDOM_PCU_4	RANDOM_PCU_4	Details ...	90	0.502089	1.26949	0.0855172	0.132366	0.96	3361	tags=20%, list=16%, signal=24%
RANDOM_EXPR1_37	RANDOM_EXPR1_37		220	0.456638	1.25637	0.0295203	0.14757	0.974	3372	tags=35%, list=16%, signal=41%
HALLMARK_NOTCH_SIGNALING	HALLMARK_NOTCH_SIGNALING		32	0.554797	1.20994	0.168971	0.234265	0.999	4359	tags=50%, list=21%, signal=63%
RANDOM_EXPR1_29	RANDOM_EXPR1_29		139	0.441251	1.17081	0.123016	0.330538	1	4430	tags=42%, list=22%, signal=54%
HALLMARK_ANDROGEN_RESPONSE	HALLMARK_ANDROGEN_RESPONSE		113	0.437751	1.13521	0.204952	0.439276	1	4733	tags=40%, list=23%, signal=51%
RANDOM_EXPR1_27	RANDOM_EXPR1_27		120	0.427396	1.12042	0.213406	0.465512	1	4076	tags=44%, list=20%, signal=55%
RANDOM_PCU_1	RANDOM_PCU_1		60	0.470057	1.12096	0.260355	0.479243	1	2880	tags=23%, list=14%, signal=27%
RANDOM_EXPR1_39	RANDOM_EXPR1_39		240	0.394769	1.10145	0.189024	0.510554	1	4067	tags=40%, list=20%, signal=49%
RANDOM_EXPR1_21	RANDOM_EXPR1_21		60	0.464971	1.10283	0.266962	0.520946	1	3330	tags=38%, list=16%, signal=46%
HALLMARK_HEME_METABOLISM	HALLMARK_HEME_METABOLISM		190	0.399337	1.09031	0.249688	0.537633	1	4240	tags=38%, list=21%, signal=47%
RANDOM_PCU_19	RANDOM_PCU_19		240	0.392165	1.08469	0.236973	0.543783	1	4779	tags=26%, list=23%, signal=33%
HALLMARK_UV_RESPONSE_UP	HALLMARK_UV_RESPONSE_UP		157	0.402579	1.07346	0.288538	0.556843	1	2330	tags=24%, list=11%, signal=27%
RANDOM_PCU_18	RANDOM_PCU_18		230	0.38975	1.07433	0.260291	0.569061	1	4022	tags=27%, list=20%, signal=33%
RANDOM_PCU_7	RANDOM_PCU_7		120	0.402692	1.04211	0.365101	0.651712	1	2883	tags=19%, list=14%, signal=22%
RANDOM_EXPR1_28	RANDOM_EXPR1_28		130	0.397293	1.04594	0.347712	0.653569	1	3947	tags=39%, list=19%, signal=48%
HALLMARK_ESTROGEN_RESPONSE_LATE	HALLMARK_ESTROGEN_RESPONSE_LATE		211	0.375966	1.03387	0.370324	0.667514	1	3291	tags=22%, list=16%, signal=26%
RANDOM_PCU_14	RANDOM_PCU_14		190	0.373637	1.01527	0.422836	0.725496	1	3680	tags=24%, list=18%, signal=29%
RANDOM_PCU_15	RANDOM_PCU_15		200	0.34354	0.939543	0.63806	0.764214	1	3650	tags=19%, list=18%, signal=22%
RANDOM_EXPR1_23	RANDOM_EXPR1_23		80	0.37774	0.943088	0.567055	0.765429	1	4065	tags=44%, list=20%, signal=54%
RANDOM_PCU_6	RANDOM_PCU_6		110	0.387119	1.00109	0.459754	0.767084	1	4928	tags=26%, list=24%, signal=34%
HALLMARK_PROTEIN_SECRETION	HALLMARK_PROTEIN_SECRETION		96	0.388888	0.995903	0.434659	0.769777	1	4695	tags=47%, list=23%, signal=60%
RANDOM_PCU_11	RANDOM_PCU_11		160	0.354543	0.945877	0.618677	0.770345	1	3261	tags=17%, list=16%, signal=20%
RANDOM_EXPR1_32	RANDOM_EXPR1_32		169	0.351535	0.946841	0.603922	0.781279	1	3891	tags=38%, list=19%, signal=47%
RANDOM_PCU_10	RANDOM_PCU_10		150	0.365697	0.974612	0.512354	0.786399	1	3647	tags=21%, list=18%, signal=25%
RANDOM_EXPR1_36	RANDOM_EXPR1_36		210	0.358992	0.978801	0.51625	0.787225	1	2255	tags=22%, list=11%, signal=25%
RANDOM_EXPR1_38	RANDOM_EXPR1_38		230	0.355043	0.982154	0.492159	0.79101	1	4005	tags=36%, list=19%, signal=44%
HALLMARK_BILE_ACID_METABOLISM	HALLMARK_BILE_ACID_METABOLISM		124	0.365084	0.951886	0.581673	0.792802	1	2103	tags=15%, list=10%, signal=16%
HALLMARK_XENOBIOTIC_METABOLISM	HALLMARK_XENOBIOTIC_METABOLISM		206	0.345775	0.946983	0.616891	0.795498	1	2973	tags=21%, list=14%, signal=25%
RANDOM_PCU_2	RANDOM_PCU_2		70	0.391253	0.967053	0.530758	0.799591	1	1989	tags=17%, list=10%, signal=19%
HALLMARK_GLYCOLYSIS	HALLMARK_GLYCOLYSIS		198	0.35867	0.982648	0.51	0.806615	1	2584	tags=25%, list=13%, signal=28%
RANDOM_PCU_20	RANDOM_PCU_20		250	0.342659	0.952023	0.596386	0.807936	1	4252	tags=21%, list=21%, signal=26%
RANDOM_EXPR1_40	RANDOM_EXPR1_40		250	0.331615	0.922013	0.696751	0.809327	1	4069	tags=37%, list=20%, signal=46%
RANDOM_EXPR1_33	RANDOM_EXPR1_33		179	0.352725	0.953245	0.585859	0.819309	1	4406	tags=39%, list=21%, signal=49%
RANDOM_PCU_13	RANDOM_PCU_13		180	0.353481	0.955148	0.574026	0.828314	1	3119	tags=16%, list=15%, signal=19%
RANDOM_EXPR1_35	RANDOM_EXPR1_35		200	0.320301	0.884606	0.765217	0.914672	1	4051	tags=33%, list=20%, signal=40%
HALLMARK_MITOTIC_SPINDLE	HALLMARK_MITOTIC_SPINDLE		198	0.318737	0.868091	0.821648	0.934763	1	4376	tags=41%, list=21%, signal=52%
RANDOM_PCU_12	RANDOM_PCU_12		170	0.315224	0.845739	0.877822	0.936795	1	2324	tags=12%, list=11%, signal=13%
RANDOM_PCU_16	RANDOM_PCU_16		210	0.312573	0.860818	0.866005	0.940566	1	3933	tags=20%, list=19%, signal=25%
RANDOM_EXPR1_31	RANDOM_EXPR1_31		160	0.317268	0.848101	0.867758	0.944911	1	4423	tags=36%, list=22%, signal=45%
RANDOM_EXPR1_30	RANDOM_EXPR1_30		150	0.31144	0.828504	0.90117	0.947882	1	3517	tags=31%, list=17%, signal=37%
RANDOM_EXPR1_34	RANDOM_EXPR1_34		188	0.318041	0.868323	0.824341	0.949647	1	3495	tags=30%, list=17%, signal=36%
HALLMARK_PANCREAS_BETA_CELLS	HALLMARK_PANCREAS_BETA_CELLS		40	0.376778	0.851018	0.737985	0.951991	1	879	tags=8%, list=4%, signal=8%
RANDOM_EXPR1_26	RANDOM_EXPR1_26		110	0.319107	0.828658	0.874488	0.961943	1	4479	tags=42%, list=22%, signal=53%
RANDOM_EXPR1_22	RANDOM_EXPR1_22		70	0.321911	0.793069	0.887755	0.968784	1	4057	tags=37%, list=20%, signal=46%
HALLMARK_CHOLESTEROL_HOMEOSTASIS	HALLMARK_CHOLESTEROL_HOMEOSTASIS		77	0.329409	0.808294	0.884892	0.973777	1	2608	tags=23%, list=13%, signal=27%
HALLMARK_PI3K_AKT_MTOR_SIGNALING	HALLMARK_PI3K_AKT_MTOR_SIGNALING		104	0.313299	0.793466	0.92027	0.98223	1	5016	tags=41%, list=24%, signal=54%
RANDOM_EXPR1_24	RANDOM_EXPR1_24		90	0.29747	0.751545	0.97711	0.98763	1	4273	tags=37%, list=21%, signal=46%
Supplemental Table 1. CMT167 GSEA In Vivo
NAME	GS<br> follow link to MSigDB	GS DETAILS	SIZE	ES	NES	NOM p-val	FDR q-val	FWER p-val	RANK AT MAX	LEADING EDGE
HALLMARK_INTERFERON_ALPHA_RESPONSE	HALLMARK_INTERFERON_ALPHA_RESPONSE	Details ...	102	0.855544	2.23362	0	0	0	1534	tags=67%, list=7%, signal=72%
HALLMARK_INTERFERON_GAMMA_RESPONSE	HALLMARK_INTERFERON_GAMMA_RESPONSE	Details ...	214	0.797169	2.25794	0	0	0	1722	tags=52%, list=8%, signal=56%
HALLMARK_ALLOGRAFT_REJECTION	HALLMARK_ALLOGRAFT_REJECTION	Details ...	210	0.666726	1.88284	0	0	0	1957	tags=28%, list=10%, signal=31%
HALLMARK_INFLAMMATORY_RESPONSE	HALLMARK_INFLAMMATORY_RESPONSE	Details ...	196	0.625854	1.76137	0	0	0	2691	tags=32%, list=13%, signal=36%
HALLMARK_IL6_JAK_STAT3_SIGNALING	HALLMARK_IL6_JAK_STAT3_SIGNALING	Details ...	87	0.745916	1.93882	0	0	0	2798	tags=47%, list=14%, signal=54%
HALLMARK_TNFA_SIGNALING_VIA_NFKB	HALLMARK_TNFA_SIGNALING_VIA_NFKB	Details ...	198	0.685462	1.93973	0	0	0	3172	tags=53%, list=15%, signal=62%
HALLMARK_COAGULATION	HALLMARK_COAGULATION	Details ...	143	0.694463	1.87533	0	0	0	3251	tags=45%, list=16%, signal=54%
HALLMARK_KRAS_SIGNALING_DN	HALLMARK_KRAS_SIGNALING_DN	Details ...	197	0.626245	1.7629	0	0	0	3967	tags=22%, list=19%, signal=27%
HALLMARK_EPITHELIAL_MESENCHYMAL_TRANSITION	HALLMARK_EPITHELIAL_MESENCHYMAL_TRANSITION	Details ...	194	0.660814	1.85136	0	0	0	4138	tags=48%, list=20%, signal=59%
HALLMARK_COMPLEMENT	HALLMARK_COMPLEMENT	Details ...	210	0.601901	1.71187	0	9.27536e-05	0.001	3095	tags=33%, list=15%, signal=39%
HALLMARK_KRAS_SIGNALING_UP	HALLMARK_KRAS_SIGNALING_UP	Details ...	203	0.574516	1.62797	0	0.0013134	0.016	2601	tags=32%, list=13%, signal=36%
HALLMARK_HYPOXIA	HALLMARK_HYPOXIA	Details ...	196	0.558993	1.56345	0	0.00394596	0.052	2835	tags=31%, list=14%, signal=35%
HALLMARK_MYOGENESIS	HALLMARK_MYOGENESIS	Details ...	202	0.548449	1.54542	0	0.00420607	0.06	2568	tags=27%, list=12%, signal=31%
HALLMARK_APOPTOSIS	HALLMARK_APOPTOSIS	Details ...	159	0.555591	1.54117	0	0.00431748	0.066	2048	tags=31%, list=10%, signal=34%
HALLMARK_ESTROGEN_RESPONSE_LATE	HALLMARK_ESTROGEN_RESPONSE_LATE	Details ...	211	0.544473	1.52932	0	0.00489676	0.079	3245	tags=35%, list=16%, signal=41%
HALLMARK_IL2_STAT5_SIGNALING	HALLMARK_IL2_STAT5_SIGNALING	Details ...	201	0.537631	1.52309	0	0.00510173	0.088	3095	tags=31%, list=15%, signal=36%
HALLMARK_APICAL_JUNCTION	HALLMARK_APICAL_JUNCTION	Details ...	198	0.511231	1.44765	0.001221	0.0191437	0.307	3090	tags=26%, list=15%, signal=31%
RANDOM_PCU_7	RANDOM_PCU_7	Details ...	120	0.527774	1.43494	0.00393185	0.0217481	0.353	4183	tags=28%, list=20%, signal=35%
HALLMARK_XENOBIOTIC_METABOLISM	HALLMARK_XENOBIOTIC_METABOLISM	Details ...	206	0.50739	1.42374	0.00376412	0.0228394	0.404	3180	tags=34%, list=15%, signal=40%
HALLMARK_BILE_ACID_METABOLISM	HALLMARK_BILE_ACID_METABOLISM	Details ...	124	0.530845	1.42611	0.00511509	0.0232262	0.392	2282	tags=24%, list=11%, signal=27%
HALLMARK_PANCREAS_BETA_CELLS	HALLMARK_PANCREAS_BETA_CELLS	Details ...	40	0.602401	1.39256	0.0407855	0.0333985	0.549	4510	tags=33%, list=22%, signal=42%
HALLMARK_ESTROGEN_RESPONSE_EARLY	HALLMARK_ESTROGEN_RESPONSE_EARLY	Details ...	199	0.483922	1.35558	0.0098401	0.0515854	0.722	3209	tags=34%, list=16%, signal=40%
HALLMARK_APICAL_SURFACE	HALLMARK_APICAL_SURFACE	Details ...	44	0.553484	1.30359	0.0859873	0.0943517	0.915	2795	tags=32%, list=14%, signal=37%
RANDOM_PCU_11	RANDOM_PCU_11	Details ...	160	0.45903	1.27859	0.0451128	0.120055	0.964	3518	tags=24%, list=17%, signal=28%
RANDOM_PCU_10	RANDOM_PCU_10		150	0.462131	1.27155	0.0475594	0.121322	0.975	3393	tags=24%, list=17%, signal=29%
HALLMARK_ANGIOGENESIS	HALLMARK_ANGIOGENESIS	Details ...	36	0.555515	1.2745	0.106858	0.12171	0.97	4533	tags=53%, list=22%, signal=68%
HALLMARK_P53_PATHWAY	HALLMARK_P53_PATHWAY		196	0.440742	1.24524	0.0392638	0.152901	0.991	3672	tags=38%, list=18%, signal=46%
HALLMARK_UV_RESPONSE_UP	HALLMARK_UV_RESPONSE_UP		157	0.44918	1.23463	0.0661376	0.166771	0.993	2795	tags=27%, list=14%, signal=31%
HALLMARK_NOTCH_SIGNALING	HALLMARK_NOTCH_SIGNALING		32	0.537172	1.20146	0.19375	0.224402	1	4813	tags=63%, list=23%, signal=81%
RANDOM_PCU_16	RANDOM_PCU_16		210	0.413246	1.16355	0.115764	0.29674	1	2971	tags=17%, list=14%, signal=19%
HALLMARK_ADIPOGENESIS	HALLMARK_ADIPOGENESIS		193	0.413895	1.16402	0.124239	0.305354	1	3757	tags=35%, list=18%, signal=42%
RANDOM_EXPR1_37	RANDOM_EXPR1_37		220	0.407477	1.15307	0.144219	0.315959	1	3827	tags=38%, list=19%, signal=46%
RANDOM_PCU_20	RANDOM_PCU_20		250	0.383567	1.09472	0.221027	0.47616	1	2939	tags=20%, list=14%, signal=23%
RANDOM_EXPR1_36	RANDOM_EXPR1_36		210	0.392348	1.09707	0.245399	0.481912	1	3544	tags=34%, list=17%, signal=40%
RANDOM_PCU_15	RANDOM_PCU_15		200	0.382399	1.07367	0.281741	0.538114	1	2958	tags=17%, list=14%, signal=19%
HALLMARK_GLYCOLYSIS	HALLMARK_GLYCOLYSIS		198	0.372658	1.04461	0.358696	0.632472	1	3373	tags=28%, list=16%, signal=33%
RANDOM_PCU_2	RANDOM_PCU_2		70	0.40786	1.03844	0.372832	0.639636	1	2012	tags=13%, list=10%, signal=14%
RANDOM_EXPR1_33	RANDOM_EXPR1_33		179	0.367791	1.0181	0.422446	0.686229	1	3798	tags=34%, list=18%, signal=41%
RANDOM_PCU_4	RANDOM_PCU_4		90	0.392095	1.02043	0.401146	0.694843	1	4437	tags=27%, list=22%, signal=34%
RANDOM_EXPR1_39	RANDOM_EXPR1_39		240	0.35324	1.00699	0.450957	0.695247	1	2804	tags=25%, list=14%, signal=29%
RANDOM_EXPR1_34	RANDOM_EXPR1_34		188	0.363652	1.01121	0.421642	0.695576	1	3029	tags=31%, list=15%, signal=36%
RANDOM_EXPR1_40	RANDOM_EXPR1_40		250	0.342891	0.978333	0.541618	0.731668	1	3041	tags=28%, list=15%, signal=32%
RANDOM_PCU_13	RANDOM_PCU_13		180	0.347778	0.973335	0.544192	0.733179	1	3188	tags=14%, list=16%, signal=17%
RANDOM_PCU_9	RANDOM_PCU_9		140	0.352603	0.963732	0.542675	0.734629	1	3799	tags=22%, list=18%, signal=27%
RANDOM_EXPR1_28	RANDOM_EXPR1_28		130	0.365623	0.981662	0.518041	0.736828	1	2750	tags=30%, list=13%, signal=34%
HALLMARK_FATTY_ACID_METABOLISM	HALLMARK_FATTY_ACID_METABOLISM		167	0.355446	0.984959	0.499356	0.742046	1	2664	tags=23%, list=13%, signal=26%
HALLMARK_PEROXISOME	HALLMARK_PEROXISOME		104	0.378479	0.989587	0.471724	0.742116	1	2282	tags=23%, list=11%, signal=26%
HALLMARK_OXIDATIVE_PHOSPHORYLATION	HALLMARK_OXIDATIVE_PHOSPHORYLATION		197	0.344781	0.96492	0.562738	0.745909	1	4501	tags=47%, list=22%, signal=59%
RANDOM_EXPR1_35	RANDOM_EXPR1_35		200	0.338199	0.950781	0.585678	0.764348	1	3407	tags=34%, list=17%, signal=40%
RANDOM_EXPR1_30	RANDOM_EXPR1_30		150	0.343266	0.933777	0.652796	0.803529	1	3086	tags=27%, list=15%, signal=32%
RANDOM_PCU_14	RANDOM_PCU_14		190	0.312607	0.867316	0.834541	0.862984	1	1590	tags=9%, list=8%, signal=10%
HALLMARK_HEME_METABOLISM	HALLMARK_HEME_METABOLISM		190	0.316345	0.886036	0.779851	0.871903	1	2784	tags=23%, list=14%, signal=27%
RANDOM_PCU_8	RANDOM_PCU_8		130	0.333197	0.907293	0.702908	0.873038	1	3650	tags=20%, list=18%, signal=24%
RANDOM_EXPR1_27	RANDOM_EXPR1_27		120	0.324602	0.868079	0.782787	0.875936	1	3501	tags=30%, list=17%, signal=36%
RANDOM_PCU_1	RANDOM_PCU_1		60	0.36233	0.888959	0.670959	0.879928	1	3195	tags=18%, list=16%, signal=22%
RANDOM_EXPR1_23	RANDOM_EXPR1_23		80	0.339481	0.870645	0.734088	0.88417	1	2538	tags=23%, list=12%, signal=26%
RANDOM_EXPR1_38	RANDOM_EXPR1_38		230	0.315743	0.897246	0.760736	0.888646	1	3298	tags=30%, list=16%, signal=35%
RANDOM_EXPR1_31	RANDOM_EXPR1_31		160	0.316379	0.873818	0.777635	0.890576	1	3189	tags=29%, list=16%, signal=34%
HALLMARK_REACTIVE_OXIGEN_SPECIES_PATHWAY	HALLMARK_REACTIVE_OXIGEN_SPECIES_PATHWAY		46	0.374683	0.88932	0.652303	0.895394	1	3332	tags=35%, list=16%, signal=41%
RANDOM_PCU_19	RANDOM_PCU_19		240	0.296703	0.844095	0.891304	0.904644	1	3677	tags=18%, list=18%, signal=21%
HALLMARK_WNT_BETA_CATENIN_SIGNALING	HALLMARK_WNT_BETA_CATENIN_SIGNALING		42	0.351054	0.825503	0.79088	0.932529	1	3121	tags=26%, list=15%, signal=31%
RANDOM_EXPR1_21	RANDOM_EXPR1_21		60	0.304802	0.745987	0.955007	0.985336	1	2863	tags=25%, list=14%, signal=29%
RANDOM_PCU_3	RANDOM_PCU_3		80	0.29906	0.767695	0.939944	0.987673	1	1337	tags=11%, list=7%, signal=12%
RANDOM_EXPR1_25	RANDOM_EXPR1_25		100	0.297767	0.777527	0.92027	0.994831	1	4327	tags=39%, list=21%, signal=49%
