# Supplementary material for: Tumor-intrinsic response to IFNγ shapes the tumor microenvironment and anti–PD-1 response in NSCLC
Source: Life Sci Alliance. 2019 May 27;2(3):e201900328. doi: 10.26508/lsa.201900328 (PMC6537751; doi:10.26508/lsa.201900328)
Supplement: Supplementary file 2 [file LSA-2019-00328_TableS2.xlsx]

## Sheet: LLC CMT167 Mutations In Vitro
Supplemental Table 2. LLC Called Mutations via RNA-Seq In Vitro
Chr	Start	End	Ref	Alt	Func.refGene	Gene.refGene	GeneDetail.refGene	ExonicFunc.refGene	AAChange.refGene	cytoBand	genomicSuperDups
chr12	85815969	85815969	-	A	UTR3	0610007P14Rik	NM_021446:c.*144_*145insT			12qD2
chr2	175322110	175322110	C	T	UTR3	0610010B08Rik,Gm14308,Gm14430,Gm14434,Gm4724	NM_001177543:c.*2633G>A;NM_001099349:c.*2633G>A;NM_001100415:c.*2633G>A;NM_001101804:c.*2633G>A;NM_001256480:c.*2633G>A			2qH4	Score=0.999977;Name=chr2:176419936
chr7	116104382	116104382	-	A	exonic	1110004F10Rik		frameshift insertion	1110004F10Rik:NM_019772:exon5:c.490dupA:p.S163fs	7qF1
chr2	156865326	156865326	G	A	exonic	1110008F13Rik		nonsynonymous SNV	1110008F13Rik:NM_026124:exon2:c.G184A:p.V62I	2qH1
chr2	156873054	156873054	C	T	exonic	1110008F13Rik		synonymous SNV	1110008F13Rik:NM_026124:exon4:c.C360T:p.I120I	2qH1
chr2	156873151	156873151	A	T	UTR3	1110008F13Rik,Sla2	NM_026124:c.*67A>T;NM_029983:c.*1269T>A			2qH1
chr2	156873211	156873211	A	G	UTR3	1110008F13Rik,Sla2	NM_026124:c.*127A>G;NM_029983:c.*1209T>C			2qH1
chr2	156873220	156873220	A	G	UTR3	1110008F13Rik,Sla2	NM_026124:c.*136A>G;NM_029983:c.*1200T>C			2qH1
chr9	50764724	50764724	A	C	exonic	1110032A03Rik		nonsynonymous SNV	1110032A03Rik:NM_001311073:exon2:c.T293G:p.I98S,1110032A03Rik:NM_023483:exon2:c.T245G:p.I82S	9qA5.3
chr9	122947736	122947736	-	T	UTR3	1110059G10Rik	NM_025419:c.*157_*158insA			9qF4
chr9	122947822	122947822	-	AC	UTR3	1110059G10Rik	NM_025419:c.*71_*72insGT			9qF4
chr2	127791754	127791754	-	T	ncRNA_exonic	1500011K16Rik				2qF1
chr17	24215740	24215740	G	A	UTR3	1600002H07Rik	NM_028056:c.*119C>T			17qA3.3
chr1	151893163	151893163	-	T	UTR3	1700025G04Rik	NM_197990:c.*230_*231insA			1qG2
chr12	99645608	99645608	T	C	intergenic	1700064M15Rik,Efcab11	dist=17634;dist=71923			12qE
chr12	99645645	99645645	A	G	intergenic	1700064M15Rik,Efcab11	dist=17671;dist=71886			12qE
chr11	85190091	85190091	-	A	intergenic	1700125H20Rik,Appbp2	dist=8937;dist=1219			11qC
chr16	8846907	8846907	-	T	intronic	1810013L24Rik				16qA1
chr11	57801391	57801391	C	A	ncRNA_exonic	2010001A14Rik				11qB1.3
chr2	158075230	158075230	C	-	ncRNA_intronic	2010009K17Rik				2qH1
chr2	158075405	158075405	A	G	ncRNA_intronic	2010009K17Rik				2qH1
chr2	158075727	158075727	G	A	ncRNA_intronic	2010009K17Rik				2qH1
chr2	158075913	158075913	T	C	ncRNA_intronic	2010009K17Rik				2qH1
chr2	158076307	158076307	A	G	ncRNA_intronic	2010009K17Rik				2qH1
chr2	158076371	158076372	AA	-	ncRNA_intronic	2010009K17Rik				2qH1
chr2	158076808	158076808	G	A	ncRNA_intronic	2010009K17Rik				2qH1
chr7	27573130	27573130	T	A	intronic	2310022A10Rik				7qA3
chr7	27573130	27573130	T	C	intronic	2310022A10Rik				7qA3
chr11	62603838	62603838	T	C	ncRNA_intronic	2410006H16Rik				11qB2
chr11	62603917	62603917	C	T	ncRNA_intronic	2410006H16Rik				11qB2
chrX	107785168	107785168	A	G	UTR3	2610002M06Rik	NM_025921:c.*2641T>C			XqD
chr8	20410554	20410554	G	T	ncRNA_exonic	2610005L07Rik				8qA2	Score=0.99356;Name=chr8:20104289
chr8	20410576	20410576	G	A	ncRNA_exonic	2610005L07Rik				8qA2	Score=0.99356;Name=chr8:20104289
chr8	20424606	20424606	C	T	ncRNA_exonic	2610005L07Rik				8qA2	Score=0.99356;Name=chr8:20104289
chr8	20424701	20424701	G	T	ncRNA_exonic	2610005L07Rik				8qA2	Score=0.99356;Name=chr8:20104289
chr8	20424726	20424726	G	C	ncRNA_exonic	2610005L07Rik				8qA2	Score=0.99356;Name=chr8:20104289
chr8	20582075	20582075	T	A	intergenic	2610005L07Rik,Gm21119	dist=157261;dist=32852			8qA2	Score=0.993039;Name=chr8:20323396
chr8	20582161	20582161	G	A	intergenic	2610005L07Rik,Gm21119	dist=157347;dist=32766			8qA2	Score=0.993039;Name=chr8:20323396
chr8	20582321	20582321	C	T	intergenic	2610005L07Rik,Gm21119	dist=157507;dist=32606			8qA2	Score=0.993039;Name=chr8:20323396
chr8	20582371	20582371	T	G	intergenic	2610005L07Rik,Gm21119	dist=157557;dist=32556			8qA2	Score=0.993039;Name=chr8:20323396
chr8	20582373	20582373	T	C	intergenic	2610005L07Rik,Gm21119	dist=157559;dist=32554			8qA2	Score=0.993039;Name=chr8:20323396
chr8	20582389	20582389	C	A	intergenic	2610005L07Rik,Gm21119	dist=157575;dist=32538			8qA2	Score=0.993039;Name=chr8:20323396
chr8	20582409	20582409	G	A	intergenic	2610005L07Rik,Gm21119	dist=157595;dist=32518			8qA2	Score=0.993039;Name=chr8:20323396
chr8	20582417	20582417	A	G	intergenic	2610005L07Rik,Gm21119	dist=157603;dist=32510			8qA2	Score=0.993039;Name=chr8:20323396
chr8	20580572	20580572	T	A	intergenic	2610005L07Rik,Gm21119	dist=155758;dist=34355			8qA2	Score=0.99398;Name=chr18:4195188
chr8	20580603	20580603	-	AC	intergenic	2610005L07Rik,Gm21119	dist=155789;dist=34324			8qA2	Score=0.99398;Name=chr18:4195188
chr8	20580607	20580607	C	G	intergenic	2610005L07Rik,Gm21119	dist=155793;dist=34320			8qA2	Score=0.99398;Name=chr18:4195188
chr8	20580763	20580763	T	C	intergenic	2610005L07Rik,Gm21119	dist=155949;dist=34164			8qA2	Score=0.99398;Name=chr18:4195188
chr8	20580906	20580906	C	A	intergenic	2610005L07Rik,Gm21119	dist=156092;dist=34021			8qA2	Score=0.99398;Name=chr18:4195188
chr8	20580996	20580996	A	G	intergenic	2610005L07Rik,Gm21119	dist=156182;dist=33931			8qA2	Score=0.99398;Name=chr18:4195188
chr8	20581040	20581040	A	T	intergenic	2610005L07Rik,Gm21119	dist=156226;dist=33887			8qA2	Score=0.99398;Name=chr18:4195188
chr8	20581100	20581100	C	A	intergenic	2610005L07Rik,Gm21119	dist=156286;dist=33827			8qA2	Score=0.99398;Name=chr18:4195188
chr8	20581206	20581206	A	T	intergenic	2610005L07Rik,Gm21119	dist=156392;dist=33721			8qA2	Score=0.99398;Name=chr18:4195188
chr8	20581218	20581218	A	G	intergenic	2610005L07Rik,Gm21119	dist=156404;dist=33709			8qA2	Score=0.99398;Name=chr18:4195188
chr8	20581300	20581300	T	-	intergenic	2610005L07Rik,Gm21119	dist=156486;dist=33627			8qA2	Score=0.99398;Name=chr18:4195188
chr8	20581356	20581356	C	T	intergenic	2610005L07Rik,Gm21119	dist=156542;dist=33571			8qA2	Score=0.99398;Name=chr18:4195188
chr8	20581412	20581412	C	T	intergenic	2610005L07Rik,Gm21119	dist=156598;dist=33515			8qA2	Score=0.99398;Name=chr18:4195188
chr8	20581722	20581722	C	G	intergenic	2610005L07Rik,Gm21119	dist=156908;dist=33205			8qA2	Score=0.99398;Name=chr18:4195188
chr8	20581886	20581886	T	G	intergenic	2610005L07Rik,Gm21119	dist=157072;dist=33041			8qA2	Score=0.99398;Name=chr18:4195188
chr8	129217225	129217225	C	T	UTR3	2610044O15Rik8	NM_153780:c.*499G>A			8qE2	Score=0.94572;Name=chr17:94814130
chr8	129217291	129217291	T	C	UTR3	2610044O15Rik8	NM_153780:c.*433A>G			8qE2	Score=0.94572;Name=chr17:94814130
chr8	129217394	129217394	C	T	UTR3	2610044O15Rik8	NM_153780:c.*330G>A			8qE2	Score=0.94572;Name=chr17:94814130
chr8	129217575	129217575	C	T	UTR3	2610044O15Rik8	NM_153780:c.*149G>A			8qE2	Score=0.94572;Name=chr17:94814130
chr8	129217636	129217636	A	C	UTR3	2610044O15Rik8	NM_153780:c.*88T>G			8qE2	Score=0.94572;Name=chr17:94814130
chr8	129282590	129282590	C	A	intergenic	2610044O15Rik8,NONE	dist=48544;dist=NONE			8qE2
chr8	129282651	129282651	C	A	intergenic	2610044O15Rik8,NONE	dist=48605;dist=NONE			8qE2
chr8	129282739	129282739	C	T	intergenic	2610044O15Rik8,NONE	dist=48693;dist=NONE			8qE2
chr8	129282770	129282770	A	T	intergenic	2610044O15Rik8,NONE	dist=48724;dist=NONE			8qE2
chr8	129282808	129282808	A	G	intergenic	2610044O15Rik8,NONE	dist=48762;dist=NONE			8qE2
chr8	129283628	129283628	T	C	intergenic	2610044O15Rik8,NONE	dist=49582;dist=NONE			8qE2
chr9	65890470	65890470	A	C	exonic	2810417H13Rik		nonsynonymous SNV	2810417H13Rik:NM_026515:exon1:c.A42C:p.R14S	9qC
chr9	65902063	65902063	A	-	UTR3	2810417H13Rik	NM_026515:c.*460delA			9qC
chr9	65902926	65902927	GT	-	UTR3	2810417H13Rik	NM_026515:c.*1323_*1324delGT			9qC
chr12	70994629	70994629	A	G	ncRNA_intronic	3110056K07Rik				12qC2
chr14	12301303	12301303	T	-	UTR3	3830406C13Rik	NM_146051:c.*196delT,NM_178141:c.*24delT,NM_001284386:c.*24delT,NM_001284385:c.*24delT,NM_001284384:c.*24delT,NM_001284383:c.*24delT			14qA1
chr3	19895724	19895724	C	T	ncRNA_exonic	4632415L05Rik				3qA2
chr13	119477802	119477802	G	A	exonic	4833420G17Rik		nonsynonymous SNV	4833420G17Rik:NM_001113550:exon9:c.G1445A:p.G482D,4833420G17Rik:NM_026127:exon10:c.G1445A:p.G482D	13qD2.3
chr1	160078228	160078228	T	C	UTR3	4930523C07Rik	NM_001162896:c.*2767T>C			1qH1
chr18	67794574	67794574	-	T	ncRNA_intronic	4930549G23Rik				18qE1
chr13	23356013	23356013	C	A	ncRNA_intronic	4930586N03Rik				13qA3.1
chr6	128375553	128375553	A	G	exonic	4933413G19Rik		nonsynonymous SNV	4933413G19Rik:NM_027697:exon1:c.A35G:p.K12R	6qF3
chr2	156854130	156854130	-	G	ncRNA_exonic	5430405H02Rik				2qH1
chr2	156854224	156854224	G	A	ncRNA_exonic	5430405H02Rik				2qH1
chr2	156854355	156854355	C	G	ncRNA_intronic	5430405H02Rik				2qH1
chr2	156854688	156854688	C	G	ncRNA_intronic	5430405H02Rik				2qH1
chr2	156854919	156854919	T	-	ncRNA_intronic	5430405H02Rik				2qH1
chr2	156854957	156854957	G	A	ncRNA_intronic	5430405H02Rik				2qH1
chr2	156855077	156855077	G	-	ncRNA_intronic	5430405H02Rik				2qH1
chr2	156855078	156855078	C	A	ncRNA_intronic	5430405H02Rik				2qH1
chr4	126612341	126612341	G	A	exonic	5730409E04Rik		nonsynonymous SNV	5730409E04Rik:NM_001013755:exon2:c.G661A:p.E221K,5730409E04Rik:NM_001145950:exon2:c.G661A:p.E221K	4qD2.2
chr4	126612253	126612253	G	A	exonic	5730409E04Rik		synonymous SNV	5730409E04Rik:NM_001013755:exon2:c.G573A:p.Q191Q,5730409E04Rik:NM_001145950:exon2:c.G573A:p.Q191Q	4qD2.2
chr4	126612908	126612908	G	T	UTR3	5730409E04Rik	NM_001145950:c.*535G>T,NM_001013755:c.*535G>T			4qD2.2
chr4	126613173	126613173	T	C	UTR3	5730409E04Rik	NM_001145950:c.*800T>C,NM_001013755:c.*800T>C			4qD2.2
chr4	126613302	126613302	A	G	UTR3	5730409E04Rik	NM_001145950:c.*929A>G,NM_001013755:c.*929A>G			4qD2.2
chr4	126613969	126613969	C	T	UTR3	5730409E04Rik	NM_001145950:c.*1596C>T,NM_001013755:c.*1596C>T			4qD2.2
chr12	18531968	18531968	A	G	exonic	5730507C01Rik		nonsynonymous SNV	5730507C01Rik:NM_001033157:exon3:c.A287G:p.H96R,5730507C01Rik:NM_001201330:exon3:c.A359G:p.H120R	12qA1.2	Score=0.96505;Name=chr12:22919502
chr12	18531975	18531975	A	T	exonic	5730507C01Rik		nonsynonymous SNV	5730507C01Rik:NM_001033157:exon3:c.A294T:p.Q98H,5730507C01Rik:NM_001201330:exon3:c.A366T:p.Q122H	12qA1.2	Score=0.96505;Name=chr12:22919502
chr12	18533365	18533365	G	A	exonic	5730507C01Rik		nonsynonymous SNV	5730507C01Rik:NM_001033157:exon4:c.G353A:p.C118Y,5730507C01Rik:NM_001201330:exon4:c.G425A:p.C142Y	12qA1.2	Score=0.96505;Name=chr12:22919502
chr1	88263199	88263199	C	T	ncRNA_exonic	6430706D22Rik				1qD
chr1	88263296	88263296	A	T	ncRNA_exonic	6430706D22Rik				1qD
chr1	88263313	88263313	T	A	ncRNA_exonic	6430706D22Rik				1qD
chr1	88263324	88263325	AA	-	ncRNA_exonic	6430706D22Rik				1qD
chr1	88263515	88263515	A	C	ncRNA_exonic	6430706D22Rik				1qD
chr1	88263589	88263589	T	C	ncRNA_exonic	6430706D22Rik				1qD
chr1	88263598	88263598	C	T	ncRNA_exonic	6430706D22Rik				1qD
chr1	88263746	88263746	C	G	ncRNA_exonic	6430706D22Rik				1qD
chr1	88263795	88263795	G	C	ncRNA_exonic	6430706D22Rik				1qD
chr1	88263914	88263914	A	G	ncRNA_exonic	6430706D22Rik				1qD
chr1	88263988	88263988	T	C	ncRNA_exonic	6430706D22Rik				1qD
chr1	88264022	88264022	C	A	ncRNA_exonic	6430706D22Rik				1qD
chr1	88264193	88264193	C	A	ncRNA_exonic	6430706D22Rik				1qD
chr1	88264271	88264271	A	G	ncRNA_exonic	6430706D22Rik				1qD
chr1	88264521	88264521	A	G	ncRNA_exonic	6430706D22Rik				1qD
chr1	88264978	88264978	G	A	ncRNA_exonic	6430706D22Rik				1qD
chr1	88264984	88264984	G	C	ncRNA_exonic	6430706D22Rik				1qD
chr1	88265034	88265034	G	A	ncRNA_exonic	6430706D22Rik				1qD
chr1	88265122	88265122	G	A	ncRNA_exonic	6430706D22Rik				1qD
chr13	62700961	62700961	G	C	intergenic	6720489N17Rik,Mir713	dist=76779;dist=59778			13qB3	Score=0.914125;Name=chr13:62204305
chr8	20267675	20267675	C	T	downstream	6820431F20Rik				8qA2	Score=0.983722;Name=chr8:19678438
chr8	20283316	20283316	T	C	ncRNA_exonic	6820431F20Rik				8qA2	Score=0.983722;Name=chr8:19678438
chr8	20283360	20283360	C	A	ncRNA_exonic	6820431F20Rik				8qA2	Score=0.983722;Name=chr8:19678438
chr8	20272209	20272209	C	T	ncRNA_exonic	6820431F20Rik				8qA2	Score=0.99549;Name=chr18:4195188
chr18	77632505	77632505	C	T	downstream	8030462N17Rik				18qE3
chr18	77673532	77673532	G	A	intronic	8030462N17Rik				18qE3
chr18	77673534	77673534	A	G	intronic	8030462N17Rik				18qE3
chr18	54699171	54699171	A	T	intergenic	9330117O12Rik,Zfp608	dist=59301;dist=188874			18qD3
chr1	51302730	51302730	C	T	ncRNA_intronic	9330175M20Rik				1qC1.1
chr6	127150926	127150926	-	GA	ncRNA_intronic	9330179D12Rik				6qF3
chr7	137387382	137387382	A	C	exonic	9430038I01Rik		nonsynonymous SNV	9430038I01Rik:NM_029886:exon3:c.T283G:p.S95A	7qF4
chr11	52403073	52403073	C	T	exonic	9530068E07Rik		nonsynonymous SNV	9530068E07Rik:NM_153117:exon2:c.C164T:p.A55V	11qB1.3
chr11	52403347	52403347	C	T	exonic	9530068E07Rik		synonymous SNV	9530068E07Rik:NM_153117:exon2:c.C438T:p.Y146Y	11qB1.3
chr11	52403443	52403443	G	C	exonic	9530068E07Rik		synonymous SNV	9530068E07Rik:NM_153117:exon2:c.G534C:p.V178V	11qB1.3
chr11	52407257	52407257	A	T	UTR3	9530068E07Rik	NM_153117:c.*181A>T			11qB1.3
chr11	52407307	52407307	T	C	UTR3	9530068E07Rik	NM_153117:c.*231T>C			11qB1.3
chr11	52407409	52407409	T	C	UTR3	9530068E07Rik	NM_153117:c.*333T>C			11qB1.3
chr11	52407622	52407622	T	G	UTR3	9530068E07Rik	NM_153117:c.*546T>G			11qB1.3
chr11	52408578	52408578	-	C	UTR3	9530068E07Rik	NM_153117:c.*1502_*1503insC			11qB1.3
chr4	124944301	124944301	A	G	UTR3	9930104L06Rik	NM_177573:c.*1639A>G			4qD2.2
chr15	61681051	61681051	C	T	intergenic	A1bg,D030024E09Rik	dist=759781;dist=18233			15qD1
chr10	83595247	83595247	-	T	UTR3	A230046K03Rik	NM_001033375:c.*1009_*1010insT			10qC1
chr10	83595919	83595919	C	T	UTR3	A230046K03Rik	NM_001033375:c.*1681C>T			10qC1
chr10	83596010	83596010	A	T	UTR3	A230046K03Rik	NM_001033375:c.*1772A>T			10qC1
chr8	3390099	3390099	G	A	UTR3	A430078G23Rik	NM_001033378:c.*1000G>A			8qA1.1
chr8	3390116	3390116	C	T	UTR3	A430078G23Rik	NM_001033378:c.*1017C>T			8qA1.1
chr1	88266524	88266524	-	T	exonic	A730008H23Rik,Hjurp		frameshift insertion	A730008H23Rik:NM_172505:exon5:c.432dupA:p.L145fs,Hjurp:NM_198652:exon8:c.660dupA:p.L221fs	1qD
chr1	88265185	88265185	G	A	exonic	A730008H23Rik,Hjurp		nonsynonymous SNV	A730008H23Rik:NM_172505:exon5:c.C1772T:p.P591L,Hjurp:NM_198652:exon8:c.C2000T:p.P667L	1qD
chr1	88265258	88265258	A	G	exonic	A730008H23Rik,Hjurp		nonsynonymous SNV	A730008H23Rik:NM_172505:exon5:c.T1699C:p.C567R,Hjurp:NM_198652:exon8:c.T1927C:p.C643R	1qD
chr1	88265309	88265309	C	G	exonic	A730008H23Rik,Hjurp		nonsynonymous SNV	A730008H23Rik:NM_172505:exon5:c.G1648C:p.A550P,Hjurp:NM_198652:exon8:c.G1876C:p.A626P	1qD
chr1	88265570	88265570	T	A	exonic	A730008H23Rik,Hjurp		nonsynonymous SNV	A730008H23Rik:NM_172505:exon5:c.A1387T:p.S463C,Hjurp:NM_198652:exon8:c.A1615T:p.S539C	1qD
chr1	88265846	88265846	A	C	exonic	A730008H23Rik,Hjurp		nonsynonymous SNV	A730008H23Rik:NM_172505:exon5:c.T1111G:p.S371A,Hjurp:NM_198652:exon8:c.T1339G:p.S447A	1qD
chr1	88265980	88265980	T	G	exonic	A730008H23Rik,Hjurp		nonsynonymous SNV	A730008H23Rik:NM_172505:exon5:c.A977C:p.Q326P,Hjurp:NM_198652:exon8:c.A1205C:p.Q402P	1qD
chr1	88266046	88266046	A	C	exonic	A730008H23Rik,Hjurp		nonsynonymous SNV	A730008H23Rik:NM_172505:exon5:c.T911G:p.V304G,Hjurp:NM_198652:exon8:c.T1139G:p.V380G	1qD
chr1	88266121	88266121	G	A	exonic	A730008H23Rik,Hjurp		nonsynonymous SNV	A730008H23Rik:NM_172505:exon5:c.C836T:p.S279F,Hjurp:NM_198652:exon8:c.C1064T:p.S355F	1qD
chr1	88266241	88266241	G	T	exonic	A730008H23Rik,Hjurp		nonsynonymous SNV	A730008H23Rik:NM_172505:exon5:c.C716A:p.P239H,Hjurp:NM_198652:exon8:c.C944A:p.P315H	1qD
chr1	88266452	88266452	C	T	exonic	A730008H23Rik,Hjurp		nonsynonymous SNV	A730008H23Rik:NM_172505:exon5:c.G505A:p.D169N,Hjurp:NM_198652:exon8:c.G733A:p.D245N	1qD
chr1	88266592	88266592	C	A	exonic	A730008H23Rik,Hjurp		nonsynonymous SNV	A730008H23Rik:NM_172505:exon5:c.G365T:p.G122V,Hjurp:NM_198652:exon8:c.G593T:p.G198V	1qD
chr1	88266616	88266616	T	C	exonic	A730008H23Rik,Hjurp		nonsynonymous SNV	A730008H23Rik:NM_172505:exon5:c.A341G:p.E114G,Hjurp:NM_198652:exon8:c.A569G:p.E190G	1qD
chr1	88275050	88275050	A	T	exonic	A730008H23Rik,Hjurp		nonsynonymous SNV	A730008H23Rik:NM_172505:exon3:c.T211A:p.Y71N,Hjurp:NM_198652:exon3:c.T211A:p.Y71N	1qD
chr1	88277413	88277413	A	T	exonic	A730008H23Rik,Hjurp		nonsynonymous SNV	A730008H23Rik:NM_172505:exon1:c.T57A:p.S19R,Hjurp:NM_198652:exon1:c.T57A:p.S19R	1qD
chr1	88277422	88277422	C	A	exonic	A730008H23Rik,Hjurp		nonsynonymous SNV	A730008H23Rik:NM_172505:exon1:c.G48T:p.K16N,Hjurp:NM_198652:exon1:c.G48T:p.K16N	1qD
chr1	88265472	88265472	C	T	exonic	A730008H23Rik,Hjurp		synonymous SNV	A730008H23Rik:NM_172505:exon5:c.G1485A:p.A495A,Hjurp:NM_198652:exon8:c.G1713A:p.A571A	1qD
chr1	88265673	88265673	C	A	exonic	A730008H23Rik,Hjurp		synonymous SNV	A730008H23Rik:NM_172505:exon5:c.G1284T:p.P428P,Hjurp:NM_198652:exon8:c.G1512T:p.P504P	1qD
chr1	88265892	88265892	C	G	exonic	A730008H23Rik,Hjurp		synonymous SNV	A730008H23Rik:NM_172505:exon5:c.G1065C:p.L355L,Hjurp:NM_198652:exon8:c.G1293C:p.L431L	1qD
chr1	88266195	88266195	G	A	exonic	A730008H23Rik,Hjurp		synonymous SNV	A730008H23Rik:NM_172505:exon5:c.C762T:p.H254H,Hjurp:NM_198652:exon8:c.C990T:p.H330H	1qD
chr1	88266255	88266255	C	T	exonic	A730008H23Rik,Hjurp		synonymous SNV	A730008H23Rik:NM_172505:exon5:c.G702A:p.A234A,Hjurp:NM_198652:exon8:c.G930A:p.A310A	1qD
chr1	88277238	88277238	T	C	exonic	A730008H23Rik,Hjurp		synonymous SNV	A730008H23Rik:NM_172505:exon2:c.A144G:p.L48L,Hjurp:NM_198652:exon2:c.A144G:p.L48L	1qD
chr1	88273814	88273814	A	C	intronic	A730008H23Rik,Hjurp				1qD
chr1	88273867	88273867	G	T	intronic	A730008H23Rik,Hjurp				1qD
chr1	88273936	88273936	A	G	intronic	A730008H23Rik,Hjurp				1qD
chr1	88274020	88274020	G	A	intronic	A730008H23Rik,Hjurp				1qD
chr11	101410393	101410393	T	C	exonic	Aarsd1		synonymous SNV	Aarsd1:NM_144829:exon8:c.A822G:p.A274A	11qD
chr8	79687802	79687802	T	C	exonic	Abce1		nonsynonymous SNV	Abce1:NM_015751:exon15:c.A1379G:p.Q460R	8qC1
chr8	79686323	79686323	C	T	intronic	Abce1				8qC1
chr8	79684629	79684629	A	-	UTR3	Abce1	NM_015751:c.*601delT			8qC1
chr8	9989941	9989941	G	T	UTR3	Abhd13	NM_026868:c.*1523G>T,NM_001081119:c.*1523G>T			8qA1.1
chr7	79342015	79342015	C	T	intronic	Abhd2				7qD2
chr7	79342024	79342024	A	G	intronic	Abhd2				7qD2
chr7	79342030	79342030	C	T	intronic	Abhd2				7qD2
chr7	79342081	79342081	G	A	intronic	Abhd2				7qD2
chr7	79342082	79342082	T	A	intronic	Abhd2				7qD2
chr7	79342086	79342086	G	A	intronic	Abhd2				7qD2
chr7	79342102	79342102	C	A	intronic	Abhd2				7qD2
chr7	79342156	79342156	G	A	intronic	Abhd2				7qD2
chr9	122380218	122380218	G	T	UTR3	Abhd5	NM_026179:c.*616G>T			9qF4
chr2	31801379	31801379	T	G	exonic	Abl1		nonsynonymous SNV	Abl1:NM_001112703:exon11:c.T2909G:p.V970G,Abl1:NM_001283045:exon11:c.T2837G:p.V946G,Abl1:NM_009594:exon11:c.T2852G:p.V951G,Abl1:NM_001283046:exon12:c.T2834G:p.V945G,Abl1:NM_001283047:exon12:c.T2144G:p.V715G	2qB
chr1	156648026	156648026	-	A	UTR3	Abl2	NM_009595:c.*5310_*5311insA,NM_001136104:c.*5310_*5311insA			1qG3
chr11	84368696	84368696	-	T	exonic	Acaca		frameshift insertion	Acaca:NM_133360:exon46:c.5857dupT:p.G1952fs	11qC
chr3	36072447	36072447	T	A	intronic	Acad9				3qB
chr3	36072517	36072517	T	A	intronic	Acad9				3qB
chr3	36072530	36072530	-	C	intronic	Acad9				3qB
chr3	36072632	36072632	T	G	intronic	Acad9				3qB
chr3	36072638	36072638	T	C	intronic	Acad9				3qB
chr3	36072670	36072670	C	T	intronic	Acad9				3qB
chr3	36072770	36072770	T	G	intronic	Acad9				3qB
chr3	36072795	36072795	T	C	intronic	Acad9				3qB
chr1	180753256	180753256	G	A	UTR3	Acbd3	NM_133225:c.*886G>A			1qH4
chr7	98215145	98215145	A	G	UTR3	Acer3	NM_025408:c.*1692T>C			7qE1
chr14	54644095	54644095	T	C	exonic	Acin1		synonymous SNV	Acin1:NM_001242605:exon10:c.A1122G:p.E374E,Acin1:NM_001242606:exon10:c.A1083G:p.E361E,Acin1:NM_001085472:exon11:c.A1170G:p.E390E,Acin1:NM_019567:exon11:c.A1329G:p.E443E,Acin1:NM_001085473:exon17:c.A3405G:p.E1135E,Acin1:NM_023190:exon17:c.A3441G:p.E1147E	14qC2
chr11	100476732	100476732	-	A	UTR3	Acly	NM_134037:c.*511_*512insT,NM_001199296:c.*511_*512insT			11qD
chr13	24831425	24831425	G	T	UTR5	Acot13	NM_025790:c.-119C>A			13qA3.1
chr3	97165963	97165963	A	G	exonic	Acp6		nonsynonymous SNV	Acp6:NM_019800:exon2:c.A319G:p.T107A	3qF2.1
chr8	46518278	46518278	G	A	exonic	Acsl1		nonsynonymous SNV	Acsl1:NM_001302163:exon8:c.G770A:p.R257K,Acsl1:NM_007981:exon8:c.G770A:p.R257K	8qB1.1
chr8	46511422	46511422	C	T	exonic	Acsl1		synonymous SNV	Acsl1:NM_001302163:exon5:c.C441T:p.S147S,Acsl1:NM_007981:exon5:c.C441T:p.S147S	8qB1.1
chr8	46518282	46518282	G	A	exonic	Acsl1		synonymous SNV	Acsl1:NM_001302163:exon8:c.G774A:p.V258V,Acsl1:NM_007981:exon8:c.G774A:p.V258V	8qB1.1
chr8	46527252	46527252	G	C	exonic	Acsl1		synonymous SNV	Acsl1:NM_001302163:exon14:c.G1329C:p.V443V,Acsl1:NM_007981:exon14:c.G1329C:p.V443V	8qB1.1
chr1	78681916	78681916	-	A	exonic	Acsl3		frameshift insertion	Acsl3:NM_001033606:exon2:c.285dupA:p.A95fs,Acsl3:NM_028817:exon3:c.285dupA:p.A95fs	1qC4
chr12	70962953	70962953	C	T	UTR3	Actr10	NM_019785:c.*905C>T			12qC2
chr12	70962961	70962961	T	C	UTR3	Actr10	NM_019785:c.*913T>C			12qC2
chr1	125393251	125393251	-	T	UTR3	Actr3	NM_023735:c.*743_*744insA,NM_001205386:c.*743_*744insA,NM_001205385:c.*743_*744insA			1qE2.3
chr2	158638855	158638855	A	G	exonic	Actr5		nonsynonymous SNV	Actr5:NM_175419:exon9:c.A1792G:p.S598G	2qH1
chr2	158628144	158628144	A	G	exonic	Actr5		synonymous SNV	Actr5:NM_175419:exon3:c.A693G:p.P231P	2qH1
chr2	158628165	158628165	A	G	exonic	Actr5		synonymous SNV	Actr5:NM_175419:exon3:c.A714G:p.T238T	2qH1
chr2	158635330	158635330	A	G	exonic	Actr5		synonymous SNV	Actr5:NM_175419:exon6:c.A1200G:p.E400E	2qH1
chr2	158635420	158635420	A	G	exonic	Actr5		synonymous SNV	Actr5:NM_175419:exon6:c.A1290G:p.T430T	2qH1
chr11	30632233	30632233	C	A	exonic	Acyp2		nonsynonymous SNV	Acyp2:NM_029344:exon3:c.G181T:p.G61C	11qA4
chr9	70779313	70779313	-	T	UTR3	Adam10	NM_007399:c.*1219_*1220insT			9qD
chr8	24963063	24963063	C	A	exonic	Adam9		nonsynonymous SNV	Adam9:NM_001270996:exon20:c.G2227T:p.V743F,Adam9:NM_007404:exon20:c.G2227T:p.V743F	8qA2
chr2	26998402	26998402	T	C	UTR3	Adamts13	NM_001290464:c.*61T>C,NM_001290465:c.*61T>C			2qA3
chr13	8764160	8764160	T	C	intergenic	Adarb2,Wdr37	dist=3718;dist=38806			13qA1
chr13	8764184	8764184	T	C	intergenic	Adarb2,Wdr37	dist=3742;dist=38782			13qA1
chr13	8764285	8764285	T	A	intergenic	Adarb2,Wdr37	dist=3843;dist=38681			13qA1
chr13	8764315	8764315	C	T	intergenic	Adarb2,Wdr37	dist=3873;dist=38651			13qA1
chr13	8764324	8764324	G	A	intergenic	Adarb2,Wdr37	dist=3882;dist=38642			13qA1
chr13	8764390	8764390	T	C	intergenic	Adarb2,Wdr37	dist=3948;dist=38576			13qA1
chr13	8764474	8764474	C	T	intergenic	Adarb2,Wdr37	dist=4032;dist=38492			13qA1
chr13	8764504	8764504	T	C	intergenic	Adarb2,Wdr37	dist=4062;dist=38462			13qA1
chr13	8764520	8764520	C	T	intergenic	Adarb2,Wdr37	dist=4078;dist=38446			13qA1
chr13	8764617	8764617	T	C	intergenic	Adarb2,Wdr37	dist=4175;dist=38349			13qA1
chr13	8764674	8764674	C	T	intergenic	Adarb2,Wdr37	dist=4232;dist=38292			13qA1
chr13	8764748	8764748	T	C	intergenic	Adarb2,Wdr37	dist=4306;dist=38218			13qA1
chr13	8764775	8764775	G	A	intergenic	Adarb2,Wdr37	dist=4333;dist=38191			13qA1
chr13	8764788	8764788	T	C	intergenic	Adarb2,Wdr37	dist=4346;dist=38178			13qA1
chr13	8764825	8764825	T	-	intergenic	Adarb2,Wdr37	dist=4383;dist=38141			13qA1
chr13	8764830	8764830	T	C	intergenic	Adarb2,Wdr37	dist=4388;dist=38136			13qA1
chr13	8765001	8765001	T	C	intergenic	Adarb2,Wdr37	dist=4559;dist=37965			13qA1
chr13	8765064	8765064	C	A	intergenic	Adarb2,Wdr37	dist=4622;dist=37902			13qA1
chr13	8765069	8765069	G	T	intergenic	Adarb2,Wdr37	dist=4627;dist=37897			13qA1
chr13	8765099	8765099	-	T	intergenic	Adarb2,Wdr37	dist=4657;dist=37867			13qA1
chr13	8765136	8765136	C	T	intergenic	Adarb2,Wdr37	dist=4694;dist=37830			13qA1
chr13	8765245	8765245	T	C	intergenic	Adarb2,Wdr37	dist=4803;dist=37721			13qA1
chr13	8765256	8765256	A	C	intergenic	Adarb2,Wdr37	dist=4814;dist=37710			13qA1
chr13	8765309	8765309	C	T	intergenic	Adarb2,Wdr37	dist=4867;dist=37657			13qA1
chr13	8765349	8765349	A	G	intergenic	Adarb2,Wdr37	dist=4907;dist=37617			13qA1
chr13	8765373	8765373	C	T	intergenic	Adarb2,Wdr37	dist=4931;dist=37593			13qA1
chr13	8765382	8765382	C	T	intergenic	Adarb2,Wdr37	dist=4940;dist=37584			13qA1
chr13	8765400	8765400	T	C	intergenic	Adarb2,Wdr37	dist=4958;dist=37566			13qA1
chr13	8765430	8765430	T	C	intergenic	Adarb2,Wdr37	dist=4988;dist=37536			13qA1
chr13	8765436	8765436	T	A	intergenic	Adarb2,Wdr37	dist=4994;dist=37530			13qA1
chr13	8765507	8765507	T	C	intergenic	Adarb2,Wdr37	dist=5065;dist=37459			13qA1
chr13	8765513	8765513	A	G	intergenic	Adarb2,Wdr37	dist=5071;dist=37453			13qA1
chr13	8765564	8765564	C	T	intergenic	Adarb2,Wdr37	dist=5122;dist=37402			13qA1
chr13	8765607	8765607	T	C	intergenic	Adarb2,Wdr37	dist=5165;dist=37359			13qA1
chr13	8765700	8765700	A	G	intergenic	Adarb2,Wdr37	dist=5258;dist=37266			13qA1
chr13	8765766	8765766	C	T	intergenic	Adarb2,Wdr37	dist=5324;dist=37200			13qA1
chr13	8765785	8765785	A	G	intergenic	Adarb2,Wdr37	dist=5343;dist=37181			13qA1
chr13	8765800	8765800	C	T	intergenic	Adarb2,Wdr37	dist=5358;dist=37166			13qA1
chr13	8765860	8765860	G	A	intergenic	Adarb2,Wdr37	dist=5418;dist=37106			13qA1
chr13	8765908	8765908	G	A	intergenic	Adarb2,Wdr37	dist=5466;dist=37058			13qA1
chr13	8765983	8765983	T	C	intergenic	Adarb2,Wdr37	dist=5541;dist=36983			13qA1
chr13	8766052	8766052	T	C	intergenic	Adarb2,Wdr37	dist=5610;dist=36914			13qA1
chr13	8766077	8766077	C	T	intergenic	Adarb2,Wdr37	dist=5635;dist=36889			13qA1
chr13	8766158	8766158	T	C	intergenic	Adarb2,Wdr37	dist=5716;dist=36808			13qA1
chr13	8766170	8766170	C	T	intergenic	Adarb2,Wdr37	dist=5728;dist=36796			13qA1
chr13	8766241	8766241	T	C	intergenic	Adarb2,Wdr37	dist=5799;dist=36725			13qA1
chr13	8766244	8766244	-	A	intergenic	Adarb2,Wdr37	dist=5802;dist=36722			13qA1
chr13	8766296	8766296	T	C	intergenic	Adarb2,Wdr37	dist=5854;dist=36670			13qA1
chr13	8766335	8766335	C	A	intergenic	Adarb2,Wdr37	dist=5893;dist=36631			13qA1
chr13	8766344	8766344	T	C	intergenic	Adarb2,Wdr37	dist=5902;dist=36622			13qA1
chr13	8766364	8766364	C	T	intergenic	Adarb2,Wdr37	dist=5922;dist=36602			13qA1
chr13	8766408	8766408	C	T	intergenic	Adarb2,Wdr37	dist=5966;dist=36558			13qA1
chr13	8766489	8766489	C	T	intergenic	Adarb2,Wdr37	dist=6047;dist=36477			13qA1
chr13	8766515	8766515	C	T	intergenic	Adarb2,Wdr37	dist=6073;dist=36451			13qA1
chr13	8766562	8766562	G	A	intergenic	Adarb2,Wdr37	dist=6120;dist=36404			13qA1
chr13	8766565	8766565	G	T	intergenic	Adarb2,Wdr37	dist=6123;dist=36401			13qA1
chr13	8766641	8766641	T	C	intergenic	Adarb2,Wdr37	dist=6199;dist=36325			13qA1
chr13	8766664	8766664	C	A	intergenic	Adarb2,Wdr37	dist=6222;dist=36302			13qA1
chr13	8767260	8767260	T	G	intergenic	Adarb2,Wdr37	dist=6818;dist=35706			13qA1
chr13	8767316	8767316	C	T	intergenic	Adarb2,Wdr37	dist=6874;dist=35650			13qA1
chr10	13563380	13563380	-	C	downstream	Adat2				10qA2
chr16	4320666	4320666	T	G	intronic	Adcy9				16qA1
chr16	4474312	4474312	T	C	intergenic	Adcy9,Srl	dist=53814;dist=5916			16qA1
chr16	4474317	4474317	C	T	intergenic	Adcy9,Srl	dist=53819;dist=5911			16qA1
chr2	168183989	168183989	A	G	exonic	Adnp		nonsynonymous SNV	Adnp:NM_001310088:exon3:c.T701C:p.V234A,Adnp:NM_009628:exon4:c.T1385C:p.V462A,Adnp:NM_001310086:exon5:c.T1385C:p.V462A	2qH3
chr4	126317737	126317737	C	T	exonic	Adprhl2		synonymous SNV	Adprhl2:NM_133883:exon4:c.G702A:p.S234S	4qD2.2
chr4	126317740	126317740	T	C	exonic	Adprhl2		synonymous SNV	Adprhl2:NM_133883:exon4:c.A699G:p.Q233Q	4qD2.2
chr4	126317785	126317785	A	G	exonic	Adprhl2		synonymous SNV	Adprhl2:NM_133883:exon4:c.T654C:p.L218L	4qD2.2
chr4	126317890	126317890	C	T	exonic	Adprhl2		synonymous SNV	Adprhl2:NM_133883:exon4:c.G549A:p.S183S	4qD2.2
chr4	126318449	126318449	C	T	exonic	Adprhl2		synonymous SNV	Adprhl2:NM_133883:exon2:c.G276A:p.V92V	4qD2.2
chr4	126316154	126316154	G	A	downstream	Adprhl2				4qD2.2
chr4	126316464	126316464	C	T	UTR3	Adprhl2	NM_133883:c.*109G>A			4qD2.2
chr4	126316554	126316554	C	G	UTR3	Adprhl2	NM_133883:c.*19G>C			4qD2.2
chr11	67038271	67038271	C	A	exonic	Adprm		nonsynonymous SNV	Adprm:NM_025510:exon5:c.G893T:p.G298V	11qB3
chr11	67041761	67041761	C	G	exonic	Adprm		synonymous SNV	Adprm:NM_025510:exon3:c.G321C:p.T107T	11qB3
chr11	5862393	5862393	T	C	exonic	Aebp1		nonsynonymous SNV	Aebp1:NM_001291857:exon1:c.T242C:p.V81A,Aebp1:NM_009636:exon1:c.T242C:p.V81A	11qA1
chr11	5871386	5871386	G	A	exonic	Aebp1		nonsynonymous SNV	Aebp1:NM_001291857:exon21:c.G2927A:p.R976Q,Aebp1:NM_009636:exon21:c.G2924A:p.R975Q	11qA1
chr11	5864267	5864267	G	C	exonic	Aebp1		synonymous SNV	Aebp1:NM_001291857:exon2:c.G576C:p.P192P,Aebp1:NM_009636:exon2:c.G576C:p.P192P	11qA1
chr11	5868525	5868525	T	C	exonic	Aebp1		synonymous SNV	Aebp1:NM_001291857:exon13:c.T1512C:p.P504P,Aebp1:NM_009636:exon13:c.T1509C:p.P503P	11qA1
chr11	53416831	53416831	C	T	UTR3	Aff4	NM_033565:c.*1316C>T			11qB1.3
chr11	53417306	53417306	A	G	UTR3	Aff4	NM_033565:c.*1791A>G			11qB1.3
chr11	53418762	53418762	C	T	UTR3	Aff4	NM_033565:c.*3247C>T			11qB1.3
chr11	53419921	53419921	C	T	UTR3	Aff4	NM_033565:c.*4406C>T			11qB1.3
chr11	53420293	53420293	A	G	UTR3	Aff4	NM_033565:c.*4778A>G			11qB1.3
chr8	53513574	53513574	C	A	exonic	Aga		nonsynonymous SNV	Aga:NM_001005847:exon2:c.C160A:p.L54M,Aga:NM_001205054:exon2:c.C160A:p.L54M	8qB1.3
chr8	53517823	53517823	T	C	exonic	Aga		nonsynonymous SNV	Aga:NM_001005847:exon5:c.T577C:p.S193P,Aga:NM_001205054:exon5:c.T577C:p.S193P	8qB1.3
chr8	53517771	53517771	C	T	exonic	Aga		synonymous SNV	Aga:NM_001005847:exon5:c.C525T:p.P175P,Aga:NM_001205054:exon5:c.C525T:p.P175P	8qB1.3
chr8	53520267	53520267	C	T	exonic	Aga		synonymous SNV	Aga:NM_001005847:exon7:c.C729T:p.A243A,Aga:NM_001205054:exon7:c.C699T:p.A233A	8qB1.3
chr3	116740501	116740501	C	T	UTR3	Agl	NM_001081326:c.*4317G>A			3qG1
chr3	116740506	116740506	C	T	UTR3	Agl	NM_001081326:c.*4312G>A			3qG1
chr4	126438301	126438301	-	T	UTR3	Ago1	NM_001317173:c.*1087_*1088insA,NM_153403:c.*1201_*1202insA,NM_001317174:c.*1201_*1202insA			4qD2.2
chr10	78271989	78271989	-	A	UTR3	Agpat3	NM_053014:c.*1697_*1698insT			10qC1
chr2	75926987	75926987	-	T	UTR3	Agps	NM_172666:c.*944_*945insT			2qC3
chr3	107670315	107670315	T	C	exonic	Ahcyl1		nonsynonymous SNV	Ahcyl1:NM_145542:exon8:c.A788G:p.Y263C	3qF2.3
chr6	29910926	29910926	A	G	UTR3	Ahcyl2	NM_021414:c.*1880A>G,NM_001171000:c.*1880A>G,NM_001171001:c.*1880A>G			6qA3.3
chr3	152709949	152709949	C	T	intergenic	AI115009,Pigk	dist=28517;dist=4151			3qH3
chr5	23700711	23700711	G	A	ncRNA_intronic	AI506816				5qA3	Score=0.954083;Name=chr5:23850439
chr5	23700712	23700712	T	G	ncRNA_intronic	AI506816				5qA3	Score=0.954083;Name=chr5:23850439
chr10	43997311	43997311	C	T	exonic	Aim1		nonsynonymous SNV	Aim1:NM_172393:exon2:c.G2678A:p.R893H	10qB2
chr2	32633870	32633870	G	C	UTR3	Ak1	NM_001198790:c.*161G>C,NM_001198791:c.*161G>C,NM_001198792:c.*161G>C,NM_021515:c.*161G>C			2qB
chr4	128993397	128993397	C	T	exonic	Ak2		synonymous SNV	Ak2:NM_001033966:exon1:c.C54T:p.A18A,Ak2:NM_016895:exon1:c.C54T:p.A18A	4qD2.2
chr4	128999214	128999214	A	G	exonic	Ak2		synonymous SNV	Ak2:NM_001033966:exon2:c.A174G:p.S58S,Ak2:NM_016895:exon2:c.A174G:p.S58S	4qD2.2
chr4	129008072	129008072	C	T	exonic	Ak2		synonymous SNV	Ak2:NM_001033966:exon6:c.C537T:p.N179N,Ak2:NM_016895:exon6:c.C537T:p.N179N	4qD2.2
chr4	129010717	129010717	-	T	UTR3	Ak2	NM_016895:c.*150_*151insT			4qD2.2
chr4	129011105	129011105	C	T	UTR3	Ak2	NM_016895:c.*538C>T			4qD2.2
chr4	101463701	101463701	G	A	UTR3	Ak4	NM_001177602:c.*34G>A,NM_001177605:c.*34G>A,NM_001177604:c.*34G>A,NM_009647:c.*34G>A			4qC6
chr4	101464065	101464065	T	C	UTR3	Ak4	NM_001177602:c.*398T>C,NM_001177605:c.*398T>C,NM_001177604:c.*398T>C,NM_009647:c.*398T>C			4qC6
chr4	101464440	101464440	T	-	UTR3	Ak4	NM_001177602:c.*773delT,NM_001177605:c.*773delT,NM_001177604:c.*773delT,NM_009647:c.*773delT			4qC6
chr4	101464604	101464604	-	A	UTR3	Ak4	NM_001177602:c.*937_*938insA,NM_001177605:c.*937_*938insA,NM_001177604:c.*937_*938insA,NM_009647:c.*937_*938insA			4qC6
chr13	100664134	100664134	G	T	exonic	Ak6		nonsynonymous SNV	Ak6:NM_027592:exon4:c.G264T:p.W88C	13qD1
chr11	61916141	61916141	T	C	exonic	Akap10		nonsynonymous SNV	Akap10:NM_019921:exon3:c.A262G:p.T88A	11qB2
chr11	61871924	61871924	-	AC	UTR3	Akap10	NM_019921:c.*1091_*1092insGT			11qB2
chr4	123736464	123736464	-	T	UTR3	Akirin1	NM_023423:c.*389_*390insA			4qD2.2
chr8	91129733	91129733	-	T	exonic	Aktip		frameshift insertion	Aktip:NM_001302266:exon3:c.114dupA:p.Q39fs,Aktip:NM_001302268:exon3:c.114dupA:p.Q39fs,Aktip:NM_001302337:exon3:c.114dupA:p.Q39fs,Aktip:NM_001302267:exon4:c.114dupA:p.Q39fs,Aktip:NM_010241:exon4:c.114dupA:p.Q39fs	8qC4
chr9	106236538	106236538	G	A	exonic	Alas1		nonsynonymous SNV	Alas1:NM_001291835:exon9:c.C1507T:p.R503C,Alas1:NM_020559:exon9:c.C1507T:p.R503C	9qF1
chr16	52290961	52290961	-	T	exonic	Alcam		frameshift insertion	Alcam:NM_001331110:exon7:c.773dupA:p.N258fs,Alcam:NM_009655:exon7:c.773dupA:p.N258fs	16qB5
chr7	45148000	45148000	C	A	exonic	Aldh16a1		nonsynonymous SNV	Aldh16a1:NM_145954:exon4:c.G383T:p.G128V	7qB3
chr19	3918821	3918821	C	T	exonic	Aldh3b1		nonsynonymous SNV	Aldh3b1:NM_026316:exon7:c.G731A:p.C244Y	19qA
chr3	54749615	54749615	-	T	UTR3	Alg5	NM_025442:c.*271_*272insT			3qC
chr4	99744501	99744501	T	C	exonic	Alg6		nonsynonymous SNV	Alg6:NM_001081264:exon9:c.T692C:p.F231S	4qC6
chr4	99743782	99743782	G	A	exonic	Alg6		synonymous SNV	Alg6:NM_001081264:exon8:c.G522A:p.A174A	4qC6
chr4	99743836	99743836	A	C	exonic	Alg6		synonymous SNV	Alg6:NM_001081264:exon8:c.A576C:p.A192A	4qC6
chr4	99744589	99744589	T	A	exonic	Alg6		synonymous SNV	Alg6:NM_001081264:exon9:c.T780A:p.V260V	4qC6
chr7	97382675	97382675	C	T	exonic	Alg8		synonymous SNV	Alg8:NM_199035:exon6:c.C648T:p.S216S	7qE1
chr9	3385477	3385477	C	T	exonic	Alkbh8		nonsynonymous SNV	Alkbh8:NM_026303:exon12:c.C1873T:p.R625C	9qA1
chr11	120594717	120594717	A	-	UTR3	Alyref	NM_011568:c.*136delT			11qE2
chr8	93972108	93972108	A	-	UTR3	Amfr	NM_011787:c.*1059delT			8qC5
chr2	128659804	128659804	G	A	exonic	Anapc1		nonsynonymous SNV	Anapc1:NM_008569:exon19:c.C2317T:p.L773F	2qF1
chr18	36609894	36609894	A	G	intronic	Ankhd1				18qB2
chr8	11612274	11612274	-	A	UTR3	Ankrd10	NM_001281975:c.*209_*210insT,NM_001281974:c.*209_*210insT,NM_133971:c.*209_*210insT			8qA1.1
chr8	122892956	122892956	C	T	exonic	Ankrd11		nonsynonymous SNV	Ankrd11:NM_001081379:exon9:c.G4093A:p.E1365K	8qE1
chr2	11778820	11778820	G	A	exonic	Ankrd16		nonsynonymous SNV	Ankrd16:NM_177268:exon1:c.G232A:p.A78T	2qA1
chr15	36477885	36477885	G	A	UTR3	Ankrd46	NM_175134:c.*1372C>T			15qB3.1
chr4	46472550	46472550	T	-	UTR3	Anp32b	NM_130889:c.*396delT			4qB1
chr11	5026287	5026287	T	G	exonic	Ap1b1		synonymous SNV	Ap1b1:NM_001243043:exon11:c.T1314G:p.S438S,Ap1b1:NM_001243044:exon11:c.T1314G:p.S438S,Ap1b1:NM_007454:exon11:c.T1314G:p.S438S	11qA1
chr11	5033728	5033728	C	G	exonic	Ap1b1		synonymous SNV	Ap1b1:NM_001243044:exon15:c.C2040G:p.A680A,Ap1b1:NM_007454:exon15:c.C2040G:p.A680A,Ap1b1:NM_001243043:exon16:c.C2061G:p.A687A	11qA1
chr11	5039167	5039167	A	G	exonic	Ap1b1		synonymous SNV	Ap1b1:NM_001243044:exon17:c.A2343G:p.P781P,Ap1b1:NM_007454:exon17:c.A2343G:p.P781P,Ap1b1:NM_001243043:exon18:c.A2364G:p.P788P	11qA1
chr11	5042101	5042101	T	C	UTR3	Ap1b1	NM_001243043:c.*309T>C,NM_001243044:c.*309T>C,NM_007454:c.*309T>C			11qA1
chr11	5042430	5042430	A	G	UTR3	Ap1b1	NM_001243043:c.*638A>G,NM_001243044:c.*638A>G,NM_007454:c.*638A>G			11qA1
chr8	72257038	72257038	C	-	UTR3	Ap1m1	NM_007456:c.*281delC			8qB3.3
chr8	22803778	22803778	T	G	exonic	Ap3m2		synonymous SNV	Ap3m2:NM_001122820:exon2:c.A255C:p.R85R,Ap3m2:NM_029505:exon2:c.A255C:p.R85R	8qA2
chr2	131213075	131213075	-	G	exonic	Ap5s1		frameshift insertion	Ap5s1:NM_027129:exon4:c.716_717insG:p.V239fs	2qF1
chr2	131213077	131213077	G	A	exonic	Ap5s1		nonsynonymous SNV	Ap5s1:NM_027129:exon4:c.G718A:p.E240K	2qF1
chr18	62953550	62953550	-	A	downstream	Apcdd1				18qE1
chr3	95897011	95897011	-	T	UTR3	Aph1a	NM_146104:c.*640_*641insT,NM_146134:c.*253_*254insT			3qF2.1
chrX	48026964	48026964	-	T	UTR3	Apln	NM_013912:c.*748_*749insA			XqA5
chrX	48027556	48027556	G	T	UTR3	Apln	NM_013912:c.*157C>A			XqA5
chr14	26923799	26923799	C	T	exonic	Appl1		nonsynonymous SNV	Appl1:NM_145221:exon22:c.G2053A:p.V685I	14qA3
chr9	44749487	44749487	A	G	intronic	Arcn1				9qA5.2
chr9	44742272	44742272	-	A	UTR3	Arcn1	NM_145985:c.*1654_*1655insT			9qA5.2
chr6	28426313	28426313	G	T	UTR3	Arf5	NM_007480:c.*155G>T			6qA3.3
chr6	28426381	28426381	T	A	UTR3	Arf5	NM_007480:c.*223T>A			6qA3.3
chr3	84496299	84496299	-	A	UTR3	Arfip1	NM_001293801:c.*1436_*1437insT,NM_001081093:c.*1436_*1437insT			3qF1
chr1	171403947	171403947	G	A	exonic	Arhgap30		synonymous SNV	Arhgap30:NM_001005508:exon7:c.G831A:p.A277A	1qH3
chr1	171409606	171409606	-	T	UTR3	Arhgap30	NM_001005508:c.*265_*266insT			1qH3
chr7	16511254	16511254	-	A	exonic	Arhgap35		frameshift insertion	Arhgap35:NM_172739:exon5:c.3974dupT:p.F1325fs	7qA2
chr7	16562324	16562324	-	A	exonic	Arhgap35		stopgain	Arhgap35:NM_172739:exon2:c.2814dupT:p.K939_D940delinsX	7qA2
chr9	8996027	8996027	-	T	UTR3	Arhgap42	NM_027823:c.*1569_*1570insA			9qA1
chr12	52559977	52559977	T	C	exonic	Arhgap5		nonsynonymous SNV	Arhgap5:NM_009706:exon4:c.T3956C:p.I1319T	12qC1
chr9	43044271	43044271	-	T	exonic	Arhgef12		frameshift insertion	Arhgef12:NM_027144:exon2:c.48dupA:p.P17fs	9qA5.1
chr9	42966646	42966646	T	C	UTR3	Arhgef12	NM_027144:c.*2536A>G			9qA5.1
chr3	88646262	88646262	T	A	exonic	Arhgef2		nonsynonymous SNV	Arhgef2:NM_001198912:exon21:c.T2705A:p.L902H,Arhgef2:NM_001198913:exon21:c.T2699A:p.L900H,Arhgef2:NM_008487:exon21:c.T2786A:p.L929H,Arhgef2:NM_001198911:exon22:c.T2735A:p.L912H	3qF1
chr4	133681919	133681919	T	G	exonic	Arid1a		nonsynonymous SNV	Arid1a:NM_001080819:exon20:c.A5264C:p.Y1755S	4qD2.3
chr9	59392745	59392745	-	T	UTR3	Arih1	NM_019927:c.*548_*549insA			9qB
chr16	62794797	62794797	T	-	UTR3	Arl13b	NM_026577:c.*835delA			16qC1.3
chr1	88698690	88698690	G	-	UTR3	Arl4c	NM_177305:c.*2396delC			1qD
chr7	118119524	118119524	-	T	UTR3	Arl6ip1	NM_019419:c.*767_*768insA			7qF1
chr3	19133423	19133423	T	-	UTR3	Armc1	NM_028840:c.*609delA			3qA2
chrX	134721038	134721038	C	T	exonic	Armcx1		synonymous SNV	Armcx1:NM_001166378:exon4:c.C888T:p.D296D,Armcx1:NM_001166379:exon4:c.C888T:p.D296D,Armcx1:NM_001166380:exon5:c.C888T:p.D296D,Armcx1:NM_001166377:exon6:c.C888T:p.D296D,Armcx1:NM_030066:exon6:c.C888T:p.D296D	XqE3
chr5	145128324	145128324	C	A	downstream	Arpc1b,Pdap1				5qG2
chr1	74267989	74267989	A	-	UTR3	Arpc2	NM_029711:c.*194delA			1qC3
chr15	64094446	64094446	C	T	exonic	Asap1		nonsynonymous SNV	Asap1:NM_001276462:exon26:c.G2740A:p.E914K,Asap1:NM_001276463:exon26:c.G2704A:p.E902K,Asap1:NM_001276461:exon27:c.G2629A:p.E877K,Asap1:NM_001276467:exon28:c.G2638A:p.E880K,Asap1:NM_010026:exon29:c.G2809A:p.E937K	15qD1
chr15	98135577	98135577	-	A	UTR3	Asb8	NM_030121:c.*228_*229insT,NM_001170711:c.*228_*229insT,NM_001170710:c.*228_*229insT			15qF1
chr11	4658297	4658297	C	G	exonic	Ascc2		nonsynonymous SNV	Ascc2:NM_029291:exon7:c.C692G:p.P231R	11qA1
chr11	4670427	4670427	C	G	exonic	Ascc2		nonsynonymous SNV	Ascc2:NM_029291:exon13:c.C1312G:p.P438A	11qA1
chr11	4658289	4658289	G	A	exonic	Ascc2		synonymous SNV	Ascc2:NM_029291:exon7:c.G684A:p.E228E	11qA1
chr11	4668925	4668925	T	C	exonic	Ascc2		synonymous SNV	Ascc2:NM_029291:exon12:c.T1149C:p.A383A	11qA1
chr11	4670333	4670333	T	G	exonic	Ascc2		synonymous SNV	Ascc2:NM_029291:exon13:c.T1218G:p.V406V	11qA1
chr11	4672315	4672315	C	A	exonic	Ascc2		synonymous SNV	Ascc2:NM_029291:exon14:c.C1380A:p.A460A	11qA1
chr11	4682934	4682934	A	G	exonic	Ascc2		synonymous SNV	Ascc2:NM_029291:exon20:c.A2106G:p.V702V	11qA1
chr11	4683687	4683687	G	A	downstream	Ascc2				11qA1
chr11	4683704	4683704	G	A	downstream	Ascc2				11qA1
chr11	4683924	4683924	T	C	downstream	Ascc2				11qA1
chr11	4683159	4683159	G	A	UTR3	Ascc2	NM_029291:c.*81G>A			11qA1
chr11	4683192	4683192	T	C	UTR3	Ascc2	NM_029291:c.*114T>C			11qA1
chr11	4640392	4640392	A	G	UTR5	Ascc2	NM_029291:c.-8A>G			11qA1
chr11	4685492	4685492	C	T	intergenic	Ascc2,Uqcr10	dist=2106;dist=16476			11qA1
chr2	153400007	153400007	G	A	exonic	Asxl1		nonsynonymous SNV	Asxl1:NM_001039939:exon12:c.G2479A:p.V827I	2qH1
chr2	153400071	153400071	A	C	exonic	Asxl1		nonsynonymous SNV	Asxl1:NM_001039939:exon12:c.A2543C:p.D848A	2qH1
chr2	153400883	153400883	G	C	exonic	Asxl1		nonsynonymous SNV	Asxl1:NM_001039939:exon12:c.G3355C:p.D1119H	2qH1
chr2	153401052	153401052	C	T	exonic	Asxl1		nonsynonymous SNV	Asxl1:NM_001039939:exon12:c.C3524T:p.A1175V	2qH1
chr2	153401088	153401088	A	T	exonic	Asxl1		nonsynonymous SNV	Asxl1:NM_001039939:exon12:c.A3560T:p.E1187V	2qH1
chr2	153401378	153401378	A	G	exonic	Asxl1		nonsynonymous SNV	Asxl1:NM_001039939:exon12:c.A3850G:p.T1284A	2qH1
chr2	153401541	153401541	A	G	exonic	Asxl1		nonsynonymous SNV	Asxl1:NM_001039939:exon12:c.A4013G:p.D1338G	2qH1
chr2	153401550	153401550	A	G	exonic	Asxl1		nonsynonymous SNV	Asxl1:NM_001039939:exon12:c.A4022G:p.K1341R	2qH1
chr2	153401927	153401927	G	A	exonic	Asxl1		nonsynonymous SNV	Asxl1:NM_001039939:exon12:c.G4399A:p.A1467T	2qH1
chr2	153352206	153352206	A	G	exonic	Asxl1		synonymous SNV	Asxl1:NM_001039939:exon2:c.A75G:p.S25S	2qH1
chr2	153401764	153401764	C	T	exonic	Asxl1		synonymous SNV	Asxl1:NM_001039939:exon12:c.C4236T:p.A1412A	2qH1
chr2	153402170	153402171	CT	-	UTR3	Asxl1	NM_001039939:c.*97_*98delCT			2qH1
chr2	153402526	153402526	T	C	UTR3	Asxl1	NM_001039939:c.*453T>C			2qH1
chr2	153402561	153402561	T	C	UTR3	Asxl1	NM_001039939:c.*488T>C			2qH1
chr2	153403294	153403294	C	T	UTR3	Asxl1	NM_001039939:c.*1221C>T			2qH1
chr15	58095232	58095232	A	-	UTR3	Atad2	NM_027435:c.*295delT			15qD1
chr2	73818808	73818808	-	A	UTR3	Atf2	NM_009715:c.*113_*114insT,NM_001025093:c.*113_*114insT,NM_001284369:c.*113_*114insT,NM_001284373:c.*113_*114insT,NM_001284372:c.*113_*114insT,NM_001284376:c.*113_*114insT,NM_001284374:c.*113_*114insT			2qC3
chr3	103645416	103645416	A	G	exonic	Atg4a		nonsynonymous SNV	Atg4a:NM_174875:exon1:c.T608C:p.V203A	3qF2.2
chr3	103645549	103645549	T	C	exonic	Atg4a		nonsynonymous SNV	Atg4a:NM_174875:exon1:c.A475G:p.T159A	3qF2.2
chr3	103645912	103645912	A	G	exonic	Atg4a		nonsynonymous SNV	Atg4a:NM_174875:exon1:c.T112C:p.F38L	3qF2.2
chr3	103645342	103645342	A	G	exonic	Atg4a		synonymous SNV	Atg4a:NM_174875:exon1:c.T682C:p.L228L	3qF2.2
chr3	103645784	103645784	A	G	exonic	Atg4a		synonymous SNV	Atg4a:NM_174875:exon1:c.T240C:p.R80R	3qF2.2
chr3	103645844	103645844	T	C	exonic	Atg4a		synonymous SNV	Atg4a:NM_174875:exon1:c.A180G:p.K60K	3qF2.2
chr3	103645868	103645868	G	A	exonic	Atg4a		synonymous SNV	Atg4a:NM_174875:exon1:c.C156T:p.R52R	3qF2.2
chr3	103644101	103644101	G	A	UTR3	Atg4a	NM_174875:c.*732C>T			3qF2.2
chr3	103644160	103644160	C	T	UTR3	Atg4a	NM_174875:c.*673G>A			3qF2.2
chr3	103644441	103644441	C	A	UTR3	Atg4a	NM_174875:c.*392G>T			3qF2.2
chr3	103644573	103644573	T	G	UTR3	Atg4a	NM_174875:c.*260A>C			3qF2.2
chr3	103644650	103644650	G	A	UTR3	Atg4a	NM_174875:c.*183C>T			3qF2.2
chr3	103644782	103644782	C	T	UTR3	Atg4a	NM_174875:c.*51G>A			3qF2.2
chr10	44363302	44363302	-	A	UTR3	Atg5	NM_053069:c.*250_*251insA,NM_001314013:c.*250_*251insA			10qB2
chr11	55450475	55450475	T	A	UTR3	Atox1	NM_009720:c.*26A>T			11qB1.3
chr11	55461113	55461113	G	A	UTR5	Atox1	NM_009720:c.-20C>T			11qB1.3
chr3	35782534	35782534	-	A	exonic	Atp11b		frameshift insertion	Atp11b:NM_029570:exon3:c.168dupA:p.P56fs	3qB
chr16	30333797	30333797	-	A	exonic	Atp13a3		frameshift insertion	Atp13a3:NM_001128094:exon29:c.3065dupT:p.F1022fs,Atp13a3:NM_001128096:exon29:c.3065dupT:p.F1022fs	16qB2
chr5	122458097	122458097	G	C	exonic	Atp2a2		nonsynonymous SNV	Atp2a2:NM_001110140:exon18:c.C2732G:p.A911G,Atp2a2:NM_009722:exon18:c.C2732G:p.A911G	5qF
chr5	122472562	122472562	T	C	intronic	Atp2a2				5qF
chr5	122472581	122472581	-	T	intronic	Atp2a2				5qF
chr5	122472623	122472623	A	G	intronic	Atp2a2				5qF
chr5	122457087	122457088	GT	-	UTR3	Atp2a2	NM_001110140:c.*64_*63delAC			5qF
chr5	124720005	124720005	C	T	exonic	Atp6v0a2		synonymous SNV	Atp6v0a2:NM_011596:exon19:c.C2448T:p.H816H	5qF
chr5	124723590	124723590	A	-	UTR3	Atp6v0a2	NM_011596:c.*1787delA			5qF
chr6	48540919	48540919	G	T	UTR3	Atp6v0e2	NM_133764:c.*525G>T			6qB2.3
chr6	48541471	48541471	T	C	UTR3	Atp6v0e2	NM_133764:c.*1077T>C			6qB2.3
chr16	44087307	44087308	AC	-	UTR3	Atp6v1a	NM_007508:c.*117_*116delGT			16qB4
chr8	69103449	69103449	-	T	exonic	Atp6v1b2		frameshift insertion	Atp6v1b2:NM_007509:exon8:c.776dupT:p.L259fs	8qB3.3
chr4	63550390	63550390	T	-	UTR3	Atp6v1g1	NM_024173:c.*272delT			4qC1
chr8	109728323	109728323	C	A	UTR3	Atxn1l	NM_001080930:c.*3242G>T			8qD3
chr10	112928260	112928260	G	T	UTR3	Atxn7l3b	NM_001033474:c.*169C>A			10qD2
chr4	126828851	126828851	C	A	exonic	AU040320		synonymous SNV	AU040320:NM_001035525:exon7:c.C1161A:p.A387A,AU040320:NM_001035526:exon7:c.C1161A:p.A387A,AU040320:NM_133886:exon7:c.C1161A:p.A387A	4qD2.2
chr13	52929480	52929480	C	A	exonic	Auh		synonymous SNV	Auh:NM_016709:exon1:c.G162T:p.V54V	13qB1
chr4	134523701	134523701	A	G	exonic	Aunip		nonsynonymous SNV	Aunip:NM_001081099:exon3:c.A956G:p.Q319R	4qD3
chr4	134523309	134523309	T	C	exonic	Aunip		synonymous SNV	Aunip:NM_001081099:exon3:c.T564C:p.S188S	4qD3
chr4	134523456	134523456	A	G	exonic	Aunip		synonymous SNV	Aunip:NM_001081099:exon3:c.A711G:p.G237G	4qD3
chr4	134523576	134523576	A	C	exonic	Aunip		synonymous SNV	Aunip:NM_001081099:exon3:c.A831C:p.S277S	4qD3
chr4	134523717	134523717	A	T	exonic	Aunip		synonymous SNV	Aunip:NM_001081099:exon3:c.A972T:p.S324S	4qD3
chr2	172356553	172356553	C	-	UTR3	Aurka	NM_001291185:c.*243delG,NM_011497:c.*243delG			2qH3
chr15	3986302	3986302	-	T	exonic	AW549877		frameshift insertion	AW549877:NM_145930:exon6:c.778dupA:p.I260fs	15qA1
chr18	25465152	25465152	A	C	UTR3	AW554918	NM_001033532:c.*1331A>C			18qA2
chr9	118065050	118065050	-	A	UTR3	Azi2,Cmc1	NM_013727:c.*2924_*2925insA,NM_001286508:c.*2924_*2925insA;NM_026442:c.*177_*178insT			9qF3
chr16	98010685	98010685	A	G	ncRNA_intronic	B230307C23Rik				16qC4	Score=0.905765;Name=chr16:98063104
chr16	98010701	98010701	T	C	ncRNA_intronic	B230307C23Rik				16qC4	Score=0.905765;Name=chr16:98063104
chr16	98010801	98010801	A	G	ncRNA_intronic	B230307C23Rik				16qC4	Score=0.905765;Name=chr16:98063104
chr16	98010960	98010960	A	G	ncRNA_intronic	B230307C23Rik				16qC4	Score=0.905765;Name=chr16:98063104
chr16	98010982	98010982	T	A	ncRNA_intronic	B230307C23Rik				16qC4	Score=0.905765;Name=chr16:98063104
chr16	98011005	98011005	A	G	ncRNA_intronic	B230307C23Rik				16qC4	Score=0.905765;Name=chr16:98063104
chr16	98011095	98011095	G	A	ncRNA_intronic	B230307C23Rik				16qC4	Score=0.905765;Name=chr16:98063104
chr16	98011247	98011247	C	A	ncRNA_intronic	B230307C23Rik				16qC4	Score=0.905765;Name=chr16:98063104
chr16	98011298	98011298	T	A	ncRNA_intronic	B230307C23Rik				16qC4	Score=0.905765;Name=chr16:98063104
chr16	98011373	98011373	C	T	ncRNA_intronic	B230307C23Rik				16qC4	Score=0.905765;Name=chr16:98063104
chr16	98011652	98011652	C	-	ncRNA_intronic	B230307C23Rik				16qC4	Score=0.905765;Name=chr16:98063104
chr16	98011674	98011674	A	G	ncRNA_intronic	B230307C23Rik				16qC4	Score=0.905765;Name=chr16:98063104
chr19	8926913	8926913	-	T	UTR3	B3gat3	NM_024256:c.*79_*80insT			19qA
chr11	22837114	22837114	C	T	exonic	B3gnt2		nonsynonymous SNV	B3gnt2:NM_001169114:exon2:c.G73A:p.V25M,B3gnt2:NM_016888:exon2:c.G73A:p.V25M	11qA3.2
chr8	71691768	71691768	-	T	UTR3	B3gnt3	NM_028189:c.*835_*836insA			8qB3.3
chr4	40805010	40805010	A	G	UTR3	B4galt1	NM_022305:c.*2175T>C			4qA5
chr13	55610049	55610049	-	T	UTR3	B4galt7	NM_146045:c.*675_*676insT,NM_001311137:c.*675_*676insT			13qB1
chr16	87732706	87732706	T	G	UTR3	Bach1	NM_007520:c.*2835T>G			16qC3.3
chr8	25767783	25767783	C	T	UTR3	Bag4	NM_026121:c.*141G>A			8qA2
chr1	71074641	71074641	T	G	exonic	Bard1		nonsynonymous SNV	Bard1:NM_007525:exon4:c.A1180C:p.M394L	1qC3
chr1	71074956	71074956	C	T	exonic	Bard1		nonsynonymous SNV	Bard1:NM_007525:exon4:c.G865A:p.E289K	1qC3
chr5	135217266	135217266	T	G	exonic	Baz1b		nonsynonymous SNV	Baz1b:NM_011714:exon7:c.T1568G:p.V523G	5qG2
chr7	120733821	120733821	T	G	UTR3	BC030336	NM_001164580:c.*3160T>G			7qF2
chr13	68236532	68236532	C	T	intergenic	BC048507,Mtrr	dist=372609;dist=324248			13qB3	Score=0.957541;Name=chr13:68328984
chr13	61786423	61786423	G	A	ncRNA_exonic	BC052688				13qB3	Score=0.96047;Name=chr13:62074634
chr13	62106846	62106846	G	A	intergenic	BC052688,Zfp808	dist=319564;dist=23044			13qB3	Score=0.96047;Name=chr13:61760404
chr13	62106849	62106849	G	A	intergenic	BC052688,Zfp808	dist=319567;dist=23041			13qB3	Score=0.96047;Name=chr13:61760404
chr10	79864323	79864323	G	-	ncRNA_intronic	Bc1				10qC1
chr10	79910469	79910470	AC	-	ncRNA_intronic	Bc1				10qC1
chrX	162779857	162779857	-	T	ncRNA_intronic	Bc1				XqF4
chr3	96490728	96490728	-	T	intergenic	BC107364,Hfe2	dist=38422;dist=34457			3qF2.1
chr3	96494157	96494157	-	T	intergenic	BC107364,Hfe2	dist=41851;dist=31028			3qF2.1
chr9	83989269	83989269	-	T	exonic	Bckdhb		frameshift insertion	Bckdhb:NM_001305935:exon5:c.601dupT:p.A200fs,Bckdhb:NM_199195:exon5:c.397dupT:p.A132fs	9qE2
chr2	152829674	152829674	C	T	exonic	Bcl2l1		nonsynonymous SNV	Bcl2l1:NM_001289716:exon2:c.G317A:p.S106N,Bcl2l1:NM_001289717:exon2:c.G317A:p.S106N,Bcl2l1:NM_001289739:exon2:c.G317A:p.S106N,Bcl2l1:NM_009743:exon2:c.G317A:p.S106N	2qH1
chr2	152781147	152781148	CC	-	UTR3	Bcl2l1	NM_009743:c.*998_*997delGG,NM_001289716:c.*998_*997delGG,NM_001289717:c.*998_*997delGG			2qH1
chr2	152781557	152781557	T	C	UTR3	Bcl2l1	NM_009743:c.*588A>G,NM_001289716:c.*588A>G,NM_001289717:c.*588A>G			2qH1
chr2	152830419	152830419	A	G	UTR5	Bcl2l1	NM_001289739:c.-429T>C,NM_001289716:c.-429T>C			2qH1
chr13	100018644	100018644	C	T	UTR3	Bdp1	NM_001081061:c.*1635G>A			13qD1
chr2	157556514	157556515	CC	-	UTR3	Blcap	NM_016916:c.*1376_*1375delGG			2qH1
chr7	80481446	80481446	-	T	exonic	Blm		frameshift insertion	Blm:NM_001042527:exon13:c.2643dupA:p.V882fs,Blm:NM_007550:exon13:c.2652dupA:p.V885fs	7qD2
chr2	118555765	118555765	T	C	intergenic	Bmf,Bub1b	dist=6079;dist=42446			2qE5
chr2	118555799	118555799	G	A	intergenic	Bmf,Bub1b	dist=6113;dist=42412			2qE5
chr2	118556487	118556487	G	A	intergenic	Bmf,Bub1b	dist=6801;dist=41724			2qE5
chr2	118556515	118556515	G	A	intergenic	Bmf,Bub1b	dist=6829;dist=41696			2qE5
chr2	118556976	118556976	A	G	intergenic	Bmf,Bub1b	dist=7290;dist=41235			2qE5
chr14	34411431	34411431	-	T	UTR3	Bmpr1a	NM_009758:c.*3112_*3113insA			14qB
chr6	13627289	13627289	T	C	UTR3	Bmt2	NM_175312:c.*1182A>G			6qA1
chr7	138894630	138894630	T	C	exonic	Bnip3		synonymous SNV	Bnip3:NM_009760:exon4:c.A348G:p.R116R	7qF4
chr7	138890792	138890792	G	C	downstream	Bnip3				7qF4
chr14	66986868	66986868	A	-	UTR3	Bnip3l	NM_009761:c.*859delT			14qD1
chr14	66987204	66987204	T	-	UTR3	Bnip3l	NM_009761:c.*523delA			14qD1
chr14	66987216	66987216	C	T	UTR3	Bnip3l	NM_009761:c.*511G>A			14qD1
chr13	34050337	34050337	G	A	exonic	Bphl		synonymous SNV	Bphl:NM_026512:exon4:c.G435A:p.A145A	13qA3.3
chr13	34073896	34073896	T	C	UTR3	Bphl	NM_026512:c.*133T>C			13qA3.3
chr11	86209025	86209025	T	C	ncRNA_exonic	Brip1os				11qC
chr1	183279571	183279571	G	A	exonic	Brox		synonymous SNV	Brox:NM_027861:exon13:c.C1048T:p.L350L	1qH5
chr1	183276669	183276669	A	G	UTR3	Brox	NM_027861:c.*1683T>C			1qH5
chr1	183276790	183276790	A	G	UTR3	Brox	NM_027861:c.*1562T>C			1qH5
chr1	183276838	183276838	-	T	UTR3	Brox	NM_027861:c.*1513_*1514insA			1qH5
chr1	183277024	183277024	-	A	UTR3	Brox	NM_027861:c.*1327_*1328insT			1qH5
chr4	129474102	129474102	C	G	exonic	Bsdc1		nonsynonymous SNV	Bsdc1:NM_133889:exon9:c.C1004G:p.T335S	4qD2.2
chr4	129485077	129485077	C	T	exonic	Bsdc1		synonymous SNV	Bsdc1:NM_133889:exon10:c.C1188T:p.F396F	4qD2.2
chr4	129487077	129487077	A	G	UTR3	Bsdc1	NM_133889:c.*4A>G			4qD2.2
chr4	129487129	129487129	G	A	UTR3	Bsdc1	NM_133889:c.*56G>A			4qD2.2
chr4	129487379	129487379	G	A	UTR3	Bsdc1	NM_133889:c.*306G>A			4qD2.2
chr4	129487619	129487619	A	G	UTR3	Bsdc1	NM_133889:c.*546A>G			4qD2.2
chr4	129487668	129487668	C	A	UTR3	Bsdc1	NM_133889:c.*595C>A			4qD2.2
chr19	37000324	37000324	G	A	exonic	Btaf1		synonymous SNV	Btaf1:NM_001080706:exon32:c.G4458A:p.L1486L	19qC2
chr10	80642788	80642788	C	T	UTR3	Btbd2	NM_145361:c.*742G>A			10qC1
chr12	102804260	102804260	G	A	intronic	Btbd7				12qE
chr12	102804290	102804290	T	C	intronic	Btbd7				12qE
chr2	127823966	127823966	C	T	exonic	Bub1		nonsynonymous SNV	Bub1:NM_001113179:exon6:c.G560A:p.R187K,Bub1:NM_009772:exon6:c.G560A:p.R187K	2qF1
chr2	127804854	127804854	A	G	exonic	Bub1		synonymous SNV	Bub1:NM_001113179:exon21:c.T2505C:p.N835N,Bub1:NM_009772:exon21:c.T2502C:p.N834N	2qF1
chr2	127806341	127806341	G	A	exonic	Bub1		synonymous SNV	Bub1:NM_001113179:exon19:c.C2157T:p.D719D,Bub1:NM_009772:exon19:c.C2154T:p.D718D	2qF1
chr2	127827483	127827483	A	G	exonic	Bub1		synonymous SNV	Bub1:NM_001113179:exon4:c.T240C:p.S80S,Bub1:NM_009772:exon4:c.T240C:p.S80S	2qF1
chr7	131774559	131774559	A	G	intergenic	Bub3,Gpr26	dist=202667;dist=191901			7qF3
chr17	47599398	47599398	C	T	UTR3	Bysl,Ccnd3	NM_016859:c.*2155G>A;NM_001081636:c.*622C>T,NM_001081635:c.*622C>T,NM_007632:c.*622C>T			17qC
chr5	52200346	52200346	T	C	ncRNA_exonic	C130083M11Rik				5qC1
chr11	17267110	17267110	-	T	UTR3	C1d	NM_020558:c.*415_*416insT,NM_001330649:c.*415_*416insT			11qA3.1
chr6	7866674	7866674	C	T	exonic	C1galt1		synonymous SNV	C1galt1:NM_052993:exon3:c.C519T:p.Y173Y	6qA1
chr6	143036281	143036281	T	-	exonic	C2cd5		frameshift deletion	C2cd5:NM_001286578:exon14:c.1262delA:p.N421fs,C2cd5:NM_001109688:exon15:c.1829delA:p.N610fs,C2cd5:NM_029081:exon15:c.1856delA:p.N619fs,C2cd5:NM_029897:exon15:c.1856delA:p.N619fs	6qG3
chrX	36850766	36850767	AG	-	UTR3	C330007P06Rik	NM_029951:c.*334_*333delCT			XqA3.3
chr16	49019269	49019269	-	T	UTR3	C330027C09Rik	NM_172616:c.*724_*725insT			16qB5
chr4	94521079	94521079	A	C	exonic	Caap1		nonsynonymous SNV	Caap1:NM_026368:exon5:c.T662G:p.V221G	4qC5
chr4	94500758	94500758	T	G	UTR3	Caap1	NM_026368:c.*267A>C			4qC5
chr14	59548420	59548420	C	-	UTR3	Cab39l	NM_026908:c.*1255delC			14qC3
chr5	31061237	31061237	G	T	exonic	Cad		nonsynonymous SNV	Cad:NM_001289522:exon11:c.G1507T:p.G503C,Cad:NM_001289523:exon11:c.G1507T:p.G503C,Cad:NM_023525:exon11:c.G1507T:p.G503C	5qB1
chr5	31074097	31074097	G	T	exonic	Cad		nonsynonymous SNV	Cad:NM_001289522:exon32:c.G5162T:p.G1721V,Cad:NM_001289523:exon32:c.G5162T:p.G1721V,Cad:NM_023525:exon32:c.G5162T:p.G1721V	5qB1
chr15	102709125	102709125	G	A	exonic	Calcoco1		nonsynonymous SNV	Calcoco1:NM_026192:exon13:c.C1742T:p.P581L	15qF3
chr2	84332733	84332734	GA	-	UTR3	Calcrl	NM_018782:c.*721_*720delTC			2qD
chr6	34773763	34773763	T	C	UTR3	Cald1	NM_145575:c.*535T>C			6qB1
chr8	84845941	84845941	C	A	exonic	Calr		synonymous SNV	Calr:NM_007591:exon3:c.G318T:p.G106G	8qC2
chr6	29356528	29356528	T	C	exonic	Calu		synonymous SNV	Calu:NM_007594:exon2:c.T52C:p.L18L,Calu:NM_184053:exon2:c.T52C:p.L18L	6qA3.3
chr6	29375020	29375020	T	C	UTR3	Calu	NM_184053:c.*517T>C,NM_001285412:c.*517T>C,NM_007594:c.*517T>C			6qA3.3
chr6	29375325	29375325	-	TT	UTR3	Calu	NM_184053:c.*822_*823insTT,NM_001285412:c.*822_*823insTT,NM_007594:c.*822_*823insTT			6qA3.3
chr6	29375632	29375632	C	G	UTR3	Calu	NM_184053:c.*1129C>G,NM_001285412:c.*1129C>G,NM_007594:c.*1129C>G			6qA3.3
chr6	29376337	29376337	A	G	UTR3	Calu	NM_184053:c.*1834A>G,NM_001285412:c.*1834A>G,NM_007594:c.*1834A>G			6qA3.3
chr2	5379332	5379332	A	T	intronic	Camk1d				2qA1
chr11	6007742	6007742	C	T	intronic	Camk2b				11qA1
chr11	6007815	6007815	A	G	intronic	Camk2b				11qA1
chr11	6007862	6007862	G	A	intronic	Camk2b				11qA1
chr11	6007888	6007888	G	A	intronic	Camk2b				11qA1
chr11	6007942	6007942	C	T	intronic	Camk2b				11qA1
chr11	6007981	6007981	G	A	intronic	Camk2b				11qA1
chr11	6008083	6008083	G	T	intronic	Camk2b				11qA1
chr11	6008125	6008125	C	T	intronic	Camk2b				11qA1
chr11	6008218	6008218	G	A	intronic	Camk2b				11qA1
chr11	6008224	6008224	T	C	intronic	Camk2b				11qA1
chr11	118407996	118407996	C	A	exonic	Cant1		nonsynonymous SNV	Cant1:NM_001267591:exon4:c.G940T:p.D314Y,Cant1:NM_001025617:exon5:c.G940T:p.D314Y,Cant1:NM_001025618:exon5:c.G940T:p.D314Y,Cant1:NM_029502:exon5:c.G940T:p.D314Y,Cant1:NM_001267592:exon6:c.G1051T:p.D351Y	11qE2
chr11	50297101	50297101	A	C	exonic	Canx		nonsynonymous SNV	Canx:NM_001110499:exon14:c.T1679G:p.V560G,Canx:NM_001110500:exon14:c.T1679G:p.V560G,Canx:NM_007597:exon14:c.T1679G:p.V560G	11qB1.3
chr11	50295894	50295894	G	T	UTR3	Canx	NM_001110500:c.*388C>A,NM_001110499:c.*388C>A,NM_007597:c.*388C>A			11qB1.3
chr11	50325582	50325582	C	T	UTR5	Canx	NM_001110500:c.-13805G>A,NM_001110499:c.-13805G>A,NM_007597:c.-13805G>A			11qB1.3
chr4	122864629	122864629	G	A	exonic	Cap1		nonsynonymous SNV	Cap1:NM_001301067:exon8:c.C757T:p.R253C,Cap1:NM_007598:exon8:c.C757T:p.R253C	4qD2.2
chr19	5988978	5988978	-	GG	UTR3	Capn1	NM_007600:c.*382_*383insCC,NM_001110504:c.*382_*383insCC			19qA
chr1	182517330	182517330	C	G	exonic	Capn2		nonsynonymous SNV	Capn2:NM_009794:exon1:c.G25C:p.A9P	1qH5
chr2	103765207	103765207	A	-	UTR3	Caprin1	NM_016739:c.*1592delT,NM_001111290:c.*1592delT,NM_001111289:c.*1592delT			2qE2
chr6	17662125	17662125	C	A	exonic	Capza2		nonsynonymous SNV	Capza2:NM_007604:exon8:c.C613A:p.Q205K	6qA2
chr6	17666666	17666666	T	-	downstream	Capza2				6qA2
chr6	17665666	17665667	TC	-	UTR3	Capza2	NM_007604:c.*231_*232delTC			6qA2
chr7	143561869	143561869	C	T	exonic	Cars		nonsynonymous SNV	Cars:NM_001252593:exon19:c.G1958A:p.G653E,Cars:NM_013742:exon20:c.G2207A:p.G736E	7qF5
chr7	143585732	143585732	G	A	exonic	Cars		synonymous SNV	Cars:NM_001252593:exon5:c.C369T:p.T123T,Cars:NM_013742:exon6:c.C618T:p.T206T	7qF5
chr2	121936126	121936126	G	T	UTR3	Casc4	NM_199038:c.*2578G>T,NM_001205370:c.*2578G>T,NM_001205369:c.*2578G>T,NM_177054:c.*2578G>T,NM_001205371:c.*2578G>T			2qE5
chr2	121936130	121936130	T	A	UTR3	Casc4	NM_199038:c.*2582T>A,NM_001205370:c.*2582T>A,NM_001205369:c.*2582T>A,NM_177054:c.*2582T>A,NM_001205371:c.*2582T>A			2qE5
chr2	121936163	121936163	G	A	UTR3	Casc4	NM_199038:c.*2615G>A,NM_001205370:c.*2615G>A,NM_001205369:c.*2615G>A,NM_177054:c.*2615G>A,NM_001205371:c.*2615G>A			2qE5
chr6	42280833	42280834	TT	-	UTR3	Casp2	NM_007610:c.*356_*357delTT			6qB2.1
chr8	46637941	46637941	A	G	exonic	Casp3		synonymous SNV	Casp3:NM_001284409:exon7:c.A627G:p.S209S,Casp3:NM_009810:exon7:c.A627G:p.S209S	8qB1.1
chr8	46638164	46638164	-	G	UTR3	Casp3	NM_009810:c.*16_*17insG,NM_001284409:c.*16_*17insG			8qB1.1
chr8	46638317	46638317	T	C	UTR3	Casp3	NM_009810:c.*169T>C,NM_001284409:c.*169T>C			8qB1.1
chr8	46638679	46638679	G	A	UTR3	Casp3	NM_009810:c.*531G>A,NM_001284409:c.*531G>A			8qB1.1
chr8	46638707	46638707	A	-	UTR3	Casp3	NM_009810:c.*559delA,NM_001284409:c.*559delA			8qB1.1
chr8	46639477	46639477	G	C	UTR3	Casp3	NM_009810:c.*1329G>C,NM_001284409:c.*1329G>C			8qB1.1
chr4	141796692	141796692	C	G	exonic	Casp9		nonsynonymous SNV	Casp9:NM_001277932:exon2:c.C390G:p.D130E,Casp9:NM_015733:exon2:c.C390G:p.D130E	4qE1
chr4	141796800	141796800	C	G	exonic	Casp9		synonymous SNV	Casp9:NM_001277932:exon2:c.C498G:p.P166P,Casp9:NM_015733:exon2:c.C498G:p.P166P	4qE1
chr4	141811624	141811624	C	A	exonic	Casp9		synonymous SNV	Casp9:NM_001277932:exon7:c.C1068A:p.P356P,Casp9:NM_015733:exon7:c.C1068A:p.P356P	4qE1
chr4	141814559	141814559	G	A	UTR3	Casp9	NM_015733:c.*872G>A,NM_001277932:c.*909G>A			4qE1
chr6	17340077	17340077	-	T	UTR3	Cav1	NM_007616:c.*623_*624insT,NM_001243064:c.*623_*624insT			6qA2
chr6	17340737	17340737	T	G	UTR3	Cav1	NM_007616:c.*1283T>G,NM_001243064:c.*1283T>G			6qA2
chr6	17340896	17340896	C	T	UTR3	Cav1	NM_007616:c.*1442C>T,NM_001243064:c.*1442C>T			6qA2
chr6	17340991	17340991	T	A	UTR3	Cav1	NM_007616:c.*1537T>A,NM_001243064:c.*1537T>A			6qA2
chr6	17281435	17281435	T	C	exonic	Cav2		synonymous SNV	Cav2:NM_001277756:exon1:c.T75C:p.V25V,Cav2:NM_016900:exon1:c.T75C:p.V25V	6qA2
chr6	17288048	17288048	T	-	UTR3	Cav2	NM_016900:c.*1001delT			6qA2
chr2	154504779	154504779	C	T	exonic	Cbfa2t2		synonymous SNV	Cbfa2t2:NM_009823:exon3:c.C405T:p.L135L,Cbfa2t2:NM_172860:exon3:c.C405T:p.L135L	2qH1
chr2	154528853	154528853	T	C	exonic	Cbfa2t2		synonymous SNV	Cbfa2t2:NM_001285446:exon9:c.T594C:p.F198F,Cbfa2t2:NM_009823:exon9:c.T1245C:p.F415F,Cbfa2t2:NM_172860:exon9:c.T1245C:p.F415F	2qH1
chr2	154535130	154535130	C	A	exonic	Cbfa2t2		synonymous SNV	Cbfa2t2:NM_001285446:exon11:c.C1084A:p.R362R,Cbfa2t2:NM_009823:exon11:c.C1732A:p.R578R,Cbfa2t2:NM_172860:exon11:c.C1735A:p.R579R	2qH1
chr2	154535580	154535580	T	C	UTR3	Cbfa2t2	NM_001285446:c.*400T>C,NM_172860:c.*400T>C,NM_009823:c.*400T>C			2qH1
chr2	154536440	154536440	A	G	UTR3	Cbfa2t2	NM_001285446:c.*1260A>G,NM_172860:c.*1260A>G,NM_009823:c.*1260A>G			2qH1
chr2	154537527	154537527	C	G	UTR3	Cbfa2t2	NM_001285446:c.*2347C>G,NM_172860:c.*2347C>G,NM_009823:c.*2347C>G			2qH1
chr2	154538681	154538681	G	A	UTR3	Cbfa2t2	NM_001285446:c.*3501G>A,NM_172860:c.*3501G>A,NM_009823:c.*3501G>A			2qH1
chr2	154538969	154538969	T	C	UTR3	Cbfa2t2	NM_001285446:c.*3789T>C,NM_172860:c.*3789T>C,NM_009823:c.*3789T>C			2qH1
chr16	93685099	93685099	-	T	exonic	Cbr3		frameshift insertion	Cbr3:NM_173047:exon2:c.343dupT:p.N114fs	16qC4
chr11	119030898	119030898	G	C	UTR3	Cbx2	NM_007623:c.*1728G>C			11qE2
chr6	51482940	51482940	G	T	UTR3	Cbx3	NM_007624:c.*334G>T			6qB3
chr6	51483004	51483004	T	C	UTR3	Cbx3	NM_007624:c.*398T>C			6qB3
chr11	119080272	119080272	-	T	UTR3	Cbx4	NM_007625:c.*619_*620insA			11qE2
chr15	103191677	103191677	-	T	UTR3	Cbx5	NM_001110216:c.*7963_*7964insA,NM_007626:c.*7963_*7964insA,NM_001076789:c.*7963_*7964insA			15qF3
chr15	103196225	103196225	A	-	UTR3	Cbx5	NM_001110216:c.*3416delT,NM_007626:c.*3416delT,NM_001076789:c.*3416delT			15qF3
chr15	103197399	103197399	-	T	UTR3	Cbx5	NM_001110216:c.*2241_*2242insA,NM_007626:c.*2241_*2242insA,NM_001076789:c.*2241_*2242insA			15qF3
chr15	103198043	103198043	A	G	UTR3	Cbx5	NM_001110216:c.*1598T>C,NM_007626:c.*1598T>C,NM_001076789:c.*1598T>C			15qF3
chr15	103198130	103198130	A	-	UTR3	Cbx5	NM_001110216:c.*1511delT,NM_007626:c.*1511delT,NM_001076789:c.*1511delT			15qF3
chr15	103198207	103198207	T	-	UTR3	Cbx5	NM_001110216:c.*1434delA,NM_007626:c.*1434delA,NM_001076789:c.*1434delA			15qF3
chr15	79824491	79824491	C	A	UTR3	Cbx6	NM_028763:c.*3489G>T			15qE1
chr15	79828891	79828891	A	G	exonic	Cbx6,Npcd		nonsynonymous SNV	Npcd:NM_001013362:exon5:c.T334C:p.S112P,Cbx6:NM_028763:exon5:c.T334C:p.S112P	15qE1
chr10	62751841	62751841	-	T	exonic	Ccar1		frameshift insertion	Ccar1:NM_026201:exon19:c.2542dupA:p.R848fs	10qB4
chr10	62753194	62753194	-	T	exonic	Ccar1		frameshift insertion	Ccar1:NM_026201:exon18:c.2508dupA:p.E837fs	10qB4
chr11	5528982	5528982	C	T	UTR3	Ccdc117	NM_134033:c.*2314G>A			11qA1
chr11	5530253	5530253	T	C	UTR3	Ccdc117	NM_134033:c.*1043A>G			11qA1
chr6	49340072	49340072	A	C	UTR3	Ccdc126	NM_175098:c.*62A>C,NM_001311112:c.*243A>C			6qB2.3
chr6	49340400	49340400	G	T	UTR3	Ccdc126	NM_175098:c.*390G>T,NM_001311112:c.*571G>T			6qB2.3
chr6	49340832	49340832	A	G	UTR3	Ccdc126	NM_175098:c.*822A>G,NM_001311112:c.*1003A>G			6qB2.3
chr6	49334042	49334042	C	G	UTR5	Ccdc126	NM_175098:c.-18C>G,NM_001311112:c.-18C>G			6qB2.3
chr13	74356883	74356883	A	G	exonic	Ccdc127		synonymous SNV	Ccdc127:NM_001168659:exon3:c.A549G:p.R183R,Ccdc127:NM_024201:exon3:c.A549G:p.R183R	13qC1
chr4	129619632	129619632	G	A	intronic	Ccdc28b				4qD2.2
chr4	129619674	129619674	C	T	intronic	Ccdc28b				4qD2.2
chr2	119022094	119022094	-	A	exonic	Ccdc32		frameshift insertion	Ccdc32:NM_199310:exon3:c.375dupT:p.V126fs	2qE5
chr16	27449129	27449129	-	A	UTR3	Ccdc50	NM_001289436:c.*2862_*2863insA,NM_026202:c.*2862_*2863insA,NM_001025615:c.*2862_*2863insA			16qB2
chr16	27450137	27450137	T	G	UTR3	Ccdc50	NM_001289436:c.*3870T>G,NM_026202:c.*3870T>G,NM_001025615:c.*3870T>G			16qB2
chr10	105847340	105847340	C	-	UTR3	Ccdc59	NM_025602:c.*162delC			10qD1
chr5	123963309	123963309	C	T	intronic	Ccdc62				5qF
chr5	123963328	123963328	C	G	intronic	Ccdc62				5qF
chr5	123963398	123963398	G	-	intronic	Ccdc62				5qF
chr5	123963399	123963399	G	A	intronic	Ccdc62				5qF
chr9	13290158	13290158	C	T	UTR3	Ccdc82	NM_025534:c.*749C>T			9qA1
chr9	13290166	13290166	-	T	UTR3	Ccdc82	NM_025534:c.*757_*758insT			9qA1
chr9	13290231	13290231	G	T	UTR3	Ccdc82	NM_025534:c.*822G>T			9qA1
chr9	13290253	13290253	C	A	UTR3	Ccdc82	NM_025534:c.*844C>A			9qA1
chr9	13290612	13290612	A	G	UTR3	Ccdc82	NM_025534:c.*1203A>G			9qA1
chr9	13290623	13290623	A	G	UTR3	Ccdc82	NM_025534:c.*1214A>G			9qA1
chr9	13290631	13290631	G	A	UTR3	Ccdc82	NM_025534:c.*1222G>A			9qA1
chr9	13290693	13290693	A	C	UTR3	Ccdc82	NM_025534:c.*1284A>C			9qA1
chr11	29463953	29463953	-	A	exonic	Ccdc88a		frameshift insertion	Ccdc88a:NM_176841:exon15:c.2491dupA:p.D830fs	11qA3.3
chr17	55964496	55964496	A	T	exonic	Ccdc94		nonsynonymous SNV	Ccdc94:NM_028381:exon5:c.A416T:p.N139I	17qD
chr17	55964232	55964232	C	T	exonic	Ccdc94		stopgain	Ccdc94:NM_028381:exon4:c.C373T:p.R125X	17qD
chr11	6585069	6585069	G	A	exonic	Ccm2		synonymous SNV	Ccm2:NM_001190343:exon3:c.G150A:p.E50E,Ccm2:NM_001190344:exon4:c.G132A:p.E44E,Ccm2:NM_146014:exon4:c.G324A:p.E108E	11qA1
chr11	6585156	6585156	T	C	exonic	Ccm2		synonymous SNV	Ccm2:NM_001190343:exon3:c.T237C:p.H79H,Ccm2:NM_001190344:exon4:c.T219C:p.H73H,Ccm2:NM_146014:exon4:c.T411C:p.H137H	11qA1
chr11	6590768	6590768	T	C	exonic	Ccm2		synonymous SNV	Ccm2:NM_001190343:exon5:c.T451C:p.L151L,Ccm2:NM_001190344:exon6:c.T433C:p.L145L,Ccm2:NM_146014:exon6:c.T625C:p.L209L	11qA1
chr11	6594156	6594156	G	C	exonic	Ccm2		synonymous SNV	Ccm2:NM_001190343:exon8:c.G777C:p.T259T,Ccm2:NM_001190344:exon9:c.G759C:p.T253T,Ccm2:NM_146014:exon9:c.G951C:p.T317T	11qA1
chr11	6594282	6594282	A	G	exonic	Ccm2		synonymous SNV	Ccm2:NM_001190343:exon8:c.A903G:p.L301L,Ccm2:NM_001190344:exon9:c.A885G:p.L295L,Ccm2:NM_146014:exon9:c.A1077G:p.L359L	11qA1
chr11	6596088	6596088	A	G	exonic	Ccm2		synonymous SNV	Ccm2:NM_001190343:exon9:c.A915G:p.R305R,Ccm2:NM_001190344:exon10:c.A897G:p.R299R,Ccm2:NM_146014:exon10:c.A1089G:p.R363R	11qA1
chr11	6596193	6596193	T	C	exonic	Ccm2		synonymous SNV	Ccm2:NM_001190343:exon9:c.T1020C:p.R340R,Ccm2:NM_001190344:exon10:c.T1002C:p.R334R,Ccm2:NM_146014:exon10:c.T1194C:p.R398R	11qA1
chr11	6596487	6596487	T	C	UTR3	Ccm2	NM_001190343:c.*126T>C,NM_146014:c.*126T>C,NM_001190344:c.*126T>C			11qA1
chr11	6596632	6596632	A	G	UTR3	Ccm2	NM_001190343:c.*271A>G,NM_146014:c.*271A>G,NM_001190344:c.*271A>G			11qA1
chr13	100782492	100782492	-	T	intronic	Ccnb1				13qD1
chr7	144930681	144930681	A	-	UTR3	Ccnd1	NM_007631:c.*1926delT			7qF5
chr6	127125293	127125293	-	T	downstream	Ccnd2				6qF3
chr6	127126849	127126849	C	T	UTR3	Ccnd2	NM_009829:c.*3486G>A			6qF3
chr11	40754044	40754044	A	C	exonic	Ccng1		nonsynonymous SNV	Ccng1:NM_009831:exon2:c.T25G:p.S9A	11qA5
chr11	40751309	40751309	T	C	exonic	Ccng1		synonymous SNV	Ccng1:NM_009831:exon5:c.A645G:p.K215K	11qA5
chr11	40748578	40748578	G	A	UTR3	Ccng1	NM_009831:c.*2290C>T			11qA5
chr11	40748845	40748845	T	C	UTR3	Ccng1	NM_009831:c.*2023A>G			11qA5
chr11	40748917	40748917	A	G	UTR3	Ccng1	NM_009831:c.*1951T>C			11qA5
chr11	40748936	40748936	A	G	UTR3	Ccng1	NM_009831:c.*1932T>C			11qA5
chr11	40749260	40749260	T	A	UTR3	Ccng1	NM_009831:c.*1608A>T			11qA5
chr11	40749296	40749296	-	A	UTR3	Ccng1	NM_009831:c.*1571_*1572insT			11qA5
chr11	40749348	40749348	G	A	UTR3	Ccng1	NM_009831:c.*1520C>T			11qA5
chr11	40749452	40749452	T	C	UTR3	Ccng1	NM_009831:c.*1416A>G			11qA5
chr11	40749838	40749838	G	T	UTR3	Ccng1	NM_009831:c.*1030C>A			11qA5
chr11	40749839	40749839	C	T	UTR3	Ccng1	NM_009831:c.*1029G>A			11qA5
chr11	40750099	40750099	C	A	UTR3	Ccng1	NM_009831:c.*769G>T			11qA5
chr11	40750261	40750261	G	A	UTR3	Ccng1	NM_009831:c.*607C>T			11qA5
chr11	40750620	40750620	T	C	UTR3	Ccng1	NM_009831:c.*248A>G			11qA5
chr11	40750737	40750737	T	C	UTR3	Ccng1	NM_009831:c.*131A>G			11qA5
chr11	40750801	40750801	G	T	UTR3	Ccng1	NM_009831:c.*67C>A			11qA5
chr11	40755112	40755112	T	G	UTR5	Ccng1	NM_009831:c.-1044A>C			11qA5
chr5	93182683	93182683	-	T	UTR3	Ccni	NM_017367:c.*293_*294insA			5qE2
chr12	108189114	108189114	-	A	exonic	Ccnk		frameshift insertion	Ccnk:NM_009832:exon5:c.330dupA:p.P110fs	12qF1
chr9	124269291	124269291	A	G	intergenic	Ccr5,2010315B03Rik	dist=142108;dist=22513			9qF4
chr5	129791798	129791798	-	T	exonic	Cct6a		unknown	UNKNOWN	5qG1.3
chr9	58537344	58537344	T	C	exonic	Cd276		nonsynonymous SNV	Cd276:NM_133983:exon2:c.A343G:p.T115A	9qB
chr6	125460465	125460465	A	-	UTR3	Cd9	NM_007657:c.*196delT			6qF3
chr18	34641490	34641490	G	C	exonic	Cdc23		nonsynonymous SNV	Cdc23:NM_178347:exon7:c.C815G:p.A272G	18qB1
chr9	109892798	109892798	A	C	UTR3	Cdc25a	NM_007658:c.*579A>C			9qF2
chr11	104503683	104503683	-	A	UTR3	Cdc27	NM_145436:c.*1914_*1915insT,NM_001285990:c.*1914_*1915insT,NM_001285989:c.*1914_*1915insT,NM_001285988:c.*1914_*1915insT			11qE1
chr19	28999333	28999333	-	A	exonic	Cdc37l1		frameshift insertion	Cdc37l1:NM_001302380:exon3:c.488dupA:p.Q163fs,Cdc37l1:NM_001302382:exon3:c.488dupA:p.Q163fs,Cdc37l1:NM_001302443:exon3:c.488dupA:p.Q163fs,Cdc37l1:NM_025950:exon3:c.488dupA:p.Q163fs	19qC1
chr4	137319967	137319967	-	A	UTR3	Cdc42	NM_009861:c.*1135_*1136insT			4qD3
chr11	54719135	54719135	T	C	UTR3	Cdc42se2	NM_178626:c.*606A>G			11qB1.3
chr11	54719500	54719500	A	C	UTR3	Cdc42se2	NM_178626:c.*241T>G			11qB1.3
chr11	54740303	54740303	G	A	UTR5	Cdc42se2	NM_178626:c.-12C>T			11qB1.3
chr11	54740364	54740364	G	A	UTR5	Cdc42se2	NM_178626:c.-73C>T			11qB1.3
chr11	54740374	54740374	C	T	UTR5	Cdc42se2	NM_178626:c.-83G>A			11qB1.3
chr11	54740489	54740489	A	G	UTR5	Cdc42se2	NM_178626:c.-198T>C			11qB1.3
chr11	54740532	54740532	T	C	UTR5	Cdc42se2	NM_178626:c.-241A>G			11qB1.3
chr11	54756413	54756413	C	T	UTR5	Cdc42se2	NM_178626:c.-16122G>A			11qB1.3
chr11	54756513	54756513	T	G	UTR5	Cdc42se2	NM_178626:c.-16222A>C			11qB1.3
chr1	143605707	143605707	-	A	UTR3	Cdc73	NM_145991:c.*2813_*2814insT			1qF
chr4	124931097	124931097	T	C	exonic	Cdca8		nonsynonymous SNV	Cdca8:NM_026560:exon3:c.A239G:p.K80R	4qD2.2
chr7	126979988	126979988	G	T	UTR3	Cdipt	NM_026638:c.*308G>T			7qF3
chr13	17718130	17718130	A	G	exonic	Cdk13		synonymous SNV	Cdk13:NM_001081058:exon14:c.T4467C:p.Y1489Y,Cdk13:NM_027118:exon14:c.T4287C:p.Y1429Y	13qA2
chr13	17763147	17763147	G	A	exonic	Cdk13		synonymous SNV	Cdk13:NM_001081058:exon5:c.C2310T:p.I770I,Cdk13:NM_027118:exon5:c.C2310T:p.I770I	13qA2
chr5	146261205	146261205	-	G	intronic	Cdk8				5qG3
chr5	146302615	146302615	C	T	UTR3	Cdk8	NM_153599:c.*914C>T			5qG3
chr2	32708150	32708150	A	G	exonic	Cdk9		nonsynonymous SNV	Cdk9:NM_130860:exon7:c.T893C:p.L298P	2qB
chr13	29855579	29855579	-	A	UTR5	Cdkal1	NM_144536:c.-5472_-5471insT,NM_001308486:c.-5472_-5471insT			13qA3.2
chr5	92006957	92006957	-	A	UTR3	Cdkl2	NM_016912:c.*1200_*1201insT,NM_177270:c.*1123_*1124insT,NM_001276315:c.*1123_*1124insT			5qE2
chr6	134925374	134925374	C	-	UTR3	Cdkn1b	NM_009875:c.*1141delC			6qG1
chr6	134920863	134920863	-	T	UTR5	Cdkn1b	NM_009875:c.-57_-56insT			6qG1
chr8	47711029	47711029	C	T	exonic	Cdkn2aip		nonsynonymous SNV	Cdkn2aip:NM_172407:exon3:c.G1648A:p.V550I	8qB1.1
chr8	47712167	47712167	C	T	exonic	Cdkn2aip		synonymous SNV	Cdkn2aip:NM_172407:exon3:c.G510A:p.P170P	8qB1.1
chr8	47710460	47710460	-	A	UTR3	Cdkn2aip	NM_172407:c.*524_*525insT			8qB1.1
chr8	47710506	47710506	T	C	UTR3	Cdkn2aip	NM_172407:c.*479A>G			8qB1.1
chr7	120958366	120958366	G	A	exonic	Cdr2		nonsynonymous SNV	Cdr2:NM_007672:exon5:c.C935T:p.T312M	7qF2
chr2	132297264	132297264	G	A	exonic	Cds2		synonymous SNV	Cds2:NM_001291039:exon5:c.G375A:p.E125E,Cds2:NM_138651:exon5:c.G426A:p.E142E	2qF2
chr2	132305294	132305294	T	C	UTR3	Cds2	NM_138651:c.*9T>C,NM_001291039:c.*9T>C			2qF2
chr2	132307114	132307114	A	T	UTR3	Cds2	NM_138651:c.*1829A>T,NM_001291039:c.*1829A>T			2qF2
chr2	132309217	132309217	C	T	UTR3	Cds2	NM_138651:c.*3932C>T,NM_001291039:c.*3932C>T			2qF2
chr2	132311723	132311723	A	G	UTR3	Cds2	NM_138651:c.*6438A>G,NM_001291039:c.*6438A>G			2qF2
chr2	91016751	91016751	T	-	UTR3	Celf1	NM_198683:c.*223delT,NM_001244903:c.*3298delT,NM_017368:c.*223delT,NM_001244891:c.*3298delT			2qE1
chr2	91017110	91017110	C	T	UTR3	Celf1	NM_198683:c.*582C>T,NM_001244903:c.*3657C>T,NM_017368:c.*582C>T,NM_001244891:c.*3657C>T			2qE1
chr17	40923411	40923411	-	A	UTR3	Cenpq	NM_031863:c.*76_*77insT			17qB2
chr4	134131423	134131423	C	T	exonic	Cep85		synonymous SNV	Cep85:NM_144527:exon14:c.G2142A:p.G714G	4qD3
chr4	134130661	134130661	G	A	UTR3	Cep85	NM_144527:c.*618C>T			4qD3
chr4	134130754	134130754	A	G	UTR3	Cep85	NM_144527:c.*525T>C			4qD3
chr4	134130766	134130766	C	T	UTR3	Cep85	NM_144527:c.*513G>A			4qD3
chr4	134131027	134131027	A	G	UTR3	Cep85	NM_144527:c.*252T>C			4qD3
chr15	86194839	86194839	T	C	intergenic	Cerk,Tbc1d22a	dist=8698;dist=19620			15qE2
chr15	86194875	86194875	G	C	intergenic	Cerk,Tbc1d22a	dist=8734;dist=19584			15qE2
chr15	86194944	86194944	A	G	intergenic	Cerk,Tbc1d22a	dist=8803;dist=19515			15qE2
chr15	86194987	86194987	A	G	intergenic	Cerk,Tbc1d22a	dist=8846;dist=19472			15qE2
chr15	86195103	86195103	C	T	intergenic	Cerk,Tbc1d22a	dist=8962;dist=19356			15qE2
chr15	86195118	86195118	A	G	intergenic	Cerk,Tbc1d22a	dist=8977;dist=19341			15qE2
chr15	86195261	86195261	G	T	intergenic	Cerk,Tbc1d22a	dist=9120;dist=19198			15qE2
chr15	86195268	86195268	C	G	intergenic	Cerk,Tbc1d22a	dist=9127;dist=19191			15qE2
chr8	46170554	46170554	G	A	exonic	Cfap97		nonsynonymous SNV	Cfap97:NM_025747:exon1:c.G980A:p.S327N	8qB1.1
chr8	46181899	46181899	C	T	exonic	Cfap97		synonymous SNV	Cfap97:NM_025747:exon2:c.C1260T:p.P420P	8qB1.1
chr8	46192717	46192717	T	-	UTR3	Cfap97	NM_025747:c.*5delT			8qB1.1
chr8	111779354	111779354	-	T	exonic	Cfdp1		frameshift insertion	Cfdp1:NM_011801:exon6:c.693dupA:p.Q232fs	8qE1
chr12	54859004	54859004	-	T	UTR3	Cfl2	NM_007688:c.*2120_*2121insA			12qC1
chr12	54859551	54859551	-	A	UTR3	Cfl2	NM_007688:c.*1573_*1574insT			12qC1
chr1	58757205	58757205	A	G	UTR3	Cflar	NM_001289704:c.*3283A>G,NM_001293804:c.*3283A>G,NM_207653:c.*3283A>G,NM_001293805:c.*3283A>G			1qC1.3
chr1	58757248	58757248	G	A	UTR3	Cflar	NM_001289704:c.*3326G>A,NM_001293804:c.*3326G>A,NM_207653:c.*3326G>A,NM_001293805:c.*3326G>A			1qC1.3
chr1	58757249	58757249	T	C	UTR3	Cflar	NM_001289704:c.*3327T>C,NM_001293804:c.*3327T>C,NM_207653:c.*3327T>C,NM_001293805:c.*3327T>C			1qC1.3
chr16	64858581	64858581	A	G	UTR3	Cggbp1	NM_178647:c.*2505A>G			16qC1.3
chr16	64859009	64859009	G	A	UTR3	Cggbp1	NM_178647:c.*2933G>A			16qC1.3
chr5	129881176	129881176	A	T	UTR3	Chchd2	NM_024166:c.*210T>A			5qG1.3
chr6	33060182	33060182	A	G	upstream	Chchd3				6qA3.3
chr2	129133730	129133730	T	C	UTR3	Chchd5	NM_025395:c.*432T>C			2qF1
chr6	89567677	89567677	-	T	exonic	Chchd6		frameshift insertion	Chchd6:NM_001167736:exon4:c.434dupA:p.K145fs,Chchd6:NM_025351:exon4:c.434dupA:p.K145fs	6qD1
chr17	15730967	15730967	A	T	exonic	Chd1		nonsynonymous SNV	Chd1:NM_007690:exon7:c.A803T:p.E268V	17qA2
chr17	15739622	15739622	A	G	exonic	Chd1		nonsynonymous SNV	Chd1:NM_007690:exon15:c.A2102G:p.E701G	17qA2
chr14	52232817	52232817	C	A	exonic	Chd8		nonsynonymous SNV	Chd8:NM_201637:exon3:c.G1335T:p.K445N	14qC2
chr8	72472414	72472414	A	G	intronic	Cherp				8qB3.3
chr8	72472456	72472456	T	C	intronic	Cherp				8qB3.3
chr8	72472457	72472457	G	T	intronic	Cherp				8qB3.3
chrX	113041446	113041446	C	T	UTR3	Chm	NM_018818:c.*1998G>A			XqE1	Score=0.938728;Name=chr13:17338173
chrX	113041448	113041448	G	T	UTR3	Chm	NM_018818:c.*1996C>A			XqE1	Score=0.938728;Name=chr13:17338173
chr16	65539489	65539489	-	T	UTR3	Chmp2b	NM_026879:c.*650_*651insA			16qC1.3
chr2	154657367	154657367	A	G	exonic	Chmp4b		synonymous SNV	Chmp4b:NM_029362:exon1:c.A186G:p.K62K	2qH1
chr2	154694142	154694142	A	G	UTR3	Chmp4b	NM_029362:c.*134A>G			2qH1
chr2	154694386	154694386	T	C	UTR3	Chmp4b	NM_029362:c.*378T>C			2qH1
chr2	154694520	154694520	C	T	UTR3	Chmp4b	NM_029362:c.*512C>T			2qH1
chr2	154694582	154694582	G	-	UTR3	Chmp4b	NM_029362:c.*574delG			2qH1
chr4	40960961	40960961	-	A	exonic	Chmp5		frameshift insertion	Chmp5:NM_029814:exon7:c.600dupA:p.T200fs	4qA5
chr9	18311914	18311914	G	A	exonic	Chordc1		synonymous SNV	Chordc1:NM_025844:exon9:c.G672A:p.G224G	9qA2
chr1	75474648	75474648	C	A	UTR3	Chpf	NM_001001566:c.*322G>T,NM_001001565:c.*322G>T			1qC4
chr10	88475180	88475180	-	T	UTR3	Chpt1	NM_144807:c.*224_*225insA			10qC1
chr2	73564423	73564423	T	C	UTR3	Chrna1	NM_007389:c.*1753A>G			2qC3
chr17	25721086	25721086	T	C	exonic	Chtf18		synonymous SNV	Chtf18:NM_145409:exon16:c.A2130G:p.R710R	17qA3.3
chr19	44086965	44086965	-	A	exonic	Chuk		frameshift insertion	Chuk:NM_001162410:exon13:c.1449dupT:p.R484fs,Chuk:NM_007700:exon13:c.1449dupT:p.R484fs	19qC3
chr12	110873638	110873638	A	-	UTR3	Cinp	NM_026048:c.*289delT,NM_027223:c.*289delT			12qF1
chr2	129285380	129285380	T	C	exonic	Ckap2l		nonsynonymous SNV	Ckap2l:NM_181589:exon4:c.A877G:p.M293V	2qF1
chr2	129285509	129285509	T	C	exonic	Ckap2l		nonsynonymous SNV	Ckap2l:NM_181589:exon4:c.A748G:p.T250A	2qF1
chr2	129285530	129285530	T	C	exonic	Ckap2l		nonsynonymous SNV	Ckap2l:NM_181589:exon4:c.A727G:p.I243V	2qF1
chr2	129285755	129285755	G	A	exonic	Ckap2l		nonsynonymous SNV	Ckap2l:NM_181589:exon4:c.C502T:p.H168Y	2qF1
chr2	129285874	129285874	A	G	exonic	Ckap2l		nonsynonymous SNV	Ckap2l:NM_181589:exon4:c.T383C:p.F128S	2qF1
chr2	129269065	129269065	T	C	exonic	Ckap2l		synonymous SNV	Ckap2l:NM_181589:exon9:c.A2211G:p.T737T	2qF1
chr2	129269206	129269206	T	A	exonic	Ckap2l		synonymous SNV	Ckap2l:NM_181589:exon9:c.A2070T:p.S690S	2qF1
chr2	129282051	129282051	T	C	exonic	Ckap2l		synonymous SNV	Ckap2l:NM_181589:exon5:c.A1449G:p.R483R	2qF1
chr2	129285045	129285045	G	A	exonic	Ckap2l		synonymous SNV	Ckap2l:NM_181589:exon4:c.C1212T:p.Y404Y	2qF1
chr2	129285258	129285258	T	C	exonic	Ckap2l		synonymous SNV	Ckap2l:NM_181589:exon4:c.A999G:p.Q333Q	2qF1
chr2	129268395	129268395	T	C	UTR3	Ckap2l	NM_181589:c.*643A>G			2qF1
chr2	129268445	129268445	C	T	UTR3	Ckap2l	NM_181589:c.*593G>A			2qF1
chr2	129268773	129268773	T	G	UTR3	Ckap2l	NM_181589:c.*265A>C			2qF1
chr2	129268839	129268839	C	T	UTR3	Ckap2l	NM_181589:c.*199G>A			2qF1
chr2	129268972	129268972	G	C	UTR3	Ckap2l	NM_181589:c.*66C>G			2qF1
chr2	129268981	129268981	-	A	UTR3	Ckap2l	NM_181589:c.*56_*57insT			2qF1
chr10	84527184	84527184	C	T	UTR3	Ckap4	NM_175451:c.*286G>A			10qC1
chr10	84527412	84527412	-	T	UTR3	Ckap4	NM_175451:c.*57_*58insA			10qC1
chr4	135214242	135214242	A	G	UTR3	Clic4	NM_013885:c.*2859T>C			4qD3	Score=0.959436;Name=chr3:63170326
chr4	135214563	135214563	G	A	UTR3	Clic4	NM_013885:c.*2538C>T			4qD3	Score=0.959436;Name=chr3:63170326
chr4	135214691	135214691	A	G	UTR3	Clic4	NM_013885:c.*2410T>C			4qD3	Score=0.959436;Name=chr3:63170326
chr4	135214707	135214707	G	A	UTR3	Clic4	NM_013885:c.*2394C>T			4qD3	Score=0.959436;Name=chr3:63170326
chr4	135214916	135214916	C	G	UTR3	Clic4	NM_013885:c.*2185G>C			4qD3	Score=0.959436;Name=chr3:63170326
chr4	135214921	135214921	C	T	UTR3	Clic4	NM_013885:c.*2180G>A			4qD3	Score=0.959436;Name=chr3:63170326
chr4	135215058	135215058	A	T	UTR3	Clic4	NM_013885:c.*2043T>A			4qD3	Score=0.959436;Name=chr3:63170326
chr4	135215184	135215184	G	A	UTR3	Clic4	NM_013885:c.*1917C>T			4qD3	Score=0.959436;Name=chr3:63170326
chr4	135215563	135215563	A	T	UTR3	Clic4	NM_013885:c.*1538T>A			4qD3	Score=0.959436;Name=chr3:63170326
chr4	135215574	135215574	-	A	UTR3	Clic4	NM_013885:c.*1526_*1527insT			4qD3	Score=0.959436;Name=chr3:63170326
chr4	135216059	135216059	C	A	UTR3	Clic4	NM_013885:c.*1042G>T			4qD3	Score=0.959436;Name=chr3:63170326
chr4	135216132	135216132	A	C	UTR3	Clic4	NM_013885:c.*969T>G			4qD3	Score=0.959436;Name=chr3:63170326
chr4	135216142	135216142	T	-	UTR3	Clic4	NM_013885:c.*959delA			4qD3	Score=0.959436;Name=chr3:63170326
chr4	135216332	135216332	C	T	UTR3	Clic4	NM_013885:c.*769G>A			4qD3	Score=0.959436;Name=chr3:63170326
chr4	135216523	135216523	C	A	UTR3	Clic4	NM_013885:c.*578G>T			4qD3	Score=0.959436;Name=chr3:63170326
chr4	135216715	135216715	-	G	UTR3	Clic4	NM_013885:c.*385_*386insC			4qD3	Score=0.959436;Name=chr3:63170326
chr4	135216855	135216855	G	C	UTR3	Clic4	NM_013885:c.*246C>G			4qD3	Score=0.959436;Name=chr3:63170326
chr4	135217059	135217059	G	T	UTR3	Clic4	NM_013885:c.*42C>A			4qD3	Score=0.959436;Name=chr3:63170326
chr4	135226128	135226128	G	A	exonic	Clic4		synonymous SNV	Clic4:NM_013885:exon3:c.C204T:p.N68N	4qD3
chr4	135272578	135272578	C	A	exonic	Clic4		synonymous SNV	Clic4:NM_013885:exon1:c.G12T:p.S4S	4qD3
chr4	135272610	135272610	G	A	UTR5	Clic4	NM_013885:c.-21C>T			4qD3
chr11	45906430	45906430	A	G	exonic	Clint1		nonsynonymous SNV	Clint1:NM_001045520:exon10:c.A1337G:p.N446S	11qB1.1
chr11	45902230	45902230	T	C	exonic	Clint1		synonymous SNV	Clint1:NM_001045520:exon9:c.T1032C:p.F344F	11qB1.1
chr11	45909958	45909958	T	C	UTR3	Clint1	NM_001045520:c.*671T>C			11qB1.1
chr1	58414420	58414420	T	A	exonic	Clk1		nonsynonymous SNV	Clk1:NM_001042634:exon9:c.A1006T:p.S336C	1qC1.3
chr1	58416798	58416798	C	A	intronic	Clk1				1qC1.3
chr11	51272568	51272568	-	T	intronic	Clk4				11qB1.3
chr11	51281557	51281557	A	G	UTR3	Clk4	NM_007714:c.*140A>G,NM_001304744:c.*140A>G			11qB1.3
chr11	51281604	51281604	C	T	UTR3	Clk4	NM_007714:c.*187C>T,NM_001304744:c.*187C>T			11qB1.3
chr11	51281643	51281643	A	G	UTR3	Clk4	NM_007714:c.*226A>G,NM_001304744:c.*226A>G			11qB1.3
chr9	40783625	40783625	C	T	UTR3	Clmp	NM_133733:c.*1015C>T			9qA5.1
chr7	101779209	101779209	A	G	exonic	Clpb		nonsynonymous SNV	Clpb:NM_009191:exon11:c.A1175G:p.K392R	7qE2
chr4	126575132	126575132	T	C	exonic	Clspn		nonsynonymous SNV	Clspn:NM_175554:exon12:c.T2179C:p.Y727H	4qD2.2
chr4	126587625	126587625	C	A	exonic	Clspn		nonsynonymous SNV	Clspn:NM_175554:exon21:c.C3429A:p.D1143E	4qD2.2
chr4	126591192	126591192	A	G	exonic	Clspn		nonsynonymous SNV	Clspn:NM_175554:exon23:c.A3601G:p.T1201A	4qD2.2
chr4	126591258	126591258	G	A	exonic	Clspn		nonsynonymous SNV	Clspn:NM_175554:exon23:c.G3667A:p.A1223T	4qD2.2
chr4	126560328	126560328	A	G	exonic	Clspn		synonymous SNV	Clspn:NM_175554:exon3:c.A543G:p.L181L	4qD2.2
chr4	126585862	126585862	T	C	exonic	Clspn		synonymous SNV	Clspn:NM_175554:exon19:c.T3099C:p.D1033D	4qD2.2
chr4	126587580	126587580	A	G	exonic	Clspn		synonymous SNV	Clspn:NM_175554:exon21:c.A3384G:p.L1128L	4qD2.2
chr4	126590584	126590584	C	T	exonic	Clspn		synonymous SNV	Clspn:NM_175554:exon22:c.C3534T:p.D1178D	4qD2.2
chr4	126592961	126592961	A	C	intronic	Clspn				4qD2.2
chr4	126593200	126593200	A	G	UTR3	Clspn	NM_175554:c.*197A>G			4qD2.2
chr4	126593527	126593527	G	A	UTR3	Clspn	NM_175554:c.*524G>A			4qD2.2
chr4	126593634	126593634	A	G	UTR3	Clspn	NM_175554:c.*631A>G			4qD2.2
chr4	114965012	114965012	G	A	exonic	Cmpk1		synonymous SNV	Cmpk1:NM_025647:exon3:c.C339T:p.A113A	4qD1
chr4	114961016	114961016	T	C	UTR3	Cmpk1	NM_025647:c.*698A>G			4qD1
chr4	114961263	114961263	G	A	UTR3	Cmpk1	NM_025647:c.*451C>T			4qD1
chr4	114961413	114961413	A	G	UTR3	Cmpk1	NM_025647:c.*301T>C			4qD1
chr4	114961559	114961559	A	-	UTR3	Cmpk1	NM_025647:c.*155delT			4qD1
chr16	57391454	57391454	T	C	intronic	Cmss1,Filip1l				16qC1.1
chr8	110223915	110223915	-	T	UTR3	Cmtr2	NM_146215:c.*552_*553insT			8qD3
chr9	114615015	114615015	T	G	exonic	Cnot10		synonymous SNV	Cnot10:NM_153585:exon11:c.A1311C:p.S437S	9qF3
chr7	3655922	3655922	G	C	exonic	Cnot3		nonsynonymous SNV	Cnot3:NM_146176:exon11:c.G1246C:p.G416R	7qA1
chr5	96076001	96076001	-	A	UTR3	Cnot6l	NM_178854:c.*1178_*1179insT,NM_001285514:c.*1178_*1179insT,NM_001285511:c.*1178_*1179insT,NM_144910:c.*1178_*1179insT			5qE3
chr5	138193158	138193158	T	G	UTR3	Cnpy4	NM_178612:c.*257T>G			5qG2
chr4	108338546	108338546	A	C	exonic	Coa7		nonsynonymous SNV	Coa7:NM_027250:exon3:c.A671C:p.N224T	4qC7
chr14	75719719	75719719	T	C	exonic	Cog3		nonsynonymous SNV	Cog3:NM_177381:exon17:c.A1903G:p.I635V	14qD3
chr12	31927937	31927937	-	A	intronic	Cog5,Hbp1				12qA3
chr4	130068745	130068745	G	T	exonic	Col16a1		nonsynonymous SNV	Col16a1:NM_028266:exon38:c.G2557T:p.G853W	4qD2.2
chr4	130093154	130093154	T	C	exonic	Col16a1		synonymous SNV	Col16a1:NM_028266:exon63:c.T3939C:p.P1313P	4qD2.2
chr4	130096408	130096408	A	G	exonic	Col16a1		synonymous SNV	Col16a1:NM_028266:exon66:c.A4092G:p.P1364P	4qD2.2
chr4	130098975	130098975	G	A	exonic	Col16a1		synonymous SNV	Col16a1:NM_028266:exon70:c.G4626A:p.P1542P	4qD2.2
chr10	77059925	77059925	G	T	exonic	Col18a1		synonymous SNV	Col18a1:NM_001109991:exon33:c.C3393A:p.P1131P,Col18a1:NM_009929:exon34:c.C2757A:p.P919P	10qC1
chr1	45331700	45331700	C	G	exonic	Col3a1		nonsynonymous SNV	Col3a1:NM_009930:exon18:c.C1214G:p.A405G	1qC1.1
chr1	45345914	45345914	G	A	exonic	Col3a1		nonsynonymous SNV	Col3a1:NM_009930:exon48:c.G3589A:p.G1197S	1qC1.1
chr18	9848202	9848202	-	A	exonic	Colec12		frameshift insertion	Colec12:NM_130449:exon5:c.380dupA:p.E127fs	18qA1
chr2	153622815	153622815	T	C	exonic	Commd7		synonymous SNV	Commd7:NM_133850:exon4:c.A255G:p.K85K,Commd7:NM_001195390:exon5:c.A42G:p.K14K	2qH1
chr2	153628478	153628478	T	A	exonic	Commd7		synonymous SNV	Commd7:NM_133850:exon3:c.A228T:p.L76L,Commd7:NM_001195390:exon4:c.A15T:p.L5L	2qH1
chr2	153629238	153629238	G	C	exonic	Commd7		synonymous SNV	Commd7:NM_133850:exon2:c.C93G:p.S31S	2qH1
chr2	153619021	153619021	T	A	UTR3	Commd7	NM_133850:c.*415A>T,NM_001195390:c.*415A>T			2qH1
chr2	153619168	153619168	G	T	UTR3	Commd7	NM_133850:c.*268C>A,NM_001195390:c.*268C>A			2qH1
chr2	153619213	153619213	C	A	UTR3	Commd7	NM_133850:c.*223G>T,NM_001195390:c.*223G>T			2qH1
chr2	153619325	153619325	G	A	UTR3	Commd7	NM_133850:c.*111C>T,NM_001195390:c.*111C>T			2qH1
chr2	153619396	153619396	A	C	UTR3	Commd7	NM_133850:c.*40T>G,NM_001195390:c.*40T>G			2qH1
chr2	153619426	153619426	G	A	UTR3	Commd7	NM_133850:c.*10C>T,NM_001195390:c.*10C>T			2qH1
chr1	172092348	172092348	A	G	exonic	Copa		nonsynonymous SNV	Copa:NM_009938:exon6:c.A490G:p.I164V	1qH3
chr6	87912425	87912425	-	T	UTR3	Copg1	NM_017477:c.*123_*124insT			6qD1
chr6	30812772	30812772	C	A	exonic	Copg2		nonsynonymous SNV	Copg2:NM_017478:exon16:c.G1620T:p.M540I	6qA3.3
chr5	113843966	113843966	-	A	UTR3	Coro1c	NM_011779:c.*382_*383insT			5qF
chr19	43735944	43735944	-	A	UTR3	Cox15	NM_144874:c.*776_*777insT			19qC3
chr5	139337957	139337957	G	C	UTR3	Cox19	NM_197980:c.*334C>G			5qG2
chrX	106015802	106015802	G	C	UTR5	Cox7b	NM_025379:c.-29G>C			XqD
chr11	76780409	76780409	A	G	UTR3	Cpd	NM_007754:c.*1775T>C			11qB5
chr4	19520777	19520777	-	A	UTR3	Cpne3	NM_027769:c.*2406_*2407insT			4qA3
chr15	90643366	90643366	T	C	UTR3	Cpne8	NM_001033851:c.*258A>G			15qE3
chr15	90643445	90643445	A	C	UTR3	Cpne8	NM_001033851:c.*179T>G			15qE3
chr15	90643448	90643448	A	G	UTR3	Cpne8	NM_001033851:c.*176T>C			15qE3
chr12	102003541	102003541	G	T	UTR3	Cpsf2	NM_016856:c.*320G>T			12qE
chr12	21295131	21295131	G	T	exonic	Cpsf3		nonsynonymous SNV	Cpsf3:NM_018813:exon5:c.G443T:p.G148V	12qA1.3
chr12	21295130	21295130	G	T	exonic	Cpsf3		stopgain	Cpsf3:NM_018813:exon5:c.G442T:p.G148X	12qA1.3
chr12	21286403	21286403	-	T	UTR5	Cpsf3	NM_018813:c.-92_-91insT			12qA1.3
chr6	106781827	106781827	A	C	exonic	Crbn		nonsynonymous SNV	Crbn:NM_021449:exon10:c.T1030G:p.L344V,Crbn:NM_175357:exon10:c.T1033G:p.L345V	6qE1
chr5	130059980	130059980	-	A	UTR3	Crcp	NM_007761:c.*126_*127insA			5qG1.3
chr1	64598556	64598556	-	T	UTR3	Creb1	NM_009952:c.*1178_*1179insT,NM_133828:c.*1178_*1179insT,NM_001037726:c.*1178_*1179insT			1qC2
chr1	64599570	64599570	-	T	UTR3	Creb1	NM_009952:c.*2192_*2193insT,NM_133828:c.*2192_*2193insT,NM_001037726:c.*2192_*2193insT			1qC2
chr18	3267895	3267895	C	A	UTR3	Crem	NM_001110855:c.*90G>T,NM_001271505:c.*90G>T,NM_001271504:c.*90G>T,NM_013498:c.*90G>T,NM_001110854:c.*90G>T,NM_001110856:c.*90G>T,NM_001110850:c.*90G>T,NM_001271506:c.*90G>T,NM_001311067:c.*90G>T,NM_001311066:c.*90G>T			18qA1
chr11	75703441	75703441	C	T	exonic	Crk		nonsynonymous SNV	Crk:NM_133656:exon3:c.C853T:p.H285Y	11qB5
chr5	109751617	109751617	A	C	intergenic	Crlf2,Gm10416	dist=192624;dist=81884			5qF	Score=0.957346;Name=chr5:109792879
chr2	132866633	132866633	T	C	UTR3	Crls1	NM_001024385:c.*709T>C,NM_025646:c.*709T>C			2qF2
chr2	145918553	145918553	A	G	exonic	Crnkl1		synonymous SNV	Crnkl1:NM_025820:exon14:c.T1944C:p.D648D	2qG1
chr2	145921850	145921850	C	T	exonic	Crnkl1		synonymous SNV	Crnkl1:NM_025820:exon11:c.G1467A:p.E489E	2qG1
chr2	145931305	145931305	A	C	exonic	Crnkl1		synonymous SNV	Crnkl1:NM_025820:exon4:c.T420G:p.R140R	2qG1
chr2	145917876	145917876	G	A	UTR3	Crnkl1	NM_025820:c.*548C>T			2qG1
chr2	145918307	145918307	A	G	UTR3	Crnkl1	NM_025820:c.*117T>C			2qG1
chr2	145934670	145934670	G	A	UTR5	Crnkl1	NM_025820:c.-66C>T			2qG1
chr3	103057560	103057560	T	-	UTR3	Csde1	NM_001310693:c.*627delT,NM_001161854:c.*627delT,NM_144901:c.*627delT			3qF2.2
chr18	61589202	61589202	C	-	downstream	Csnk1a1				18qE1
chr9	66043346	66043346	G	C	UTR3	Csnk1g1	NM_173185:c.*3715G>C			9qC
chr2	152279736	152279736	-	T	UTR3	Csnk2a1	NM_007788:c.*652_*653insT			2qG3
chr2	148871932	148871932	G	A	UTR3	Cst3	NM_009976:c.*28C>T			2qG3
chr19	5348517	5348517	C	A	exonic	Cst6		synonymous SNV	Cst6:NM_028623:exon2:c.G246T:p.V82V	19qA
chr8	105664365	105664365	-	A	exonic	Ctcf		frameshift insertion	Ctcf:NM_181322:exon3:c.604dupA:p.A201fs	8qD3
chr18	80408349	80408349	A	G	UTR3	Ctdp1	NM_026295:c.*291T>C			18qE3
chr1	74396933	74396933	G	T	UTR3	Ctdsp1	NM_153088:c.*1349G>T			1qC3
chr10	65942359	65942359	A	G	intergenic	Ctnna3,1700023F02Rik	dist=938692;dist=178250			10qB5.1
chr10	65943300	65943300	T	A	intergenic	Ctnna3,1700023F02Rik	dist=939633;dist=177309			10qB5.1
chr10	65943304	65943304	G	A	intergenic	Ctnna3,1700023F02Rik	dist=939637;dist=177305			10qB5.1
chr10	65943321	65943321	C	T	intergenic	Ctnna3,1700023F02Rik	dist=939654;dist=177288			10qB5.1
chr10	65943481	65943481	T	C	intergenic	Ctnna3,1700023F02Rik	dist=939814;dist=177128			10qB5.1
chr10	65943495	65943495	T	C	intergenic	Ctnna3,1700023F02Rik	dist=939828;dist=177114			10qB5.1
chr10	65943502	65943502	A	C	intergenic	Ctnna3,1700023F02Rik	dist=939835;dist=177107			10qB5.1
chr10	65943543	65943543	T	C	intergenic	Ctnna3,1700023F02Rik	dist=939876;dist=177066			10qB5.1
chr10	65943546	65943546	G	A	intergenic	Ctnna3,1700023F02Rik	dist=939879;dist=177063			10qB5.1
chr10	65943787	65943787	C	T	intergenic	Ctnna3,1700023F02Rik	dist=940120;dist=176822			10qB5.1
chr2	157806691	157806691	C	T	exonic	Ctnnbl1		nonsynonymous SNV	Ctnnbl1:NM_025680:exon6:c.C581T:p.A194V	2qH1
chr2	157737507	157737507	C	T	UTR5	Ctnnbl1	NM_025680:c.-23C>T			2qH1
chr11	73182723	73182723	G	C	downstream	Ctns,Tax1bp3				11qB4
chr11	73182750	73182750	T	C	downstream	Ctns,Tax1bp3				11qB4
chr7	111056105	111056105	T	A	UTR3	Ctr9	NM_009431:c.*320T>A			7qE3
chr1	131648734	131648734	T	C	intronic	Ctse				1qE4
chr1	131649382	131649382	A	T	intronic	Ctse				1qE4
chr1	131650657	131650657	G	A	intronic	Ctse				1qE4
chr1	131650690	131650690	C	T	intronic	Ctse				1qE4
chr13	64361951	64361951	A	G	UTR3	Ctsl	NM_009984:c.*2147T>C			13qB3
chr13	64361977	64361977	G	A	UTR3	Ctsl	NM_009984:c.*2121C>T			13qB3
chr7	144438853	144438853	T	C	exonic	Cttn		nonsynonymous SNV	Cttn:NM_001252572:exon15:c.A1234G:p.I412V,Cttn:NM_007803:exon16:c.A1345G:p.I449V	7qF5
chr7	144438773	144438773	A	G	exonic	Cttn		synonymous SNV	Cttn:NM_001252572:exon15:c.T1314C:p.Y438Y,Cttn:NM_007803:exon16:c.T1425C:p.Y475Y	7qF5
chr7	144438794	144438794	A	G	exonic	Cttn		synonymous SNV	Cttn:NM_001252572:exon15:c.T1293C:p.T431T,Cttn:NM_007803:exon16:c.T1404C:p.T468T	7qF5
chr7	144438878	144438878	A	G	exonic	Cttn		synonymous SNV	Cttn:NM_001252572:exon15:c.T1209C:p.P403P,Cttn:NM_007803:exon16:c.T1320C:p.P440P	7qF5
chr7	144457738	144457738	G	A	exonic	Cttn		synonymous SNV	Cttn:NM_001252572:exon6:c.C333T:p.H111H,Cttn:NM_007803:exon6:c.C333T:p.H111H	7qF5
chr7	144465979	144465979	T	C	UTR5	Cttn	NM_001252572:c.-1981A>G,NM_007803:c.-1981A>G			7qF5
chr7	144465994	144465994	A	T	UTR5	Cttn	NM_001252572:c.-1996T>A,NM_007803:c.-1996T>A			7qF5
chr8	13116669	13116669	C	T	intronic	Cul4a				8qA1.1
chr8	13116692	13116692	C	T	intronic	Cul4a				8qA1.1
chr8	13116693	13116693	T	A	intronic	Cul4a				8qA1.1
chrX	38532549	38532549	-	A	UTR3	Cul4b	NM_028288:c.*1083_*1084insT,NM_001110142:c.*1083_*1084insT			XqA3.3
chr9	14510381	14510381	T	-	UTR3	Cwc15	NM_023153:c.*52delT			9qA2
chr11	97746877	97746877	A	G	UTR3	Cwc25	NM_026186:c.*478T>C			11qD
chr9	3478269	3478269	A	T	UTR3	Cwf19l2	NM_027545:c.*309A>T			9qA1
chr1	74159915	74159915	C	A	UTR3	Cxcr2	NM_009909:c.*487C>A			1qC3
chr1	74159923	74159923	C	T	UTR3	Cxcr2	NM_009909:c.*495C>T			1qC3
chr1	74159930	74159930	A	G	UTR3	Cxcr2	NM_009909:c.*502A>G			1qC3
chr1	74159937	74159937	C	T	UTR3	Cxcr2	NM_009909:c.*509C>T			1qC3
chr1	74159980	74159980	T	C	UTR3	Cxcr2	NM_009909:c.*552T>C			1qC3
chr1	74159985	74159985	C	T	UTR3	Cxcr2	NM_009909:c.*557C>T			1qC3
chr1	74159986	74159986	G	A	UTR3	Cxcr2	NM_009909:c.*558G>A			1qC3
chr1	74159995	74159995	T	C	UTR3	Cxcr2	NM_009909:c.*567T>C			1qC3
chr8	88709966	88709966	A	C	exonic	Cyld		nonsynonymous SNV	Cyld:NM_001128170:exon4:c.A883C:p.I295L,Cyld:NM_173369:exon4:c.A883C:p.I295L,Cyld:NM_001128171:exon5:c.A883C:p.I295L,Cyld:NM_001276279:exon5:c.A883C:p.I295L	8qC3
chr8	88747884	88747884	A	G	UTR3	Cyld	NM_001128171:c.*871A>G,NM_001128170:c.*871A>G,NM_173369:c.*871A>G,NM_001276279:c.*871A>G			8qC3
chr8	88747941	88747941	A	G	UTR3	Cyld	NM_001128171:c.*928A>G,NM_001128170:c.*928A>G,NM_173369:c.*928A>G,NM_001276279:c.*928A>G			8qC3
chr3	145647806	145647806	G	A	exonic	Cyr61		stopgain	Cyr61:NM_010516:exon5:c.C1000T:p.R334X	3qH2
chr14	104715799	104715799	C	G	ncRNA_intronic	D130009I18Rik				14qE2.3
chr5	45010259	45010259	C	T	ncRNA_exonic	D5Ertd615e				5qB3
chr5	45010270	45010270	C	T	ncRNA_exonic	D5Ertd615e				5qB3
chr5	45010309	45010309	A	G	ncRNA_exonic	D5Ertd615e				5qB3
chr5	45010320	45010320	A	T	ncRNA_exonic	D5Ertd615e				5qB3
chr5	104582593	104582593	T	C	intergenic	D930016D06Rik,Zfp951	dist=28382;dist=230575			5qE5
chr9	108205862	108205862	C	G	UTR3	Dag1	NM_001276486:c.*1397G>C,NM_001276482:c.*1397G>C,NM_001276485:c.*1397G>C,NM_001276481:c.*1397G>C,NM_001276492:c.*1397G>C,NM_010017:c.*1397G>C,NM_001276493:c.*1397G>C			9qF1
chr9	108206860	108206860	-	A	UTR3	Dag1	NM_001276486:c.*398_*399insT,NM_001276482:c.*398_*399insT,NM_001276485:c.*398_*399insT,NM_001276481:c.*398_*399insT,NM_001276492:c.*398_*399insT,NM_010017:c.*398_*399insT,NM_001276493:c.*398_*399insT			9qF1
chr17	33911401	33911401	A	G	exonic	Daxx		nonsynonymous SNV	Daxx:NM_001199733:exon3:c.A389G:p.Y130C,Daxx:NM_007829:exon3:c.A389G:p.Y130C	17qB1
chr4	45372690	45372690	G	T	exonic	Dcaf10		nonsynonymous SNV	Dcaf10:NM_153167:exon5:c.G1102T:p.G368C	4qB1
chr16	58467583	58467583	-	A	UTR3	Dcbld2	NM_028523:c.*1794_*1795insA			16qC1.2
chr16	58470225	58470225	G	C	downstream	Dcbld2,St3gal6				16qC1.2
chr19	56547174	56547174	-	A	UTR5	Dclre1a	NM_018831:c.-25_-24insT			19qD2
chr2	3454228	3454228	G	A	UTR3	Dclre1c	NM_146114:c.*419G>A,NM_001302684:c.*419G>A			2qA1
chr2	3454236	3454236	G	A	UTR3	Dclre1c	NM_146114:c.*427G>A,NM_001302684:c.*427G>A			2qA1
chr2	3454237	3454237	G	A	UTR3	Dclre1c	NM_146114:c.*428G>A,NM_001302684:c.*428G>A			2qA1
chr2	3454259	3454259	A	G	UTR3	Dclre1c	NM_146114:c.*450A>G,NM_001302684:c.*450A>G			2qA1
chr14	30505648	30505648	G	A	exonic	Dcp1a		synonymous SNV	Dcp1a:NM_133761:exon5:c.G534A:p.L178L	14qB
chr19	10627168	10627168	A	T	exonic	Ddb1		nonsynonymous SNV	Ddb1:NM_015735:exon23:c.A2875T:p.I959F	19qA
chr4	141682791	141682791	G	A	downstream	Ddi2,Rsc1a1				4qE1
chr4	141682825	141682825	C	T	downstream	Ddi2,Rsc1a1				4qE1
chr1	169981998	169981998	G	T	exonic	Ddr2		nonsynonymous SNV	Ddr2:NM_022563:exon16:c.C2409A:p.F803L	1qH3
chr1	169984905	169984905	T	C	exonic	Ddr2		nonsynonymous SNV	Ddr2:NM_022563:exon14:c.A2017G:p.S673G	1qH3
chr1	169977903	169977903	T	C	exonic	Ddr2		synonymous SNV	Ddr2:NM_022563:exon17:c.A2517G:p.P839P	1qH3
chr15	79532514	79532514	C	G	UTR5	Ddx17	NM_152806:c.-536G>C			15qE1
chr10	62580883	62580883	-	A	UTR3	Ddx21	NM_019553:c.*1466_*1467insT			10qB4
chr10	62582056	62582057	CA	-	UTR3	Ddx21	NM_019553:c.*294_*293delTG			10qB4
chr13	55670214	55670214	T	A	exonic	Ddx46		nonsynonymous SNV	Ddx46:NM_001282055:exon18:c.T2297A:p.I766K	13qB1
chr6	135015326	135015326	G	C	exonic	Ddx47		nonsynonymous SNV	Ddx47:NM_026360:exon3:c.G313C:p.A105P	6qG1
chr11	106780788	106780788	-	T	UTR3	Ddx5	NM_007840:c.*1061_*1062insA			11qE1
chr10	62647099	62647099	-	T	exonic	Ddx50		frameshift insertion	Ddx50:NM_053183:exon2:c.189dupA:p.A64fs	10qB4
chr5	124568002	124568002	-	A	exonic	Ddx55		frameshift insertion	Ddx55:NM_001190795:exon13:c.1490dupA:p.Q497fs,Ddx55:NM_026409:exon13:c.1502dupA:p.Q501fs	5qF
chr11	6263967	6263967	C	T	exonic	Ddx56		synonymous SNV	Ddx56:NM_026538:exon9:c.G1191A:p.L397L	11qA1
chr11	6265439	6265439	G	A	intronic	Ddx56				11qA1
chr9	44638279	44638279	-	T	UTR3	Ddx6	NM_001110826:c.*1798_*1799insT,NM_181324:c.*1798_*1799insT,NM_007841:c.*1798_*1799insT			9qA5.2	Score=0.951237;Name=chr2:24180139
chr9	44638379	44638379	A	T	UTR3	Ddx6	NM_001110826:c.*1898A>T,NM_181324:c.*1898A>T,NM_007841:c.*1898A>T			9qA5.2	Score=0.951237;Name=chr2:24180139
chr17	28225915	28225915	C	A	exonic	Def6		nonsynonymous SNV	Def6:NM_027185:exon8:c.C1286A:p.A429D	17qA3.3
chr8	19682370	19682370	T	-	intergenic	Defb7,Gm21119	dist=184595;dist=47206			8qA1.3	Score=0.984508;Name=chr8:20563659
chr8	19682419	19682419	C	T	intergenic	Defb7,Gm21119	dist=184644;dist=47157			8qA1.3	Score=0.984508;Name=chr8:20563659
chr8	19694164	19694164	C	T	intergenic	Defb7,Gm21119	dist=196389;dist=35412			8qA1.3	Score=0.987974;Name=chr18:4195188
chr8	19694219	19694219	C	A	intergenic	Defb7,Gm21119	dist=196444;dist=35357			8qA1.3	Score=0.987974;Name=chr18:4195188
chr1	139169966	139169966	G	T	exonic	Dennd1b		nonsynonymous SNV	Dennd1b:NM_181347:exon21:c.G1744T:p.V582L,Dennd1b:NM_001166501:exon22:c.G1969T:p.V657L	1qE4
chr4	86825368	86825368	C	T	exonic	Dennd4c		nonsynonymous SNV	Dennd4c:NM_184088:exon22:c.C3446T:p.A1149V	4qC4
chr4	86837409	86837409	G	A	exonic	Dennd4c		nonsynonymous SNV	Dennd4c:NM_184088:exon27:c.G4837A:p.V1613I	4qC4
chr4	86849873	86849873	G	T	UTR3	Dennd4c	NM_184088:c.*967G>T			4qC4
chr4	86849965	86849965	T	A	UTR3	Dennd4c	NM_184088:c.*1059T>A			4qC4
chr4	86850306	86850306	G	A	UTR3	Dennd4c	NM_184088:c.*1400G>A			4qC4
chr6	148990209	148990209	T	C	UTR3	Dennd5b	NM_177192:c.*3497A>G			6qG3
chr14	26611997	26611997	-	T	exonic	Dennd6a		frameshift insertion	Dennd6a:NM_001285466:exon10:c.388dupT:p.P129fs,Dennd6a:NM_001134465:exon12:c.1060dupT:p.P353fs,Dennd6a:NM_001285467:exon12:c.388dupT:p.P129fs,Dennd6a:NM_145969:exon12:c.1060dupT:p.P353fs	14qA3
chr14	26628729	26628729	A	T	exonic	Dennd6a		stopgain	Dennd6a:NM_001285466:exon17:c.A997T:p.K333X,Dennd6a:NM_001134465:exon19:c.A1669T:p.K557X,Dennd6a:NM_001285467:exon19:c.A997T:p.K333X	14qA3
chr5	123922247	123922247	-	A	exonic	Denr		frameshift insertion	Denr:NM_026603:exon5:c.280dupA:p.K93fs	5qF
chr11	71019149	71019149	C	A	exonic	Derl2		nonsynonymous SNV	Derl2:NM_001291148:exon1:c.G88T:p.A30S,Derl2:NM_033562:exon1:c.G88T:p.A30S	11qB4
chr16	10542490	10542490	C	G	exonic	Dexi		synonymous SNV	Dexi:NM_021428:exon1:c.G201C:p.L67L	16qA1
chr6	50222792	50222792	A	G	exonic	Dfna5		nonsynonymous SNV	Dfna5:NM_018769:exon6:c.T806C:p.L269P	6qB2.3
chr6	50208123	50208123	G	A	exonic	Dfna5		synonymous SNV	Dfna5:NM_018769:exon10:c.C1350T:p.I450I	6qB2.3
chr6	50219418	50219418	A	G	exonic	Dfna5		synonymous SNV	Dfna5:NM_018769:exon8:c.T1011C:p.G337G	6qB2.3
chr6	50221088	50221088	A	G	exonic	Dfna5		synonymous SNV	Dfna5:NM_018769:exon7:c.T891C:p.H297H	6qB2.3
chr6	50227367	50227367	C	T	exonic	Dfna5		synonymous SNV	Dfna5:NM_018769:exon5:c.G609A:p.T203T	6qB2.3
chr6	50227376	50227376	C	A	exonic	Dfna5		synonymous SNV	Dfna5:NM_018769:exon5:c.G600T:p.T200T	6qB2.3
chr6	50229322	50229322	A	G	exonic	Dfna5		synonymous SNV	Dfna5:NM_018769:exon4:c.T540C:p.C180C	6qB2.3
chr6	50207784	50207784	A	G	UTR3	Dfna5	NM_018769:c.*150T>C			6qB2.3
chr6	50207826	50207826	C	T	UTR3	Dfna5	NM_018769:c.*108G>A			6qB2.3
chr2	91932965	91932965	G	A	UTR3	Dgkz	NM_138306:c.*444C>T,NM_001166597:c.*444C>T			2qE1
chr6	83487125	83487125	G	T	exonic	Dguok		synonymous SNV	Dguok:NM_001162521:exon4:c.C450A:p.I150I,Dguok:NM_013764:exon4:c.C450A:p.I150I	6qC3
chr4	106587028	106587028	-	A	UTR3	Dhcr24	NM_053272:c.*263_*264insA			4qC7
chr7	143837878	143837878	C	T	exonic	Dhcr7		nonsynonymous SNV	Dhcr7:NM_007856:exon4:c.C203T:p.A68V	7qF5
chr7	143836691	143836691	C	T	exonic	Dhcr7		synonymous SNV	Dhcr7:NM_007856:exon3:c.C48T:p.N16N	7qF5
chr7	143837879	143837879	A	G	exonic	Dhcr7		synonymous SNV	Dhcr7:NM_007856:exon4:c.A204G:p.A68A	7qF5
chr7	143841315	143841315	C	T	exonic	Dhcr7		synonymous SNV	Dhcr7:NM_007856:exon6:c.C558T:p.A186A	7qF5
chr7	143845482	143845482	T	C	exonic	Dhcr7		synonymous SNV	Dhcr7:NM_007856:exon8:c.T861C:p.Y287Y	7qF5
chr7	143847118	143847118	T	C	exonic	Dhcr7		synonymous SNV	Dhcr7:NM_007856:exon9:c.T1017C:p.L339L	7qF5
chr7	143847130	143847130	T	C	exonic	Dhcr7		synonymous SNV	Dhcr7:NM_007856:exon9:c.T1029C:p.G343G	7qF5
chr7	143847223	143847223	T	C	exonic	Dhcr7		synonymous SNV	Dhcr7:NM_007856:exon9:c.T1122C:p.I374I	7qF5
chr7	143847993	143847993	-	T	UTR3	Dhcr7	NM_007856:c.*476_*477insT			7qF5
chr4	133982893	133982893	G	A	exonic	Dhdds		synonymous SNV	Dhdds:NM_026144:exon7:c.C564T:p.L188L	4qD3
chr4	133992556	133992556	C	T	exonic	Dhdds		synonymous SNV	Dhdds:NM_026144:exon5:c.G348A:p.V116V	4qD3
chr4	134000374	134000374	-	G	intronic	Dhdds				4qD3
chr4	134000375	134000375	C	A	intronic	Dhdds				4qD3
chr4	133969618	133969618	C	G	UTR3	Dhdds	NM_026144:c.*1399G>C			4qD3
chr4	133969692	133969692	C	T	UTR3	Dhdds	NM_026144:c.*1325G>A			4qD3
chr4	133969724	133969724	A	-	UTR3	Dhdds	NM_026144:c.*1293delT			4qD3
chr4	133970104	133970104	T	C	UTR3	Dhdds	NM_026144:c.*913A>G			4qD3
chr4	133970210	133970210	T	C	UTR3	Dhdds	NM_026144:c.*807A>G			4qD3
chr4	133970717	133970717	C	A	UTR3	Dhdds	NM_026144:c.*300G>T			4qD3
chr4	133970914	133970914	A	G	UTR3	Dhdds	NM_026144:c.*103T>C			4qD3
chr2	69394406	69394406	T	C	exonic	Dhrs9		nonsynonymous SNV	Dhrs9:NM_175512:exon3:c.T437C:p.L146P	2qC2
chr2	69402199	69402199	C	T	UTR3	Dhrs9	NM_175512:c.*742C>T			2qC2
chr11	70985435	70985435	G	T	UTR3	Dhx33	NM_178367:c.*1684C>A			11qB4
chr2	158801505	158801505	C	T	exonic	Dhx35		synonymous SNV	Dhx35:NM_145742:exon2:c.C171T:p.F57F	2qH1
chr2	158817407	158817407	G	A	exonic	Dhx35		synonymous SNV	Dhx35:NM_001291144:exon6:c.G30A:p.P10P,Dhx35:NM_145742:exon6:c.G495A:p.P165P	2qH1
chr2	158834949	158834949	A	G	exonic	Dhx35		synonymous SNV	Dhx35:NM_001291144:exon13:c.A837G:p.L279L,Dhx35:NM_145742:exon13:c.A1302G:p.L434L	2qH1
chr2	158857314	158857314	T	C	UTR3	Dhx35	NM_001291144:c.*190T>C,NM_145742:c.*190T>C			2qH1
chr2	158857800	158857800	C	T	UTR3	Dhx35	NM_001291144:c.*676C>T,NM_145742:c.*676C>T			2qH1
chr8	109551615	109551615	G	C	exonic	Dhx38		nonsynonymous SNV	Dhx38:NM_178380:exon25:c.C3428G:p.A1143G	8qD3
chr18	37900666	37900666	A	C	exonic	Diaph1		nonsynonymous SNV	Diaph1:NM_007858:exon7:c.T776G:p.I259S,Diaph1:NM_001305980:exon8:c.T803G:p.I268S,Diaph1:NM_001305981:exon9:c.T671G:p.I224S	18qB3
chrX	130465109	130465109	G	A	UTR3	Diaph2	NM_172493:c.*4174G>A			XqE3
chr14	86866528	86866528	C	T	exonic	Diaph3		nonsynonymous SNV	Diaph3:NM_019670:exon21:c.G2419A:p.E807K	14qE1
chr2	180685028	180685028	-	T	exonic	Dido1		frameshift insertion	Dido1:NM_001291432:exon5:c.1300dupA:p.T434fs,Dido1:NM_001291433:exon5:c.1300dupA:p.T434fs,Dido1:NM_011805:exon5:c.1300dupA:p.T434fs,Dido1:NM_175551:exon5:c.1300dupA:p.T434fs,Dido1:NM_177852:exon5:c.1300dupA:p.T434fs	2qH4
chr3	132179975	132179975	C	G	UTR3	Dkk2	NM_020265:c.*1855C>G			3qG3
chr9	50658713	50658713	-	T	exonic	Dlat		frameshift insertion	Dlat:NM_145614:exon2:c.352dupA:p.I118fs	9qA5.3
chr9	50658720	50658720	C	T	exonic	Dlat		nonsynonymous SNV	Dlat:NM_145614:exon2:c.G346A:p.E116K	9qA5.3
chr16	31867891	31867891	G	A	exonic	Dlg1		synonymous SNV	Dlg1:NM_001252436:exon22:c.G2367A:p.K789K,Dlg1:NM_001252433:exon24:c.G2544A:p.K848K,Dlg1:NM_001252434:exon24:c.G2481A:p.K827K,Dlg1:NM_001252435:exon25:c.G2580A:p.K860K,Dlg1:NM_007862:exon25:c.G2646A:p.K882K	16qB2
chr16	31872043	31872043	A	C	UTR3	Dlg1	NM_001252435:c.*262A>C,NM_001252434:c.*262A>C,NM_001252433:c.*262A>C,NM_007862:c.*262A>C,NM_001252436:c.*262A>C			16qB2
chr2	156748398	156748398	A	G	exonic	Dlgap4		nonsynonymous SNV	Dlgap4:NM_001042487:exon3:c.A460G:p.I154V,Dlgap4:NM_001277187:exon8:c.A2026G:p.I676V,Dlgap4:NM_146128:exon9:c.A2077G:p.I693V	2qH1
chr2	156745902	156745902	G	A	exonic	Dlgap4		synonymous SNV	Dlgap4:NM_001042487:exon2:c.G99A:p.P33P,Dlgap4:NM_001277187:exon7:c.G1665A:p.P555P,Dlgap4:NM_001277186:exon8:c.G1716A:p.P572P,Dlgap4:NM_146128:exon8:c.G1716A:p.P572P	2qH1
chr12	85133929	85133929	-	T	UTR3	Dlst	NM_030225:c.*1176_*1177insT			12qD1
chr8	85553261	85553261	C	T	exonic	Dnaja2		synonymous SNV	Dnaja2:NM_019794:exon3:c.G288A:p.L96L	8qC3
chr16	22869164	22869164	G	C	exonic	Dnajb11		nonsynonymous SNV	Dnajb11:NM_001190804:exon6:c.G643C:p.G215R,Dnajb11:NM_001190805:exon6:c.G643C:p.G215R,Dnajb11:NM_026400:exon6:c.G643C:p.G215R	16qB1
chr5	29785245	29785245	A	C	UTR3	Dnajb6	NM_001037940:c.*132A>C			5qB1
chr15	10461218	10461218	C	A	exonic	Dnajc21		nonsynonymous SNV	Dnajc21:NM_030046:exon5:c.G645T:p.K215N	15qA1
chr15	99106305	99106305	A	G	intergenic	Dnajc22,Spats2	dist=1598;dist=20540			15qF1
chr14	118975174	118975174	A	C	exonic	Dnajc3		nonsynonymous SNV	Dnajc3:NM_008929:exon10:c.A1118C:p.D373A	14qE4
chr14	118978716	118978716	T	G	UTR3	Dnajc3	NM_008929:c.*532T>G			14qE4
chr14	118980867	118980867	T	-	UTR3	Dnajc3	NM_008929:c.*2683delT			14qE4
chr2	181552233	181552233	-	A	UTR3	Dnajc5	NM_001271585:c.*2857_*2858insA,NM_001271584:c.*2857_*2858insA,NM_016775:c.*2857_*2858insA			2qH4
chr4	132553664	132553664	T	A	UTR3	Dnajc8	NM_172400:c.*525T>A			4qD2.3
chr4	132553715	132553715	G	A	UTR3	Dnajc8	NM_172400:c.*576G>A			4qD2.3
chr16	16312801	16312801	-	T	UTR3	Dnm1l	NM_152816:c.*1185_*1186insA,NM_001276341:c.*1185_*1186insA,NM_001276340:c.*1185_*1186insA,NM_001025947:c.*1185_*1186insA			16qA2
chr7	134741120	134741120	T	C	exonic	Dock1		synonymous SNV	Dock1:NM_001033420:exon6:c.T459C:p.I153I	7qF3
chr7	134744988	134744988	G	A	exonic	Dock1		synonymous SNV	Dock1:NM_001033420:exon8:c.G648A:p.K216K	7qF3
chr7	134746474	134746474	T	C	exonic	Dock1		synonymous SNV	Dock1:NM_001033420:exon9:c.T813C:p.D271D	7qF3
chr7	134747001	134747001	A	C	exonic	Dock1		synonymous SNV	Dock1:NM_001033420:exon10:c.A943C:p.R315R	7qF3
chr7	134765282	134765282	T	C	exonic	Dock1		synonymous SNV	Dock1:NM_001033420:exon15:c.T1452C:p.Y484Y	7qF3
chr2	30399977	30399977	C	T	UTR3	Dolpp1	NM_020329:c.*799C>T,NM_001290508:c.*799C>T,NM_001290509:c.*799C>T			2qB
chr9	44327189	44327189	C	T	exonic	Dpagt1		nonsynonymous SNV	Dpagt1:NM_007875:exon1:c.C151T:p.L51F	9qA5.2
chr4	117890341	117890341	C	T	exonic	Dph2		nonsynonymous SNV	Dph2:NM_026344:exon4:c.G845A:p.R282H	4qD2.1
chr14	32080886	32080886	T	A	UTR3	Dph3	NM_001284346:c.*396A>T,NM_001047433:c.*2295A>T,NM_172254:c.*2295A>T			14qB
chr2	25354293	25354293	C	T	exonic	Dpp7		nonsynonymous SNV	Dpp7:NM_031843:exon8:c.G901A:p.V301M	2qA3
chr2	25354288	25354288	G	C	exonic	Dpp7		synonymous SNV	Dpp7:NM_031843:exon8:c.C906G:p.G302G	2qA3
chr1	164823978	164823978	G	T	UTR3	Dpt	NM_019759:c.*742G>T			1qH2.2
chr4	11264469	11264469	-	A	downstream	Dpy19l4				4qA1
chr18	43358391	43358391	G	A	exonic	Dpysl3		synonymous SNV	Dpysl3:NM_001136086:exon4:c.C315T:p.H105H,Dpysl3:NM_001291455:exon4:c.C660T:p.H220H,Dpysl3:NM_009468:exon4:c.C321T:p.H107H	18qB3
chr18	43321632	43321632	G	A	UTR3	Dpysl3	NM_001291455:c.*2700C>T,NM_001136086:c.*2700C>T,NM_009468:c.*2700C>T			18qB3
chr18	43321805	43321805	T	C	UTR3	Dpysl3	NM_001291455:c.*2527A>G,NM_001136086:c.*2527A>G,NM_009468:c.*2527A>G			18qB3
chr18	43322356	43322356	T	G	UTR3	Dpysl3	NM_001291455:c.*1976A>C,NM_001136086:c.*1976A>C,NM_009468:c.*1976A>C			18qB3
chr18	43322973	43322973	G	C	UTR3	Dpysl3	NM_001291455:c.*1359C>G,NM_001136086:c.*1359C>G,NM_009468:c.*1359C>G			18qB3
chr18	43323067	43323067	C	T	UTR3	Dpysl3	NM_001291455:c.*1265G>A,NM_001136086:c.*1265G>A,NM_009468:c.*1265G>A			18qB3
chr18	43324288	43324288	T	-	UTR3	Dpysl3	NM_001291455:c.*44delA,NM_001136086:c.*44delA,NM_009468:c.*44delA			18qB3
chr11	3250308	3250308	G	A	exonic	Drg1		synonymous SNV	Drg1:NM_007879:exon9:c.C1062T:p.H354H	11qA1
chr11	3250338	3250338	T	C	exonic	Drg1		synonymous SNV	Drg1:NM_007879:exon9:c.A1032G:p.K344K	11qA1
chr11	3254541	3254541	G	A	exonic	Drg1		synonymous SNV	Drg1:NM_007879:exon6:c.C684T:p.D228D	11qA1
chr11	3262549	3262549	A	G	exonic	Drg1		synonymous SNV	Drg1:NM_007879:exon3:c.T282C:p.Y94Y	11qA1
chr11	3264783	3264783	G	A	exonic	Drg1		synonymous SNV	Drg1:NM_007879:exon2:c.C150T:p.G50G	11qA1
chr12	51999314	51999314	C	A	UTR3	Dtd2	NM_029545:c.*234G>T			12qC1
chr12	3719949	3719949	A	G	intronic	Dtnb				12qA1.1
chr12	3719979	3719979	G	A	intronic	Dtnb				12qA1.1
chr1	93800496	93800496	-	A	UTR3	Dtymk	NM_023136:c.*301_*302insT			1qD
chr17	56769942	56769942	T	-	UTR3	Dus3l	NM_144858:c.*134delT			17qD
chr6	85942462	85942462	C	A	UTR3	Dusp11	NM_028099:c.*5143G>T			6qC3
chr6	85943627	85943627	-	T	UTR3	Dusp11	NM_028099:c.*3977_*3978insA			6qC3
chr11	3897350	3897350	G	C	exonic	Dusp18		synonymous SNV	Dusp18:NM_173745:exon2:c.G339C:p.A113A	11qA1
chr11	3897449	3897449	C	T	exonic	Dusp18		synonymous SNV	Dusp18:NM_173745:exon2:c.C438T:p.G146G	11qA1
chr11	3897828	3897828	G	C	UTR3	Dusp18	NM_173745:c.*250G>C			11qA1
chr11	3897979	3897979	T	C	UTR3	Dusp18	NM_173745:c.*401T>C			11qA1
chr11	3898124	3898124	A	T	UTR3	Dusp18	NM_173745:c.*546A>T			11qA1
chr11	3898254	3898254	T	C	UTR3	Dusp18	NM_173745:c.*676T>C			11qA1
chr11	3898339	3898339	C	T	UTR3	Dusp18	NM_173745:c.*761C>T			11qA1
chr11	3898429	3898429	C	G	UTR3	Dusp18	NM_173745:c.*851C>G			11qA1
chr11	3898563	3898563	G	A	UTR3	Dusp18	NM_173745:c.*985G>A			11qA1
chr11	3898759	3898759	A	G	UTR3	Dusp18	NM_173745:c.*1181A>G			11qA1
chr11	3898932	3898932	T	C	UTR3	Dusp18	NM_173745:c.*1354T>C			11qA1
chr11	3898944	3898944	G	C	UTR3	Dusp18	NM_173745:c.*1366G>C			11qA1
chr11	3899222	3899222	T	C	UTR3	Dusp18	NM_173745:c.*1644T>C			11qA1
chr11	3899702	3899702	G	A	UTR3	Dusp18	NM_173745:c.*2124G>A			11qA1
chr11	3900041	3900041	A	G	UTR3	Dusp18	NM_173745:c.*2463A>G			11qA1
chr11	3900522	3900522	G	C	UTR3	Dusp18	NM_173745:c.*2944G>C			11qA1
chr11	3900619	3900619	C	T	UTR3	Dusp18	NM_173745:c.*3041C>T			11qA1
chr11	3897008	3897008	T	C	UTR5	Dusp18	NM_173745:c.-4T>C			11qA1
chr4	155855159	155855159	G	T	exonic	Dvl1		nonsynonymous SNV	Dvl1:NM_010091:exon9:c.G965T:p.R322L,Dvl1:NM_001302342:exon10:c.G965T:p.R322L	4qE2
chr8	104419186	104419186	-	A	UTR3	Dync1li2	NM_001013380:c.*1395_*1396insT			8qD3
chr17	84647679	84647679	G	A	exonic	Dync2li1		synonymous SNV	Dync2li1:NM_172256:exon10:c.G765A:p.L255L	17qE4
chr16	94694565	94694565	-	A	UTR3	Dyrk1a	NM_007890:c.*2364_*2365insA,NM_001113389:c.*2364_*2365insA			16qC4
chr1	131129591	131129591	G	T	exonic	Dyrk3		nonsynonymous SNV	Dyrk3:NM_145508:exon3:c.C844A:p.H282N	1qE4
chr16	48935503	48935503	A	C	exonic	Dzip3		nonsynonymous SNV	Dzip3:NM_027341:exon24:c.T2165G:p.L722R,Dzip3:NM_001110017:exon25:c.T2783G:p.L928R	16qB5
chr19	16164161	16164161	C	A	ncRNA_exonic	E030024N20Rik				19qA
chr4	134244738	134244738	T	C	ncRNA_intronic	E130218I03Rik				4qD3
chr5	143308042	143308042	C	G	exonic	E130309D02Rik		nonsynonymous SNV	E130309D02Rik:NM_172726:exon4:c.G679C:p.A227P	5qG2
chr2	154561127	154561127	G	T	exonic	E2f1		synonymous SNV	E2f1:NM_001291105:exon6:c.C814A:p.R272R,E2f1:NM_007891:exon6:c.C949A:p.R317R	2qH1
chr2	154560097	154560097	T	C	UTR3	E2f1	NM_001291105:c.*591A>G,NM_007891:c.*591A>G			2qH1
chr2	154560680	154560680	G	C	UTR3	E2f1	NM_001291105:c.*8C>G,NM_007891:c.*8C>G			2qH1
chr4	108174106	108174106	G	T	exonic	Echdc2		nonsynonymous SNV	Echdc2:NM_001254754:exon6:c.G331T:p.A111S,Echdc2:NM_026728:exon7:c.G646T:p.A216S	4qC7
chr7	140110015	140110015	T	G	exonic	Echs1		synonymous SNV	Echs1:NM_053119:exon6:c.A711C:p.V237V	7qF4
chr7	140110558	140110558	A	G	exonic	Echs1		synonymous SNV	Echs1:NM_053119:exon5:c.T600C:p.A200A	7qF4
chr7	140112973	140112973	A	G	exonic	Echs1		synonymous SNV	Echs1:NM_053119:exon2:c.T249C:p.G83G	7qF4
chr7	140105950	140105950	T	C	UTR3	Echs1	NM_053119:c.*362A>G			7qF4
chr7	140105980	140105980	C	T	UTR3	Echs1	NM_053119:c.*332G>A			7qF4
chr7	140105999	140105999	T	C	UTR3	Echs1	NM_053119:c.*313A>G			7qF4
chr7	140106072	140106072	A	-	UTR3	Echs1	NM_053119:c.*240delT			7qF4
chr7	140106199	140106199	T	C	UTR3	Echs1	NM_053119:c.*113A>G			7qF4
chr7	140106209	140106209	G	C	UTR3	Echs1	NM_053119:c.*103C>G			7qF4
chr7	140106299	140106299	T	C	UTR3	Echs1	NM_053119:c.*13A>G			7qF4
chr13	34990272	34990272	C	T	exonic	Eci2		nonsynonymous SNV	Eci2:NM_001110331:exon4:c.G404A:p.R135Q,Eci2:NM_011868:exon4:c.G305A:p.R102Q	13qA3.3
chr13	34990235	34990235	A	G	exonic	Eci2		synonymous SNV	Eci2:NM_001110331:exon4:c.T441C:p.G147G,Eci2:NM_011868:exon4:c.T342C:p.G114G	13qA3.3
chr3	95734876	95734876	T	C	exonic	Ecm1		nonsynonymous SNV	Ecm1:NM_001252653:exon10:c.A1393G:p.I465V,Ecm1:NM_007899:exon10:c.A1396G:p.I466V	3qF2.1
chrX	97338346	97338346	-	A	UTR3	Eda2r	NM_001161433:c.*479_*480insT			XqC3
chr2	155722466	155722466	G	T	exonic	Edem2		nonsynonymous SNV	Edem2:NM_145537:exon4:c.C330A:p.D110E	2qH1
chr1	63177130	63177130	-	T	UTR5	Eef1b2	NM_018796:c.-82_-81insT			1qC2
chr4	141860563	141860563	G	A	exonic	Efhd2		synonymous SNV	Efhd2:NM_025994:exon3:c.C576T:p.N192N	4qE1
chr4	141861889	141861889	C	T	exonic	Efhd2		synonymous SNV	Efhd2:NM_025994:exon2:c.G372A:p.L124L	4qE1
chr4	141874667	141874667	C	T	exonic	Efhd2		synonymous SNV	Efhd2:NM_025994:exon1:c.G201A:p.Q67Q	4qE1
chr4	141858509	141858509	G	A	UTR3	Efhd2	NM_025994:c.*1238C>T			4qE1
chr4	141858526	141858526	A	G	UTR3	Efhd2	NM_025994:c.*1221T>C			4qE1
chr4	141858629	141858629	A	G	UTR3	Efhd2	NM_025994:c.*1118T>C			4qE1
chr4	141858714	141858714	C	T	UTR3	Efhd2	NM_025994:c.*1033G>A			4qE1
chr4	141858722	141858722	A	G	UTR3	Efhd2	NM_025994:c.*1025T>C			4qE1
chr4	141858860	141858860	C	T	UTR3	Efhd2	NM_025994:c.*887G>A			4qE1
chr4	141859036	141859036	C	T	UTR3	Efhd2	NM_025994:c.*711G>A			4qE1
chr4	141859087	141859087	C	G	UTR3	Efhd2	NM_025994:c.*660G>C			4qE1
chr4	141859137	141859137	A	G	UTR3	Efhd2	NM_025994:c.*610T>C			4qE1
chr4	141859196	141859196	A	C	UTR3	Efhd2	NM_025994:c.*551T>G			4qE1
chr4	141859339	141859339	C	A	UTR3	Efhd2	NM_025994:c.*408G>T			4qE1
chr4	141859429	141859429	C	T	UTR3	Efhd2	NM_025994:c.*318G>A			4qE1
chr4	141859499	141859499	G	A	UTR3	Efhd2	NM_025994:c.*248C>T			4qE1
chr4	141859553	141859553	A	G	UTR3	Efhd2	NM_025994:c.*194T>C			4qE1
chr4	141859679	141859679	A	G	UTR3	Efhd2	NM_025994:c.*68T>C			4qE1
chr15	65871567	65871567	A	C	UTR3	Efr3a	NM_133766:c.*309A>C			15qD1
chr2	125674101	125674101	-	A	UTR3	Eid1	NM_025613:c.*430_*431insA			2qF1
chr11	100321176	100321176	A	C	intronic	Eif1				11qD
chr3	58555627	58555627	-	A	exonic	Eif2a		frameshift insertion	Eif2a:NM_001005509:exon12:c.1591dupA:p.D530fs	3qD
chrX	94188806	94188806	A	-	UTR3	Eif2s3x	NM_012010:c.*2053delT			XqC3
chrX	94190681	94190681	A	-	UTR3	Eif2s3x	NM_012010:c.*178delT			XqC3
chr7	28977871	28977871	T	A	exonic	Eif3k		nonsynonymous SNV	Eif3k:NM_001285942:exon2:c.A179T:p.H60L,Eif3k:NM_001285943:exon2:c.A179T:p.H60L,Eif3k:NM_028659:exon3:c.A278T:p.H93L	7qB1
chr15	79081888	79081888	C	T	exonic	Eif3l		synonymous SNV	Eif3l:NM_145139:exon7:c.C540T:p.N180N	15qE1
chr3	138578377	138578377	A	G	intergenic	Eif4e,4930425O10Rik	dist=18681;dist=133158			3qH1
chr1	87239079	87239079	A	G	UTR3	Eif4e2	NM_023314:c.*1194A>G			1qC5
chr1	87239160	87239160	A	G	UTR3	Eif4e2	NM_023314:c.*1275A>G			1qC5
chr8	27275317	27275317	T	G	UTR3	Eif4ebp1	NM_007918:c.*206T>G			8qA2	Score=0.930005;Name=chr8:27312985
chr11	3227468	3227468	G	A	exonic	Eif4enif1		nonsynonymous SNV	Eif4enif1:NM_001166547:exon8:c.G1034A:p.R345Q,Eif4enif1:NM_001166548:exon8:c.G1034A:p.R345Q,Eif4enif1:NM_001166549:exon8:c.G1034A:p.R345Q,Eif4enif1:NM_023743:exon8:c.G1034A:p.R345Q	11qA1
chr11	3242491	3242491	G	A	exonic	Eif4enif1		nonsynonymous SNV	Eif4enif1:NM_001166548:exon16:c.G2246A:p.S749N,Eif4enif1:NM_001166549:exon16:c.G2246A:p.S749N,Eif4enif1:NM_001166547:exon17:c.G2318A:p.S773N,Eif4enif1:NM_023743:exon17:c.G2318A:p.S773N	11qA1
chr11	3215670	3215670	G	A	exonic	Eif4enif1		synonymous SNV	Eif4enif1:NM_001166547:exon4:c.G246A:p.L82L,Eif4enif1:NM_001166548:exon4:c.G246A:p.L82L,Eif4enif1:NM_001166549:exon4:c.G246A:p.L82L,Eif4enif1:NM_023743:exon4:c.G246A:p.L82L	11qA1
chr11	3239437	3239437	T	C	exonic	Eif4enif1		synonymous SNV	Eif4enif1:NM_001166548:exon14:c.T1950C:p.H650H,Eif4enif1:NM_001166549:exon14:c.T1950C:p.H650H,Eif4enif1:NM_001166547:exon15:c.T2022C:p.H674H,Eif4enif1:NM_023743:exon15:c.T2022C:p.H674H	11qA1
chr11	3240928	3240928	C	A	exonic	Eif4enif1		synonymous SNV	Eif4enif1:NM_001166548:exon15:c.C2032A:p.R678R,Eif4enif1:NM_001166549:exon15:c.C2032A:p.R678R,Eif4enif1:NM_001166547:exon16:c.C2104A:p.R702R,Eif4enif1:NM_023743:exon16:c.C2104A:p.R702R	11qA1
chr11	3242534	3242534	A	G	exonic	Eif4enif1		synonymous SNV	Eif4enif1:NM_001166548:exon16:c.A2289G:p.G763G,Eif4enif1:NM_001166549:exon16:c.A2289G:p.G763G,Eif4enif1:NM_001166547:exon17:c.A2361G:p.G787G,Eif4enif1:NM_023743:exon17:c.A2361G:p.G787G	11qA1
chr7	111070716	111070716	-	A	UTR3	Eif4g2	NM_013507:c.*1975_*1976insT,NM_001040131:c.*1975_*1976insT			7qE3
chr12	111541255	111541255	-	T	intronic	Eif5				12qF1
chr11	69917983	69917983	T	C	exonic	Eif5a		synonymous SNV	Eif5a:NM_001166590:exon3:c.A204G:p.K68K,Eif5a:NM_001166594:exon3:c.A204G:p.K68K,Eif5a:NM_001166595:exon3:c.A204G:p.K68K,Eif5a:NM_181582:exon3:c.A204G:p.K68K,Eif5a:NM_001166589:exon4:c.A204G:p.K68K,Eif5a:NM_001166591:exon4:c.A204G:p.K68K,Eif5a:NM_001166592:exon4:c.A204G:p.K68K,Eif5a:NM_001166593:exon4:c.A204G:p.K68K,Eif5a:NM_001166596:exon4:c.A204G:p.K68K	11qB3
chr1	38045375	38045375	T	A	exonic	Eif5b		nonsynonymous SNV	Eif5b:NM_198303:exon16:c.T2443A:p.S815T	1qB
chr10	93265002	93265002	-	T	exonic	Elk3		frameshift insertion	Elk3:NM_013508:exon3:c.885dupA:p.P296fs,Elk3:NM_001322268:exon4:c.559dupA:p.T187fs	10qC2
chr1	132025757	132025757	-	A	downstream	Elk4,Mfsd4a				1qE4
chr9	77983146	77983146	-	T	UTR3	Elovl5	NM_134255:c.*338_*339insT			9qE1
chr3	129635365	129635365	-	T	UTR3	Elovl6	NM_130450:c.*1875_*1876insT			3qG3
chr4	139365375	139365375	C	T	exonic	Emc1		nonsynonymous SNV	Emc1:NM_001039200:exon14:c.C1616T:p.T539M,Emc1:NM_146157:exon15:c.C1625T:p.T542M	4qD3
chr4	139365575	139365575	G	A	exonic	Emc1		nonsynonymous SNV	Emc1:NM_001039200:exon15:c.G1693A:p.V565I,Emc1:NM_146157:exon16:c.G1702A:p.V568I	4qD3
chr17	71255233	71255233	T	C	exonic	Emilin2		nonsynonymous SNV	Emilin2:NM_145158:exon7:c.A2773G:p.T925A	17qE1.3
chr17	71255989	71255989	T	C	exonic	Emilin2		nonsynonymous SNV	Emilin2:NM_145158:exon6:c.A2749G:p.T917A	17qE1.3
chr17	71274018	71274018	A	C	exonic	Emilin2		nonsynonymous SNV	Emilin2:NM_145158:exon4:c.T1712G:p.V571G	17qE1.3
chr17	71255144	71255144	A	G	exonic	Emilin2		synonymous SNV	Emilin2:NM_145158:exon7:c.T2862C:p.D954D	17qE1.3
chr16	10283371	10283371	C	A	UTR3	Emp2	NM_007929:c.*1057G>T			16qA1
chr10	25522975	25522975	G	A	UTR3	Epb41l2	NM_001199265:c.*680G>A,NM_013511:c.*680G>A			10qA4
chr1	119656982	119656982	T	A	intergenic	Epb41l5,Ptpn4	dist=7982;dist=1111			1qE2.3
chr2	49535341	49535341	C	T	exonic	Epc2		synonymous SNV	Epc2:NM_172663:exon8:c.C1227T:p.Y409Y	2qC1.1
chr4	141308435	141308435	A	G	exonic	Epha2		nonsynonymous SNV	Epha2:NM_010139:exon3:c.A181G:p.M61V	4qD3
chr4	109366192	109366192	T	C	exonic	Eps15		synonymous SNV	Eps15:NM_001159964:exon5:c.T801C:p.G267G,Eps15:NM_007943:exon17:c.T1743C:p.G581G	4qC7
chr4	109366447	109366447	A	G	exonic	Eps15		synonymous SNV	Eps15:NM_001159964:exon6:c.A879G:p.S293S,Eps15:NM_007943:exon18:c.A1821G:p.S607S	4qC7
chr4	109373246	109373246	C	T	exonic	Eps15		synonymous SNV	Eps15:NM_001159964:exon9:c.C1137T:p.D379D,Eps15:NM_007943:exon21:c.C2079T:p.D693D	4qC7
chr4	109386324	109386324	C	T	UTR3	Eps15	NM_007943:c.*859C>T,NM_001159964:c.*859C>T			4qC7
chr4	109387585	109387585	T	C	UTR3	Eps15	NM_007943:c.*2120T>C,NM_001159964:c.*2120T>C			4qC7
chr4	109387682	109387682	A	G	UTR3	Eps15	NM_007943:c.*2217A>G,NM_001159964:c.*2217A>G			4qC7
chr4	109387685	109387685	T	C	UTR3	Eps15	NM_007943:c.*2220T>C,NM_001159964:c.*2220T>C			4qC7
chr13	103820173	103820173	T	G	UTR3	Erbin	NM_001289475:c.*526A>C,NM_001289473:c.*526A>C,NM_001289474:c.*526A>C,NM_001005868:c.*526A>C			13qD1
chrX	102142311	102142311	T	G	downstream	Ercc6l				XqD
chr13	63834651	63834651	A	C	exonic	Ercc6l2		nonsynonymous SNV	Ercc6l2:NM_001013608:exon4:c.A644C:p.D215A,Ercc6l2:NM_023507:exon4:c.A644C:p.D215A	13qB3
chr13	63899913	63899913	A	C	UTR3	Ercc6l2	NM_001013608:c.*410A>C			13qB3
chrY	90816411	90816411	G	A	exonic	Erdr1		nonsynonymous SNV	Erdr1:NM_133362:exon3:c.G494A:p.R165Q	YqE	Score=0.998898;Name=chrY:90819828
chrY	90816431	90816431	A	C	exonic	Erdr1		nonsynonymous SNV	Erdr1:NM_133362:exon3:c.A514C:p.N172H	YqE	Score=0.998898;Name=chrY:90819828
chr8	35469259	35469259	T	C	exonic	Eri1		nonsynonymous SNV	Eri1:NM_026067:exon7:c.A907G:p.I303V	8qA4
chr8	35478603	35478603	T	G	exonic	Eri1		nonsynonymous SNV	Eri1:NM_026067:exon4:c.A527C:p.D176A	8qA4
chr8	35469199	35469199	A	G	exonic	Eri1		synonymous SNV	Eri1:NM_026067:exon7:c.T967C:p.L323L	8qA4
chr8	35478638	35478638	A	G	exonic	Eri1		synonymous SNV	Eri1:NM_026067:exon4:c.T492C:p.D164D	8qA4
chr8	35491296	35491296	C	T	exonic	Eri1		synonymous SNV	Eri1:NM_026067:exon2:c.G180A:p.P60P	8qA4
chr8	35466420	35466420	A	G	UTR3	Eri1	NM_026067:c.*2708T>C			8qA4
chr8	35466451	35466451	A	C	UTR3	Eri1	NM_026067:c.*2677T>G			8qA4
chr8	35466478	35466478	C	G	UTR3	Eri1	NM_026067:c.*2650G>C			8qA4
chr8	35466564	35466564	C	T	UTR3	Eri1	NM_026067:c.*2564G>A			8qA4
chr8	35466726	35466726	T	C	UTR3	Eri1	NM_026067:c.*2402A>G			8qA4
chr8	35466750	35466750	T	-	UTR3	Eri1	NM_026067:c.*2378delA			8qA4
chr8	35466849	35466849	-	T	UTR3	Eri1	NM_026067:c.*2278_*2279insA			8qA4
chr8	35467056	35467056	T	C	UTR3	Eri1	NM_026067:c.*2072A>G			8qA4
chr8	35467062	35467062	-	T	UTR3	Eri1	NM_026067:c.*2065_*2066insA			8qA4
chr8	35467282	35467282	T	C	UTR3	Eri1	NM_026067:c.*1846A>G			8qA4
chr8	35467463	35467463	G	A	UTR3	Eri1	NM_026067:c.*1665C>T			8qA4
chr8	35467482	35467482	T	C	UTR3	Eri1	NM_026067:c.*1646A>G			8qA4
chr8	35467632	35467632	C	T	UTR3	Eri1	NM_026067:c.*1496G>A			8qA4
chr8	35467720	35467720	G	A	UTR3	Eri1	NM_026067:c.*1408C>T			8qA4
chr8	35468204	35468204	A	G	UTR3	Eri1	NM_026067:c.*924T>C			8qA4
chr8	35468334	35468334	G	-	UTR3	Eri1	NM_026067:c.*794delC			8qA4
chr8	35468405	35468405	G	T	UTR3	Eri1	NM_026067:c.*723C>A			8qA4
chr8	35468413	35468413	T	G	UTR3	Eri1	NM_026067:c.*715A>C			8qA4
chr8	35468482	35468482	C	-	UTR3	Eri1	NM_026067:c.*646delG			8qA4
chr8	35468497	35468497	C	T	UTR3	Eri1	NM_026067:c.*631G>A			8qA4
chr8	35468698	35468698	A	G	UTR3	Eri1	NM_026067:c.*430T>C			8qA4
chr8	35468991	35468991	C	A	UTR3	Eri1	NM_026067:c.*137G>T			8qA4
chr8	35469074	35469074	A	G	UTR3	Eri1	NM_026067:c.*54T>C			8qA4
chr8	27038139	27038139	A	G	UTR3	Erlin2	NM_153592:c.*1503A>G			8qA2
chr14	45292413	45292413	G	A	exonic	Ero1l		synonymous SNV	Ero1l:NM_015774:exon13:c.C1062T:p.F354F	14qC1
chr14	45284770	45284770	C	T	UTR3	Ero1l	NM_015774:c.*1258G>A			14qC1
chr14	74744698	74744698	-	A	exonic	Esd		frameshift insertion	Esd:NM_001285423:exon7:c.592dupA:p.G197fs,Esd:NM_016903:exon7:c.553dupA:p.G184fs	14qD3
chr2	140120593	140120593	A	T	UTR3	Esf1	NM_001081090:c.*19T>A			2qF3
chr9	32757666	32757666	-	A	UTR3	Ets1	NM_001038642:c.*3241_*3242insA,NM_011808:c.*3241_*3242insA			9qA4
chr11	101774133	101774133	C	A	exonic	Etv4		nonsynonymous SNV	Etv4:NM_001316365:exon7:c.G496T:p.A166S,Etv4:NM_001316366:exon7:c.G478T:p.A160S,Etv4:NM_008815:exon7:c.G493T:p.A165S	11qD
chr4	126149498	126149498	T	C	exonic	Eva1b		synonymous SNV	Eva1b:NM_172145:exon3:c.T330C:p.S110S	4qD2.2
chr11	5088084	5088084	T	C	exonic	Ewsr1		nonsynonymous SNV	Ewsr1:NM_001283061:exon5:c.A289G:p.T97A,Ewsr1:NM_001283062:exon5:c.A289G:p.T97A,Ewsr1:NM_001283063:exon5:c.A289G:p.T97A,Ewsr1:NM_007968:exon5:c.A289G:p.T97A	11qA1
chr11	5071091	5071091	C	T	exonic	Ewsr1		synonymous SNV	Ewsr1:NM_001283062:exon12:c.G1371A:p.G457G,Ewsr1:NM_001283061:exon14:c.G1485A:p.G495G,Ewsr1:NM_007968:exon14:c.G1482A:p.G494G	11qA1
chr11	5083487	5083487	T	C	exonic	Ewsr1		synonymous SNV	Ewsr1:NM_001283061:exon7:c.A666G:p.Q222Q,Ewsr1:NM_001283062:exon7:c.A666G:p.Q222Q,Ewsr1:NM_001283063:exon7:c.A666G:p.Q222Q,Ewsr1:NM_007968:exon7:c.A666G:p.Q222Q	11qA1
chr11	5088124	5088124	C	G	exonic	Ewsr1		synonymous SNV	Ewsr1:NM_001283061:exon5:c.G249C:p.P83P,Ewsr1:NM_001283062:exon5:c.G249C:p.P83P,Ewsr1:NM_001283063:exon5:c.G249C:p.P83P,Ewsr1:NM_007968:exon5:c.G249C:p.P83P	11qA1
chr11	5079130	5079130	-	T	intronic	Ewsr1				11qA1
chr11	5079801	5079801	A	-	intronic	Ewsr1				11qA1
chr11	5079902	5079902	G	A	intronic	Ewsr1				11qA1
chr11	5069843	5069843	A	-	UTR3	Ewsr1	NM_007968:c.*221delT,NM_001283062:c.*221delT,NM_001283061:c.*221delT			11qA1
chr11	5080911	5080911	A	C	UTR3	Ewsr1	NM_001283063:c.*1338T>G			11qA1
chr11	5081039	5081039	T	G	UTR3	Ewsr1	NM_001283063:c.*1210A>C			11qA1
chr11	5081344	5081344	-	G	UTR3	Ewsr1	NM_001283063:c.*904_*905insC			11qA1
chr11	5081607	5081607	T	C	UTR3	Ewsr1	NM_001283063:c.*642A>G			11qA1
chr11	5081808	5081808	T	C	UTR3	Ewsr1	NM_001283063:c.*441A>G			11qA1
chr5	76568119	76568119	G	A	exonic	Exoc1		synonymous SNV	Exoc1:NM_001289771:exon17:c.G2445A:p.K815K,Exoc1:NM_001289770:exon18:c.G2490A:p.K830K,Exoc1:NM_027270:exon19:c.G2511A:p.K837K	5qC3.3
chr13	30814314	30814314	A	G	UTR3	Exoc2	NM_025588:c.*984T>C			13qA3.2
chr6	33971925	33971925	A	T	exonic	Exoc4		nonsynonymous SNV	Exoc4:NM_009148:exon18:c.A2702T:p.E901V	6qA3.3
chr6	33971926	33971926	G	A	exonic	Exoc4		synonymous SNV	Exoc4:NM_009148:exon18:c.G2703A:p.E901E	6qA3.3
chr6	84618916	84618916	C	A	UTR3	Exoc6b	NM_177077:c.*2469G>T			6qC3
chr8	124894184	124894184	T	C	UTR3	Exoc8	NM_198103:c.*1292A>G			8qE2
chr2	31681232	31681232	T	A	UTR3	Exosc2	NM_144886:c.*662T>A			2qB
chr3	54728839	54728839	G	C	exonic	Exosc8		nonsynonymous SNV	Exosc8:NM_001163570:exon11:c.C782G:p.T261R,Exosc8:NM_027148:exon11:c.C770G:p.T257R	3qC
chr4	132672942	132672942	C	T	exonic	Eya3		nonsynonymous SNV	Eya3:NM_210071:exon6:c.C271T:p.P91S,Eya3:NM_010166:exon7:c.C223T:p.P75S	4qD2.3
chr4	132639125	132639125	T	A	UTR5	Eya3	NM_010166:c.-22785T>A,NM_210071:c.-17631T>A,NM_211357:c.-31100T>A			4qD2.3
chr7	144580661	144580661	A	G	exonic	Fadd		synonymous SNV	Fadd:NM_010175:exon2:c.T486C:p.V162V	7qF5
chr7	144579744	144579744	C	A	UTR3	Fadd	NM_010175:c.*785G>T			7qF5
chr7	144579810	144579810	C	T	UTR3	Fadd	NM_010175:c.*719G>A			7qF5
chr7	144579831	144579831	T	C	UTR3	Fadd	NM_010175:c.*698A>G			7qF5
chr7	144579915	144579915	-	T	UTR3	Fadd	NM_010175:c.*613_*614insA			7qF5
chr7	144580239	144580239	C	T	UTR3	Fadd	NM_010175:c.*290G>A			7qF5
chr7	144580266	144580266	T	C	UTR3	Fadd	NM_010175:c.*263A>G			7qF5
chr7	144580439	144580439	G	A	UTR3	Fadd	NM_010175:c.*90C>T			7qF5
chr19	10063603	10063603	C	T	downstream	Fads2				19qA
chr1	59982979	59982979	T	C	UTR3	Fam117b	NM_001037725:c.*1252T>C			1qC2
chr1	59984312	59984312	-	T	UTR3	Fam117b	NM_001037725:c.*2585_*2586insT			1qC2
chr13	48967395	48967395	G	C	exonic	Fam120a		nonsynonymous SNV	Fam120a:NM_001033268:exon1:c.C434G:p.A145G	13qA5
chr1	58526623	58526623	G	T	UTR3	Fam126b	NM_172513:c.*3035C>A,NM_001310599:c.*3035C>A,NM_001310598:c.*3035C>A			1qC1.3
chr15	25972342	25972342	-	A	UTR3	Fam134b	NM_001034851:c.*296_*297insA,NM_001277318:c.*296_*297insA,NM_001277315:c.*296_*297insA,NM_001277316:c.*296_*297insA,NM_025459:c.*296_*297insA,NM_001277317:c.*296_*297insA			15qB1
chr2	83883162	83883162	-	G	intergenic	Fam171b,Zswim2	dist=1804;dist=31917			2qD
chr12	65021774	65021774	T	G	UTR3	Fam179b	NM_177805:c.*69T>G			12qC1
chr5	34476909	34476909	G	A	intronic	Fam193a				5qB2
chr5	34476940	34476940	A	G	intronic	Fam193a				5qB2
chr17	25864007	25864007	C	G	exonic	Fam195a		nonsynonymous SNV	Fam195a:NM_026633:exon5:c.G445C:p.A149P	17qA3.3
chr19	60220553	60220553	T	G	exonic	Fam204a		nonsynonymous SNV	Fam204a:NM_029648:exon3:c.A268C:p.N90H	19qD3
chr6	116258953	116258953	G	A	exonic	Fam21		synonymous SNV	Fam21:NM_026585:exon29:c.G3384A:p.G1128G	6qE3
chr18	68268639	68268639	A	-	UTR3	Fam210a	NM_153794:c.*80delT			18qE2
chr8	72223927	72223927	C	A	downstream	Fam32a				8qB3.3
chrX	74386519	74386519	-	A	exonic	Fam3a		frameshift insertion	Fam3a:NM_025473:exon8:c.499dupT:p.S167fs,Fam3a:NM_001313725:exon9:c.499dupT:p.S167fs	XqA7.3
chr18	34773072	34773072	G	T	UTR3	Fam53c	NM_175104:c.*2214G>T			18qB1
chr9	13844338	13844338	-	T	UTR3	Fam76b	NM_176836:c.*220_*221insT			9qA1
chr2	158779950	158779950	A	G	exonic	Fam83d		nonsynonymous SNV	Fam83d:NM_027975:exon2:c.A580G:p.T194A	2qH1
chr2	158785435	158785435	C	T	exonic	Fam83d		nonsynonymous SNV	Fam83d:NM_027975:exon4:c.C1043T:p.P348L	2qH1
chr2	158785569	158785569	A	G	exonic	Fam83d		nonsynonymous SNV	Fam83d:NM_027975:exon4:c.A1177G:p.R393G	2qH1
chr2	158783150	158783150	A	C	exonic	Fam83d		synonymous SNV	Fam83d:NM_027975:exon3:c.A660C:p.T220T	2qH1
chr2	158785481	158785481	T	C	exonic	Fam83d		synonymous SNV	Fam83d:NM_027975:exon4:c.T1089C:p.S363S	2qH1
chr2	158785568	158785568	C	T	exonic	Fam83d		synonymous SNV	Fam83d:NM_027975:exon4:c.C1176T:p.P392P	2qH1
chr2	158785784	158785784	A	G	exonic	Fam83d		synonymous SNV	Fam83d:NM_027975:exon4:c.A1392G:p.S464S	2qH1
chr17	75537820	75537820	-	A	UTR3	Fam98a	NM_133747:c.*381_*382insT			17qE2
chr14	121238754	121238754	C	G	exonic	Farp1		nonsynonymous SNV	Farp1:NM_134082:exon10:c.C982G:p.P328A	14qE5
chr13	36204932	36204932	C	T	exonic	Fars2		nonsynonymous SNV	Fars2:NM_024274:exon2:c.C403T:p.H135Y	13qA3.3
chr13	36537340	36537340	C	G	exonic	Fars2		synonymous SNV	Fars2:NM_001039189:exon6:c.C561G:p.R187R,Fars2:NM_024274:exon7:c.C1257G:p.R419R	13qA3.3
chr2	130615558	130615558	-	A	exonic	Fastkd5		stopgain	Fastkd5:NM_001146084:exon3:c.1110dupT:p.K371_S372delinsX,Fastkd5:NM_198176:exon3:c.1110dupT:p.K371_S372delinsX	2qF1
chr4	141577857	141577857	C	T	exonic	Fblim1		synonymous SNV	Fblim1:NM_001163256:exon9:c.G1101A:p.L367L,Fblim1:NM_133754:exon9:c.G1101A:p.L367L	4qD3
chr4	141581073	141581073	G	A	exonic	Fblim1		synonymous SNV	Fblim1:NM_001163256:exon8:c.C924T:p.C308C,Fblim1:NM_133754:exon8:c.C924T:p.C308C	4qD3
chr4	141584765	141584765	G	A	exonic	Fblim1		synonymous SNV	Fblim1:NM_001163256:exon6:c.C648T:p.C216C,Fblim1:NM_133754:exon6:c.C648T:p.C216C	4qD3
chr4	141590004	141590004	C	T	exonic	Fblim1		synonymous SNV	Fblim1:NM_001163256:exon4:c.G369A:p.S123S,Fblim1:NM_133754:exon4:c.G369A:p.S123S	4qD3
chr4	141595276	141595276	A	G	exonic	Fblim1		synonymous SNV	Fblim1:NM_001163256:exon3:c.T195C:p.S65S,Fblim1:NM_133754:exon3:c.T195C:p.S65S	4qD3
chr4	141576232	141576232	A	C	UTR3	Fblim1	NM_133754:c.*1598T>G,NM_001163256:c.*1598T>G			4qD3
chr4	141576594	141576594	G	C	UTR3	Fblim1	NM_133754:c.*1236C>G,NM_001163256:c.*1236C>G			4qD3
chr4	141576622	141576622	T	C	UTR3	Fblim1	NM_133754:c.*1208A>G,NM_001163256:c.*1208A>G			4qD3
chr4	141576903	141576903	G	A	UTR3	Fblim1	NM_133754:c.*927C>T,NM_001163256:c.*927C>T			4qD3
chr4	141576991	141576991	-	G	UTR3	Fblim1	NM_133754:c.*838_*839insC,NM_001163256:c.*838_*839insC			4qD3
chr4	141577200	141577200	C	G	UTR3	Fblim1	NM_133754:c.*630G>C,NM_001163256:c.*630G>C			4qD3
chr4	141577351	141577351	C	T	UTR3	Fblim1	NM_133754:c.*479G>A,NM_001163256:c.*479G>A			4qD3
chr4	141577647	141577647	A	C	UTR3	Fblim1	NM_133754:c.*183T>G,NM_001163256:c.*183T>G			4qD3
chr4	141595476	141595476	C	G	UTR5	Fblim1	NM_133754:c.-6G>C,NM_001163256:c.-6G>C			4qD3
chr5	21613947	21613947	A	G	intronic	Fbxl13				5qA3
chr17	87991605	87991605	A	-	UTR3	Fbxo11	NM_001081034:c.*441delT			17qE4
chr1	182316453	182316453	-	A	UTR3	Fbxo28	NM_175127:c.*437_*438insT			1qH5
chr10	11296641	11296641	A	G	UTR3	Fbxo30	NM_027968:c.*1221A>G,NM_001168297:c.*1221A>G			10qA1
chr8	56591755	56591755	C	A	UTR3	Fbxo8	NM_015791:c.*132C>A			8qB2
chr8	56591761	56591761	C	T	UTR3	Fbxo8	NM_015791:c.*138C>T			8qB2
chr5	118077591	118077591	G	T	exonic	Fbxw8		synonymous SNV	Fbxw8:NM_172721:exon8:c.C1353A:p.G451G	5qF
chr1	170942311	170942311	G	T	intergenic	Fcrla,Fcgr2b	dist=14728;dist=18248			1qH3
chr1	170942815	170942815	A	G	intergenic	Fcrla,Fcgr2b	dist=15232;dist=17744			1qH3
chr1	170942830	170942830	C	A	intergenic	Fcrla,Fcgr2b	dist=15247;dist=17729			1qH3
chr1	170944231	170944231	G	A	intergenic	Fcrla,Fcgr2b	dist=16648;dist=16328			1qH3
chr18	64457132	64457132	C	T	UTR3	Fech	NM_007998:c.*951G>A			18qE1
chr9	62792294	62792294	-	A	UTR3	Fem1b	NM_010193:c.*3798_*3799insT			9qB
chr14	45482502	45482502	-	T	exonic	Fermt2		frameshift insertion	Fermt2:NM_146054:exon4:c.455dupA:p.K152fs	14qC1
chr1	43123643	43123643	G	A	exonic	Fhl2		synonymous SNV	Fhl2:NM_001289533:exon6:c.C711T:p.I237I,Fhl2:NM_010212:exon6:c.C711T:p.I237I	1qB
chr1	43189125	43189125	T	C	intronic	Fhl2				1qB
chr2	151560766	151560766	C	T	UTR3	Fkbp1a	NM_008019:c.*180C>T,NM_001302077:c.*176C>T,NM_001302080:c.*176C>T,NM_001302079:c.*180C>T,NM_001302078:c.*180C>T			2qG3
chr6	29438642	29438642	C	T	exonic	Flnc		synonymous SNV	Flnc:NM_001081185:exon2:c.C534T:p.P178P,Flnc:NM_001311074:exon2:c.C534T:p.P178P	6qA3.3
chr6	29440405	29440405	T	C	exonic	Flnc		synonymous SNV	Flnc:NM_001081185:exon4:c.T711C:p.A237A,Flnc:NM_001311074:exon4:c.T711C:p.A237A	6qA3.3
chr6	29440495	29440495	C	T	exonic	Flnc		synonymous SNV	Flnc:NM_001081185:exon4:c.C801T:p.A267A,Flnc:NM_001311074:exon4:c.C801T:p.A267A	6qA3.3
chr6	29440708	29440708	A	G	exonic	Flnc		synonymous SNV	Flnc:NM_001081185:exon5:c.A924G:p.V308V,Flnc:NM_001311074:exon5:c.A924G:p.V308V	6qA3.3
chr6	29440750	29440750	G	T	exonic	Flnc		synonymous SNV	Flnc:NM_001081185:exon5:c.G966T:p.T322T,Flnc:NM_001311074:exon5:c.G966T:p.T322T	6qA3.3
chr6	29441128	29441128	C	T	exonic	Flnc		synonymous SNV	Flnc:NM_001081185:exon7:c.C1080T:p.I360I,Flnc:NM_001311074:exon7:c.C1080T:p.I360I	6qA3.3
chr6	29444159	29444159	C	T	exonic	Flnc		synonymous SNV	Flnc:NM_001081185:exon12:c.C1971T:p.A657A,Flnc:NM_001311074:exon12:c.C1971T:p.A657A	6qA3.3
chr6	29446098	29446098	C	T	exonic	Flnc		synonymous SNV	Flnc:NM_001081185:exon17:c.C2601T:p.D867D,Flnc:NM_001311074:exon17:c.C2601T:p.D867D	6qA3.3
chr6	29446369	29446369	A	G	exonic	Flnc		synonymous SNV	Flnc:NM_001081185:exon18:c.A2784G:p.S928S,Flnc:NM_001311074:exon18:c.A2784G:p.S928S	6qA3.3
chr6	29447046	29447046	T	C	exonic	Flnc		synonymous SNV	Flnc:NM_001081185:exon20:c.T3171C:p.G1057G,Flnc:NM_001311074:exon20:c.T3171C:p.G1057G	6qA3.3
chr6	29452278	29452278	T	C	exonic	Flnc		synonymous SNV	Flnc:NM_001081185:exon30:c.T5100C:p.D1700D,Flnc:NM_001311074:exon30:c.T5100C:p.D1700D	6qA3.3
chr6	29452308	29452308	C	T	exonic	Flnc		synonymous SNV	Flnc:NM_001081185:exon30:c.C5130T:p.P1710P,Flnc:NM_001311074:exon30:c.C5130T:p.P1710P	6qA3.3
chr6	29455386	29455386	C	T	exonic	Flnc		synonymous SNV	Flnc:NM_001311074:exon36:c.C5934T:p.V1978V,Flnc:NM_001081185:exon37:c.C6033T:p.V2011V	6qA3.3
chr6	29455464	29455464	G	A	exonic	Flnc		synonymous SNV	Flnc:NM_001311074:exon36:c.G6012A:p.S2004S,Flnc:NM_001081185:exon37:c.G6111A:p.S2037S	6qA3.3
chr6	29455560	29455560	T	C	exonic	Flnc		synonymous SNV	Flnc:NM_001311074:exon36:c.T6108C:p.N2036N,Flnc:NM_001081185:exon37:c.T6207C:p.N2069N	6qA3.3
chr6	29461548	29461548	G	C	UTR3	Flnc	NM_001081185:c.*339G>C,NM_001311074:c.*339G>C			6qA3.3
chr1	71644555	71644555	G	A	intronic	Fn1				1qC3
chr1	71644557	71644557	G	A	intronic	Fn1				1qC3
chr1	71644575	71644575	G	A	intronic	Fn1				1qC3
chr2	31030384	31030384	T	C	intronic	Fnbp1				2qB
chr3	27620670	27620670	A	G	exonic	Fndc3b		nonsynonymous SNV	Fndc3b:NM_173182:exon3:c.T122C:p.V41A	3qA3
chr3	27416804	27416804	T	C	UTR3	Fndc3b	NM_173182:c.*2487A>G			3qA3
chr4	129148141	129148141	A	T	intergenic	Fndc5,S100pbp	dist=3548;dist=2684			4qD2.2
chr4	129148196	129148196	C	T	intergenic	Fndc5,S100pbp	dist=3603;dist=2629			4qD2.2
chr4	129148318	129148318	G	A	intergenic	Fndc5,S100pbp	dist=3725;dist=2507			4qD2.2
chr4	129148615	129148615	A	G	intergenic	Fndc5,S100pbp	dist=4022;dist=2210			4qD2.2
chr4	129148692	129148692	C	T	intergenic	Fndc5,S100pbp	dist=4099;dist=2133			4qD2.2
chr4	129148750	129148750	G	T	intergenic	Fndc5,S100pbp	dist=4157;dist=2075			4qD2.2
chr4	129149189	129149189	C	T	intergenic	Fndc5,S100pbp	dist=4596;dist=1636			4qD2.2
chr4	88196852	88196852	A	G	exonic	Focad		nonsynonymous SNV	Focad:NM_001081184:exon11:c.A1291G:p.T431A	4qC4
chr4	88196952	88196952	T	G	exonic	Focad		nonsynonymous SNV	Focad:NM_001081184:exon11:c.T1391G:p.V464G	4qC4
chr4	88403392	88403392	A	T	exonic	Focad		nonsynonymous SNV	Focad:NM_001081184:exon41:c.A4979T:p.N1660I	4qC4
chr4	88128999	88128999	T	C	exonic	Focad		synonymous SNV	Focad:NM_001081184:exon4:c.T234C:p.H78H	4qC4
chr4	88174680	88174680	C	T	exonic	Focad		synonymous SNV	Focad:NM_001081184:exon7:c.C562T:p.L188L	4qC4
chr4	88182661	88182661	A	G	exonic	Focad		synonymous SNV	Focad:NM_001081184:exon9:c.A984G:p.L328L	4qC4
chr4	88344602	88344602	A	G	exonic	Focad		synonymous SNV	Focad:NM_001081184:exon27:c.A3093G:p.T1031T	4qC4
chr4	88355428	88355428	G	A	exonic	Focad		synonymous SNV	Focad:NM_001081184:exon29:c.G3459A:p.T1153T	4qC4
chr4	88401085	88401085	C	T	exonic	Focad		synonymous SNV	Focad:NM_001081184:exon40:c.C4788T:p.S1596S	4qC4
chr19	5455103	5455103	T	C	exonic	Fosl1		nonsynonymous SNV	Fosl1:NM_010235:exon4:c.T617C:p.L206P	19qA
chr5	142460810	142460810	A	T	UTR3	Foxk1	NM_199068:c.*4054A>T			5qG2
chr11	121308359	121308359	-	T	UTR3	Foxk2	NM_001080932:c.*1395_*1396insT			11qE2
chr2	4612337	4612337	-	A	UTR3	Frmd4a	NM_172475:c.*1268_*1269insA,NM_001177843:c.*1373_*1374insA,NM_001177844:c.*1268_*1269insA			2qA1
chr4	135933025	135933025	A	G	exonic	Fuca1		nonsynonymous SNV	Fuca1:NM_024243:exon5:c.A853G:p.M285V	4qD3
chr4	135934864	135934864	A	G	exonic	Fuca1		nonsynonymous SNV	Fuca1:NM_024243:exon6:c.A1102G:p.N368D	4qD3
chr4	135936930	135936930	A	T	exonic	Fuca1		nonsynonymous SNV	Fuca1:NM_024243:exon7:c.A1126T:p.T376S	4qD3
chr4	135933036	135933036	A	G	exonic	Fuca1		synonymous SNV	Fuca1:NM_024243:exon5:c.A864G:p.A288A	4qD3
chr4	135934755	135934755	T	C	exonic	Fuca1		synonymous SNV	Fuca1:NM_024243:exon6:c.T993C:p.G331G	4qD3
chr4	135939241	135939241	T	C	UTR3	Fuca1	NM_024243:c.*27T>C			4qD3
chr4	135939669	135939669	G	A	UTR3	Fuca1	NM_024243:c.*455G>A			4qD3
chr19	24261582	24261582	C	A	UTR3	Fxn	NM_008044:c.*321G>T			19qB
chr19	24261596	24261596	T	C	UTR3	Fxn	NM_008044:c.*307A>G			19qB
chr19	24261615	24261615	C	T	UTR3	Fxn	NM_008044:c.*288G>A			19qB
chr12	51357113	51357113	T	C	exonic	G2e3		nonsynonymous SNV	G2e3:NM_001015099:exon6:c.T449C:p.F150S,G2e3:NM_001167963:exon6:c.T449C:p.F150S,G2e3:NM_001167964:exon6:c.T449C:p.F150S	12qB3
chr11	55485676	55485676	C	T	exonic	G3bp1		synonymous SNV	G3bp1:NM_013716:exon2:c.C33T:p.V11V	11qB1.3
chr11	55485706	55485706	T	C	exonic	G3bp1		synonymous SNV	G3bp1:NM_013716:exon2:c.T63C:p.T21T	11qB1.3
chr11	55485731	55485731	T	C	exonic	G3bp1		synonymous SNV	G3bp1:NM_013716:exon2:c.T88C:p.L30L	11qB1.3
chr11	55495298	55495298	A	G	exonic	G3bp1		synonymous SNV	G3bp1:NM_013716:exon7:c.A582G:p.E194E	11qB1.3
chr11	55495424	55495424	T	C	exonic	G3bp1		synonymous SNV	G3bp1:NM_013716:exon7:c.T708C:p.D236D	11qB1.3
chr11	55501514	55501514	C	T	downstream	G3bp1				11qB1.3
chr11	55501693	55501693	C	T	downstream	G3bp1				11qB1.3
chr11	55499732	55499732	T	C	UTR3	G3bp1	NM_013716:c.*64T>C			11qB1.3
chr11	55500005	55500005	-	T	UTR3	G3bp1	NM_013716:c.*337_*338insT			11qB1.3
chr11	55500008	55500008	A	G	UTR3	G3bp1	NM_013716:c.*340A>G			11qB1.3
chr11	55500590	55500590	T	C	UTR3	G3bp1	NM_013716:c.*922T>C			11qB1.3
chr11	55500721	55500721	G	A	UTR3	G3bp1	NM_013716:c.*1053G>A			11qB1.3
chr11	55502869	55502869	C	T	intergenic	G3bp1,Glra1	dist=1982;dist=11370			11qB1.3
chr11	55503058	55503058	A	G	intergenic	G3bp1,Glra1	dist=2171;dist=11181			11qB1.3
chr11	55503195	55503195	C	A	intergenic	G3bp1,Glra1	dist=2308;dist=11044			11qB1.3
chr11	55503197	55503197	C	T	intergenic	G3bp1,Glra1	dist=2310;dist=11042			11qB1.3
chr11	119283776	119283776	C	T	exonic	Gaa		synonymous SNV	Gaa:NM_001159324:exon17:c.C2448T:p.N816N,Gaa:NM_008064:exon17:c.C2448T:p.N816N	11qE2
chr3	95183561	95183561	T	C	UTR3	Gabpb2	NM_172512:c.*5109A>G,NM_029885:c.*5109A>G			3qF2.1
chr3	95183941	95183941	T	C	UTR3	Gabpb2	NM_172512:c.*4729A>G,NM_029885:c.*4729A>G			3qF2.1
chr4	135966395	135966395	A	G	exonic	Gale		nonsynonymous SNV	Gale:NM_178389:exon4:c.A374G:p.N125S	4qD3
chr4	135966876	135966876	G	A	exonic	Gale		nonsynonymous SNV	Gale:NM_178389:exon5:c.G589A:p.G197S	4qD3
chr4	135965419	135965419	A	G	exonic	Gale		synonymous SNV	Gale:NM_178389:exon1:c.A81G:p.S27S	4qD3
chr4	135965606	135965606	G	A	exonic	Gale		synonymous SNV	Gale:NM_178389:exon2:c.G159A:p.E53E	4qD3
chr4	135968005	135968005	A	G	UTR3	Gale	NM_178389:c.*146A>G			4qD3
chr4	135968045	135968045	C	A	UTR3	Gale	NM_178389:c.*186C>A			4qD3
chr4	135968050	135968050	T	C	UTR3	Gale	NM_178389:c.*191T>C			4qD3
chr8	57525750	57525750	-	A	UTR3	Galnt7	NM_144731:c.*363_*364insT,NM_001167981:c.*363_*364insT			8qB2
chr7	51993995	51993995	T	G	UTR3	Gas2	NM_001330608:c.*486T>G,NM_001330607:c.*486T>G,NM_008087:c.*486T>G			7qB4
chr11	5062253	5062253	G	A	exonic	Gas2l1		nonsynonymous SNV	Gas2l1:NM_001190406:exon4:c.C815T:p.P272L	11qA1
chr11	5063832	5063832	A	G	exonic	Gas2l1		synonymous SNV	Gas2l1:NM_001190406:exon2:c.T627C:p.D209D,Gas2l1:NM_001190408:exon2:c.T627C:p.D209D,Gas2l1:NM_030228:exon3:c.T627C:p.D209D,Gas2l1:NM_144560:exon3:c.T627C:p.D209D	11qA1
chr11	5063937	5063937	A	G	exonic	Gas2l1		synonymous SNV	Gas2l1:NM_001190406:exon2:c.T522C:p.V174V,Gas2l1:NM_001190408:exon2:c.T522C:p.V174V,Gas2l1:NM_030228:exon3:c.T522C:p.V174V,Gas2l1:NM_144560:exon3:c.T522C:p.V174V	11qA1
chr11	5064258	5064258	G	A	exonic	Gas2l1		synonymous SNV	Gas2l1:NM_001190406:exon2:c.C201T:p.N67N,Gas2l1:NM_001190408:exon2:c.C201T:p.N67N,Gas2l1:NM_030228:exon3:c.C201T:p.N67N,Gas2l1:NM_144560:exon3:c.C201T:p.N67N	11qA1
chr11	5064288	5064288	G	C	exonic	Gas2l1		synonymous SNV	Gas2l1:NM_001190406:exon2:c.C171G:p.A57A,Gas2l1:NM_001190408:exon2:c.C171G:p.A57A,Gas2l1:NM_030228:exon3:c.C171G:p.A57A,Gas2l1:NM_144560:exon3:c.C171G:p.A57A	11qA1
chr11	5064620	5064620	G	A	intronic	Gas2l1				11qA1
chr11	5064799	5064799	A	-	intronic	Gas2l1				11qA1
chr11	5060512	5060512	G	T	UTR3	Gas2l1	NM_001190408:c.*279C>A,NM_144560:c.*279C>A			11qA1
chr10	89411928	89411928	T	C	UTR3	Gas2l3	NM_001284344:c.*1235A>G,NM_001033331:c.*1275A>G,NM_001079876:c.*1275A>G			10qC2
chr1	161036196	161036196	C	-	ncRNA_exonic	Gas5				1qH2.1
chr6	88205835	88205835	T	-	UTR3	Gata2	NM_008090:c.*341delT			6qD1
chr3	90360848	90360848	-	T	intergenic	Gatad2b,Slc27a3	dist=2728;dist=24385			3qF1
chr5	115333974	115333975	TG	-	UTR3	Gatc	NM_029645:c.*565_*564delCA			5qF
chr11	4220445	4220445	G	C	exonic	Gatsl3		nonsynonymous SNV	Gatsl3:NM_028022:exon4:c.G440C:p.G147A	11qA1
chr11	4221897	4221897	A	G	exonic	Gatsl3		nonsynonymous SNV	Gatsl3:NM_028022:exon9:c.A973G:p.S325G	11qA1
chr11	4221963	4221963	C	T	UTR3	Gatsl3	NM_028022:c.*43C>T			11qA1
chr11	4221970	4221970	A	G	UTR3	Gatsl3	NM_028022:c.*50A>G			11qA1
chr11	4222106	4222106	G	A	UTR3	Gatsl3	NM_028022:c.*186G>A			11qA1
chr11	4222255	4222255	C	G	UTR3	Gatsl3	NM_028022:c.*335C>G			11qA1
chr15	79031110	79031110	C	T	exonic	Gcat		synonymous SNV	Gcat:NM_001161712:exon1:c.C177T:p.G59G,Gcat:NM_013847:exon1:c.C177T:p.G59G	15qE1
chr6	28416884	28416884	T	-	UTR3	Gcc1	NM_028900:c.*1112delA			6qA3.3
chr6	28417504	28417504	T	C	UTR3	Gcc1	NM_028900:c.*492A>G			6qA3.3
chr2	119172005	119172005	C	T	exonic	Gchfr		synonymous SNV	Gchfr:NM_177157:exon3:c.C195T:p.F65F	2qE5
chr9	77793214	77793214	C	T	exonic	Gclc		nonsynonymous SNV	Gclc:NM_010295:exon16:c.C1877T:p.A626V	9qE1
chr13	40958356	40958356	G	C	UTR3	Gcnt2	NM_023887:c.*14G>C,NM_008105:c.*14G>C,NM_133219:c.*14G>C			13qA3.3
chr13	40958431	40958431	-	T	UTR3	Gcnt2	NM_023887:c.*89_*90insT,NM_008105:c.*89_*90insT,NM_133219:c.*89_*90insT			13qA3.3
chr3	100187911	100187911	G	A	exonic	Gdap2		synonymous SNV	Gdap2:NM_010269:exon8:c.G834A:p.V278V	3qF2.2
Chr	Start	End	Ref	Alt	Func.refGene	Gene.refGene	GeneDetail.refGene	ExonicFunc.refGene	AAChange.refGene	cytoBand	genomicSuperDups
chr13	97149331	97149331	G	A	exonic	Gfm2		synonymous SNV	Gfm2:NM_001146043:exon6:c.G327A:p.V109V,Gfm2:NM_001271463:exon6:c.G327A:p.V109V,Gfm2:NM_001271464:exon6:c.G327A:p.V109V,Gfm2:NM_001271465:exon6:c.G321A:p.V107V,Gfm2:NM_177266:exon6:c.G327A:p.V109V	13qD1
chr13	14052650	14052650	-	A	UTR3	Ggps1	NM_001331119:c.*1043_*1044insT,NM_001331176:c.*1043_*1044insT,NM_001331177:c.*1043_*1044insT,NM_001331178:c.*1043_*1044insT,NM_001331180:c.*1043_*1044insT,NM_010282:c.*1043_*1044insT			13qA1
chr13	14063347	14063347	T	C	UTR5	Ggps1	NM_001331119:c.-5482A>G,NM_001331176:c.-5482A>G,NM_001331177:c.-5482A>G,NM_001331178:c.-5482A>G,NM_001331180:c.-8913A>G,NM_010282:c.-5482A>G			13qA1
chr2	180720888	180720888	T	G	UTR3	Gid8	NM_001289652:c.*2877T>G,NM_001289651:c.*2877T>G,NM_029607:c.*2877T>G			2qH4
chr6	48677815	48677815	T	C	exonic	Gimap9		nonsynonymous SNV	Gimap9:NM_174960:exon2:c.T335C:p.V112A	6qB2.3
chr8	95644193	95644193	-	A	UTR3	Gins3	NM_030198:c.*856_*857insA			8qC5
chr8	23232666	23232666	C	T	exonic	Gins4		nonsynonymous SNV	Gins4:NM_024240:exon4:c.G236A:p.R79H	8qA2
chr8	23226726	23226726	T	C	UTR3	Gins4	NM_024240:c.*353A>G			8qA2
chr8	23226792	23226792	A	C	UTR3	Gins4	NM_024240:c.*287T>G			8qA2
chr8	23226845	23226845	G	T	UTR3	Gins4	NM_024240:c.*234C>A			8qA2
chr8	23237556	23237556	A	G	UTR5	Gins4	NM_024240:c.-481T>C			8qA2
chrX	85706283	85706283	-	A	exonic	Gk		frameshift insertion	Gk:NM_212444:exon19:c.1605dupT:p.I536fs,Gk:NM_001294140:exon20:c.1623dupT:p.I542fs	XqC1
chrX	85703132	85703132	-	T	UTR3	Gk	NM_212444:c.*1253_*1254insA,NM_008194:c.*1253_*1254insA,NM_001294140:c.*1253_*1254insA,NM_001294138:c.*1253_*1254insA,NM_001331046:c.*1253_*1254insA			XqC1
chrX	85703729	85703729	G	T	UTR3	Gk	NM_212444:c.*657C>A,NM_008194:c.*657C>A,NM_001294140:c.*657C>A,NM_001294138:c.*657C>A,NM_001331046:c.*657C>A			XqC1
chrX	134591045	134591045	C	G	exonic	Gla		synonymous SNV	Gla:NM_013463:exon6:c.G906C:p.L302L	XqE3
chrX	134588347	134588347	T	-	UTR3	Gla	NM_013463:c.*1520delA			XqE3
chrX	134588390	134588390	A	G	UTR3	Gla	NM_013463:c.*1477T>C			XqE3
chrX	134589272	134589272	G	A	UTR3	Gla	NM_013463:c.*595C>T			XqE3
chrX	134589405	134589405	-	GA	UTR3	Gla	NM_013463:c.*461_*462insTC			XqE3
chrX	134589503	134589503	-	T	UTR3	Gla	NM_013463:c.*363_*364insA			XqE3
chr9	62057785	62057785	A	-	UTR3	Glce	NM_033320:c.*2226delT			9qB
chr9	62058874	62058874	C	A	UTR3	Glce	NM_033320:c.*1137G>T			9qB
chr11	76221495	76221495	-	T	UTR3	Glod4	NM_026029:c.*470_*471insA			11qB5
chr1	143746611	143746611	-	A	exonic	Glrx2		frameshift insertion	Glrx2:NM_001038592:exon4:c.444dupA:p.L148fs,Glrx2:NM_001038593:exon4:c.345dupA:p.L115fs,Glrx2:NM_001038594:exon4:c.345dupA:p.L115fs,Glrx2:NM_023505:exon4:c.345dupA:p.L115fs	1qF
chr10	82664719	82664719	C	T	exonic	Glt8d2		nonsynonymous SNV	Glt8d2:NM_029102:exon4:c.G196A:p.A66T	10qC1
chr5	114669605	114669605	C	T	UTR3	Gltp	NM_019821:c.*802G>A			5qF
chr16	5013972	5013972	-	T	UTR3	Glyr1	NM_028720:c.*1555_*1556insA,NM_001079814:c.*1555_*1556insA			16qA1
chr17	21692361	21692361	T	-	downstream	Gm10509				17qA3.2	Score=0.936491;Name=chr17:21649240
chr17	21690588	21690588	T	-	ncRNA_exonic	Gm10509				17qA3.2	Score=0.936491;Name=chr17:21649240
chr9	62851289	62851289	C	G	ncRNA_intronic	Gm10653				9qB
chr14	79861377	79861377	G	C	ncRNA_exonic	Gm10845				14qD3
chr14	79862083	79862083	T	A	ncRNA_exonic	Gm10845				14qD3
chr14	79862087	79862087	G	A	ncRNA_exonic	Gm10845				14qD3
chr14	79862093	79862093	C	T	ncRNA_exonic	Gm10845				14qD3
chr11	118448852	118448852	G	A	ncRNA_intronic	Gm11747				11qE2
chr4	44123930	44123930	T	C	ncRNA_exonic	Gm12504				4qB1
chr4	89100856	89100856	C	A	intergenic	Gm12603,Mtap	dist=16246;dist=36514			4qC4
chr4	131901615	131901615	-	T	ncRNA_exonic	Gm12992				4qD2.3
chr1	30942631	30942631	A	-	ncRNA_exonic	Gm13363				1qB
chr1	30943127	30943127	C	A	ncRNA_exonic	Gm13363				1qB
chr2	176807972	176807972	C	G	UTR3	Gm14295	NM_001205057:c.*213C>G			2qH4	Score=0.989328;Name=chr2:177131439
chr2	176807973	176807973	A	G	UTR3	Gm14295	NM_001205057:c.*214A>G			2qH4	Score=0.989328;Name=chr2:177131439
chr2	176807996	176807996	C	G	UTR3	Gm14295	NM_001205057:c.*237C>G			2qH4	Score=0.989328;Name=chr2:177131439
chr2	176808310	176808310	G	T	UTR3	Gm14295	NM_001205057:c.*551G>T			2qH4	Score=0.989328;Name=chr2:177131439
chr2	176808572	176808572	G	A	UTR3	Gm14295	NM_001205057:c.*813G>A			2qH4	Score=0.989328;Name=chr2:177131439
chr2	176808628	176808628	G	T	UTR3	Gm14295	NM_001205057:c.*869G>T			2qH4	Score=0.989328;Name=chr2:177131439
chr2	176720527	176720527	G	C	exonic	Gm14305		nonsynonymous SNV	Gm14305:NM_001099327:exon5:c.G211C:p.A71P	2qH4	Score=0.991291;Name=chr2:176598872
chr2	176720128	176720128	A	T	intronic	Gm14305				2qH4	Score=0.991291;Name=chr2:176598872
chr2	177770323	177770323	G	A	exonic	Gm14322		nonsynonymous SNV	Gm14322:NM_001243903:exon5:c.G928A:p.V310I,Gm14322:NM_001324422:exon6:c.G832A:p.V278I	2qH4	Score=0.993178;Name=chr2:177332425
chr2	177770564	177770564	G	T	UTR3	Gm14322	NM_001243903:c.*92G>T,NM_001324422:c.*92G>T			2qH4	Score=0.993178;Name=chr2:177332425
chr2	177771088	177771088	C	T	UTR3	Gm14322	NM_001243903:c.*616C>T,NM_001324422:c.*616C>T			2qH4	Score=0.993178;Name=chr2:177332425
chr2	177772408	177772408	C	T	UTR3	Gm14322	NM_001243903:c.*1936C>T,NM_001324422:c.*1936C>T			2qH4	Score=0.993178;Name=chr2:177332425
chr2	177772419	177772419	C	A	UTR3	Gm14322	NM_001243903:c.*1947C>A,NM_001324422:c.*1947C>A			2qH4	Score=0.993178;Name=chr2:177332425
chr2	177829571	177829571	C	T	UTR3	Gm14325	NM_001024849:c.*2220G>A			2qH4	Score=0.952988;Name=chr2:175110660
chr2	177829665	177829665	T	A	UTR3	Gm14325	NM_001024849:c.*2126A>T			2qH4	Score=0.952988;Name=chr2:175110660
chr2	177829711	177829711	C	A	UTR3	Gm14325	NM_001024849:c.*2080G>T			2qH4	Score=0.952988;Name=chr2:175110660
chr2	177829771	177829771	T	A	UTR3	Gm14325	NM_001024849:c.*2020A>T			2qH4	Score=0.952988;Name=chr2:175110660
chr2	177830040	177830040	C	T	UTR3	Gm14325	NM_001024849:c.*1751G>A			2qH4	Score=0.952988;Name=chr2:175110660
chr2	177830416	177830416	T	C	UTR3	Gm14325	NM_001024849:c.*1375A>G			2qH4	Score=0.952988;Name=chr2:175110660
chr2	177831220	177831220	G	A	UTR3	Gm14325	NM_001024849:c.*571C>T			2qH4	Score=0.952988;Name=chr2:175110660
chr2	177831662	177831662	G	A	UTR3	Gm14325	NM_001024849:c.*129C>T			2qH4	Score=0.952988;Name=chr2:175110660
chr2	175132141	175132141	G	A	intergenic	Gm14393,Gm14391	dist=64372;dist=53024			2qH4	Score=0.982413;Name=chr2:176800000
chr2	175132145	175132145	G	A	intergenic	Gm14393,Gm14391	dist=64376;dist=53020			2qH4	Score=0.982413;Name=chr2:176800000
chr2	175132184	175132184	G	T	intergenic	Gm14393,Gm14391	dist=64415;dist=52981			2qH4	Score=0.982413;Name=chr2:176800000
chr2	175132225	175132225	T	-	intergenic	Gm14393,Gm14391	dist=64456;dist=52940			2qH4	Score=0.982413;Name=chr2:176800000
chr2	175132301	175132301	T	G	intergenic	Gm14393,Gm14391	dist=64532;dist=52864			2qH4	Score=0.982413;Name=chr2:176800000
chr2	175132319	175132319	A	G	intergenic	Gm14393,Gm14391	dist=64550;dist=52846			2qH4	Score=0.982413;Name=chr2:176800000
chr2	175132736	175132736	C	T	intergenic	Gm14393,Gm14391	dist=64967;dist=52429			2qH4	Score=0.982413;Name=chr2:176800000
chr2	175132906	175132906	C	A	intergenic	Gm14393,Gm14391	dist=65137;dist=52259			2qH4	Score=0.982413;Name=chr2:176800000
chr2	177509140	177509140	A	G	ncRNA_exonic	Gm14403				2qH4	Score=0.971749;Name=chr2:176642643
chr7	105862244	105862244	A	G	ncRNA_exonic	Gm15645				7qE3	Score=0.999122;Name=chr7:106091203
chr6	145266405	145266405	G	T	intergenic	Gm15706,1700073E17Rik	dist=14549;dist=121220			6qG3
chr5	110171288	110171288	A	C	ncRNA_intronic	Gm15787				5qF
chr17	8379798	8379798	C	T	ncRNA_exonic	Gm16702				17qA1
chr14	105109362	105109362	-	A	ncRNA_exonic	Gm17066				14qE2.3
chr6	105492348	105492348	A	G	ncRNA_exonic	Gm19757				6qE1
chr1	102628264	102628264	G	C	intergenic	Gm20268,NONE	dist=1453062;dist=NONE			1qE1.1
chr1	102628292	102628292	A	G	intergenic	Gm20268,NONE	dist=1453090;dist=NONE			1qE1.1
chr17	94874334	94874334	T	C	exonic	Gm20939		nonsynonymous SNV	Gm20939:NM_001024731:exon3:c.T163C:p.Y55H	17qE5
chr17	94874353	94874353	A	G	exonic	Gm20939		nonsynonymous SNV	Gm20939:NM_001024731:exon3:c.A182G:p.K61R	17qE5
chr17	94876556	94876556	G	A	exonic	Gm20939		nonsynonymous SNV	Gm20939:NM_001024731:exon5:c.G634A:p.E212K	17qE5
chr17	94876997	94876997	C	G	exonic	Gm20939		nonsynonymous SNV	Gm20939:NM_001024731:exon5:c.C1075G:p.Q359E	17qE5
chr17	94877157	94877157	C	A	exonic	Gm20939		nonsynonymous SNV	Gm20939:NM_001024731:exon5:c.C1235A:p.A412E	17qE5
chr17	94877200	94877200	A	T	exonic	Gm20939		nonsynonymous SNV	Gm20939:NM_001024731:exon5:c.A1278T:p.L426F	17qE5
chr17	94877330	94877330	G	A	exonic	Gm20939		nonsynonymous SNV	Gm20939:NM_001024731:exon5:c.G1408A:p.D470N	17qE5
chr17	94877333	94877333	C	G	exonic	Gm20939		nonsynonymous SNV	Gm20939:NM_001024731:exon5:c.C1411G:p.Q471E	17qE5
chr17	94877152	94877152	C	T	exonic	Gm20939		synonymous SNV	Gm20939:NM_001024731:exon5:c.C1230T:p.P410P	17qE5
chr17	94877452	94877452	C	T	exonic	Gm20939		synonymous SNV	Gm20939:NM_001024731:exon5:c.C1530T:p.L510L	17qE5
chr17	94877521	94877521	A	G	UTR3	Gm20939	NM_001024731:c.*24A>G			17qE5
chr17	94877754	94877754	A	T	UTR3	Gm20939	NM_001024731:c.*257A>T			17qE5
chr17	94877778	94877778	T	G	UTR3	Gm20939	NM_001024731:c.*281T>G			17qE5
chr17	94877861	94877861	G	A	UTR3	Gm20939	NM_001024731:c.*364G>A			17qE5
chr17	94877889	94877889	C	T	UTR3	Gm20939	NM_001024731:c.*392C>T			17qE5
chr17	94877939	94877939	A	T	UTR3	Gm20939	NM_001024731:c.*442A>T			17qE5
chr17	94878024	94878024	T	A	UTR3	Gm20939	NM_001024731:c.*527T>A			17qE5
chr17	94878033	94878033	A	G	UTR3	Gm20939	NM_001024731:c.*536A>G			17qE5
chr17	94878126	94878126	C	G	UTR3	Gm20939	NM_001024731:c.*629C>G			17qE5
chr17	94878127	94878127	A	C	UTR3	Gm20939	NM_001024731:c.*630A>C			17qE5
chr17	94878129	94878129	A	G	UTR3	Gm20939	NM_001024731:c.*632A>G			17qE5
chr8	19784716	19784716	G	T	intronic	Gm21119				8qA1.3	Score=0.987237;Name=chr8:20410992
chr8	19784741	19784741	C	A	intronic	Gm21119				8qA1.3	Score=0.987237;Name=chr8:20410992
chr8	19784791	19784791	A	T	intronic	Gm21119				8qA1.3	Score=0.987237;Name=chr8:20410992
chr8	19784802	19784802	G	A	intronic	Gm21119				8qA1.3	Score=0.987237;Name=chr8:20410992
chr8	20147983	20147983	T	A	intergenic	Gm21119,6820431F20Rik	dist=84813;dist=120303			8qA1.3	Score=0.99356;Name=chr8:20389894
chr8	20149445	20149445	G	T	intergenic	Gm21119,6820431F20Rik	dist=86275;dist=118841			8qA1.3	Score=0.99356;Name=chr8:20389894
chr14	34345043	34345043	-	T	upstream;downstream	Gm3219;Glud1				14qB
chr13	62370291	62370291	G	A	exonic	Gm3604		synonymous SNV	Gm3604:NM_001162910:exon4:c.C252T:p.F84F	13qB3	Score=0.918005;Name=chr13:62440990
chr18	37840407	37840408	AC	-	UTR3	Gm37013,Gm38666,Gm38667,Pcdhga1,Pcdhga10,Pcdhga11,Pcdhga12,Pcdhga2,Pcdhga3,Pcdhga4,Pcdhga5,Pcdhga6,Pcdhga7,Pcdhga8,Pcdhga9,Pcdhgb1,Pcdhgb2,Pcdhgb4,Pcdhgb5,Pcdhgb6,Pcdhgb7,Pcdhgb8,Pcdhgc3,Pcdhgc4,Pcdhgc5	NM_001174154:c.*278_*279delAC;NM_001301256:c.*278_*279delAC;NM_001301259:c.*278_*279delAC;NM_033584:c.*278_*279delAC;NM_033593:c.*278_*279delAC;NM_033594:c.*278_*279delAC;NM_033595:c.*278_*279delAC;NM_033585:c.*278_*279delAC;NM_033586:c.*278_*279delAC;NM_033587:c.*278_*279delAC;NM_033588:c.*278_*279delAC;NM_033589:c.*278_*279delAC;NM_033590:c.*278_*279delAC;NM_033591:c.*278_*279delAC;NM_033592:c.…			18qB3
chr19	12767139	12767139	A	T	ncRNA_intronic	Gm44505				19qA
chr19	12769968	12769968	-	T	ncRNA_intronic	Gm44505				19qA
chr13	62773380	62773380	T	C	UTR3	Gm5141	NM_001256065:c.*228A>G			13qB3	Score=0.930995;Name=chr13:62610698
chr17	17316081	17316081	C	A	exonic	Gm6712		nonsynonymous SNV	Gm6712:NM_001324550:exon2:c.C34A:p.P12T	17qA3.1	Score=0.925937;Name=chr17:17141475
chr17	17317945	17317945	A	G	exonic	Gm6712		nonsynonymous SNV	Gm6712:NM_001324550:exon4:c.A250G:p.R84G	17qA3.1	Score=0.925937;Name=chr17:17141475
chr17	17317961	17317961	A	G	exonic	Gm6712		nonsynonymous SNV	Gm6712:NM_001324550:exon4:c.A266G:p.E89G	17qA3.1	Score=0.925937;Name=chr17:17141475
chr17	17316089	17316089	G	A	exonic	Gm6712		synonymous SNV	Gm6712:NM_001324550:exon2:c.G42A:p.T14T	17qA3.1	Score=0.925937;Name=chr17:17141475
chr17	17316463	17316463	C	T	exonic	Gm6712		synonymous SNV	Gm6712:NM_001324550:exon3:c.C177T:p.D59D	17qA3.1	Score=0.925937;Name=chr17:17141475
chr17	36142891	36142891	G	A	intergenic	Gm7030,2410017I17Rik	dist=13466;dist=2127			17qB1	Score=0.951462;Name=chr17:36029650
chr17	36142907	36142907	T	C	intergenic	Gm7030,2410017I17Rik	dist=13482;dist=2111			17qB1	Score=0.951462;Name=chr17:36029650
chr10	82649102	82649102	C	G	ncRNA_exonic	Gm9855				10qC1
chr13	32127028	32127028	A	G	exonic	Gmds		synonymous SNV	Gmds:NM_146041:exon6:c.T615C:p.I205I	13qA3.2
chr13	32127076	32127076	A	G	exonic	Gmds		synonymous SNV	Gmds:NM_146041:exon6:c.T567C:p.I189I	13qA3.2
chr4	132232058	132232058	G	C	exonic	Gmeb1		synonymous SNV	Gmeb1:NM_020273:exon7:c.C684G:p.T228T,Gmeb1:NM_001122992:exon8:c.C684G:p.T228T	4qD2.3
chr4	132222312	132222312	G	A	UTR3	Gmeb1	NM_020273:c.*3453C>T,NM_001122992:c.*3453C>T			4qD2.3
chr4	132222324	132222324	G	A	UTR3	Gmeb1	NM_020273:c.*3441C>T,NM_001122992:c.*3441C>T			4qD2.3
chr4	132222390	132222390	T	G	UTR3	Gmeb1	NM_020273:c.*3375A>C,NM_001122992:c.*3375A>C			4qD2.3
chr4	132222403	132222403	G	T	UTR3	Gmeb1	NM_020273:c.*3362C>A,NM_001122992:c.*3362C>A			4qD2.3
chr3	64014310	64014310	-	T	exonic	Gmps		frameshift insertion	Gmps:NM_001033300:exon14:c.1734dupT:p.T578fs	3qE1
chr11	109399259	109399259	T	G	UTR3	Gna13	NM_010303:c.*2773T>G			11qE1
chr6	67020812	67020812	G	C	UTR3	Gng12	NM_001177559:c.*3223G>C,NM_001177560:c.*3223G>C,NM_001177557:c.*3223G>C,NM_001177556:c.*3223G>C,NM_025278:c.*3223G>C,NM_001177558:c.*3223G>C			6qC1
chr14	19875067	19875067	C	T	UTR3	Gng2	NM_001285911:c.*740G>A,NM_010315:c.*740G>A,NM_001285909:c.*740G>A,NM_001285910:c.*740G>A,NM_001285908:c.*740G>A,NM_001038637:c.*740G>A			14qA3
chrX	150984618	150984618	T	C	UTR3	Gnl3l	NM_198110:c.*1486A>G,NM_001168600:c.*1486A>G			XqF3
chr5	69575790	69575790	-	T	UTR3	Gnpda2	NM_001038015:c.*101_*102insA			5qC3.1
chr10	88432582	88432582	A	T	exonic	Gnptab		nonsynonymous SNV	Gnptab:NM_001004164:exon12:c.A1550T:p.K517M	10qC1
chr8	23242166	23242166	G	A	UTR3	Golga7	NM_020585:c.*481C>T,NM_001042484:c.*481C>T			8qA2
chr6	142401890	142401890	T	-	UTR3	Golt1b	NM_025872:c.*309delT			6qG2
chr8	95864276	95864276	T	A	UTR3	Got2	NM_010325:c.*853A>T			8qD1
chr8	23175571	23175571	C	T	exonic	Gpat4		synonymous SNV	Gpat4:NM_018743:exon11:c.G1119A:p.L373L	8qA2
chr8	23174458	23174458	G	A	UTR3	Gpat4	NM_018743:c.*94C>T			8qA2
chr2	132553969	132553969	T	A	exonic	Gpcpd1		nonsynonymous SNV	Gpcpd1:NM_001042672:exon7:c.A461T:p.K154I,Gpcpd1:NM_028802:exon7:c.A461T:p.K154I	2qF2
chr2	132530565	132530565	C	T	exonic	Gpcpd1		synonymous SNV	Gpcpd1:NM_027096:exon18:c.G1464A:p.V488V,Gpcpd1:NM_001291050:exon19:c.G1464A:p.V488V,Gpcpd1:NM_001291051:exon19:c.G1464A:p.V488V,Gpcpd1:NM_001291052:exon19:c.G1464A:p.V488V,Gpcpd1:NM_028802:exon20:c.G2016A:p.V672V	2qF2
chr2	57368230	57368230	-	T	UTR3	Gpd2	NM_001145820:c.*753_*754insT,NM_010274:c.*753_*754insT			2qC1.1
chr2	57369304	57369304	-	T	UTR3	Gpd2	NM_001145820:c.*1827_*1828insT,NM_010274:c.*1827_*1828insT			2qC1.1
chr12	78562866	78562866	G	A	exonic	Gphn		nonsynonymous SNV	Gphn:NM_145965:exon10:c.G983A:p.R328K,Gphn:NM_172952:exon11:c.G974A:p.R325K	12qC3
chrX	7708647	7708647	-	T	UTR3	Gpkow	NM_173747:c.*402_*403insT			XqA1.1
chr4	133586018	133586018	A	G	exonic	Gpn2		nonsynonymous SNV	Gpn2:NM_001290742:exon2:c.A451G:p.I151V,Gpn2:NM_133884:exon2:c.A520G:p.I174V	4qD2.3
chr4	133585924	133585924	C	T	exonic	Gpn2		synonymous SNV	Gpn2:NM_001290742:exon2:c.C357T:p.H119H,Gpn2:NM_133884:exon2:c.C426T:p.H142H	4qD2.3
chr4	133589811	133589811	T	C	exonic	Gpn2		synonymous SNV	Gpn2:NM_001290742:exon4:c.T705C:p.A235A,Gpn2:NM_133884:exon4:c.T774C:p.A258A	4qD2.3
chr4	133591425	133591425	C	G	UTR3	Gpn2	NM_001290742:c.*27C>G,NM_133884:c.*27C>G			4qD2.3
chr6	49055683	49055683	C	T	exonic	Gpnmb		nonsynonymous SNV	Gpnmb:NM_053110:exon10:c.C1540T:p.L514F	6qB2.3
chr6	49044037	49044037	T	C	exonic	Gpnmb		synonymous SNV	Gpnmb:NM_053110:exon3:c.T264C:p.A88A	6qB2.3
chr6	49044058	49044058	T	C	exonic	Gpnmb		synonymous SNV	Gpnmb:NM_053110:exon3:c.T285C:p.T95T	6qB2.3
chr6	49045318	49045318	A	T	exonic	Gpnmb		synonymous SNV	Gpnmb:NM_053110:exon4:c.A381T:p.T127T	6qB2.3
chr6	49056218	49056218	G	A	exonic	Gpnmb		synonymous SNV	Gpnmb:NM_053110:exon11:c.G1629A:p.K543K	6qB2.3
chr6	49056239	49056239	T	C	exonic	Gpnmb		synonymous SNV	Gpnmb:NM_053110:exon11:c.T1650C:p.S550S	6qB2.3
chr6	49056619	49056619	A	G	UTR3	Gpnmb	NM_053110:c.*305A>G			6qB2.3
chr16	38184475	38184475	C	T	exonic	Gsk3b		nonsynonymous SNV	Gsk3b:NM_019827:exon4:c.C407T:p.P136L	16qB3
chr16	38244256	38244256	-	A	UTR3	Gsk3b	NM_019827:c.*3687_*3688insA			16qB3
chr12	87147795	87147795	G	A	UTR5	Gstz1,Pomt2	NM_001252556:c.-11875G>A,NM_010363:c.-35G>A;NM_153415:c.-167C>T			12qD2
chr2	44752160	44752160	A	G	exonic	Gtdc1		synonymous SNV	Gtdc1:NM_172662:exon5:c.T408C:p.S136S	2qB
chr14	76010703	76010704	TC	-	exonic	Gtf2f2		frameshift deletion	Gtf2f2:NM_026816:exon1:c.42_43del:p.Q14fs	14qD3
chr1	54424017	54424017	C	T	exonic	Gtf3c3		nonsynonymous SNV	Gtf3c3:NM_001033194:exon7:c.G1021A:p.A341T	1qC1.1
chr1	44796513	44796513	-	T	UTR3	Gulp1	NM_028450:c.*1492_*1493insT			1qC1.1
chr2	148690081	148690081	C	T	exonic	Gzf1		nonsynonymous SNV	Gzf1:NM_028986:exon5:c.C1627T:p.R543W	2qG3
chr11	6429208	6429208	A	C	exonic	H2afv		synonymous SNV	H2afv:NM_029938:exon4:c.T213G:p.G71G	11qA1
chr11	6427388	6427388	T	C	UTR3	H2afv	NM_029938:c.*983A>G			11qA1
chr11	6427520	6427520	A	G	UTR3	H2afv	NM_029938:c.*851T>C			11qA1
chr11	6427578	6427578	-	T	UTR3	H2afv	NM_029938:c.*792_*793insA			11qA1
chr11	6427881	6427881	A	G	UTR3	H2afv	NM_029938:c.*490T>C			11qA1
chr11	6428069	6428069	A	C	UTR3	H2afv	NM_029938:c.*302T>G			11qA1
chr11	6428081	6428081	G	C	UTR3	H2afv	NM_029938:c.*290C>G			11qA1
chr11	6428107	6428107	T	C	UTR3	H2afv	NM_029938:c.*264A>G			11qA1
chr11	6428198	6428198	C	T	UTR3	H2afv	NM_029938:c.*173G>A			11qA1
chr11	6428299	6428299	G	A	UTR3	H2afv	NM_029938:c.*72C>T			11qA1
chr11	6428306	6428306	C	T	UTR3	H2afv	NM_029938:c.*65G>A			11qA1
chr4	88434996	88434996	T	C	exonic	Hacd4		synonymous SNV	Hacd4:NM_025760:exon3:c.A213G:p.E71E	4qC4
chr3	131233916	131233916	A	-	UTR3	Hadh	NM_008212:c.*253delT			3qG3
chr18	36766683	36766683	-	T	UTR3	Hars	NM_008214:c.*198_*199insA			18qB2
chr5	34167654	34167654	-	T	exonic	Haus3		frameshift insertion	Haus3:NM_146159:exon2:c.659dupA:p.K220fs	5qB2
chr5	34168354	34168354	A	G	UTR5	Haus3	NM_146159:c.-41T>C			5qB2
chr4	86583085	86583085	G	A	exonic	Haus6		nonsynonymous SNV	Haus6:NM_173400:exon16:c.C2548T:p.P850S	4qC4
chr4	86582966	86582966	T	C	exonic	Haus6		synonymous SNV	Haus6:NM_173400:exon16:c.A2667G:p.V889V	4qC4
chr4	86583251	86583251	A	T	exonic	Haus6		synonymous SNV	Haus6:NM_173400:exon16:c.T2382A:p.A794A	4qC4
chrX	73447620	73447621	AG	-	intronic	Haus7				XqA7.3
chr10	21310851	21310851	-	T	UTR3	Hbs1l	NM_001145209:c.*332_*333insT			10qA3	Score=0.997305;Name=chr10:72309735
chr1	93445616	93445616	C	T	UTR5	Hdlbp	NM_001301364:c.-4861G>A			1qD
chr12	51768929	51768929	C	T	exonic	Hectd1		synonymous SNV	Hectd1:NM_144788:exon25:c.G4359A:p.A1453A	12qB3
chr13	23706069	23706069	C	T	exonic	Hfe		synonymous SNV	Hfe:NM_010424:exon4:c.G720A:p.L240L	13qA3.1
chr12	73930697	73930697	-	T	exonic	Hif1a		frameshift insertion	Hif1a:NM_001313919:exon5:c.502dupT:p.S167fs,Hif1a:NM_001313920:exon5:c.463dupT:p.S154fs,Hif1a:NM_010431:exon5:c.499dupT:p.S166fs	12qC3
chr9	121849667	121849667	C	T	exonic	Higd1a		synonymous SNV	Higd1a:NM_019814:exon4:c.G255A:p.Q85Q	9qF4
chr9	121848781	121848781	T	C	UTR3	Higd1a	NM_019814:c.*853A>G			9qF4
chr11	54870281	54870281	C	T	exonic	Hint1		synonymous SNV	Hint1:NM_008248:exon3:c.C309T:p.D103D	11qB1.3
chr11	54866453	54866453	T	C	UTR5	Hint1	NM_008248:c.-37T>C			11qB1.3
chr11	54866483	54866483	G	A	UTR5	Hint1	NM_008248:c.-7G>A			11qB1.3
chr2	104428199	104428199	-	A	UTR3	Hipk3	NM_001145824:c.*1655_*1656insT,NM_010434:c.*1655_*1656insT			2qE2
chr13	23738875	23738875	C	T	exonic	Hist1h1c		synonymous SNV	Hist1h1c:NM_015786:exon1:c.C27T:p.P9P	13qA3.1
chr13	23739148	23739148	T	C	exonic	Hist1h1c		synonymous SNV	Hist1h1c:NM_015786:exon1:c.T300C:p.G100G	13qA3.1
chr13	23739902	23739902	-	TT	downstream	Hist1h1c				13qA3.1
chr13	23739978	23739978	A	G	downstream	Hist1h1c				13qA3.1
chr13	23740006	23740006	C	T	downstream	Hist1h1c				13qA3.1
chr13	23740086	23740086	G	T	downstream	Hist1h1c				13qA3.1
chr13	23740117	23740117	-	T	downstream	Hist1h1c				13qA3.1
chr13	23740239	23740239	G	T	downstream	Hist1h1c				13qA3.1
chr13	23684288	23684288	G	C	exonic	Hist1h2bc		synonymous SNV	Hist1h2bc:NM_001290380:exon1:c.G57C:p.V19V,Hist1h2bc:NM_023422:exon1:c.G57C:p.V19V	13qA3.1
chr13	23692209	23692209	A	T	UTR3	Hist1h2bc	NM_023422:c.*43A>T			13qA3.1
chr13	21764289	21764289	C	T	intergenic	Hist1h2bn,Hist1h1b	dist=9736;dist=15543			13qA3.1
chr13	21764349	21764349	C	T	intergenic	Hist1h2bn,Hist1h1b	dist=9796;dist=15483			13qA3.1
chr13	21764376	21764376	C	T	intergenic	Hist1h2bn,Hist1h1b	dist=9823;dist=15456			13qA3.1
chr13	21764394	21764394	C	T	intergenic	Hist1h2bn,Hist1h1b	dist=9841;dist=15438			13qA3.1
chr13	21764440	21764440	A	G	intergenic	Hist1h2bn,Hist1h1b	dist=9887;dist=15392			13qA3.1
chr13	21764446	21764446	C	G	intergenic	Hist1h2bn,Hist1h1b	dist=9893;dist=15386			13qA3.1
chr13	21764452	21764452	T	C	intergenic	Hist1h2bn,Hist1h1b	dist=9899;dist=15380			13qA3.1
chr13	21764458	21764458	C	T	intergenic	Hist1h2bn,Hist1h1b	dist=9905;dist=15374			13qA3.1
chr13	21764502	21764502	C	T	intergenic	Hist1h2bn,Hist1h1b	dist=9949;dist=15330			13qA3.1
chr13	21764526	21764526	C	T	intergenic	Hist1h2bn,Hist1h1b	dist=9973;dist=15306			13qA3.1
chr13	21764544	21764544	G	C	intergenic	Hist1h2bn,Hist1h1b	dist=9991;dist=15288			13qA3.1
chr13	21764572	21764572	A	G	intergenic	Hist1h2bn,Hist1h1b	dist=10019;dist=15260			13qA3.1
chr13	21764625	21764625	C	T	intergenic	Hist1h2bn,Hist1h1b	dist=10072;dist=15207			13qA3.1
chr13	21764769	21764769	C	T	intergenic	Hist1h2bn,Hist1h1b	dist=10216;dist=15063			13qA3.1
chr13	21764773	21764773	T	C	intergenic	Hist1h2bn,Hist1h1b	dist=10220;dist=15059			13qA3.1
chr13	21764904	21764904	T	C	intergenic	Hist1h2bn,Hist1h1b	dist=10351;dist=14928			13qA3.1
chr13	21764951	21764951	T	C	intergenic	Hist1h2bn,Hist1h1b	dist=10398;dist=14881			13qA3.1
chr13	21764980	21764980	-	T	intergenic	Hist1h2bn,Hist1h1b	dist=10427;dist=14852			13qA3.1
chr13	21765032	21765032	T	C	intergenic	Hist1h2bn,Hist1h1b	dist=10479;dist=14800			13qA3.1
chr13	21765052	21765052	G	T	intergenic	Hist1h2bn,Hist1h1b	dist=10499;dist=14780			13qA3.1
chr13	21765059	21765059	T	C	intergenic	Hist1h2bn,Hist1h1b	dist=10506;dist=14773			13qA3.1
chr13	21765131	21765131	-	C	intergenic	Hist1h2bn,Hist1h1b	dist=10578;dist=14701			13qA3.1
chr13	21765139	21765139	C	T	intergenic	Hist1h2bn,Hist1h1b	dist=10586;dist=14693			13qA3.1
chr13	21765197	21765197	G	A	intergenic	Hist1h2bn,Hist1h1b	dist=10644;dist=14635			13qA3.1
chr13	21765237	21765237	T	C	intergenic	Hist1h2bn,Hist1h1b	dist=10684;dist=14595			13qA3.1
chr13	21765261	21765261	T	C	intergenic	Hist1h2bn,Hist1h1b	dist=10708;dist=14571			13qA3.1
chr13	21765272	21765272	G	A	intergenic	Hist1h2bn,Hist1h1b	dist=10719;dist=14560			13qA3.1
chr13	21765280	21765280	G	A	intergenic	Hist1h2bn,Hist1h1b	dist=10727;dist=14552			13qA3.1
chr13	21765318	21765318	A	G	intergenic	Hist1h2bn,Hist1h1b	dist=10765;dist=14514			13qA3.1
chr13	21765433	21765433	T	C	intergenic	Hist1h2bn,Hist1h1b	dist=10880;dist=14399			13qA3.1
chr13	21765711	21765711	T	C	intergenic	Hist1h2bn,Hist1h1b	dist=11158;dist=14121			13qA3.1
chr13	21765731	21765731	A	G	intergenic	Hist1h2bn,Hist1h1b	dist=11178;dist=14101			13qA3.1
chr13	21766173	21766173	T	C	intergenic	Hist1h2bn,Hist1h1b	dist=11620;dist=13659			13qA3.1
chr13	21766186	21766186	C	T	intergenic	Hist1h2bn,Hist1h1b	dist=11633;dist=13646			13qA3.1
chr1	88269331	88269331	T	C	exonic	Hjurp		nonsynonymous SNV	Hjurp:NM_198652:exon6:c.A437G:p.E146G	1qD
chr1	88270269	88270269	A	G	exonic	Hjurp		nonsynonymous SNV	Hjurp:NM_198652:exon5:c.T287C:p.L96S	1qD
chr1	88270274	88270274	C	T	exonic	Hjurp		synonymous SNV	Hjurp:NM_198652:exon5:c.G282A:p.T94T	1qD
chr1	88272730	88272730	A	G	exonic	Hjurp		synonymous SNV	Hjurp:NM_198652:exon4:c.T255C:p.G85G	1qD
chr10	120362059	120362059	G	T	UTR3	Hmga2	NM_010441:c.*2193C>A			10qD2	Score=0.970919;Name=chr1:176836014
chr10	120363802	120363802	G	T	UTR3	Hmga2	NM_010441:c.*450C>A			10qD2	Score=0.970919;Name=chr1:176836014
chr5	149048404	149048404	A	-	UTR3	Hmgb1	NM_001313894:c.*333delT,NM_010439:c.*333delT			5qG3
chr4	135950615	135950615	T	C	exonic	Hmgcl		synonymous SNV	Hmgcl:NM_008254:exon2:c.T126C:p.D42D	4qD3
chr4	135952475	135952475	A	G	exonic	Hmgcl		synonymous SNV	Hmgcl:NM_008254:exon3:c.A249G:p.P83P	4qD3
chr4	135953901	135953901	C	T	exonic	Hmgcl		synonymous SNV	Hmgcl:NM_008254:exon4:c.C297T:p.P99P	4qD3
chr4	135958741	135958741	C	G	exonic	Hmgcl		synonymous SNV	Hmgcl:NM_008254:exon6:c.C516G:p.L172L	4qD3
chr4	135960036	135960036	C	T	exonic	Hmgcl		synonymous SNV	Hmgcl:NM_008254:exon7:c.C621T:p.G207G	4qD3
chr4	135960042	135960042	T	C	exonic	Hmgcl		synonymous SNV	Hmgcl:NM_008254:exon7:c.T627C:p.G209G	4qD3
chr4	135962216	135962216	T	A	UTR3	Hmgcl	NM_008254:c.*6T>A			4qD3
chr4	135962217	135962217	C	T	UTR3	Hmgcl	NM_008254:c.*7C>T			4qD3
chr4	135962272	135962272	A	G	UTR3	Hmgcl	NM_008254:c.*62A>G			4qD3
chr4	135962322	135962322	G	C	UTR3	Hmgcl	NM_008254:c.*112G>C			4qD3
chr4	135962349	135962349	T	C	UTR3	Hmgcl	NM_008254:c.*139T>C			4qD3
chr4	135962416	135962416	A	G	UTR3	Hmgcl	NM_008254:c.*206A>G			4qD3
chr4	135962525	135962525	A	G	UTR3	Hmgcl	NM_008254:c.*315A>G			4qD3
chr4	135962562	135962562	T	C	UTR3	Hmgcl	NM_008254:c.*352T>C			4qD3
chr13	96649839	96649839	A	-	UTR3	Hmgcr	NM_008255:c.*740delT			13qD1
chr4	133966778	133966778	C	T	exonic	Hmgn2		synonymous SNV	Hmgn2:NM_016957:exon3:c.G78A:p.A26A	4qD3
chr4	133966648	133966648	A	T	intronic	Hmgn2				4qD3
chr4	133965136	133965136	C	A	UTR3	Hmgn2	NM_016957:c.*402G>T			4qD3
chr4	133965224	133965224	C	T	UTR3	Hmgn2	NM_016957:c.*314G>A			4qD3
chrX	109005142	109005142	G	A	exonic	Hmgn5		synonymous SNV	Hmgn5:NM_016710:exon6:c.C1188T:p.D396D	XqD
chrX	109005703	109005703	T	C	exonic	Hmgn5		synonymous SNV	Hmgn5:NM_016710:exon6:c.A627G:p.E209E	XqD
chr11	40714002	40714002	G	T	exonic	Hmmr		nonsynonymous SNV	Hmmr:NM_013552:exon11:c.C1241A:p.T414K	11qA5
chr11	40723403	40723403	C	A	exonic	Hmmr		nonsynonymous SNV	Hmmr:NM_013552:exon5:c.G457T:p.A153S	11qA5
chr11	40723416	40723416	G	C	exonic	Hmmr		nonsynonymous SNV	Hmmr:NM_013552:exon5:c.C444G:p.N148K	11qA5
chr11	40723579	40723579	G	A	exonic	Hmmr		nonsynonymous SNV	Hmmr:NM_013552:exon5:c.C281T:p.A94V	11qA5
chr11	40703789	40703789	T	C	exonic	Hmmr		synonymous SNV	Hmmr:NM_013552:exon17:c.A2358G:p.L786L	11qA5
chr11	40703858	40703858	A	C	exonic	Hmmr		synonymous SNV	Hmmr:NM_013552:exon17:c.T2289G:p.A763A	11qA5
chr11	40703867	40703867	T	C	exonic	Hmmr		synonymous SNV	Hmmr:NM_013552:exon17:c.A2280G:p.L760L	11qA5
chr11	40705955	40705955	C	T	exonic	Hmmr		synonymous SNV	Hmmr:NM_013552:exon16:c.G2148A:p.Q716Q	11qA5
chr11	40706039	40706039	T	C	exonic	Hmmr		synonymous SNV	Hmmr:NM_013552:exon16:c.A2064G:p.K688K	11qA5
chr11	40707588	40707588	C	T	exonic	Hmmr		synonymous SNV	Hmmr:NM_013552:exon14:c.G1911A:p.K637K	11qA5
chr11	40714010	40714010	T	C	exonic	Hmmr		synonymous SNV	Hmmr:NM_013552:exon11:c.A1233G:p.E411E	11qA5
chr11	40714124	40714124	G	A	exonic	Hmmr		synonymous SNV	Hmmr:NM_013552:exon11:c.C1119T:p.V373V	11qA5
chr11	40714798	40714798	C	T	exonic	Hmmr		synonymous SNV	Hmmr:NM_013552:exon10:c.G963A:p.L321L	11qA5
chr11	40715257	40715257	T	G	exonic	Hmmr		synonymous SNV	Hmmr:NM_013552:exon9:c.A885C:p.L295L	11qA5
chr11	40723500	40723500	G	T	exonic	Hmmr		synonymous SNV	Hmmr:NM_013552:exon5:c.C360A:p.L120L	11qA5
chr11	40723581	40723581	G	A	exonic	Hmmr		synonymous SNV	Hmmr:NM_013552:exon5:c.C279T:p.R93R	11qA5
chr11	40701442	40701442	T	C	UTR3	Hmmr	NM_013552:c.*1397A>G			11qA5
chr11	40701577	40701577	C	A	UTR3	Hmmr	NM_013552:c.*1262G>T			11qA5
chr11	40702204	40702204	T	G	UTR3	Hmmr	NM_013552:c.*635A>C			11qA5
chr11	40702307	40702307	C	G	UTR3	Hmmr	NM_013552:c.*532G>C			11qA5
chr11	40702352	40702352	T	C	UTR3	Hmmr	NM_013552:c.*487A>G			11qA5
chr11	40702616	40702616	C	T	UTR3	Hmmr	NM_013552:c.*223G>A			11qA5
chr8	75097199	75097199	-	T	exonic	Hmox1		frameshift insertion	Hmox1:NM_010442:exon3:c.495dupT:p.A165fs	8qC1
chr13	58126331	58126331	T	A	UTR3	Hnrnpa0	NM_029872:c.*1065A>T			13qB1
chr13	58126891	58126891	-	A	UTR3	Hnrnpa0	NM_029872:c.*504_*505insT			13qB1
chr6	51461549	51461549	G	T	intronic	Hnrnpa2b1				6qB3
chr6	51461566	51461566	T	C	intronic	Hnrnpa2b1				6qB3
chr6	51462166	51462166	A	C	intronic	Hnrnpa2b1				6qB3
chr6	51461052	51461052	T	C	UTR3	Hnrnpa2b1	NM_182650:c.*403A>G,NM_016806:c.*403A>G			6qB3
chr6	51469765	51469765	G	A	UTR5	Hnrnpa2b1	NM_182650:c.-89C>T,NM_016806:c.-89C>T			6qB3
chr11	51604674	51604674	G	A	exonic	Hnrnpab		synonymous SNV	Hnrnpab:NM_001048061:exon4:c.C537T:p.F179F,Hnrnpab:NM_010448:exon4:c.C537T:p.F179F	11qB1.3
chr11	51600240	51600240	C	A	UTR3	Hnrnpab	NM_010448:c.*1168G>T,NM_001048061:c.*1168G>T			11qB1.3
chr14	52074388	52074388	G	A	UTR3	Hnrnpc	NM_001170982:c.*692C>T,NM_001170981:c.*692C>T,NM_001170983:c.*692C>T,NM_001170984:c.*692C>T,NM_016884:c.*692C>T			14qC2
chr11	50381188	50381188	T	G	intronic	Hnrnph1				11qB1.3
chr11	50377795	50377795	T	G	UTR5	Hnrnph1	NM_021510:c.-536T>G			11qB1.3
chrX	134606688	134606688	C	T	UTR3	Hnrnph2	NM_001313716:c.*431C>T,NM_001313717:c.*431C>T,NM_019868:c.*431C>T			XqE3
chr4	136319435	136319435	G	A	exonic	Hnrnpr		synonymous SNV	Hnrnpr:NM_001277122:exon4:c.G123A:p.T41T,Hnrnpr:NM_001277123:exon4:c.G123A:p.T41T,Hnrnpr:NM_001277121:exon5:c.G426A:p.T142T,Hnrnpr:NM_028871:exon5:c.G426A:p.T142T	4qD3
chr4	136340253	136340253	C	T	UTR3	Hnrnpr	NM_001277123:c.*225C>T,NM_028871:c.*225C>T,NM_001277122:c.*225C>T,NM_001277121:c.*225C>T			4qD3
chr4	136311078	136311078	A	C	UTR5	Hnrnpr	NM_001277123:c.-6033A>C,NM_028871:c.-3021A>C,NM_001277122:c.-6033A>C,NM_001277121:c.-3021A>C			4qD3
chr1	178329066	178329066	A	-	UTR3	Hnrnpu	NM_016805:c.*288delT			1qH4
chr1	178329200	178329200	A	-	UTR3	Hnrnpu	NM_016805:c.*154delT			1qH4
chr13	93387622	93387622	A	T	exonic	Homer1		nonsynonymous SNV	Homer1:NM_001284189:exon6:c.A626T:p.K209M,Homer1:NM_152134:exon6:c.A674T:p.K225M,Homer1:NM_147176:exon7:c.A662T:p.K221M	13qC3
chr8	84999449	84999449	G	A	intronic	Hook2				8qC3
chr8	84999457	84999457	T	G	intronic	Hook2				8qC3
chr8	26031608	26031608	C	A	UTR3	Hook3	NM_207659:c.*282G>T			8qA2
chr6	52173779	52173779	-	A	intronic	Hoxa3				6qB3
chr4	138241730	138241730	-	A	exonic	Hp1bp3		frameshift insertion	Hp1bp3:NM_001122896:exon12:c.1542dupA:p.T514fs,Hp1bp3:NM_001285480:exon12:c.1503dupA:p.T501fs,Hp1bp3:NM_001122897:exon13:c.1656dupA:p.T552fs,Hp1bp3:NM_001285478:exon13:c.1656dupA:p.T552fs,Hp1bp3:NM_001285479:exon13:c.1653dupA:p.T551fs,Hp1bp3:NM_001285481:exon13:c.1617dupA:p.T539fs,Hp1bp3:NM_010470:exon13:c.1656dupA:p.T552fs	4qD3
chr4	138240689	138240689	A	G	exonic	Hp1bp3		nonsynonymous SNV	Hp1bp3:NM_001122896:exon11:c.A1208G:p.D403G,Hp1bp3:NM_001285480:exon11:c.A1169G:p.D390G,Hp1bp3:NM_001122897:exon12:c.A1322G:p.D441G,Hp1bp3:NM_001285478:exon12:c.A1322G:p.D441G,Hp1bp3:NM_001285479:exon12:c.A1319G:p.D440G,Hp1bp3:NM_001285481:exon12:c.A1283G:p.D428G,Hp1bp3:NM_010470:exon12:c.A1322G:p.D441G	4qD3
chr12	8342569	8342569	G	T	UTR3	Hs1bp3	NM_021429:c.*482G>T			12qA1.1
chr3	144433350	144433350	A	G	UTR3	Hs2st1	NM_011828:c.*1138T>C			3qH2
chr5	103990473	103990473	C	T	UTR3	Hsd17b11	NM_053262:c.*37G>A			5qE5
chr17	45568996	45568996	C	A	exonic	Hsp90ab1		nonsynonymous SNV	Hsp90ab1:NM_008302:exon9:c.G1593T:p.K531N	17qB3
chr2	34772126	34772126	G	T	UTR5	Hspa5	NM_001163434:c.-196G>T,NM_022310:c.-196G>T			2qB
chr9	40804820	40804820	C	G	intronic	Hspa8				9qA5.1
chr4	137548455	137548455	C	T	exonic	Hspg2		nonsynonymous SNV	Hspg2:NM_008305:exon64:c.C8420T:p.S2807L	4qD3
chr4	137569264	137569264	G	T	exonic	Hspg2		nonsynonymous SNV	Hspg2:NM_008305:exon96:c.G12879T:p.E4293D	4qD3
chrX	146984019	146984019	G	A	intronic	Htr2c				XqF2
chrX	151909550	151909550	-	T	exonic	Huwe1		frameshift insertion	Huwe1:NM_021523:exon56:c.7882dupT:p.D2627fs	XqF3
chr13	49714821	49714821	-	A	exonic	Iars		frameshift insertion	Iars:NM_172015:exon18:c.1796dupA:p.Q599fs	13qA5
chr13	49732376	49732376	A	T	exonic	Iars		nonsynonymous SNV	Iars:NM_172015:exon33:c.A3590T:p.E1197V	13qA5
chr9	85687557	85687557	C	T	UTR3	Ibtk	NM_001081282:c.*826G>A			9qE3.1
chr1	65159392	65159392	A	-	UTR3	Idh1	NM_010497:c.*73delT,NM_001111320:c.*73delT			1qC2
chr13	8891187	8891188	CT	-	UTR3	Idi1	NM_145360:c.*552_*553delCT			13qA1
chrX	70344797	70344797	A	-	UTR3	Ids	NM_010498:c.*1404delT			XqA7.2
chr19	34574089	34574089	-	A	exonic	Ifit2		frameshift insertion	Ifit2:NM_008332:exon3:c.1029dupA:p.A343fs	19qC1
chr17	25094656	25094656	C	A	exonic	Ift140		nonsynonymous SNV	Ift140:NM_134126:exon29:c.C4060A:p.P1354T	17qA3.3
chr9	44790508	44790508	-	A	exonic	Ift46		frameshift insertion	Ift46:NM_023831:exon12:c.835dupA:p.G278fs	9qA5.2
chr16	22059362	22059362	T	-	UTR3	Igf2bp2	NM_183029:c.*1431delA			16qB1
chr6	49086137	49086137	-	G	UTR3	Igf2bp3	NM_023670:c.*1204_*1205insC			6qB2.3
chr10	91096606	91096606	G	A	exonic	Ikbip		nonsynonymous SNV	Ikbip:NM_026166:exon3:c.G1111A:p.D371N	10qC2
chr10	91096684	91096684	-	T	UTR3	Ikbip	NM_026166:c.*67_*68insT			10qC2
chr4	56802179	56802179	C	G	UTR5	Ikbkap	NM_026079:c.-2055G>C			4qB3
chrX	74448502	74448502	-	T	UTR3	Ikbkg	NM_001161424:c.*143_*144insT,NM_001161423:c.*143_*144insT,NM_001161421:c.*143_*144insT,NM_001136067:c.*143_*144insT,NM_001161422:c.*143_*144insT,NM_178590:c.*143_*144insT,NM_010547:c.*143_*144insT			XqA7.3
chrX	74452689	74452689	T	C	UTR3	Ikbkg	NM_001161424:c.*4330T>C,NM_001161423:c.*4330T>C,NM_001161421:c.*4330T>C,NM_001136067:c.*4330T>C,NM_001161422:c.*4330T>C,NM_178590:c.*4330T>C,NM_010547:c.*4330T>C			XqA7.3
chr10	128648455	128648455	G	A	intergenic	Ikzf4,Suox	dist=2462;dist=21432			10qD3
chr10	128648456	128648456	T	C	intergenic	Ikzf4,Suox	dist=2463;dist=21431			10qD3
chr10	128648472	128648472	G	A	intergenic	Ikzf4,Suox	dist=2479;dist=21415			10qD3
chr1	40531944	40531944	-	T	intronic	Il18rap				1qB
chr13	112508234	112508234	-	T	intergenic	Il6st,Il31ra	dist=1374;dist=14573			13qD2.2
chr13	112508464	112508464	-	A	intergenic	Il6st,Il31ra	dist=1604;dist=14343			13qD2.2
chr18	67318636	67318636	C	T	UTR3	Impa2	NM_053261:c.*126C>T			18qE1
chr4	4764356	4764356	C	T	UTR3	Impad1	NM_177730:c.*3348G>A			4qA1
chr6	29203209	29203209	C	A	exonic	Impdh1		synonymous SNV	Impdh1:NM_011829:exon11:c.G1188T:p.A396A,Impdh1:NM_001302933:exon12:c.G1362T:p.A454A,Impdh1:NM_001302934:exon12:c.G1359T:p.A453A	6qA3.3
chr6	29203446	29203446	G	A	exonic	Impdh1		synonymous SNV	Impdh1:NM_011829:exon10:c.C1053T:p.A351A,Impdh1:NM_001302933:exon11:c.C1227T:p.A409A,Impdh1:NM_001302934:exon11:c.C1224T:p.A408A	6qA3.3
chr6	29204585	29204585	T	C	exonic	Impdh1		synonymous SNV	Impdh1:NM_011829:exon8:c.A894G:p.Q298Q,Impdh1:NM_001302933:exon9:c.A1068G:p.Q356Q,Impdh1:NM_001302934:exon9:c.A1065G:p.Q355Q	6qA3.3
chr6	29200997	29200997	G	A	UTR3	Impdh1	NM_011829:c.*201C>T,NM_001302934:c.*201C>T,NM_001302933:c.*201C>T			6qA3.3
chr19	9877783	9877783	C	T	exonic	Incenp		nonsynonymous SNV	Incenp:NM_016692:exon13:c.G1763A:p.R588H	19qA
chr12	112608488	112608488	G	A	exonic	Inf2		synonymous SNV	Inf2:NM_198411:exon15:c.G2415A:p.T805T	12qF1
chr8	47668684	47668684	-	T	exonic	Ing2		frameshift insertion	Ing2:NM_023503:exon2:c.827dupA:p.K276fs	8qB1.1
chr8	47674605	47674605	A	T	exonic	Ing2		nonsynonymous SNV	Ing2:NM_023503:exon1:c.T76A:p.S26T	8qB1.1
chr1	93821644	93821644	G	T	UTR3	Ing5	NM_025454:c.*3321G>T			1qD
chr8	82069002	82069002	-	A	exonic	Inpp4b		frameshift insertion	Inpp4b:NM_001297593:exon22:c.2272dupA:p.A757fs,Inpp4b:NM_001024617:exon23:c.2404dupA:p.A801fs,Inpp4b:NM_001297591:exon23:c.2455dupA:p.A818fs,Inpp4b:NM_001297596:exon23:c.2455dupA:p.A818fs	8qC2
chr7	139558915	139558915	T	C	exonic	Inpp5a		synonymous SNV	Inpp5a:NM_001127363:exon10:c.T774C:p.A258A,Inpp5a:NM_183144:exon10:c.T774C:p.A258A	7qF4
chr7	97526691	97526691	C	T	exonic	Ints4		nonsynonymous SNV	Ints4:NM_027256:exon16:c.C1988T:p.T663I	7qE1
chr14	62704851	62704851	-	T	exonic	Ints6		frameshift insertion	Ints6:NM_008715:exon12:c.1431dupA:p.V478fs	14qD1
chr7	110033866	110033866	G	A	intronic	Ipo7				7qE3
chr7	110033882	110033882	C	A	intronic	Ipo7				7qE3
chr7	110033933	110033933	C	T	intronic	Ipo7				7qE3
chr7	110033945	110033945	C	T	intronic	Ipo7				7qE3
chr7	80713014	80713014	-	A	UTR3	Iqgap1	NM_016721:c.*817_*818insT			7qD3
chr11	53776938	53776938	G	A	UTR3	Irf1	NM_008390:c.*492G>A,NM_001159396:c.*492G>A			11qB1.3
chr11	53770169	53770169	G	-	UTR5	Irf1	NM_008390:c.-1120del-,NM_001159393:c.-1120del-			11qB1.3
chr8	46846057	46846057	T	G	exonic	Irf2		nonsynonymous SNV	Irf2:NM_008391:exon9:c.T885G:p.D295E	8qB1.1
chr3	87939922	87939922	C	G	UTR3	Isg20l2	NM_177663:c.*571C>G			3qF1
chr18	58678246	58678246	-	A	UTR3	Isoc1	NM_025478:c.*335_*336insA			18qD3
chr8	128732854	128732854	T	-	UTR3	Itgb1	NM_010578:c.*766delT			8qE2
chr4	99798701	99798701	C	A	exonic	Itgb3bp		nonsynonymous SNV	Itgb3bp:NM_026348:exon4:c.G246T:p.R82S	4qC6
chr4	99781962	99781962	C	T	exonic	Itgb3bp		synonymous SNV	Itgb3bp:NM_026348:exon6:c.G339A:p.E113E	4qC6
chr4	99798722	99798722	C	T	exonic	Itgb3bp		synonymous SNV	Itgb3bp:NM_026348:exon4:c.G225A:p.Q75Q	4qC6
chr4	99829092	99829092	G	C	UTR5	Itgb3bp	NM_026348:c.-5C>G			4qC6
chr1	85905368	85905368	G	T	exonic	Itm2c		nonsynonymous SNV	Itm2c:NM_022417:exon3:c.G422T:p.G141V	1qC5
chr1	85908035	85908035	-	T	UTR3	Itm2c	NM_022417:c.*397_*398insT			1qC5
chr2	130681552	130681552	T	A	UTR3	Itpa	NM_025922:c.*471T>A			2qF1
chr17	27091844	27091844	-	T	exonic	Itpr3		frameshift insertion	Itpr3:NM_080553:exon14:c.1441dupT:p.V480fs	17qA3.3
chr2	127140482	127140482	C	G	UTR3	Itpripl1	NM_001163528:c.*75G>C,NM_001163527:c.*75G>C			2qF1
chr7	118485469	118485469	C	T	UTR3	Itpripl2	NM_001033380:c.*4258G>A			7qF1
chr7	118486633	118486633	T	C	UTR3	Itpripl2	NM_001033380:c.*3094A>G			7qF1
chr3	41614634	41614634	T	C	UTR3	Jade1	NM_001130184:c.*631T>C,NM_172303:c.*631T>C,NM_001130185:c.*631T>C,NM_001130186:c.*631T>C			3qB
chr3	41616346	41616346	-	T	UTR3	Jade1	NM_001130184:c.*2343_*2344insT,NM_172303:c.*2343_*2344insT,NM_001130185:c.*2343_*2344insT,NM_001130186:c.*2343_*2344insT			3qB
chr11	51817473	51817473	C	T	exonic	Jade2		nonsynonymous SNV	Jade2:NM_199299:exon12:c.G1912A:p.A638T	11qB1.3
chr11	51814920	51814920	G	A	UTR3	Jade2	NM_199299:c.*1975C>T			11qB1.3
chr13	44869614	44869614	A	G	intronic	Jarid2				13qA5
chr13	44869684	44869684	-	A	intronic	Jarid2				13qA5
chr12	72101275	72101275	A	C	UTR3	Jkamp	NM_024205:c.*447A>C,NM_001205067:c.*447A>C			12qC3
chr10	67219470	67219470	C	T	exonic	Jmjd1c		nonsynonymous SNV	Jmjd1c:NM_001242396:exon7:c.C986T:p.T329M,Jmjd1c:NM_207221:exon8:c.C1529T:p.T510M	10qB5.1
chr10	67238174	67238174	T	C	exonic	Jmjd1c		nonsynonymous SNV	Jmjd1c:NM_001242396:exon13:c.T5144C:p.L1715P,Jmjd1c:NM_207221:exon14:c.T5684C:p.L1895P	10qB5.1
chr8	84977828	84977828	G	A	exonic	Junb		nonsynonymous SNV	Junb:NM_008416:exon1:c.C602T:p.T201I	8qC3
chr8	70700321	70700321	T	-	UTR3	Jund	NM_001286944:c.*238delT,NM_010592:c.*238delT			8qB3.3
chr9	21768068	21768068	-	T	UTR3	Kank2	NM_145611:c.*882_*883insA			9qA3
chr11	100711353	100711353	C	T	exonic	Kat2a		nonsynonymous SNV	Kat2a:NM_001038010:exon3:c.G574A:p.V192I,Kat2a:NM_020004:exon3:c.G574A:p.V192I	11qD
chr7	127925617	127925617	C	T	exonic	Kat8		nonsynonymous SNV	Kat8:NM_026370:exon11:c.C1343T:p.P448L	7qF3
chr6	56777781	56777781	-	A	UTR3	Kbtbd2	NM_145958:c.*1096_*1097insT			6qB3
chr4	118175620	118175620	G	C	exonic	Kdm4a		nonsynonymous SNV	Kdm4a:NM_001161823:exon3:c.C248G:p.T83S,Kdm4a:NM_172382:exon3:c.C248G:p.T83S	4qD2.1
chr17	57024155	57024155	C	T	exonic	Khsrp		synonymous SNV	Khsrp:NM_010613:exon13:c.G1347A:p.K449K	17qD
chr1	136471416	136471416	C	T	exonic	Kif14		synonymous SNV	Kif14:NM_001287179:exon2:c.C1314T:p.Y438Y	1qE4
chr9	122959974	122959974	G	A	exonic	Kif15		nonsynonymous SNV	Kif15:NM_010620:exon3:c.G230A:p.G77D	9qF4
chr9	122986564	122986564	T	G	exonic	Kif15		nonsynonymous SNV	Kif15:NM_010620:exon13:c.T1422G:p.H474Q	9qF4
chr9	122994018	122994018	C	T	exonic	Kif15		nonsynonymous SNV	Kif15:NM_010620:exon17:c.C2147T:p.S716L	9qF4
chr9	122986218	122986218	A	G	exonic	Kif15		synonymous SNV	Kif15:NM_010620:exon12:c.A1296G:p.K432K	9qF4
chr9	122991972	122991972	G	A	exonic	Kif15		synonymous SNV	Kif15:NM_010620:exon16:c.G1941A:p.Q647Q	9qF4
chr9	122996371	122996371	G	C	exonic	Kif15		synonymous SNV	Kif15:NM_010620:exon19:c.G2358C:p.L786L	9qF4
chr9	122999277	122999277	T	C	exonic	Kif15		synonymous SNV	Kif15:NM_010620:exon21:c.T2652C:p.N884N	9qF4
chr18	34632603	34632603	-	A	exonic	Kif20a		frameshift insertion	Kif20a:NM_001166406:exon19:c.2653dupA:p.G884fs,Kif20a:NM_001166407:exon19:c.2653dupA:p.G884fs,Kif20a:NM_009004:exon19:c.2653dupA:p.G884fs	18qB1
chr19	34929701	34929701	T	A	exonic	Kif20b		synonymous SNV	Kif20b:NM_183046:exon5:c.T369A:p.T123T	19qC1
chr9	61944291	61944291	T	A	exonic	Kif23		nonsynonymous SNV	Kif23:NM_024245:exon3:c.A122T:p.E41V	9qB
chr9	61917443	61917443	-	T	UTR3	Kif23	NM_024245:c.*220_*221insA			9qB
chr4	41455001	41455001	T	C	intronic	Kif24				4qA5
chr4	41455004	41455004	T	G	intronic	Kif24				4qA5
chr4	41455072	41455072	C	T	intronic	Kif24				4qA5
chr4	41455075	41455075	C	T	intronic	Kif24				4qA5
chr4	41455126	41455126	G	T	intronic	Kif24				4qA5
chr4	41455146	41455146	A	T	intronic	Kif24				4qA5
chr11	53578918	53578918	C	T	exonic	Kif3a		nonsynonymous SNV	Kif3a:NM_001290805:exon3:c.C355T:p.L119F,Kif3a:NM_001290806:exon3:c.C355T:p.L119F,Kif3a:NM_008443:exon3:c.C355T:p.L119F	11qB1.3
chr11	53586916	53586916	A	G	exonic	Kif3a		nonsynonymous SNV	Kif3a:NM_001290805:exon9:c.A1211G:p.K404R,Kif3a:NM_001290806:exon9:c.A1211G:p.K404R,Kif3a:NM_008443:exon9:c.A1211G:p.K404R	11qB1.3
chr11	53601605	53601605	A	G	UTR3	Kif3a	NM_008443:c.*546A>G,NM_001290806:c.*546A>G,NM_001290805:c.*546A>G			11qB1.3
chr2	153316790	153316790	A	G	exonic	Kif3b		synonymous SNV	Kif3b:NM_008444:exon2:c.A510G:p.P170P	2qH1
chr2	153316952	153316952	A	G	exonic	Kif3b		synonymous SNV	Kif3b:NM_008444:exon2:c.A672G:p.E224E	2qH1
chr2	153317006	153317006	T	C	exonic	Kif3b		synonymous SNV	Kif3b:NM_008444:exon2:c.T726C:p.N242N	2qH1
chr2	153330305	153330305	G	A	UTR3	Kif3b	NM_008444:c.*150G>A			2qH1
chr2	153330632	153330632	A	G	UTR3	Kif3b	NM_008444:c.*477A>G			2qH1
chr2	153330812	153330812	C	T	UTR3	Kif3b	NM_008444:c.*657C>T			2qH1
chr2	153331218	153331218	C	-	UTR3	Kif3b	NM_008444:c.*1063delC			2qH1
chr2	153331240	153331240	T	C	UTR3	Kif3b	NM_008444:c.*1085T>C			2qH1
chr2	153331553	153331553	G	A	UTR3	Kif3b	NM_008444:c.*1398G>A			2qH1
chr2	153331732	153331732	C	A	UTR3	Kif3b	NM_008444:c.*1577C>A			2qH1
chr2	153331751	153331751	T	C	UTR3	Kif3b	NM_008444:c.*1596T>C			2qH1
chr2	153332163	153332163	T	G	UTR3	Kif3b	NM_008444:c.*2008T>G			2qH1
chr2	153332679	153332679	C	A	UTR3	Kif3b	NM_008444:c.*2524C>A			2qH1
chr2	153332704	153332704	C	G	UTR3	Kif3b	NM_008444:c.*2549C>G			2qH1
chr2	153332826	153332826	T	C	UTR3	Kif3b	NM_008444:c.*2671T>C			2qH1
chr2	153316269	153316269	T	C	UTR5	Kif3b	NM_008444:c.-12T>C			2qH1
chr18	6201549	6201549	-	A	UTR3	Kif5b	NM_008448:c.*2176_*2177insT			18qA1
chr2	10091840	10091840	-	A	exonic	Kin		frameshift insertion	Kin:NM_025280:exon5:c.500dupA:p.E167fs	2qA1
chr2	146870824	146870824	T	C	exonic	Kiz		nonsynonymous SNV	Kiz:NM_001033298:exon4:c.T407C:p.M136T	2qG1
chr2	146889252	146889252	G	A	exonic	Kiz		nonsynonymous SNV	Kiz:NM_001033298:exon5:c.G661A:p.G221S	2qG1
chr2	146891029	146891029	A	T	exonic	Kiz		nonsynonymous SNV	Kiz:NM_001033298:exon6:c.A1124T:p.H375L	2qG1
chr2	146891078	146891078	A	G	exonic	Kiz		synonymous SNV	Kiz:NM_001033298:exon6:c.A1173G:p.T391T	2qG1
chr2	146970003	146970003	C	T	exonic	Kiz		synonymous SNV	Kiz:NM_001033298:exon14:c.C2031T:p.A677A	2qG2
chr19	23164859	23164859	T	G	exonic	Klf9		nonsynonymous SNV	Klf9:NM_010638:exon2:c.T682G:p.F228V	19qB
chr1	161097804	161097804	G	A	intronic	Klhl20				1qH2.1
chr1	161097837	161097837	G	A	intronic	Klhl20				1qH2.1
chr16	20123909	20123909	-	T	UTR3	Klhl24	NM_029436:c.*803_*804insT			16qA3
chr4	88720030	88720030	A	-	UTR3	Klhl9	NM_172871:c.*119delT			4qC4
chr6	38627041	38627041	A	T	UTR3	Klrg2	NM_001033171:c.*564T>A			6qB1
chr2	119069722	119069722	C	T	exonic	Knl1		synonymous SNV	Knl1:NM_029617:exon8:c.C1903T:p.L635L	2qE5
chr16	36035358	36035358	-	T	UTR3	Kpna1	NM_008465:c.*1450_*1451insT			16qB3
chr11	97162009	97162009	-	A	UTR3	Kpnb1	NM_008379:c.*671_*672insT			11qD
chr6	145246772	145246772	C	A	exonic	Kras		nonsynonymous SNV	Kras:NM_021284:exon2:c.G34T:p.G12C	6qG3
chr6	145246710	145246710	A	G	exonic	Kras		synonymous SNV	Kras:NM_021284:exon2:c.T96C:p.Y32Y	6qG3
chr11	5195061	5195061	T	C	exonic	Kremen1		synonymous SNV	Kremen1:NM_032396:exon9:c.A1314G:p.G438G	11qA1
chr11	5198372	5198372	C	G	exonic	Kremen1		synonymous SNV	Kremen1:NM_032396:exon8:c.G1191C:p.A397A	11qA1
chr11	5198381	5198381	G	A	exonic	Kremen1		synonymous SNV	Kremen1:NM_032396:exon8:c.C1182T:p.Y394Y	11qA1
chr11	5191871	5191871	G	A	UTR3	Kremen1	NM_032396:c.*3082C>T			11qA1
chr11	5191949	5191949	G	C	UTR3	Kremen1	NM_032396:c.*3004C>G			11qA1
chr11	5192132	5192132	G	A	UTR3	Kremen1	NM_032396:c.*2821C>T			11qA1
chr11	5192564	5192564	T	G	UTR3	Kremen1	NM_032396:c.*2389A>C			11qA1
chr11	5193223	5193223	G	A	UTR3	Kremen1	NM_032396:c.*1730C>T			11qA1
chr11	5193560	5193560	G	A	UTR3	Kremen1	NM_032396:c.*1393C>T			11qA1
chr11	5193691	5193691	C	T	UTR3	Kremen1	NM_032396:c.*1262G>A			11qA1
chr11	5193773	5193773	A	G	UTR3	Kremen1	NM_032396:c.*1180T>C			11qA1
chr11	5194448	5194448	T	C	UTR3	Kremen1	NM_032396:c.*505A>G			11qA1
chr11	5194860	5194860	T	A	UTR3	Kremen1	NM_032396:c.*93A>T			11qA1
chr11	5194914	5194915	CT	-	UTR3	Kremen1	NM_032396:c.*39_*38delAG			11qA1
chr15	81668701	81668701	G	A	exonic	L3mbtl2		nonsynonymous SNV	L3mbtl2:NM_001289711:exon3:c.G334A:p.V112I,L3mbtl2:NM_001289712:exon3:c.G334A:p.V112I,L3mbtl2:NM_145993:exon3:c.G334A:p.V112I	15qE1
chr1	153220704	153220704	G	-	UTR3	Lamc1	NM_010683:c.*769delC			1qG3
chr8	13173795	13173795	T	C	exonic	Lamp1		nonsynonymous SNV	Lamp1:NM_001317353:exon8:c.T929C:p.I310T,Lamp1:NM_010684:exon8:c.T926C:p.I309T	8qA1.1
chr8	72815303	72815303	C	A	UTR3	Large1	NM_010687:c.*521G>T,NM_001317391:c.*521G>T			8qB3.3
chr15	100014627	100014627	-	T	UTR3	Larp4	NM_001284522:c.*2453_*2454insT,NM_001080948:c.*2453_*2454insT,NM_001284521:c.*2453_*2454insT,NM_001024526:c.*2453_*2454insT,NM_001284523:c.*2453_*2454insT			15qF1
chr3	127546179	127546179	C	A	exonic	Larp7		nonsynonymous SNV	Larp7:NM_138593:exon7:c.G853T:p.A285S	3qG2
chr9	123436316	123436316	T	C	exonic	Lars2		nonsynonymous SNV	Lars2:NM_153168:exon12:c.T1436C:p.I479T	9qF4
chr9	123461556	123461556	G	A	exonic	Lars2		nonsynonymous SNV	Lars2:NM_153168:exon21:c.G2587A:p.D863N	9qF4
chr9	123431899	123431899	C	T	exonic	Lars2		synonymous SNV	Lars2:NM_153168:exon11:c.C1134T:p.T378T	9qF4
chr9	123436323	123436323	C	G	exonic	Lars2		synonymous SNV	Lars2:NM_153168:exon12:c.C1443G:p.P481P	9qF4
chr9	123461878	123461878	G	C	UTR3	Lars2	NM_153168:c.*200G>C			9qF4
chr9	123461940	123461940	T	G	UTR3	Lars2	NM_153168:c.*262T>G			9qF4
chr9	123462100	123462100	A	-	UTR3	Lars2	NM_153168:c.*422delA			9qF4
chr9	123462100	123462100	A	T	UTR3	Lars2	NM_153168:c.*422A>T			9qF4
chr9	123462416	123462416	T	A	UTR3	Lars2	NM_153168:c.*738T>A			9qF4
chr11	97836778	97836778	A	G	UTR3	Lasp1	NM_010688:c.*533A>G			11qD
chr11	97837142	97837142	C	T	UTR3	Lasp1	NM_010688:c.*897C>T			11qD
chr10	7715150	7715150	C	-	UTR3	Lats1	NM_010690:c.*2140delC			10qA1
chr14	57697999	57697999	G	A	intronic	Lats2				14qC3
chr14	57698003	57698003	T	G	intronic	Lats2				14qC3
chr17	72941133	72941133	C	A	UTR3	Lbh	NM_029999:c.*1689C>A			17qE1.3
chr17	72918471	72918471	T	-	UTR5	Lbh	NM_029999:c.-82del-			17qE1.3
chr9	83394513	83394513	G	A	UTR3	Lca5	NM_027448:c.*662C>T			9qE2
chr17	73259318	73259318	A	C	intergenic	Lclat1,Capn13	dist=15952;dist=47146			17qE2
chr17	73259396	73259396	-	G	intergenic	Lclat1,Capn13	dist=16030;dist=47068			17qE2
chr17	73259409	73259409	C	T	intergenic	Lclat1,Capn13	dist=16043;dist=47055			17qE2
chr2	121137403	121137403	T	A	UTR3	Lcmt2	NM_177846:c.*1137A>T			2qE5
chr2	121137412	121137412	T	A	UTR3	Lcmt2	NM_177846:c.*1128A>T			2qE5
chr9	21748431	21748431	-	T	UTR3	Ldlr	NM_001252659:c.*255_*256insT,NM_010700:c.*255_*256insT,NM_001252658:c.*255_*256insT			9qA3
chr4	134749403	134749403	G	A	exonic	Ldlrap1		synonymous SNV	Ldlrap1:NM_145554:exon7:c.C678T:p.S226S	4qD3
chr4	134745853	134745853	G	T	UTR3	Ldlrap1	NM_145554:c.*1199C>A			4qD3
chr4	134746118	134746118	G	T	UTR3	Ldlrap1	NM_145554:c.*934C>A			4qD3
chr7	4143847	4143847	G	A	exonic	Leng8		nonsynonymous SNV	Leng8:NM_172736:exon10:c.G1367A:p.R456H	7qA1
chr9	75448376	75448376	C	T	exonic	Leo1		nonsynonymous SNV	Leo1:NM_001039522:exon4:c.C997T:p.P333S	9qD
chr4	101656291	101656291	A	G	exonic	Leprot		nonsynonymous SNV	Leprot:NM_175036:exon3:c.A275G:p.D92G	4qC6
chr4	101657967	101657967	A	G	UTR3	Leprot	NM_175036:c.*13A>G			4qC6
chr4	101658366	101658366	G	A	UTR3	Leprot	NM_175036:c.*412G>A			4qC6
chr4	101658668	101658668	C	A	UTR3	Leprot	NM_175036:c.*714C>A			4qC6
chr4	101659016	101659016	T	A	UTR3	Leprot	NM_175036:c.*1062T>A			4qC6
chr4	101659030	101659030	C	G	UTR3	Leprot	NM_175036:c.*1076C>G			4qC6
chr4	101659081	101659081	C	T	UTR3	Leprot	NM_175036:c.*1127C>T			4qC6
chr13	12439639	12439639	-	T	UTR3	Lgals8	NM_001291060:c.*1205_*1206insA,NM_001291057:c.*1205_*1206insA,NM_001291055:c.*1205_*1206insA,NM_001199043:c.*1205_*1206insA,NM_018886:c.*1205_*1206insA			13qA1
chr11	20826487	20826487	A	G	exonic	Lgalsl		nonsynonymous SNV	Lgalsl:NM_173752:exon5:c.T404C:p.F135S	11qA3.1	Score=0.915301;Name=chr7:67594020
chr7	13307591	13307591	G	T	exonic	Lig1		nonsynonymous SNV	Lig1:NM_001083188:exon25:c.G2347T:p.G783W,Lig1:NM_001199310:exon25:c.G2347T:p.G783W,Lig1:NM_010715:exon25:c.G2347T:p.G783W	7qA1
chr9	123520417	123520417	G	A	UTR3	Limd1	NM_013860:c.*1174G>A			9qF4
chr11	3350696	3350696	A	G	exonic	Limk2		synonymous SNV	Limk2:NM_001034030:exon6:c.T645C:p.N215N,Limk2:NM_173053:exon9:c.T1143C:p.N381N,Limk2:NM_010718:exon10:c.T1206C:p.N402N	11qA1
chr11	3353331	3353331	G	A	exonic	Limk2		synonymous SNV	Limk2:NM_001034030:exon4:c.C426T:p.C142C,Limk2:NM_173053:exon7:c.C924T:p.C308C,Limk2:NM_010718:exon8:c.C987T:p.C329C	11qA1
chr11	3355458	3355458	T	C	exonic	Limk2		synonymous SNV	Limk2:NM_001034030:exon3:c.A108G:p.A36A,Limk2:NM_173053:exon6:c.A606G:p.A202A,Limk2:NM_010718:exon7:c.A669G:p.A223A	11qA1
chr11	3360574	3360574	G	A	exonic	Limk2		synonymous SNV	Limk2:NM_173053:exon2:c.C66T:p.C22C,Limk2:NM_010718:exon3:c.C129T:p.C43C	11qA1
chr19	34492807	34492807	-	T	UTR3	Lipa	NM_021460:c.*1172_*1173insA,NM_001111100:c.*1172_*1173insA			19qC1
chr19	34493930	34493930	-	T	UTR3	Lipa	NM_021460:c.*49_*50insA,NM_001111100:c.*49_*50insA			19qC1
chr17	17523118	17523118	T	A	intergenic	Lix1,Lnpep	dist=63730;dist=4605			17qA3.2
chr17	17523202	17523202	C	A	intergenic	Lix1,Lnpep	dist=63814;dist=4521			17qA3.2
chr15	9201630	9201630	T	-	intergenic	Lmbrd2,Ugt3a1	dist=4180;dist=78199			15qA1
chr3	88481845	88481845	-	T	UTR3	Lmna	NM_001002011:c.*228_*229insA			3qF1
chr6	134951545	134951545	G	A	ncRNA_exonic	Lockd				6qG1
chr17	56619293	56619293	C	A	exonic	Lonp1		nonsynonymous SNV	Lonp1:NM_028782:exon8:c.G1213T:p.A405S	17qD
chr8	86624177	86624177	A	-	UTR5	Lonp2	NM_025827:c.-7del-			8qC3
chr14	69695565	69695565	T	C	UTR3	Loxl2	NM_033325:c.*2446T>C			14qD2
chr14	69695636	69695636	T	A	UTR3	Loxl2	NM_033325:c.*2517T>A			14qD2
chr14	69695637	69695637	G	A	UTR3	Loxl2	NM_033325:c.*2518G>A			14qD2
chr1	191782412	191782412	-	A	UTR3	Lpgat1	NM_172266:c.*3878_*3879insA,NM_001134829:c.*3878_*3879insA			1qH6
chr17	71240877	71240877	-	A	exonic	Lpin2		frameshift insertion	Lpin2:NM_001164885:exon12:c.1792dupA:p.R597fs,Lpin2:NM_022882:exon12:c.1678dupA:p.R559fs	17qE1.3
chr17	71231429	71231429	T	C	exonic	Lpin2		synonymous SNV	Lpin2:NM_001164885:exon7:c.T1183C:p.L395L,Lpin2:NM_022882:exon7:c.T1069C:p.L357L	17qE1.3
chr17	71238615	71238615	C	T	exonic	Lpin2		synonymous SNV	Lpin2:NM_001164885:exon10:c.C1569T:p.F523F,Lpin2:NM_022882:exon10:c.C1455T:p.F485F	17qE1.3
[truncated: 5,564 more rows]
