# Supplementary material for: Tumor-intrinsic response to IFNγ shapes the tumor microenvironment and anti–PD-1 response in NSCLC
Source: Life Sci Alliance. 2019 May 27;2(3):e201900328. doi: 10.26508/lsa.201900328 (PMC6537751; doi:10.26508/lsa.201900328)
Supplement: Supplementary file 3 [file LSA-2019-00328_SDataF1.xlsx]

## Sheet: filtered.merged.genes (4)
tracking_id	locus	LLC_InVitro_5	LLC_InVitro_3	LLC_InVitro_4	LLC_InVitro_2	LLC_InVItro_1	LLC_InVivo_3	LLC_InVivo_4	LLC_InVivo_5	LLC_InVivo_1	LLC_InVivo_2	CMT_InVitro_2	CMT_InVitro_1	CMT_InVitro_3	CMT_InVivo_3	CMT_InVivo_2	CMT_InVivo_1
0610005C13Rik	chr7:45567794-45589710	0.01	0.01	0.01	0.01	0.01	0.01	0.01	0.01	0.01	0.01	0.01	0.01	0.0648085	0.01	0.01	0.146418
0610007P14Rik	chr12:85815454-85824545	32.0155	93.0997	36.2336	101.579	74.3221	28.4106	29.6819	25.8954	34.5432	31.0392	42.5903	66.3753	45.6356	44.2106	67.3032	43.6603
0610009B22Rik	chr11:51685384-51688634	20.0779	62.5309	19.4219	123.581	52.8945	27.475	21.5919	17.6052	29.0073	23.0283	20.9986	21.3636	17.6609	28.6725	52.5976	36.5257
0610009L18Rik	chr11:120348677-120351190	0.214073	2.6669	0.754783	4.00145	2.10206	2.43757	0.873691	1.48555	2.05345	2.63661	0.65002	0.973451	0.802977	1.83212	4.04289	2.42856
0610009O20Rik	chr18:38238404-38262629	19.6414	11.3963	17.5045	8.89966	12.6205	20.107	20.5021	20.5621	21.7835	18.7102	17.2746	16.102	21.475	16.4973	14.4773	16.7697
0610010B08Rik	chr2:175185164-175338212	0.100343	0.113569	0.0782371	0.0636651	0.0470428	0.0900482	0.0290515	0.0707483	0.0859712	0.0350728	0.133318	0.0531864	0.0784754	0.0469188	0.0430053	0.0609921
0610010F05Rik	chr11:23573775-23633631	7.71831	18.917	8.37201	19.1753	15.0884	5.60473	8.68315	8.41717	7.60129	8.33159	11.224	14.5662	12.6102	7.47368	5.94741	6.42686
0610010K14Rik	chr11:70235203-70237914	30.5084	73.1052	37.7137	100.602	61.7826	68.7012	37.6312	42.4591	51.2724	41.751	26.1748	49.9557	36.1488	42.9192	68.6664	44.0994
0610011F06Rik	chr17:25875499-25877163	15.0913	18.3509	11.756	28.8084	23.2928	21.7999	12.0982	13.5744	16.0532	16.6572	45.145	31.3723	43.414	68.7696	119.532	67.7649
0610012G03Rik	chr16:31947050-31948521	9.4349	24.4024	9.64687	27.6398	18.5688	27.4969	14.1514	14.6675	20.8014	17.579	13.5826	14.6511	14.5261	16.3099	25.1943	17.4379
0610030E20Rik	chr6:72347316-72353160	9.48078	4.50929	5.37114	4.37113	3.88614	5.58412	9.47033	10.1375	5.54041	6.54584	5.26701	3.99807	5.6725	4.37474	2.48932	5.17325
0610031O16Rik	chr3:138210716-138239663	0.01	0.01	0.01	0.01	0.01	0.01	0.01	0.01	0.01	0.01	0.01	0.01	0.01	0.01	0.01	0.01
0610037L13Rik	chr4:107889898-107897802	9.0384	15.0761	10.8868	17.4892	16.4652	14.8694	12.5788	12.4528	13.2403	13.6861	7.80766	11.9639	7.6734	12.883	17.3103	12.1269
0610038B21Rik	chr8:77250365-77518578	0.0438321	0.391767	0.118005	0.574503	0.526582	0.186173	0.119551	0.150995	0.162021	0.168155	0.402537	0.01	0.109078	0.435544	0.268656	0.127531
0610039H22Rik	chr11:88339381-88718267	0.01	0.01	0.01	0.01	0.01	0.01	0.01	0.01	0.01	0.01	0.749499	0.20058	0.305983	0.286706	0.500917	0.252245
0610039K10Rik	chr2:163623272-163645800	0.0537455	0.01	0.01	0.01	0.0548108	0.01	0.01	0.01	0.0371166	0.136843	0.01	0.01	0.01	0.0362847	0.01	0.0746626
0610040B10Rik	chr5:143329307-143332704	0.844576	1.52578	1.4342	9.31977	4.39102	0.558645	0.188959	0.671946	0.437398	1.37742	0.582619	1.20593	0.01	2.59578	3.89874	1.98853
0610040F04Rik	chr6:108577035-108666925	0.0575664	0.01	0.01	0.0731697	0.0235072	0.01	0.0767651	0.0278532	0.0350406	0.095909	0.01	0.0651631	0.0693476	0.030511	0.01	0.01
0610040J01Rik	chr5:63812494-63899619	0.01	0.01	0.01	0.0303367	0.01	0.0188397	0.0269522	0.0704497	0.0667237	0.0488653	16.8034	11.6927	19.9097	25.0594	32.3816	29.1517
0610043K17Rik	chr4:101346523-101399185	0.0654721	0.01	0.01	0.01	0.01	0.01	0.01	0.0787423	0.01	0.01	0.01	0.01	0.01	0.0457268	0.01	0.0908894
1010001N08Rik	chr18:11042036-11085635	0.01	0.01	0.01	0.01	0.01	0.01	0.0987122	0.15955	0.01	0.01	0.128496	0.340828	0.268837	0.952129	0.510197	1.26659
1110001J03Rik	chr6:38534860-38539449	28.9051	139.663	34.9733	343.651	149.324	56.4919	30.5517	33.5206	39.0658	35.096	56.9502	60.9431	39.2347	101.792	250.596	126.037
1110002L01Rik	chr12:3365131-3426747	8.70597	24.7934	6.26055	31.8122	17.147	4.65253	11.1021	6.62573	8.28323	5.5843	7.85876	4.01463	5.4725	2.75538	1.44801	3.05405
1110004E09Rik	chr16:90925810-90934849	11.3377	39.7507	15.98	41.1185	27.331	14.8554	11.0267	11.1769	12.0748	9.50736	13.7713	23.0201	14.5714	17.6891	26.9368	19.0756
1110004F10Rik	chr7:116093379-116105210	66.7267	283.122	84.8995	468.103	235.377	84.0313	66.4676	62.5213	74.6997	76.7688	73.3629	108.158	57.7867	78.5475	105.84	71.8229
1110006O24Rik	chr5:115631048-115631816	1.50068	0.820405	1.25105	1.80652	1.69262	2.06114	0.759572	1.18316	1.64845	1.98504	1.05229	4.71126	1.63324	1.54362	1.2587	2.25665
1110007C09Rik	chr13:49202950-49216026	48.6847	93.6273	63.5736	93.51	95.6799	52.6487	24.7886	30.684	27.0104	34.3615	70.9818	61.517	67.0831	63.756	74.4291	57.0897
1110008F13Rik	chr2:156863121-156887078	80.8081	327.061	122.357	414.96	257.15	119.842	72.7692	66.945	106.898	84.7447	102.854	137.265	99.151	97.2976	194.495	107.592
1110008L16Rik	chr12:55280813-55492647	8.84642	11.8491	8.24293	13.0836	11.1368	5.99009	6.19862	5.57677	7.29147	6.68174	7.51091	8.26396	7.23584	14.0666	21.3146	15.4457
1110008P14Rik	chr2:32379100-32381915	12.2261	56.8026	18.2504	67.4599	33.3417	31.3416	14.5939	16.3134	22.1081	19.5583	15.4413	19.8032	19.6259	19.3531	33.7288	20.3492
1110012L19Rik	chrX:70385912-70389416	10.1884	37.5432	11.8388	67.6098	39.1565	15.4633	8.94383	9.39515	12.9739	13.7694	13.5655	11.7103	10.8392	18.2404	25.197	17.8989
1110015O18Rik	chr3:4798707-4814911	0.01	0.01	0.01	0.01	0.01	0.01	0.01	0.01	0.01	0.01	0.01	0.01	0.01	0.01	0.01	0.01
1110017D15Rik	chr4:41505008-41517333	0.0954507	0.01	0.112304	0.01	0.26132	0.183383	0.344307	0.143982	0.0592408	0.01	0.0868033	0.01	0.01	0.661888	0.670075	0.498243
1110019D14Rik	chr6:13871568-13896421	3.50241	6.23805	2.80873	9.07807	5.29632	2.29345	3.0594	3.14631	3.70494	2.2514	2.80022	2.43882	2.19361	1.99009	2.14488	3.13563
1110020A21Rik	chr17:84917181-85023992	0.308617	1.11595	0.413598	1.36515	0.913573	0.414864	0.361043	0.19253	0.282502	0.135545	0.332504	0.426618	0.658762	0.653178	0.51741	1.35144
1110025L11Rik	chr16:89063409-89064002	0.01	0.01	0.01	0.01	0.01	0.01	0.01	0.01	0.01	0.01	0.01	0.01	0.01	0.01	0.01	0.01
1110028F11Rik	chr11:87663086-87735539	0.01	0.01	0.01	0.01	0.01	0.01	0.01	0.01	0.01	0.01	0.0139698	0.01	0.01	0.135178	0.0356293	0.0871786
1110028F18Rik	chr8:106587142-106594820	0.01	0.01	0.01	0.01	0.01	0.01	0.01	0.01	0.01	0.01	0.0317325	0.0322502	0.0763683	0.123271	0.01	0.0411093
1110032A03Rik	chr9:50762827-50768152	3.20442	2.24709	1.99181	3.24351	3.17633	4.38492	2.66561	3.77389	3.72519	4.27577	3.09562	1.60137	1.54153	9.31328	10.7534	9.90375
1110032F04Rik	chr3:68869585-68872163	0.01	0.01	0.01	0.01	0.01	0.01	0.01	0.01	0.01	0.01	0.01	0.01	0.01	0.0144143	0.01	0.01
1110034G24Rik	chr2:132690282-132751055	2.61558	10.1589	2.46866	18.7879	8.40674	4.05631	2.88219	3.14762	4.02885	3.32852	2.8729	2.19802	1.81055	4.31721	9.15593	3.86534
1110036E04Rik	chr9:64049828-64054100	0.01	0.01	0.01	0.01	0.01	0.01	0.01	0.01	0.01	0.01	0.01	0.01	0.01	0.01	0.01	0.0802305
1110037F02Rik	chr4:11485957-11551143	10.5824	12.1923	12.767	9.2302	11.4112	6.57989	11.1272	10.111	10.1342	9.93656	8.87253	11.3276	9.69859	8.04827	6.4105	8.64908
1110038B12Rik	chr17:34950235-34952471	167.881	384.991	179.04	544.388	329.548	356.363	193.265	211.883	206.813	255.537	327.811	117.208	211.028	133.493	220.683	101.185
1110038F14Rik	chr15:76948543-76950731	25.2293	45.864	21.2644	70.9411	46.3477	32.1121	18.3749	21.3625	26.383	21.9859	14.4827	16.3765	16.4707	20.6962	27.0975	20.9916
1110046J04Rik	chr13:33917917-34002794	2.13747	6.9622	1.95309	18.0179	7.21896	7.12558	4.49897	4.31057	5.12499	5.18344	1.47417	1.59103	0.261149	1.3387	2.40455	0.842176
1110051M20Rik	chr2:91277827-91444642	8.44258	8.65017	5.36907	7.92541	8.7729	10.134	7.24921	7.44753	9.17043	8.87925	2.92286	2.01827	2.41675	7.7664	10.453	7.48391
1110058D11Rik	chr17:63863980-64139496	0.01	0.01	0.01	0.01	0.01	0.01	0.01	0.01	0.01	0.01	0.01	0.01	0.01	0.01	0.01	0.01
1110059E24Rik	chr19:21597312-21652791	31.7547	134.507	33.044	282.923	124.407	30.62	27.0574	26.0952	32.9651	31.7245	16.3285	19.1275	10.2328	17.9849	27.568	17.9088
1110059G10Rik	chr9:122945088-122951000	2.11944	5.84037	2.24131	11.4956	5.97926	2.78438	2.57053	2.37455	2.80444	2.84193	2.43336	2.94315	1.85624	4.28154	5.98281	4.47448
1110065P20Rik	chr4:124802548-124850730	19.9288	68.4768	18.656	128.912	63.3019	43.7109	24.9639	23.2356	30.1068	32.6801	21.2273	26.8528	14.2129	18.6977	39.1658	22.6848
1190002F15Rik	chr6:134929091-134951718	24.7685	74.1386	19.8049	173.593	72.7626	12.7545	16.5974	16.7083	10.9157	8.43454	17.7439	17.9092	14.0132	12.6579	15.1637	10.4644
1190002N15Rik	chr9:94517863-94538081	5.11747	2.59707	3.73042	2.01035	2.68238	3.58162	3.22283	3.9348	4.46695	4.49532	9.55638	11.7904	12.2334	27.6559	27.0425	26.8183
1190003K10Rik	chr13:64481245-64497792	0.01	0.01	0.01	0.01	0.01	0.01	0.01	0.01	0.01	0.01	0.01	0.01	0.01	0.01	0.01	0.01
1190005I06Rik	chr8:120608599-120668142	0.860373	2.14721	1.34289	0.114464	1.92026	1.21103	0.675313	2.67688	1.8388	3.3845	1.64372	1.9178	0.868707	3.33498	4.14586	1.56253
1190007I07Rik	chr10:82619850-82623228	10.752	27.3315	7.24128	43.1698	21.6124	9.10883	8.19892	8.46475	8.18236	8.24748	7.701	11.4857	8.84589	10.0194	17.3177	10.9464
1200014J11Rik	chr11:73047866-73083579	10.0201	7.82007	10.7342	7.59706	7.91241	4.84931	6.85866	6.84473	5.83129	7.52496	8.1798	9.20638	8.43662	6.37406	4.44094	6.26015
1300002E11Rik	chr16:21794346-21809039	4.66629	10.4736	6.05143	15.2294	9.32483	12.4168	7.94209	9.50432	8.96159	9.88088	9.28032	7.6567	7.58575	8.47515	9.72996	9.28479
1300017J02Rik	chr9:103250529-103288297	0.01	0.0622617	0.0315456	0.01	0.01	0.0169098	0.0246756	0.0646759	0.024408	0.0449108	0.0370152	0.0201175	0.0225393	0.01	0.0493621	0.0249694
1500004A13Rik	chr3:88777056-88832487	0.010772	0.01	0.0186424	0.01	0.01	0.01	0.01	0.0128581	0.01	0.01	0.0333105	0.01	0.0133892	0.01	0.01	0.0289664
1500009C09Rik	chr15:82252396-82260753	0.01	0.01	0.01	0.01	0.01	0.01	0.01	0.01	0.01	0.0352234	0.01	0.01	0.01	0.670411	1.67701	0.937321
1500009L16Rik	chr10:83722864-83762762	0.01	0.01	0.01	0.01	0.01	0.01	0.01	0.01	0.01	0.0505002	0.01	0.01	0.01	0.13352	0.0516187	0.155451
1500011B03Rik	chr5:114808195-114813976	5.78602	10.0986	3.31004	13.4812	6.72345	9.76721	5.48007	8.47776	8.9267	13.4985	0.01	0.321417	0.145545	0.787022	0.603939	1.21593
1500011K16Rik	chr2:127791376-127792488	7.7341	31.9863	7.34258	57.154	22.6506	7.9725	5.26208	6.01016	6.50409	6.65204	14.6683	12.4611	9.24853	22.6595	40.3874	21.2896
1500012F01Rik	chr2:167035795-167065862	79.9848	266.342	76.9283	683.318	293.202	199.669	110.414	135.751	119.836	129.347	341.935	71.5555	96.0423	195.691	365.274	185.76
1500012K07Rik	chr7:75114894-75331419	0.01	0.01	0.01	0.01	0.01	0.01	0.01	0.01	0.01	0.01	0.01	0.01	0.01	0.01	0.01	0.01
1500015A07Rik	chr18:61726389-61728253	1.0124	1.23521	0.328884	1.59826	1.16641	1.24056	1.32537	1.69125	0.569558	0.96865	4.49232	2.57459	3.14736	2.94744	4.63516	2.75204
1500015L24Rik	chr19:20405287-20422785	0.01	0.01	0.0426682	0.077918	0.048907	0.0456235	0.068541	0.122648	0.0660691	0.01	0.01	0.0537358	0.0622568	0.01	0.01	0.01
1500015O10Rik	chr1:43730601-43742564	0.01	0.01	0.01	0.01	0.01	0.01	0.01	0.01	0.01	0.01	0.01	0.01	0.01	3.82777	3.53256	0.846704
1500017E21Rik	chr19:36554638-36689479	0.01	0.01	0.01	0.01	0.01	0.01	0.01	0.01	0.01	0.01	0.01	0.01	0.0189885	0.930767	1.29075	1.96561
1500026H17Rik	chr10:89686362-89700866	0.0112855	0.01	0.01	0.01	0.01	0.01	0.01	0.01	0.01	0.01	0.269795	0.0978528	0.180206	0.051789	0.112209	0.211268
1600002D24Rik	chr16:95831122-95929077	0.01	0.01	0.01	0.01	0.01	0.01	0.01	0.01	0.01	0.0253652	0.01	0.01	0.01	0.01	0.01	0.01
1600002H07Rik	chr17:24215055-24220769	6.88013	7.92591	8.16042	6.33935	5.49971	4.05529	5.10213	4.70279	5.15254	3.66314	4.35155	7.06313	6.90256	2.77512	3.87784	3.3054
1600002K03Rik	chr10:79697304-80369637	5.99016	35.6822	10.1391	51.1727	24.1553	15.6293	9.21195	9.17065	15.3181	9.1117	0.541318	0.810044	0.658964	0.735378	0.995818	1.92946
1600010M07Rik	chr7:109998376-110006646	0.01	0.01	0.01	0.01	0.01	0.01	0.01	0.01	0.0522238	0.01	0.01	0.01	0.01	0.216263	0.01	0.108606
1600012H06Rik	chr17:14943183-14961260	14.8517	40.4516	14.806	42.457	27.5669	38.3843	32.0077	31.6091	37.8125	38.6059	17.4621	15.355	17.1687	24.966	28.2102	23.6707
1600014C10Rik	chr7:38183216-38197565	5.56053	6.69193	4.42455	7.35422	6.27891	6.5808	5.89782	5.074	8.40529	6.66459	10.4138	9.75336	9.38738	12.7137	19.7515	12.4226
1600014C23Rik	chr17:45732863-45733844	0.01	0.213489	0.01	0.189557	0.01	0.108997	0.01	0.01	0.01	0.145576	0.244115	0.131816	0.296877	0.159458	0.512853	0.168313
1600014K23Rik	chrX:85249676-85270291	0.01	0.01	0.01	0.01	0.01	0.01	0.01	0.01	0.01	0.01	1.46736	0.138018	0.582041	0.0786057	0.01	0.0845459
1600015I10Rik	chr6:48929895-48933687	0.01	0.01	0.01	0.01	0.01	0.01	0.01	0.01	0.01	0.01	0.01	0.01	0.01	0.01	0.01	0.01
1600019K03Rik	chr16:35503169-35509419	0.01	0.01	0.01	0.181685	0.01	0.01	0.01	0.01	0.01	0.01	0.01	0.01	0.01	0.01	0.01	0.01
1600020E01Rik	chr6:86527329-86564449	2.08661	6.56527	2.39489	11.5389	6.2228	3.73028	3.57125	6.0627	2.66156	3.45253	8.8657	4.29022	6.78999	2.97437	4.22908	4.05797
1600023N17Rik	chr5:45668700-45669708	0.05063	0.0830245	0.0869123	0.151926	0.01	0.01	0.0678092	0.23734	0.0329183	0.0620128	0.01	0.0523938	0.061698	0.0327583	0.01	0.198391
1600025M17Rik	chrX:56317607-56320664	0.01	0.01	0.01	0.01	0.01	0.01	0.01	0.0964068	0.01	0.01	0.01	0.01	0.01	0.01	0.01	0.01
1600027J07Rik	chr8:103343877-103347534	0.01	0.01	0.01	0.01	0.01	0.01	0.01	0.01	0.01	0.01	0.01	0.01	0.01	0.01	0.01	0.01
1600029I14Rik	chr9:99456242-99568899	0.01	0.01	0.01	0.01	0.01	0.01	0.01	0.0665737	0.01	0.01	0.01	0.0643809	0.0700695	0.189473	0.01	0.0784014
1600029O15Rik	chr9:58196296-58208808	0.01	0.01	0.01	0.01	0.0206461	0.01	0.01	0.01	0.01	0.01	0.01	0.01	0.01	0.01	0.01	0.01
1700001C02Rik	chr5:30466076-30484087	0.01	0.01	0.01	0.01	0.01	0.01	0.01	0.01	0.144798	0.0893221	0.01	0.01	0.01	0.0489404	0.210649	0.01
1700001C19Rik	chr17:47412733-47470638	0.01	0.01	0.01	0.01	0.01	0.01	0.01	0.0384233	0.01	0.01	0.137885	0.01	0.0800797	0.124619	0.573847	0.186355
1700001D01Rik	chr8:61224170-61396072	0.01	0.01	0.01	0.01	0.01	0.01	0.01	0.01	0.01	0.01	0.01	0.01	0.01	0.01	0.01	0.01
1700001F09Rik	chr14:43342383-43347811	0.01	0.01	0.01	0.01	0.01	0.01	0.01	0.01	0.01	0.01	0.01	0.111403	0.01	0.0499477	0.047662	0.0486717
1700001G01Rik	chr18:17035507-17137559	0.01	0.01	0.01	0.01	0.01	0.01	0.01	0.01	0.01	0.01	0.01	0.01	0.01	0.01	0.01	0.01
1700001G11Rik	chr14:66295328-66311424	0.340964	0.357114	0.11904	0.75426	0.0695764	0.189156	0.01	0.0811492	0.0922756	0.01	0.01	0.01	0.01	0.01	0.01	0.01
1700001G17Rik	chr1:33669823-33670712	0.512448	1.54215	0.582527	1.77186	0.770915	0.581456	1.19823	1.1128	0.579203	0.473363	0.600553	1.72757	0.819506	0.492754	0.328204	0.927711
1700001J03Rik	chr5:146182449-146185304	0.127446	0.01	0.01	0.01	0.01	0.112178	0.0858076	0.224572	0.01	0.01	0.0644628	0.01	0.0778478	0.125092	0.170124	0.0854031
1700001J11Rik	chr9:40050557-40053025	0.01	0.01	0.01	0.01	0.01	0.01	0.01	0.01	0.01	0.01	0.01	0.01	0.01	0.01	0.01	0.01
1700001K19Rik	chr12:110667688-110682619	0.01	0.01	0.01	0.01	0.01	0.01	0.01	0.01	0.01	0.01	0.01	0.01	0.0597269	0.01	0.01	0.01
1700001K23Rik	chr19:53248735-53255205	0.129404	0.431521	0.01	0.578581	0.514497	0.354737	0.01	0.450641	0.01	0.01	0.01	0.01	0.01	0.01	0.01	0.01
1700001L05Rik	chr15:83353846-83367297	0.147683	0.0889837	0.216469	0.122214	0.0989372	0.250509	0.404325	0.399993	0.163025	0.287482	0.659074	0.280763	0.343645	0.315602	0.0588977	0.393833
1700001L19Rik	chr13:68597438-68614231	0.0854065	0.0714125	0.0181993	0.290406	0.167757	0.0726239	0.202518	0.102389	0.0679968	0.10461	0.01	0.0450362	0.01	0.0560379	0.221167	0.111593
1700001O22Rik	chr2:30795562-30803664	0.111808	0.067138	0.0336681	0.0795921	0.01	0.1705	0.0669129	0.01	0.102164	0.0467727	0.101465	0.01	0.01	0.0751976	0.205362	0.01
1700001P01Rik	chr11:97771480-97775918	0.01	0.156956	0.0783461	0.01	0.0912297	0.0849798	0.369823	0.105681	0.060902	0.01	0.182834	0.0990906	0.01	0.0614225	0.01	0.01
1700003C15Rik	chr5:11749832-11769308	0.01	0.01	0.01	0.01	0.01	0.01	0.01	0.01	0.01	0.01	0.01	0.01	0.01	0.01	0.01	0.01
1700003D09Rik	chr11:98348737-98358283	0.01	0.01	0.01	0.01	0.01	0.01	0.01	0.01	0.01	0.01	0.01	0.01	0.01	0.0571154	0.01	0.01
1700003E16Rik	chr6:83156403-83162975	1.02167	0.252089	0.805281	0.563481	0.66103	1.55091	0.6443	0.87364	1.31687	0.657956	0.0240049	0.01	0.0594231	0.239721	0.215957	0.106441
1700003E24Rik	chrX:93156153-93156871	0.01	0.01	0.01	0.01	0.01	0.01	0.01	0.01	0.01	0.01	0.01	0.01	0.01	0.01	0.01	0.01
1700003F12Rik	chr2:154544404-154558853	0.01	0.162304	0.01	0.139513	0.194061	0.01	0.01	0.01	0.14046	0.117774	0.367916	0.01	0.230477	0.560112	1.56398	0.421488
1700003G13Rik	chr9:45318265-45347580	0.01	0.01	0.01	0.01	0.01	0.01	0.01	0.01	0.01	0.01	0.01	0.01	0.01	0.01	0.01	0.01
1700003G18Rik	chr7:116081761-116093149	0.01	0.01	0.01	0.01	0.01	0.01	0.01	0.01	0.01	0.01	0.01	0.01	0.01	0.01	0.01	0.102222
1700003H04Rik	chr3:124565890-124581091	0.01	0.01	0.01	0.01	0.01	0.01	0.01	0.01	0.01	0.01	0.01	0.01	0.01	0.01	0.01	0.01
1700003I22Rik	chr1:56018977-56020203	0.01	0.01	0.01	0.01	0.01	0.01	0.01	0.01	0.01	0.01	0.01	0.01	0.01	0.01	0.01	0.01
1700003L19Rik	chr16:12811389-12848653	0.01	0.01	0.01	0.01	0.01	0.01	0.01	0.01	0.01	0.01	0.01	0.01	0.01	0.01	0.01	0.01
1700003M02Rik	chr4:34711331-34730206	0.01	0.01	0.01	0.01	0.01	0.01	0.0587187	0.0258985	0.0284595	0.01	0.01	0.01	0.01	0.0581343	0.116456	0.262325
1700003M07Rik	chr4:129960373-129965138	0.316706	0.211181	0.318208	0.586209	0.319482	0.0533197	0.040961	0.109087	0.0401173	0.0936715	0.0156339	0.0176956	0.01	0.0104632	0.01	0.01
1700003P14Rik	chr13:118556167-118588629	0.01	0.01	0.01	0.01	0.01	0.01	0.01	0.01	0.01	0.01	0.01	0.01	0.01	0.01	0.01	0.01
1700006A11Rik	chr3:124401154-124426028	0.01	0.01	0.01	0.01	0.01	0.01	0.01	0.01	0.01	0.01	0.0194032	0.01	0.01	0.01	0.01	0.01
1700006E09Rik	chr11:101987055-101992264	0.01	0.01	0.01	0.01	0.01	0.0460947	0.01	0.01	0.01	0.01	0.01	0.01	0.01	0.01	0.01	0.01
1700006F04Rik	chr14:119138264-119869815	0.01	0.01	0.01	0.01	0.01	0.01	0.01	0.01	0.01	0.01	0.01	0.01	0.01	0.01	0.01	0.01
1700006H21Rik	chr13:107687396-107692168	0.01	0.01	0.01	0.01	0.01	0.01	0.01	0.0954974	0.01	0.01	0.01	0.01	0.01	0.01	0.01	0.01
1700007B14Rik	chr8:75448693-75984507	0.01	0.01	0.01	0.01	0.01	0.01	0.01	0.01	0.01	0.01	0.0339482	0.091749	0.01	0.425789	0.326634	0.517931
1700007F19Rik	chr3:58141706-58163807	0.01	0.01	0.01	0.01	0.01	0.01	0.01	0.01	0.01	0.01	0.01	0.01	0.01	0.01	0.01	0.01
1700007G11Rik	chr5:98329303-98802019	0.01	0.01	0.01	0.01	0.0454736	0.393676	0.127618	0.341017	0.408616	0.060106	0.0482271	0.0923534	0.115481	0.193223	0.38085	0.315658
1700007J10Rik	chr11:59662494-59780860	0.01	0.01	0.01	0.01	0.01	0.01	0.01	0.043258	0.01	0.01	0.01	0.01	0.01	0.01	0.01	0.01
1700007K09Rik	chr7:131325930-131329499	0.0820901	0.138541	0.01	0.127095	0.0805479	0.01	0.01	0.01	0.01	0.01	0.01	0.01	0.01	0.106755	0.213121	0.01
1700007K13Rik	chr2:28462000-28466324	0.122082	0.01	0.107164	0.281401	0.01	0.169228	0.245725	0.28181	0.121525	0.0736743	0.0621409	0.280775	0.151573	0.399282	0.67094	0.841143
1700007L15Rik	chr16:33379853-33380736	0.789575	5.55086	1.30496	14.7331	6.5145	0.571318	0.878131	0.678022	0.955044	0.804627	3.17974	5.69698	1.9605	2.96323	4.88371	2.03926
1700007P06Rik	chr1:187048406-187215446	0.01	0.01	0.01	0.01	0.01	0.01	0.01	0.01	0.01	0.01	0.01	0.0422186	0.01	0.01	0.0590405	0.01
1700008C04Rik	chr12:51005155-51062543	0.01	0.01	0.01	0.01	0.01	0.01	0.01	0.01	0.01	0.01	0.01	0.01	0.01	0.01	0.01	0.01
1700008J07Rik	chr7:127510437-127561219	0.499574	0.260583	0.414358	0.451739	0.366117	1.22058	0.962754	0.874406	1.00586	1.09408	2.07486	2.12674	2.27091	2.33193	2.74855	2.69889
1700008K24Rik	chr17:49112263-49113533	0.01	0.01	0.01	0.01	0.01	0.01	0.01	0.01	0.01	0.01	0.01	0.01	0.01	0.01	0.01	0.01
1700008O03Rik	chr7:44360044-44375030	0.0684776	0.01	0.01	0.01	0.01	0.01	0.01	0.01	0.0507187	0.175886	0.01	0.01	0.01	0.0927299	0.01	0.01
1700008P02Rik	chr3:6615412-6620443	0.01	0.01	0.01	0.01	0.01	0.01	0.01	0.01	0.01	0.01	0.01	0.01	0.01	0.01	0.01	0.01
1700009C05Rik	chr6:81900464-81910800	0.01	0.01	0.01	0.0848705	0.0531575	0.01	0.01	0.01	0.01	0.01	0.01	0.01	0.01	0.01	0.01	0.01
1700009J07Rik	chr10:77893419-77896111	0.01	0.01	0.01	0.01	0.01	0.01	0.01	0.01	0.01	0.01	0.01	0.01	0.01	0.01	0.01	0.01
1700009N14Rik	chr4:39450292-39451778	0.01	0.01	0.01	0.01	0.01	0.01	0.01	0.01	0.01	0.01	0.01	0.01	0.01	0.01	0.01	0.01
1700010B08Rik	chr2:173719414-173722086	0.01	0.01	0.01	0.01	0.01	0.01	0.01	0.01	0.01	0.01	0.01	0.01	0.01	0.01	0.01	0.01
1700010D01Rik	chrX:95711677-95927970	0.01	0.01	0.01	0.01	0.01	0.01	0.01	0.01	0.01	0.01	0.01	0.0913738	0.01	0.01	0.01	0.01
1700010I02Rik	chr3:7925302-7954887	0.01	0.01	0.01	0.01	0.01	0.01	0.01	0.01	0.01	0.01	0.01	0.01	0.01	0.01	0.01	0.01
1700010I14Rik	chr17:8988332-9008319	0.411821	0.294466	0.177861	0.433771	0.418282	0.262619	0.404402	0.254639	0.121549	0.270833	0.463219	0.109167	0.496539	0.243109	0.123566	0.0979716
1700010J16Rik	chr10:112726925-112785599	0.01	0.01	0.01	0.01	0.01	0.01	0.01	0.01	0.01	0.01	0.01	0.01	0.01	0.01	0.01	0.01
1700010K23Rik	chr16:66655420-67620908	0.01	0.01	0.01	0.01	0.01	0.01	0.01	0.01	0.01	0.175816	0.01	0.01	0.01	0.01	0.01	0.01
1700011A15Rik	chr15:101431013-101491512	0.01	0.01	0.01	0.01	0.01	0.01	0.01	0.01	0.01	0.01	0.0587438	0.0689575	0.0721952	0.01	0.01	0.01
1700011B04Rik	chr13:35181622-35188014	0.01	0.01	0.01	0.01	0.01	0.01	0.01	0.01	0.01	0.07713	0.01	0.01	0.01	0.01	0.01	0.01
1700011C11Rik	chr7:71947526-72027317	0.01	0.01	0.01	0.01	0.01	0.01	0.01	0.01	0.01	0.253738	0.01	0.01	0.01	0.01	0.01	0.01
1700011E24Rik	chr17:87389570-87427741	0.01	0.01	0.0453536	0.01	0.01	0.01	0.01	0.01	0.01	0.01	0.01	0.01	0.01	0.01	0.01	0.01
1700011H14Rik	chr14:49226358-49245428	0.01	0.01	0.01	0.01	0.01	0.01	0.01	0.01	0.01	0.01	0.347602	0.207264	0.289182	14.8637	17.1927	13.8202
1700011I03Rik	chr18:57533825-57731065	0.01	0.01	0.01	0.01	0.01	0.01	0.01	0.01	0.01	0.01	0.01	0.01	0.01	0.01	0.01	0.01
1700011L22Rik	chr8:79210429-79248583	0.01	0.01	0.0356249	0.01	0.01	0.0401633	0.01	0.01	0.0567772	0.0516762	0.01	0.01	0.01	0.01	0.01	0.01
1700011M02Rik	chrX:102908904-102909651	0.01	0.01	0.01	0.01	0.01	0.01	0.01	0.01	0.01	0.01	0.01	0.01	0.01	0.0931356	0.01	0.01
1700012A03Rik	chr6:32050287-32058915	0.01	0.01	0.01	0.01	0.01	0.01	0.01	0.01	0.01	0.01	0.01	0.01	0.01	0.01	0.01	0.01
1700012B07Rik	chr11:109788290-109828046	0.01	0.01	0.01	0.01	0.0422542	0.01	0.01	0.01	0.01	0.01	0.335775	0.181202	0.0514335	1.11186	1.3788	1.01826
1700012B09Rik	chr9:14758193-14771030	0.621973	2.05292	1.56074	3.42125	1.78354	0.721518	0.849171	0.738513	0.587259	0.385765	0.0630698	2.82802	0.154091	1.55744	1.60863	1.13075
1700012C14Rik	chr6:30460984-30463313	0.254034	0.01	0.01	0.01	0.01	0.01	0.01	0.01	0.161231	0.01	0.126068	0.01	0.01	0.559079	0.496341	0.339746
1700012D01Rik	chr10:127667122-127668851	0.317992	0.137945	0.34331	1.64038	0.949949	0.368597	0.758585	0.953604	0.543843	0.617323	0.247361	0.822378	0.29983	1.4131	1.0009	0.640729
1700012D14Rik	chr7:111117672-111122675	0.217339	0.377961	0.01	0.01	0.108369	0.01	0.146541	0.126832	0.218106	0.270572	0.111191	0.01	0.134801	0.434976	0.302508	0.444101
1700012D16Rik	chr3:153202508-153725133	0.01	0.01	0.01	0.01	0.01	0.01	0.01	0.01	0.01	0.01	0.01	0.01	0.01	0.01	0.01	0.01
1700012H19Rik	chr11:112822964-112825128	0.01	0.01	0.01	0.01	0.01	0.01	0.01	0.01	0.01	0.01	0.01	0.01	0.01	0.01	0.01	0.01
1700012I11Rik	chr15:67226768-67377094	0.01	0.01	0.01	0.01	0.01	0.01	0.01	0.01	0.01	0.01	0.01	0.01	0.01	0.01	0.01	0.01
1700012L04Rik	chrX:9272783-9313245	0.01	0.01	0.01	0.01	0.01	0.01	0.01	0.01	0.01	0.01	0.01	0.01	0.01	0.01	0.01	0.01
1700012P22Rik	chr4:144418190-144438772	0.01	0.01	0.01	0.01	0.01	0.01	0.01	0.01	0.01	0.01	0.01	0.01	0.01	0.01	0.01	0.01
1700013D24Rik	chr6:124347593-124357086	0.01	0.01	0.01	0.01	0.01	0.01	0.01	0.01	0.01	0.01	0.01	0.01	0.01	0.01	0.01	0.01
1700013F07Rik	chr3:108537583-108544697	0.800174	0.671808	0.191861	0.37202	0.764157	0.342547	0.398193	0.265879	0.251924	0.473664	0.01	0.01	0.0922702	0.516047	1.83304	0.307928
1700013G24Rik	chr4:137453295-137455461	0.01	0.01	0.01	0.01	0.0428437	0.039099	0.01	0.01	0.01	0.01	0.01	0.01	0.01	0.01	0.01	0.01
1700013H16Rik	chrX:53742900-53757831	0.01	0.01	0.01	0.01	0.01	0.01	0.01	0.01	0.01	0.01	0.01	0.01	0.01	0.01	0.01	0.01
1700015E13Rik	chr1:170308860-170312125	0.01	0.01	0.01	0.01	0.01	0.01	0.01	0.01	0.01	0.01	0.01	0.01	0.01	0.01	0.01	0.01
1700015F17Rik	chr5:5437826-5479143	0.01	0.118323	0.01	0.01	0.0676994	0.01	0.01	0.01	0.0859608	0.01	0.147675	0.219821	0.0880807	0.0456478	0.174886	0.01
1700015G11Rik	chr7:52011679-52015716	0.01	0.01	0.01	0.01	0.01	0.01	0.01	0.01	0.01	0.01	0.01	0.01	0.01	0.01	0.01	0.01
1700016C15Rik	chr1:177729813-177753305	0.219055	0.292386	0.142466	0.779281	0.277004	0.0491074	0.073775	0.01	0.01	0.01	49.1668	10.0161	31.8946	1.33387	2.99377	1.33781
1700016D06Rik	chr8:11654923-11678750	0.01	0.01	0.01	0.01	0.01	0.01	0.01	0.01	0.01	0.01	0.01	0.0276464	0.01	0.01	0.01	0.01
1700016G22Rik	chr13:5855508-5858092	0.01	0.01	0.01	0.01	0.01	0.01	0.01	0.01	0.01	0.01	0.01	0.261554	0.01	0.0595369	0.01	0.01
1700016H13Rik	chr5:103648586-103655732	0.01	0.01	0.01	0.01	0.01	0.01	0.01	0.01	0.01	0.01	0.01	0.01	0.01	0.01	0.01	0.01
1700016K19Rik	chr11:75999911-76003569	0.01	0.01	0.01	0.01	0.01	0.01	0.01	0.116533	0.01	0.01	0.01	0.01	0.01	0.101605	0.141689	0.28827
1700016L04Rik	chr10:14705608-14759019	0.01	0.0832658	0.0426659	0.01	0.01	0.0409403	0.01	0.01	0.0309113	0.0599969	0.0511933	0.01	0.01	0.01	0.01	0.0637743
1700016L21Rik	chr1:80445931-80475660	0.01	0.01	0.01	0.01	0.01	0.01	0.01	0.01	0.01	0.01	0.01	0.01	0.01	0.01	0.01	0.01
1700016P04Rik	chr6:13413336-13415996	0.01	0.01	0.01	0.01	0.01	0.01	0.01	0.01	0.01	0.01	0.01	0.01	0.01	0.01	0.01	0.01
1700017B05Rik	chr9:57252321-57262599	35.257	12.4168	25.7695	12.366	13.2618	21.126	18.666	17.8996	21.9071	23.599	27.5996	20.782	24.6523	24.0545	18.1683	21.046
1700017D01Rik	chr19:11096815-11130878	0.01	0.01	0.01	0.01	0.01	0.01	0.01	0.01	0.01	0.01	0.01	0.01	0.01	0.01	0.01	0.01
1700017G19Rik	chr3:40504864-40522912	0.01	0.01	0.01	0.01	0.01	0.01	0.01	0.01	0.01	0.01	0.01	0.0166352	0.01	0.01	0.01	0.01
1700017J07Rik	chr2:168978268-168978906	0.01	0.235735	0.01	0.01	0.130093	0.01	0.01	0.148684	0.01	0.01	0.01	0.01	0.01	0.0848193	0.01	0.01
1700017L05Rik	chr5:77465487-77468857	0.01	0.01	0.01	0.01	0.01	0.01	0.01	0.01	0.01	0.01	0.01	0.01	0.01	0.01	0.01	0.01
1700017N19Rik	chr10:100592385-100618391	0.01	0.01	0.01	0.01	0.01	0.01	0.01	0.01	0.01	0.01	0.01	0.01	0.01	0.01	0.01	0.01
1700018A04Rik	chr13:31565491-31582513	0.0649358	0.345128	0.227697	0.01	0.01	0.0639588	0.0875322	0.0767581	0.01	0.01	0.400082	0.428577	0.162508	0.133974	0.288221	0.01
1700018B08Rik	chr8:121530783-121541954	0.01	0.01	0.01	0.01	0.01	0.0472045	0.01	0.056274	0.01	0.01	0.01	0.01	0.01	0.01	0.01	0.01
1700018B24Rik	chr3:48605730-48609100	0.01	0.01	0.01	0.01	0.01	0.01	0.01	0.01	0.01	0.01	0.01	0.01	0.01	0.01	0.01	0.01
1700018C11Rik	chr4:63607090-63622429	0.01	0.01	0.01	0.01	0.01	0.01	0.01	0.01	0.01	0.01	0.01	0.01	0.01	0.01	0.01	0.01
1700018F24Rik	chr5:145042989-145045678	0.01	0.01	0.01	0.01	0.01	0.01	0.01	0.01	0.01	0.01	0.01	0.01	0.01	0.0242414	0.01	0.01
1700018G05Rik	chrX:102928371-102929107	0.01	0.01	0.01	0.01	0.01	0.01	0.01	0.01	0.01	0.01	1.2187	1.49703	0.570545	0.1027	0.218678	0.222188
1700018L02Rik	chr19:28990351-29048729	0.155821	0.01	0.139475	0.175048	0.227419	0.335205	0.279925	0.178724	0.14438	0.637622	0.159822	0.118406	0.260181	0.886319	1.41574	0.73519
1700019A02Rik	chr1:53158576-53187617	0.01	0.01	0.01	0.01	0.01	0.01	0.01	0.0777833	0.01	0.01	0.01	0.117191	0.01	0.01	0.01	0.01
1700019B03Rik	chr8:3470861-3487178	0.02522	0.01	0.0221679	0.01	0.0264608	0.0484697	0.034375	0.0889505	0.01	0.0621985	0.0773634	0.01	0.0631426	0.033993	0.01	0.01
1700019B21Rik	chrX:62510538-62527011	0.01	0.01	0.01	0.01	0.01	0.01	0.01	0.01	0.01	0.01	0.321419	0.140748	0.191769	0.106639	0.320077	0.01
1700019C18Rik	chr13:35210659-35212048	0.01	0.01	0.01	0.01	0.01	0.01	0.01	0.01	0.01	0.01	0.01	0.01	0.01	0.01	0.01	0.01
1700019D03Rik	chr1:52925126-52952840	0.01	0.01	0.01	0.01	0.01	0.01	0.01	0.01	0.01	0.01	0.01	0.01	0.01	0.01	0.01	0.01
1700019E08Rik	chr2:45696604-45698447	0.01	0.01	0.01	0.01	0.01	0.01	0.01	0.01	0.01	0.01	0.01	0.01	0.01	0.01	0.01	0.01
1700019G17Rik	chr6:85899049-85904938	0.249369	0.0831145	0.187946	0.0758269	0.111136	0.397494	0.352922	0.328165	0.197634	0.499143	1.54	2.60832	2.41458	4.11225	5.17434	4.64931
1700019G24Rik	chr6:5725638-6028039	0.01	0.01	0.01	0.143787	0.01	0.01	0.01	0.01	0.01	0.01	0.01	0.01	0.01	0.01	0.01	0.01
1700019L03Rik	chr2:32775820-32784405	0.01	0.01	0.01	0.01	0.01	0.01	0.026952	0.0235097	0.01	0.01	0.01	0.01	0.01	0.0561272	0.0884189	0.149339
1700019M22Rik	chr12:96046620-96047222	0.01	0.01	0.01	0.01	0.01	0.01	0.01	0.01	0.01	0.01	0.01	0.01	0.01	0.01	0.01	0.01
1700019N19Rik	chr19:58785802-58794414	0.01	0.01	0.01	0.01	0.01	0.01	0.01	0.01	0.01	0.01	0.01	0.01	0.01	0.01	0.01	0.01
1700019O17Rik	chr1:86426328-86428049	0.01	0.01	0.0184077	0.01	0.01	0.01	0.01	0.01	0.01	0.01	0.01	0.01	0.01	0.01	0.01	0.01
1700020A23Rik	chr2:130405258-130406074	0.01	0.01	0.01	0.01	0.01	0.01	0.01	0.01	0.01	0.01	0.01	0.01	0.01	0.01	0.01	0.01
1700020D05Rik	chr19:5495277-5510489	0.224641	0.0787704	0.0392865	0.0712192	0.046345	0.01	0.121995	0.158546	0.0617781	0.01	0.22916	0.146507	0.335975	0.0918487	0.01	0.127416
1700020G17Rik	chr10:110801173-110896507	0.01	0.01	0.01	0.01	0.01	0.01	0.01	0.01	0.01	0.01	0.01	0.01	0.01	0.01	0.01	0.01
1700020I14Rik	chr2:119594295-119600744	28.156	45.5836	23.8319	60.306	37.3615	13.3169	24.9502	25.2229	20.2822	24.0438	27.1787	18.5704	25.841	21.1565	23.1957	21.3054
1700020L24Rik	chr11:83437693-83441232	0.0612555	0.229137	0.01	0.01	0.327553	0.0649547	0.01	0.01	0.0449033	0.0779541	0.435143	0.823478	0.308102	0.0831975	0.279806	0.545157
1700020M21Rik	chr9:120913773-120915250	0.01	0.01	0.01	0.01	0.01	0.01	0.01	0.01	0.01	0.01	0.01	0.01	0.01	0.01	0.01	0.01
1700020N01Rik	chr10:21593144-21622375	0.01	0.01	0.01	0.01	0.01	0.01	0.01	0.01	0.01	0.01	0.01	0.01	0.01	0.01	0.120028	0.01
1700020N15Rik	chrX:69929259-70143588	0.01	0.01	0.01	0.01	0.01	0.01	0.01	0.01	0.01	0.01	0.0752519	0.0774859	0.01	0.247176	0.190142	0.192391
1700020N18Rik	chr1:91404878-91406029	0.01	0.01	0.01	0.01	0.01	0.01	0.01	0.01	0.01	0.01	0.01	0.01	0.01	0.01	0.01	0.01
1700021F05Rik	chr10:43525120-43540994	14.1198	33.5672	15.3111	48.3945	26.8983	19.5658	15.3464	13.2044	18.0996	12.9531	16.7032	19.0623	17.5212	11.2998	15.7818	12.5192
1700021F07Rik	chr2:173522591-173528502	0.01	0.01	0.01	0.01	0.01	0.01	0.01	0.01	0.01	0.01	0.01	0.01	0.01	0.01	0.01	0.01
1700021K19Rik	chr16:32821701-32868366	9.27996	3.34408	8.49097	2.67396	2.90707	6.37184	8.04354	8.31276	7.53091	7.45551	14.8199	10.417	15.1838	14.0743	8.63386	13.339
1700021N21Rik	chr4:134448764-134450171	0.01	0.01	0.01	0.01	0.01	0.01	0.01	0.01	0.01	0.01	0.01	0.01	0.01	0.01	0.01	0.0634631
1700022A21Rik	chr5:24645452-24648860	0.01	0.01	0.01	0.01	0.01	0.01	0.01	0.01	0.01	0.01	0.01	0.01	0.01	0.01	0.01	0.01
1700022A22Rik	chr15:46324584-46373899	0.01	0.01	0.01	0.01	0.01	0.01	0.01	0.01	0.01	0.01	0.01	0.01	0.01	0.01	0.01	0.01
1700022E09Rik	chr16:59466871-59469238	0.01	0.01	0.01	0.01	0.01	0.01	0.01	0.01	0.01	0.01	0.01	0.01	0.01	0.01	0.01	0.01
1700022H01Rik	chr10:61674526-61680290	0.01	0.01	0.01	0.01	0.01	0.01	0.01	0.01	0.0456399	0.01	0.01	0.01	0.01	0.01	0.01	0.01
1700022H16Rik	chr12:9565235-9570585	0.01	0.01	0.01	0.01	0.01	0.01	0.01	0.01	0.01	0.01	0.01	0.01	0.01	0.01	0.01	0.01
1700022I11Rik	chr4:42969945-42974325	0.01	0.01	0.01	0.01	0.01	0.01	0.01	0.01	0.01	0.01	0.01	0.01	0.01	0.01	0.01	0.01
1700023C21Rik	chr11:109845877-109848476	0.01	0.01	0.01	0.01	0.01	0.01	0.01	0.01	0.01	0.01	0.01	0.01	0.01	0.01	0.01	0.01
1700023F02Rik	chr10:66120608-66124064	0.01	0.01	0.01	0.01	0.01	0.01	0.01	0.01	0.01	0.01	0.01	0.01	0.01	0.01	0.01	0.01
1700023F06Rik	chr11:103198943-103218432	0.01	0.01	0.01	0.01	0.01	0.128699	0.0555102	0.01	0.0887361	0.01	0.01	0.01	0.01	0.01	0.01	0.01
1700024B18Rik	chr14:123978290-124677127	0.01	0.01	0.01	0.01	0.01	0.01	0.01	0.01	0.01	0.01	0.01	0.01	0.01	0.01	0.01	0.01
1700024F13Rik	chr13:3498049-3501393	0.37344	0.372926	0.191028	0.45162	0.66385	0.125523	0.200876	0.0886715	0.189622	0.01	0.01	0.01	0.01	0.01	0.01	0.01
1700024G13Rik	chr14:32376501-32388373	0.01	0.01	0.01	0.01	0.01	0.01	0.01	0.01	0.01	0.01	0.01	0.01	0.01	0.115832	0.468091	0.241995
1700024I08Rik	chr13:63675755-63734298	0.01	0.01	0.01	0.01	0.01	0.01	0.01	0.01	0.01	0.01	0.01	0.01	0.01	0.01	0.01	0.01
1700024N05Rik	chr6:43162453-43174920	0.01	0.01	0.01	0.01	0.01	0.01	0.01	0.01	0.01	0.01	0.01	0.01	0.01	0.01	0.01	0.01
1700024P04Rik	chr13:98984089-98984565	0.01	0.01	0.01	0.01	0.01	0.01	0.01	0.01	0.01	0.01	0.01	0.01	0.01	0.01	0.01	0.01
1700024P16Rik	chr4:104913455-105016863	0.0306216	0.224526	0.0845903	0.210265	0.196293	0.01	0.0699884	0.0502348	0.0206846	0.01	0.010202	0.01	0.0127291	0.177036	0.0282691	0.0138958
1700025B11Rik	chr15:77558239-77561892	0.01	0.01	0.01	0.01	0.01	0.01	0.01	0.01	0.01	0.01	0.01	0.01	0.01	0.01	0.123009	0.01
1700025C18Rik	chr2:165078692-165090750	0.01	0.01	0.01	0.01	0.01	0.01	0.01	0.01	0.01	0.01	0.01	0.01	0.01	0.01	0.01	0.01
1700025F22Rik	chr19:11139682-11165320	0.01	0.01	0.01	0.01	0.01	0.01	0.01	0.01	0.01	0.01	0.01	0.01	0.01	0.01	0.01	0.01
1700025F24Rik	chr10:119413443-119426864	0.01	0.01	0.01	0.01	0.01	0.01	0.01	0.01	0.01	0.01	0.0469298	0.01	0.0570798	0.0613127	0.0620083	0.01
1700025G04Rik	chr1:151884523-152090320	6.79503	4.19097	5.26226	4.70954	4.30542	4.49192	7.07998	6.36134	6.12385	5.73881	0.637473	0.942376	0.810672	0.741219	0.356184	0.616375
1700025J12Rik	chr7:121589902-121591591	0.01	0.01	0.01	0.01	0.01	0.01	0.01	0.01	0.01	0.01	0.01	0.01	0.01	0.01	0.01	0.01
1700025K24Rik	chr17:54352582-54370074	0.01	0.01	0.01	0.01	0.01	0.01	0.01	0.01	0.01	0.01	0.01	0.01	0.01	0.01	0.01	0.01
1700025M24Rik	chr5:73268579-73284184	0.01	0.01	0.01	0.01	0.01	0.01	0.01	0.01	0.01	0.01	0.01	0.01	0.01	0.01	0.01	0.01
1700025N23Rik	chr6:38918985-39084579	0.01	0.01	0.01	0.01	0.01	0.0418294	0.01	0.01	0.01	0.01	0.01	0.01	0.01	0.01	0.01	0.01
1700026D08Rik	chr7:83775616-83794839	0.01	0.01	0.01	0.0440193	0.01	0.0550742	0.0398378	0.0702387	0.01	0.01	0.01	0.01	0.01	0.0394274	0.0787944	0.119494
1700026D11Rik	chr2:132490727-132524057	0.01	0.01	0.01	0.01	0.01	0.01	0.01	0.01	0.01	0.01	0.01	0.01	0.01	0.01	0.01	0.01
1700026F02Rik	chr8:71006727-71026755	0.01	0.01	0.01	0.01	0.01	0.01	0.01	0.01	0.01	0.01	0.01	0.01	0.01	0.01	0.01	0.01
1700026J14Rik	chr6:48536581-48537474	0.117388	0.01	0.01	0.179447	0.01	0.01	0.01	0.01	0.01	0.0722307	0.01	0.01	0.01	0.01	0.01	0.01
1700026L06Rik	chr2:28692079-28699651	1.85177	0.374035	0.360791	1.42055	0.993358	0.401892	0.277924	0.723315	0.280259	0.253989	0.01	0.248375	0.0851	1.34787	5.31549	1.87611
1700027A15Rik	chr1:73016035-73025508	0.01	0.01	0.01	0.01	0.01	0.01	0.01	0.01	0.01	0.01	0.01	0.01	0.01	0.01	0.01	0.01
1700027F06Rik	chr6:124363281-124364486	0.01	0.01	0.01	0.01	0.01	0.01	0.01	0.01	0.01	0.01	0.01	0.01	0.01	0.01	0.01	0.01
1700027F09Rik	chr5:64454812-64467942	0.01	0.01	0.01	0.01	0.01	0.01	0.01	0.01	0.01	0.01	0.01	0.01	0.01	0.01	0.01	0.01
1700027H10Rik	chr3:45378397-45439309	0.01	0.01	0.01	0.01	0.01	0.01	0.01	0.01	0.01	0.01	0.01	0.01	0.01	0.01	0.01	0.01
1700027I24Rik	chr9:36668855-36693189	0.01	0.01	0.01	0.01	0.01	0.01	0.01	0.01	0.01	0.01	0.01	0.01	0.01	0.01	0.01	0.01
1700027J07Rik	chr10:43746157-43765836	0.01	0.01	0.01	0.01	0.01	0.01	0.01	0.01	0.01	0.01	0.01	0.01	0.01	0.01	0.01	0.01
1700028B04Rik	chr7:28496940-28497492	0.01	0.01	0.01	0.151364	0.1013	0.01	0.01	0.01	0.01	0.01	0.01	0.01	0.01	0.01	0.01	0.01
1700028D13Rik	chr5:112206762-112210002	0.01	0.01	0.01	0.01	0.01	0.01	0.01	0.01	0.01	0.01	0.01	0.01	0.01	0.01	0.01	0.01
1700028E10Rik	chr5:151368674-151432118	0.0537561	0.0324548	0.151165	0.18067	0.01	0.157207	0.0732628	0.01	0.0485373	0.240311	0.01	0.0518103	0.01	0.0762826	0.0490257	0.0243677
1700028I16Rik	chr10:82812122-82824242	0.333968	0.435878	0.167398	0.393254	0.352219	0.308439	0.130288	0.0572569	0.098529	0.183277	0.01	0.01	0.01	0.01	0.01	0.01
1700028J19Rik	chr7:44229929-44236122	0.129147	1.13475	0.225189	0.624884	0.18149	0.30492	0.115359	0.451383	0.339695	0.417378	0.395682	0.714833	0.371883	0.44671	0.964465	0.756475
1700028K03Rik	chr5:107534710-107661853	0.01	0.01	0.01	0.01	0.01	0.01	0.01	0.01	0.01	0.01	0.0562176	0.01	0.01	0.01	0.01	0.01
1700028M03Rik	chr3:83555366-83574118	0.01	0.01	0.01	0.01	0.01	0.01	0.01	0.01	0.01	0.01	0.01	0.01	0.01	0.01	0.01	0.01
1700028P14Rik	chr19:23558759-23652812	0.01	0.01	0.01	0.01	0.01	0.0472063	0.01	0.01	0.01	0.01	0.01	0.01	0.01	0.0340306	0.0689978	0.01
1700028P15Rik	chr2:171956878-171962799	0.01	0.01	0.01	0.01	0.01	0.01	0.01	0.01	0.01	0.01	0.01	0.01	0.01	0.01	0.01	0.01
1700029B22Rik	chr7:131146438-131150578	0.01	0.01	0.01	0.01	0.01	0.01	0.01	0.01	0.01	0.01	0.01	0.01	0.01	0.01	0.01	0.01
1700029F12Rik	chr13:97021863-97035254	0.01	0.01	0.01	0.01	0.01	0.01	0.01	0.01	0.01	0.01	0.01	0.01	0.01	0.01	0.01	0.01
1700029H14Rik	chr8:13550721-13562461	0.01	0.01	0.0390168	0.01	0.01	0.01	0.01	0.01	0.01	0.01	0.01	0.028102	0.01	0.01	0.01	0.01
1700029I15Rik	chr2:92382917-92383603	0.01	0.412448	0.01	0.01	0.01	0.01	0.295199	0.258052	0.299472	0.01	0.01	0.01	0.01	0.01	0.01	0.311205
1700029J03Rik	chr16:93396814-93458872	0.01	0.01	0.01	0.01	0.01	0.01	0.01	0.01	0.01	0.01	0.01	0.01	0.01	0.01	0.01	0.01
1700029J07Rik	chr8:45953605-45975252	0.172734	0.260914	0.101651	0.305676	0.142399	0.110896	0.198581	0.487506	0.159561	0.0998446	0.0835563	0.0373533	0.0819659	0.204344	0.154413	0.151818
1700029M20Rik	chr4:135626654-135630198	0.01	0.01	0.01	0.01	0.01	0.01	0.01	0.01	0.01	0.01	0.01	0.01	0.01	0.01	0.01	0.01
1700029N11Rik	chr13:44439726-44457567	0.01	0.01	0.01	0.01	0.01	0.01	0.01	0.01	0.01	0.01	0.01	0.01	0.01	0.01	0.01	0.01
1700029P11Rik	chr15:81980539-81981563	0.01	0.01	0.01	0.01	0.01	0.01	0.01	0.01	0.01	0.01	0.01	0.01	0.01	0.01	0.01	0.01
1700030A11Rik	chr17:28896394-28915324	0.01	0.01	0.01	0.01	0.01	0.01	0.01	0.01	0.01	0.01	0.01	0.01	0.01	0.01	0.01	0.01
1700030C10Rik	chr12:20804391-20815779	0.968406	2.04099	1.21233	1.54039	1.01555	1.77082	0.802691	0.959426	1.01742	1.40419	0.01	0.01	0.01	0.01	0.01	0.036251
1700030F04Rik	chr6:117679206-117751769	0.01	0.01	0.01	0.01	0.01	0.01	0.01	0.01	0.01	0.01	0.01	0.01	0.01	0.01	0.01	0.01
1700030F18Rik	chr15:99918347-99931658	0.01	0.01	0.0671938	0.01	0.01	0.01	0.01	0.01	0.01	0.01	0.01	0.01	0.01	0.01	0.01	0.01
1700030J22Rik	chr8:116969598-116978943	0.490425	0.233813	0.318955	0.235674	0.0839202	1.09041	1.16563	1.06543	1.12581	1.2158	0.418796	0.146323	0.387351	0.471056	0.240867	0.750416
1700030K09Rik	chr8:72443879-72475233	6.13375	8.71114	4.60293	10.9279	8.30523	4.94135	5.46308	5.06348	5.27916	3.90994	4.00677	4.16943	3.47203	4.27374	3.809	3.86498
1700030L20Rik	chr3:136435269-136449349	0.01	0.01	0.01	0.01	0.01	0.01	0.01	0.01	0.01	0.01	0.01	0.01	0.01	0.01	0.01	0.01
1700030M09Rik	chr8:121544387-121547652	0.01	0.01	0.01	0.01	0.01	0.01	0.01	0.01	0.01	0.01	0.01	0.01	0.01	0.01	0.01	0.01
1700030N03Rik	chr19:3153798-3197703	0.01	0.01	0.01	0.01	0.01	0.01	0.01	0.01	0.01	0.01	0.01	0.01	0.01	0.01	0.01	0.01
1700030O20Rik	chr10:116723066-116729177	0.01	0.01	0.01	0.01	0.01	0.01	0.01	0.01	0.01	0.01	0.01	0.01	0.01	0.01	0.01	0.01
1700031A10Rik	chr17:36923791-36933432	0.01	0.01	0.01	0.01	0.01	0.01	0.01	0.01	0.01	0.01	0.0849859	0.01	0.01	0.0539638	0.114811	0.01
1700031F05Rik	chrX:102859186-102866353	0.01	0.01	0.01	0.01	0.01	0.01	0.01	0.01	0.01	0.01	0.01	0.01	0.01	0.01	0.01	0.01
1700031M16Rik	chr15:98398444-98416135	0.01	0.01	0.01	0.01	0.01	0.01	0.01	0.01	0.01	0.01	0.0452808	0.01	0.0546755	0.01	0.01	0.01
1700031P21Rik	chr12:52599983-52602322	0.01	0.01	0.01	0.01	0.01	0.01	0.01	0.01	0.01	0.01	0.01	0.01	0.01	0.01	0.01	0.01
1700034E13Rik	chr18:52646219-52663731	0.01	0.01	0.01	0.01	0.01	0.01	0.01	0.01	0.01	0.01	0.01	0.01	0.01	0.01	0.01	0.01
1700034G24Rik	chr5:112582935-112589996	0.01	0.01	0.01	0.01	0.01	0.01	0.01	0.01	0.01	0.01	0.01	0.01	0.01	0.01	0.01	0.01
1700034H15Rik	chr1:191894071-191913247	0.01	0.01	0.01	0.0151473	0.01	0.01	0.0129531	0.0113724	0.0122259	0.01	0.0492409	0.0210569	0.0354358	0.0188046	0.0128098	0.0252991
1700034I23Rik	chr3:40894276-40936307	0.01	0.01	0.01	0.01	0.01	0.01	0.01	0.01	0.01	0.01	0.01	0.01	0.01	0.01	0.01	0.0217282
1700034J05Rik	chr6:146888493-147032023	0.01	0.01	0.01	0.01	0.01	0.01	0.01	0.01	0.01	0.01	0.01	0.01	0.01	0.01	0.01	0.01
1700034K08Rik	chr9:92979915-93005733	0.01	0.01	0.01	0.01	0.01	0.01	0.01	0.01	0.01	0.01	0.01	0.01	0.01	0.01	0.01	0.01
1700034O15Rik	chr6:41684430-41685717	0.01	0.01	0.01	0.01	0.01	0.01	0.01	0.01	0.01	0.01	0.01	0.01	0.01	0.01	0.1601	0.01
1700034P13Rik	chr1:9718621-9771256	0.098217	0.294406	0.0581781	1.13152	0.278168	0.262091	0.358474	0.0777165	0.116928	0.169163	0.0678124	0.17999	0.01	0.0673081	0.341619	0.0467983
1700036G14Rik	chr3:85317518-85332027	0.01	0.01	0.01	0.01	0.01	0.01	0.01	0.01	0.01	0.01	0.01	0.01	0.01	0.01	0.01	0.01
1700037C18Rik	chr16:3905797-3908689	1.41129	3.11834	1.9231	3.80084	1.93854	1.07698	0.888201	1.48823	1.20658	1.2588	0.364883	1.0335	0.560289	3.09082	3.38859	3.11868
1700037H04Rik	chr2:131127411-131604824	44.5642	42.7477	36.5023	35.8433	38.6993	49.8672	34.2044	34.4119	46.7705	38.7296	41.5028	38.9672	45.124	45.3733	51.0048	39.5621
1700039E15Rik	chr7:45282872-45288993	0.01	0.01	0.01	0.01	0.01	0.01	0.01	0.01	0.01	0.01	0.01	0.01	0.01	0.01	0.01	0.01
1700039E22Rik	chr19:44757393-44837869	0.01	0.01	0.01	0.01	0.01	0.01	0.01	0.01	0.01	0.01	0.01	0.01	0.01	0.0507632	0.01	0.01
1700040L02Rik	chr10:68430955-68541875	0.01	0.01	0.01	0.01	0.01	0.01	0.01	0.01	0.0202608	0.01	0.0313208	0.01	0.01	0.331708	0.540751	0.0823947
1700041A01Rik	chr5:88291360-88301023	0.01	0.01	0.01	0.01	0.01	0.01	0.01	0.01	0.01	0.01	0.01	0.01	0.01	0.01	0.01	0.01
1700041C23Rik	chr9:57175274-57186110	0.01	0.01	0.01	0.01	0.01	0.01	0.01	0.01	0.01	0.01	0.01	0.01	0.01	0.01	0.01	0.01
1700041M19Rik	chr16:77004227-77010881	0.01	0.01	0.01	0.01	0.01	0.01	0.01	0.01	0.01	0.01	0.01	0.01	0.01	0.01	0.01	0.01
1700042G07Rik	chr4:116173371-116174297	0.01	0.01	0.01	0.01	0.01	0.01	0.01	0.01	0.01	0.01	0.01	0.01	0.01	0.01	0.01	0.01
1700042G15Rik	chr4:57359791-57364292	0.01	0.01	0.01	0.01	0.01	0.01	0.01	0.01	0.01	0.01	0.01	0.01	0.01	0.051668	0.105038	0.17794
1700042O10Rik	chr11:11814100-11898144	0.01	0.01	0.01	0.01	0.0388252	0.01	0.01	0.01	0.0248219	0.01	0.01	0.01	0.01	0.01	0.01	0.0515139
1700044C05Rik	chr14:118365877-118398165	0.01	0.01	0.01	0.01	0.01	0.01	0.01	0.01	0.01	0.01	0.01	0.01	0.01	0.01	0.01	0.01
1700044K03Rik	chr18:49523288-49524441	0.01	0.01	0.01	0.01	0.01	0.01	0.01	0.01	0.01	0.01	0.01	0.01	0.01	0.01	0.01	0.01
1700045H11Rik	chr4:150828224-150854949	0.0859752	0.01	0.01	0.01	0.01	0.01	0.01	0.01	0.01	0.01	0.01	0.01	0.01	0.01	0.01	0.114891
1700046C09Rik	chr11:14560335-14599225	0.01	0.01	0.01	0.01	0.01	0.01	0.01	0.01	0.01	0.01	0.01	0.01	0.01	0.01	0.01	0.01
1700047A11Rik	chr8:26021420-26119224	0.01	0.01	0.01	0.01	0.01	0.01	0.01	0.01	0.01	0.01	0.01	0.01	0.01	0.01	0.01	0.01
1700047E10Rik	chr14:44191606-44213237	0.01	0.01	0.01	0.01	0.01	0.01	0.01	0.01	0.01	0.01	0.01	0.01	0.01	0.11036	0.01	0.114751
1700047G03Rik	chr15:11967061-11970083	0.01	0.01	0.01	0.01	0.01	0.01	0.01	0.01	0.01	0.01	0.01	0.01	0.01	0.01	0.01	0.01
1700047I17Rik2	chr12:55124527-55142082	1.24451	0.622479	2.06323	1.29349	1.99359	1.65343	2.63488	2.31518	1.72865	1.62985	3.73872	1.79963	2.0722	1.86717	1.24351	1.80696
1700047L14Rik	chr5:108763841-108768917	0.01	0.01	0.01	0.01	0.01	0.01	0.01	0.01	0.01	0.01	0.01	0.01	0.01	0.01	0.01	0.01
1700047M11Rik	chr1:182300833-182303289	0.01	0.01	0.01	0.01	0.01	0.01	0.01	0.01	0.01	0.01	0.01	0.01	0.01	0.01	0.01	0.01
1700048M11Rik	chr16:92301302-92313041	0.01	0.01	0.01	0.01	0.01	0.01	0.01	0.01	0.01	0.01	0.01	0.01	0.01	0.01	0.01	0.01
1700048O20Rik	chr9:121937274-121947016	0.01	0.01	0.01	0.01	0.01	0.01	0.01	0.0271207	0.01	0.01	0.784059	0.584061	0.49039	0.684814	0.741545	0.701071
1700049E15Rik	chr6:147690240-147702374	0.01	0.01	0.01	0.01	0.01	0.01	0.01	0.01	0.01	0.01	0.0513324	0.01	0.01	5.39453	8.96052	4.58475
1700049E22Rik	chr6:100527399-100533426	0.01	0.01	0.01	0.01	0.01	0.01	0.01	0.01	0.01	0.01	0.01	0.01	0.01	0.01	0.01	0.01
1700049G17Rik	chr7:27907391-27929430	1.57499	0.606903	0.662514	1.31898	1.05804	0.635855	1.47077	1.19282	0.900314	1.11503	1.10492	0.567855	1.0137	1.23819	0.703404	1.29761
1700049L16Rik	chr10:71979884-71980690	0.01	0.01	0.01	0.01	0.01	0.01	0.01	0.01	0.01	0.01	0.01	0.01	0.01	0.01	0.01	0.01
1700051A21Rik	chr11:72266843-72268556	0.01	0.01	0.01	0.01	0.01	0.01	0.01	0.01	0.01	0.01	0.01	0.01	0.01	0.01	0.01	0.01
1700052I22Rik	chr12:80923431-80924447	0.01	0.01	0.01	0.01	0.01	0.01	0.01	0.01	0.01	0.01	0.01	0.01	0.01	0.01	0.01	0.01
1700052K11Rik	chr11:105178806-105283959	1.32842	1.41395	1.18983	2.52764	1.7823	1.26284	0.924879	1.19506	1.53167	1.48357	1.10369	2.40257	1.274	2.21994	2.49136	2.26063
1700054A03Rik	chr19:53076251-53084392	0.01	0.01	0.01	0.01	0.01	0.01	0.01	0.01	0.01	0.0707582	0.01	0.01	0.01	0.0385326	0.0800836	0.079036
1700054K19Rik	chr6:112210707-112212518	0.01	0.01	0.01	0.01	0.01	0.01	0.01	0.01	0.01	0.01	0.01	0.01	0.01	0.01	0.01	0.01
1700054M17Rik	chr2:118277097-118373419	0.01	0.01	0.01	0.01	0.01	0.01	0.01	0.01	0.01	0.01	0.01	0.01	0.01	0.01	0.01	0.01
1700055C04Rik	chr9:64038464-64041465	0.01	0.01	0.01	0.01	0.01	0.01	0.01	0.01	0.01	0.01	0.01	0.01	0.01	0.01	0.01	0.01
1700056E22Rik	chr1:184033031-184033998	1.22994	0.906091	0.326596	1.27108	1.08647	0.822248	0.397286	0.741247	0.55392	0.835824	0.876339	1.53676	1.45338	2.6889	5.49196	2.99809
1700057G04Rik	chr9:92309376-92357876	0.01	0.01	0.01	0.01	0.01	0.0344332	0.0580379	0.01	0.0265383	0.01	0.01	0.01	0.01	0.0285114	0.01	0.01
1700057H15Rik	chr4:124449625-124485959	0.01	0.01	0.01	0.01	0.01	0.01	0.01	0.01	0.01	0.01	0.01	0.01	0.01	0.01	0.01	0.01
1700057H21Rik	chr2:51421049-51437900	0.01	0.01	0.01	0.01	0.01	0.01	0.01	0.01	0.01	0.01	0.01	0.01	0.01	0.01	0.01	0.01
1700060C16Rik	chr6:143593352-143651288	0.01	0.01	0.01	0.01	0.01	0.01	0.01	0.01	0.01	0.01	0.01	0.01	0.01	0.01	0.01	0.01
1700060C20Rik	chr2:158182532-158229224	0.01	0.01	0.01	0.01	0.01	0.01	0.01	0.01	0.01	0.01	0.01	0.01	0.01	0.0677489	0.01	0.146223
1700061F12Rik	chr2:9189514-9197484	0.01	0.01	0.01	0.01	0.01	0.01	0.01	0.01	0.01	0.01	0.01	0.01	0.01	0.01	0.01	0.01
1700061G19Rik	chr17:56875632-56888838	0.01	0.01	0.01	0.0264953	0.051652	0.0507847	0.0446501	0.0590321	0.0350454	0.0211991	0.0340157	0.0177336	0.0412155	0.344404	0.728183	0.44989
1700061I17Rik	chr3:117060521-117077765	0.01	0.01	0.01	0.0250316	0.01	0.0148237	0.0872428	0.019735	0.0213495	0.01	0.61669	0.20665	0.240705	0.100234	0.01	0.109498
1700061J23Rik	chr11:23152139-23166375	0.01	0.01	0.01	0.01	0.01	0.01	0.01	0.01	0.01	0.01	0.01	0.01	0.01	0.01	0.01	0.01
1700063A18Rik	chr1:95990658-96021758	0.01	0.01	0.01	0.01	0.01	0.01	0.01	0.01	0.01	0.01	0.01	0.01	0.01	0.01	0.01	0.01
1700063D05Rik	chr9:41206154-41217627	0.01	0.01	0.01	0.01	0.01	0.0606472	0.01	0.01	0.01	0.01	0.01	0.01	0.01	0.01	0.01	0.01
1700063O14Rik	chr5:91766241-91767300	0.01	0.01	0.01	0.01	0.01	0.01	0.01	0.01	0.01	0.01	0.01	0.01	0.01	0.01	0.01	0.01
1700064J06Rik	chr10:119092904-119103107	0.01	0.01	0.01	0.01	0.01	0.01	0.01	0.01	0.01	0.01	0.01	0.01	0.01	0.01	0.01	0.01
1700064M15Rik	chr12:99626052-99627974	0.01	0.01	0.01	0.01	0.01	0.01	0.01	0.01	0.01	0.01	0.01	0.01	0.01	0.01	0.01	0.01
1700065D16Rik	chr9:95855417-95951644	0.01	0.01	0.01	0.01	0.01	0.194806	0.01	0.01	0.01	0.01	0.01	0.01	0.01	0.01	0.01	0.01
1700065I16Rik	chr15:63817187-63819540	0.01	0.01	0.01	0.01	0.01	0.01	0.01	0.01	0.01	0.01	0.01	0.01	0.01	0.01	0.01	0.01
1700065J11Rik	chr6:35330845-35336829	0.01	0.01	0.01	0.01	0.01	0.01	0.01	0.01	0.01	0.01	0.01	0.01	0.01	0.01	0.01	0.01
1700065J18Rik	chr1:192841704-192842739	0.01	0.01	0.01	0.01	0.01	0.01	0.01	0.01	0.01	0.01	0.01	0.01	0.01	0.01	0.01	0.01
1700065L07Rik	chr6:73436964-73471021	0.01	0.01	0.01	0.01	0.01	0.01	0.01	0.01	0.01	0.01	0.01	0.01	0.01	0.01	0.01	0.01
1700065O20Rik	chr18:49803331-49817956	0.01	0.01	0.01	0.01	0.01	0.01	0.01	0.01	0.01	0.01	0.01	0.01	0.01	0.01	0.01	0.01
1700066B17Rik	chr1:39842427-39847330	0.01	0.01	0.01	0.01	0.01	0.01	0.01	0.01	0.01	0.01	0.01	0.01	0.01	0.01	0.01	0.01
1700066B19Rik	chr18:35726988-35730869	0.0152547	0.0267119	0.01	0.168382	0.0632624	0.0144691	0.0208519	0.0182566	0.0210437	0.0384555	0.267366	0.44452	0.0767816	5.64387	7.77453	5.50005
1700066J03Rik	chr13:58146948-58148975	0.01	0.01	0.01	0.01	0.01	0.01	0.01	0.01	0.01	0.01	0.01	0.01	0.01	0.01	0.01	0.01
1700066M21Rik	chr1:57377619-57385422	10.4246	34.6247	12.7429	48.4656	28.9289	4.0255	5.83948	6.10704	6.68101	5.75732	8.93604	12.3168	10.4013	3.56475	4.03665	3.54837
1700066N21Rik	chr5:87908587-87979351	0.01	0.01	0.01	0.01	0.01	0.01	0.01	0.01	0.01	0.01	0.01	0.01	0.01	0.01	0.01	0.01
1700066O22Rik	chr18:57504421-57533752	0.01	0.01	0.0378536	0.01	0.0441622	0.01	0.01	0.107095	0.01	0.0560587	0.01	0.01	0.01	0.01	0.01	0.01
1700067G17Rik	chr1:89016112-89022210	0.01	0.01	0.01	0.01	0.01	0.01	0.01	0.01	0.01	0.01	0.01	0.01	0.01	0.01	0.01	0.01
1700067K01Rik	chr8:84001705-84004770	0.01	0.0801951	0.0414903	0.01	0.01	0.01	0.01	0.0542656	0.0320923	0.01	0.0474984	0.105029	0.01	0.01	0.01	0.01
1700067P10Rik	chr17:48064788-48090920	0.01	0.01	0.01	0.01	0.01	0.01	0.01	0.01	0.01	0.01	0.01	0.01	0.01	0.01	0.01	0.01
1700069L16Rik	chr5:113692423-113724772	0.01	0.01	0.01	0.01	0.01	0.01	0.01	0.01	0.01	0.01	0.01	0.01	0.01	0.01	0.01	0.01
1700069P05Rik	chr6:118246694-118248454	0.01	0.01	0.01	0.01	0.01	0.01	0.01	0.01	0.01	0.01	0.01	0.01	0.01	0.01	0.01	0.01
1700071K01Rik	chr11:80880162-81968396	0.01	0.01	0.01	0.01	0.01	0.01	0.01	0.01	0.01	0.01	0.01	0.01	0.01	0.01	0.01	0.01
1700071M16Rik	chr17:43568450-43612201	0.01	0.01	0.01	0.01	0.01	0.01	0.01	0.01	0.01	0.01	0.01	0.0453248	0.01	0.0283922	0.01	0.01
1700072B07Rik	chr9:58370503-58374183	0.01	0.01	0.01	0.01	0.01	0.01	0.01	0.01	0.01	0.01	0.01	0.01	0.01	0.01	0.01	0.01
1700072I22Rik	chr11:103638935-103649013	0.01	0.01	0.01	0.01	0.01	0.01	0.01	0.01	0.01	0.01	0.01	0.01	0.01	0.01	0.01	0.01
1700072O05Rik	chr6:120554795-120574204	0.01	0.01	0.01	0.01	0.01	0.01	0.01	0.01	0.01	0.01	0.01	0.01	0.01	0.01	0.01	0.01
1700073E17Rik	chr6:145387624-145392223	0.01	0.01	0.01	0.01	0.01	0.01	0.01	0.01	0.01	0.01	0.01	0.01	0.01	0.01	0.01	0.01
1700074H08Rik	chr13:119680041-119681582	0.01	0.01	0.01	0.01	0.01	0.01	0.01	0.01	0.01	0.01	0.01	0.01	0.01	0.01	0.01	0.01
1700074P13Rik	chr6:40920459-40940557	0.01	0.01	0.01	0.01	0.01	0.01	0.01	0.01	0.01	0.01	0.01	0.01	0.01	0.01	0.01	0.01
1700080E11Rik	chr9:105143343-105145082	0.01	0.01	0.01	0.01	0.01	0.01	0.01	0.01	0.01	0.01	0.01	0.01	0.01	0.01	0.01	0.01
1700080N15Rik	chr2:4132064-4141141	0.01	0.01	0.01	0.01	0.01	0.01	0.01	0.01	0.01	0.01	0.01	0.01	0.01	0.01	0.01	0.01
1700080O16Rik	chrX:51968694-51972772	0.01	0.01	0.01	0.01	0.01	0.01	0.01	0.01	0.01	0.01	0.249485	0.084042	0.166988	0.196109	0.283258	0.107025
1700081H04Rik	chr5:119108235-119114543	0.01	0.01	0.01	0.01	0.01	0.01	0.01	0.01	0.01	0.01	0.01	0.01	0.01	0.01	0.01	0.01
1700084C01Rik	chr1:169928938-169934653	0.01	0.01	0.01	0.0365122	0.01	0.01	0.01	0.01	0.01	0.01	0.01	0.02465	0.0289012	0.321413	0.0325311	0.259886
1700084D21Rik	chr13:113136075-113144012	0.01	0.01	0.01	0.01	0.01	0.01	0.01	0.01	0.01	0.01	0.01	0.01	0.01	0.01	0.01	0.01
1700084E18Rik	chr2:30237197-30237631	0.656714	0.01	0.14459	1.29696	1.18492	0.478192	0.446283	0.962421	0.114648	0.825654	0.01	0.956143	0.01	1.11113	1.21423	0.232998
1700084F23Rik	chr13:70004049-70119949	0.01	0.01	0.01	0.01	0.01	0.01	0.01	0.01	0.01	0.01	0.01	0.01	0.01	0.01	0.01	0.01
1700084J12Rik	chr15:33083128-33653436	0.01	0.01	0.01	0.01	0.01	0.01	0.01	0.01	0.0396587	0.01	0.0608668	0.121633	0.01	0.441794	0.40768	0.078918
1700084M14Rik	chrX:91575210-91575911	0.01	0.01	0.01	0.01	0.01	0.01	0.01	0.01	0.01	0.01	0.01	0.01	0.01	0.01	0.01	0.01
1700085C21Rik	chr12:82617037-83158813	0.01	0.01	0.01	0.01	0.01	0.01	0.01	0.01	0.01	0.01	0.01	0.01	0.01	0.01	0.01	0.01
1700086L19Rik	chr12:74284275-74295950	0.01	0.01	0.01	0.01	0.01	0.01	0.01	0.01	0.01	0.01	0.01	0.01	0.01	0.0695143	0.01	0.0688857
1700086O06Rik	chr18:38238404-38262629	3.26198	6.68528	2.7875	13.7957	7.14451	2.77504	2.25862	2.84691	2.0564	1.90558	3.35017	3.7893	3.47598	1.85149	2.42591	2.32615
1700088E04Rik	chr15:79108982-79141251	0.805238	0.531771	0.552927	0.572823	0.316683	2.89824	1.03156	1.24857	2.35745	2.83189	1.10261	0.315008	0.641525	3.70588	5.58835	3.48542
1700091H14Rik	chr14:42089749-42095277	0.01	0.01	0.01	0.01	0.01	0.01	0.01	0.0294415	0.01	0.01	0.0249118	0.01	0.01	0.01	0.0323054	0.01
1700092C02Rik	chr8:77624171-77628956	0.01	0.01	0.01	0.01	0.01	0.01	0.01	0.01	0.01	0.01	0.01	0.01	0.01	0.01	0.01	0.01
1700092C10Rik	chr14:69164798-69175540	0.01	0.01	0.01	0.01	0.01	0.01	0.01	0.01	0.01	0.01	0.01	0.01	0.01	0.01	0.01	0.01
1700092E19Rik	chr13:26283158-26312406	0.01	0.01	0.01	0.01	0.01	0.01	0.01	0.01	0.01	0.01	0.01	0.01	0.01	0.01	0.01	0.01
1700092K14Rik	chr11:114198257-114199199	0.01	0.01	0.01	0.01	0.01	0.01	0.01	0.01	0.01	0.01	0.01	0.01	0.01	0.01	0.01	0.01
1700092M07Rik	chr19:8740717-8741225	0.165142	0.290024	0.142852	0.468675	0.315289	0.01	0.01	0.381134	0.01	0.202142	0.325189	0.01	0.407919	0.01	0.01	0.234849
1700093K21Rik	chr11:23516202-23519942	0.01	0.01	0.0473361	0.01	0.01	0.0316947	0.01	0.033912	0.01	0.01	0.01	0.01	0.0424677	0.01	0.01	0.01
1700094D03Rik	chr3:89998759-90068347	0.777862	0.785496	0.692799	1.17318	0.790112	0.863225	1.01687	1.21109	0.46574	0.504114	1.4338	0.465607	1.23249	0.663478	0.457466	0.92241
1700094J05Rik	chr10:76351253-76442912	0.01	0.01	0.01	0.01	0.01	0.01	0.01	0.01	0.01	0.01	0.01	0.01	0.01	0.01	0.01	0.01
1700094M24Rik	chr6:52492450-52500085	0.01	0.01	0.01	0.01	0.01	0.01	0.01	0.01	0.01	0.01	0.01	0.01	0.01	0.01	0.01	0.01
1700095A21Rik	chr4:146501999-146546873	0.01	0.01	0.01	0.01	0.01	0.01	0.01	0.01	0.01	0.01	0.01	0.01	0.01	0.01	0.01	0.01
1700095B10Rik	chr5:112688875-112896362	0.01	0.01	0.01	0.01	0.01	0.01	0.01	0.01	0.01	0.01	0.01	0.01	0.01	0.01	0.01	0.01
1700095J12Rik	chr4:137993455-138207079	0.01	0.01	0.01	0.01	0.01	0.01	0.01	0.01	0.01	0.01	0.01	0.01	0.01	0.01	0.01	0.01
1700096J18Rik	chr11:109346866-109353651	0.01	0.01	0.01	0.01	0.01	0.01	0.01	0.01	0.01	0.01	0.01	0.01	0.01	0.01	0.01	0.01
1700096K18Rik	chr5:25530017-25531466	0.751151	0.173731	0.27143	0.330694	0.34577	0.51859	0.526843	0.645764	0.597933	0.98926	1.91044	2.26581	2.10018	4.349	5.06557	3.10483
1700096P03Rik	chr8:87636097-87642210	0.01	0.01	0.01	0.01	0.01	0.01	0.01	0.01	0.01	0.01	0.01	0.01	0.01	0.01	0.01	0.01
1700097N02Rik	chr17:30622440-30626905	0.01	0.01	0.01	0.01	0.01	0.01	0.0931502	0.01	0.01	0.01	0.01	0.01	0.01	0.01	0.01	0.01
1700099I09Rik	chr13:102732488-103334492	0.01	0.01	0.01	0.01	0.01	0.01	0.01	0.01	0.01	0.01	0.01	0.01	0.01	0.01	0.01	0.01
1700100I10Rik	chr14:114940224-114945948	0.01	0.01	0.01	0.01	0.01	0.01	0.01	0.01	0.01	0.01	0.01	0.01	0.01	0.01	0.01	0.01
1700100L14Rik	chr13:70573240-70576104	0.01	0.01	0.01	0.01	0.01	0.01	0.01	0.01	0.01	0.01	0.01	0.01	0.01	0.01	0.01	0.01
1700101E01Rik	chr2:28955480-29055066	0.01	0.01	0.0396247	0.0704636	0.01	0.0974139	0.0616359	0.01	0.36132	0.116727	0.185078	0.250555	0.11331	0.31293	0.268035	0.331148
1700101I11Rik	chr6:129532183-129542331	0.01	0.01	0.01	0.424521	0.163829	0.0464672	0.01	0.0661602	0.0709126	0.0682365	0.01	0.01	0.0683489	0.11027	0.01	0.01
1700101O22Rik	chr12:7372038-7380330	0.01	0.01	0.01	0.01	0.01	0.01	0.01	0.01	0.01	0.01	0.01	0.01	0.01	0.01	0.01	0.01
1700102H20Rik	chr17:3557823-3559863	0.0961247	0.852588	0.421309	1.49131	1.11652	0.393639	0.01	0.564958	0.11915	0.533525	0.333712	0.518346	0.398239	0.104206	0.212636	0.246291
1700102P08Rik	chr9:108392833-108397767	0.0359786	0.01	0.0919713	0.108435	0.01	0.635419	0.243926	0.260301	0.233755	0.269004	0.259163	0.01	0.132591	0.28713	0.0473674	0.285661
1700104L18Rik	chr12:54233614-54242320	0.01	0.01	0.01	0.01	0.01	0.01	0.01	0.01	0.01	0.01	0.01	0.01	0.01	0.01	0.01	0.01
1700105P06Rik	chr19:7356463-7383557	0.01	0.221065	0.01	0.588582	0.128684	0.122257	0.01	0.01	0.17687	0.318007	0.01	0.135616	0.01	0.0843055	0.01	0.175052
1700106J16Rik	chr11:88294042-88295261	0.01	0.01	0.01	0.01	0.01	0.01	0.01	0.01	0.01	0.01	0.01	0.01	0.01	0.01	0.01	0.01
1700108F19Rik	chr14:76677567-76687108	0.01	0.01	0.01	0.01	0.01	0.01	0.01	0.0595405	0.01	0.01	0.0508335	0.309018	0.243042	0.164663	0.01	0.0648558
1700108J01Rik	chr14:122181693-122451146	0.01	0.01	0.01	0.01	0.01	0.01	0.01	0.01	0.01	0.01	0.01	0.01	0.01	0.01	0.01	0.01
1700109G14Rik	chr14:61292982-61305334	0.01	0.01	0.01	0.01	0.01	0.01	0.01	0.01	0.01	0.01	0.01	0.01	0.01	0.01	0.01	0.01
1700109G15Rik	chr11:84716975-84720432	0.01	0.01	0.01	0.01	0.01	0.01	0.01	0.01	0.01	0.01	0.01	0.01	0.01	0.01	0.01	0.01
1700109H08Rik	chr5:3571715-3637230	0.120041	0.01	0.0498634	0.357816	0.01	0.0498851	0.24706	0.150884	0.0380795	0.154816	0.01	0.0563708	0.439791	0.121795	0.01	0.01
1700109I08Rik	chr14:39655662-39685293	0.01	0.01	0.01	0.01	0.01	0.01	0.01	0.01	0.01	0.01	0.01	0.01	0.01	0.01	0.01	0.01
1700109K24Rik	chr15:77078989-77307053	0.01	0.01	0.01	0.01	0.01	0.01	0.01	0.01	0.01	0.01	0.01	0.01	0.01	0.01	0.01	0.01
1700110C19Rik	chr17:10324601-10329312	0.0648448	0.01	0.01	0.01	0.01	0.0578834	0.087163	0.01	0.0838526	0.01	0.01	0.01	0.01	0.0848167	0.01	0.01
1700110I01Rik	chr14:3262401-3305831	0.01	0.01	0.01	0.01	0.01	0.01	0.01	0.01	0.01	0.01	0.01	0.01	0.01	0.01	0.01	0.01
1700110I07Rik	chr7:41060616-41089843	0.01	0.01	0.01	0.01	0.01	0.01	0.01	0.01	0.01	0.01	0.01	0.01	0.01	0.01	0.01	0.01
1700110K17Rik	chr9:40297906-40455764	0.01	0.01	0.01	0.01	0.0602156	0.01	0.01	0.01	0.01	0.01	4.33432	2.97905	3.30809	1.72263	1.60764	0.94573
1700111N16Rik	chrX:69929259-70143588	0.01	0.01	0.01	0.01	0.01	0.01	0.01	0.01	0.01	0.01	0.01	0.01	0.01	0.01	0.01	0.01
1700112E06Rik	chr14:22019711-23094571	0.01	0.01	0.01	0.01	0.0913717	0.01	0.01	0.01	0.01	0.01	0.01	0.01	0.01	0.0611117	0.0641755	0.01
1700112H15Rik	chr1:184527840-184557691	0.01	0.01	0.01	0.01	0.117943	0.01	0.01	0.01	0.01	0.01	0.01	0.01	0.01	0.01	0.01	0.0779813
1700112J05Rik	chr5:77004054-77061522	0.01	0.01	0.01	0.01	0.01	0.01	0.01	0.01	0.01	0.01	0.01	0.01	0.01	0.01	0.01	0.01
1700112J16Rik	chr7:67204081-67222536	0.0145159	0.0750066	0.01	0.01	0.01	0.0127098	0.01	0.0355091	0.01	0.01	0.0302978	0.0153273	0.01	0.0399539	0.118133	0.058138
1700113A16Rik	chr3:88171559-88177785	0.943039	0.791193	0.469459	1.02607	1.09867	0.719959	0.849903	0.480281	0.66943	0.387655	0.56249	1.83346	1.66829	0.932196	0.870281	1.5636
1700113B09Rik	chr10:71201744-71204488	0.01	0.01	0.01	0.01	0.01	0.01	0.01	0.01	0.01	0.01	0.404642	0.147738	0.01	0.265089	0.01	0.01
1700113H08Rik	chr10:87058045-87230599	0.01	0.01	0.01	0.01	0.01	0.01	0.01	0.01	0.01	0.01	0.01	0.01	0.01	0.0422993	0.086896	0.01
1700116B05Rik	chr16:50783408-50784091	0.01	0.01	0.01	0.01	0.01	0.01	0.01	0.01	0.01	0.01	0.01	0.01	0.01	0.01	0.01	0.01
1700119H24Rik	chr16:34784949-35002434	0.01	0.01	0.01	0.01	0.01	0.01	0.01	0.01	0.01	0.01	0.01	0.01	0.01	0.01	0.01	0.01
1700120C14Rik	chr15:99224975-99262041	0.189638	0.348854	0.669001	2.19191	0.402341	0.385661	0.511339	0.445713	0.13545	0.243947	0.01	0.01	0.01	0.132163	0.01	0.01
1700120E14Rik	chr18:74442618-74771477	0.01	0.01	0.01	0.01	0.01	0.01	0.01	0.01	0.01	0.01	0.01	0.01	0.01	0.01	0.01	0.01
1700120G07Rik	chr7:135191764-135196002	0.01	0.01	0.01	0.01	0.01	0.01	0.01	0.01	0.01	0.01	0.01	0.01	0.01	0.01	0.01	0.01
1700120K04Rik	chr7:127603902-127604445	0.01	0.01	0.01	0.01	0.117539	0.01	0.01	0.01	0.01	0.01	0.01	0.01	0.01	0.01	0.01	0.01
1700121L16Rik	chrX:104816775-104842455	0.01	0.01	0.01	0.01	0.01	0.01	0.01	0.01	0.01	0.01	0.01	0.01	0.01	0.01	0.01	0.01
1700121N20Rik	chr12:106442651-106447666	0.01	0.01	0.01	0.01	0.01	0.01	0.01	0.01	0.01	0.01	0.01	0.01	0.01	0.01	0.01	0.01
1700122C19Rik	chr19:37465253-37471827	0.01	0.01	0.01	0.01	0.01	0.01	0.01	0.01	0.01	0.01	0.01	0.01	0.01	0.01	0.01	0.01
1700122O11Rik	chr17:48036744-48038293	0.01	0.01	0.01	0.01	0.01	0.01	0.01	0.01	0.01	0.01	0.01	0.01	0.01	0.01	0.01	0.01
1700123I01Rik	chr19:6184409-6224219	0.01	0.01	0.01	0.01	0.01	0.0233333	0.01	0.01	0.01	0.01	0.01	0.01	0.01	0.170444	0.352843	0.173492
1700123J17Rik	chr7:126224246-126248238	0.01	0.01	0.01	0.01	0.01	0.01	0.01	0.01	0.01	0.01	0.0251356	0.01	0.01	0.01	0.01	0.01
1700123K08Rik	chr5:138561839-138564694	0.01	0.01	0.01	0.01	0.01	0.01	0.01	0.01	0.01	0.01	0.01	0.01	0.01	0.01	0.01	0.01
1700123L14Rik	chr6:96113153-96657198	0.01	0.01	0.01	0.01	0.01	0.01	0.01	0.01	0.01	0.01	0.01	0.01	0.01	0.01	0.01	0.01
1700123M08Rik	chr4:11966573-11994295	0.899452	0.656887	0.386697	2.26243	1.35994	0.71601	0.561915	0.501447	0.583142	0.766025	0.233929	0.850556	0.424729	0.696766	0.527081	0.724317
1700123O12Rik	chr4:10508030-10797802	0.01	0.01	0.01	0.01	0.01	0.01	0.01	0.01	0.01	0.01	0.01	0.01	0.01	0.01	0.01	0.01
1700123O20Rik	chr14:54642160-54690742	17.2357	61.1832	21.8017	84.9548	45.075	26.4029	16.2617	15.5627	22.8818	22.0524	23.1274	21.7556	16.7211	21.1197	38.8551	21.7205
1700123O21Rik	chr16:5884792-7412480	0.01	0.01	0.01	0.01	0.01	0.01	0.01	0.01	0.01	0.01	0.01	0.01	0.01	0.01	0.01	0.01
1700124L16Rik	chr6:83761758-83762508	0.202806	0.01	0.175112	0.01	0.01	0.57489	0.833724	0.471828	0.01	0.986073	0.201994	0.01	0.01	0.01	0.01	0.01
1700125G02Rik	chr4:124881784-124917800	0.01	0.01	0.01	0.01	0.01	0.01	0.01	0.01	0.01	0.01	0.01	0.01	0.01	0.01	0.01	0.01
1700125G22Rik	chr3:27154025-27157019	0.01	0.01	0.01	0.01	0.01	0.01	0.01	0.01	0.01	0.01	0.01	0.01	0.0571466	0.01	0.01	0.01
1700125H03Rik	chr8:68356780-68735146	0.01	0.01	0.01	0.01	0.01	0.01	0.01	0.01	0.01	0.01	0.01	0.01	0.01	0.01	0.01	0.01
1700125H20Rik	chr11:85171095-85181154	0.01	0.01	0.0346065	0.061872	0.160181	0.0779383	0.0552532	0.01	0.0275671	0.0508853	0.01	0.01	0.01	0.0272916	0.113015	0.0565186
1700126H18Rik	chr5:66166606-66191335	0.01	0.01	0.01	0.01	0.01	0.01	0.01	0.01	0.01	0.01	0.01	0.01	0.01	0.01	0.01	0.01
1700128A07Rik	chr14:106417186-106486520	0.01	0.01	0.01	0.01	0.01	0.01	0.01	0.01	0.01	0.01	0.01	0.01	0.01	0.01	0.01	0.01
1700128F08Rik	chr9:8221888-8241987	0.01	0.01	0.01	0.01	0.01	0.01	0.01	0.01	0.01	0.01	0.01	0.01	0.01	0.01	0.01	0.01
1700129C05Rik	chr14:59133039-59142893	0.01	0.01	0.01	0.01	0.01	0.01	0.01	0.01	0.01	0.01	0.01	0.01	0.01	0.01	0.01	0.01
1810006J02Rik	chr1:98131466-98144655	0.01	0.01	0.01	0.01	0.0238524	0.01	0.01	0.01	0.01	0.01	0.01	0.01	0.030681	0.01	0.01	0.01
1810007C17Rik	chr12:49476992-49480862	0.01	0.01	0.01	0.01	0.01	0.01	0.01	0.01	0.01	0.01	0.01	0.0677349	0.01	0.01	0.01	0.01
1810007D17Rik	chr19:58606328-58629753	0.01	0.01	0.01	0.01	0.01	0.01	0.01	0.01	0.01	0.01	0.01	0.01	0.01	0.01	0.01	0.01
1810008I18Rik	chr7:65804051-65806223	0.227707	0.01	0.01	0.119117	0.0771627	0.01	0.01	0.01	0.01	0.01	6.12286	4.09404	7.4685	2.72883	1.06098	3.6001
1810009A15Rik	chr19:8883877-8890759	42.6849	225.274	72.0938	288.101	149.576	51.7713	40.8568	32.6792	50.8785	35.1735	37.3619	106.551	42.5187	40.8994	55.5865	46.2761
1810009J06Rik	chr6:40964771-40968427	0.01	0.01	0.01	0.01	0.01	0.01	0.01	0.01	0.01	0.01	0.01	0.01	0.01	0.01	0.01	0.01
1810010D01Rik	chr7:145205817-145208119	0.01	0.01	0.01	0.01	0.01	0.01	0.0957842	0.01	0.01	0.0874671	0.0703832	0.165133	0.350307	2.23709	4.11275	1.7452
1810010H24Rik	chr11:107028222-107030442	0.268731	0.0754434	0.231682	0.540984	0.263729	0.185276	0.478391	0.419587	0.0560327	0.485129	0.182106	0.01	0.01	1.30043	1.27563	2.13278
1810011H11Rik	chr14:32785962-32817968	0.01	0.01	0.01	0.01	0.01	0.0499753	0.036261	0.0322421	0.0901804	0.01	0.01	0.01	0.01	0.0546588	0.150308	0.147329
1810011O10Rik	chr8:24437615-24438946	69.1601	96.3335	20.8511	153.479	89.5025	101.844	140.205	125.51	73.9071	78.6412	4.51661	10.0282	4.43914	61.5341	40.6039	59.3533
1810012K16Rik	chr8:22398720-22399591	0.01	0.01	0.0888293	0.16331	0.01	0.0848441	0.01	0.01	0.01	0.01	0.01	0.01	0.01	0.0686743	0.01	0.01
1810013A23Rik	chr17:28127350-28301469	0.01	0.01	0.01	0.01	0.01	0.01	0.01	0.01	0.01	0.01	0.01	0.01	0.01	0.118787	0.01	0.01
1810013L24Rik	chr16:8830099-8858924	15.6159	11.207	13.6051	12.8349	11.2874	12.3175	14.1664	16.1523	12.2454	14.9682	28.1193	14.4624	23.4763	18.6839	14.8875	16.9167
1810014B01Rik	chr10:86685526-86689954	3.14093	5.72583	2.20303	12.9712	6.23486	1.924	2.49363	2.52262	2.09393	2.33062	4.39624	7.36798	5.37155	5.2533	5.83076	5.32782
1810018F18Rik	chr19:58698916-58701323	0.01	0.01	0.01	0.01	0.01	0.01	0.01	0.01	0.01	0.01	0.01	0.01	0.01	0.01	0.01	0.01
1810019D21Rik	chr8:106131182-106138722	0.0335864	0.01	0.0515183	0.110426	0.0714394	0.0943576	0.01	0.157664	0.0461656	0.0366203	3.97608	6.8531	8.0078	6.30106	2.41911	8.12517
1810020O05Rik	chr6:87675592-87690847	0.01	0.01	0.01	0.01	0.01	0.01	0.0497715	0.01	0.01	0.01	0.01	0.0775121	0.0452946	0.024869	0.01	0.01
1810021B22Rik	chr15:89071197-89075854	0.358198	0.321069	0.155905	0.534195	0.984341	0.172517	0.243008	0.206127	0.550112	0.767053	0.446762	0.212629	0.112157	0.715476	1.62074	0.512151
1810022K09Rik	chr3:14578670-14611256	55.6898	383.156	100.888	574.734	233.155	103.738	84.0188	74.2892	84.2066	83.9954	70.2326	109.364	66.5028	95.911	168.023	91.4094
1810024B03Rik	chr2:127186354-127208280	0.01	0.01	0.0797421	0.0937615	0.01	0.01	0.126283	0.01	0.0195436	0.114261	0.01	0.01	0.0382478	0.0826973	0.0792288	0.01
1810026B05Rik	chr7:73426651-73558395	1.46899	1.37914	1.40972	3.24289	1.81347	3.03912	3.35625	3.73524	2.1481	2.48497	2.86724	1.39868	2.25285	2.76763	2.63829	2.68308
1810026J23Rik	chr9:21546893-21595970	14.6124	15.8718	18.7645	13.9733	14.0181	24.1961	18.0165	19.7248	23.9545	22.3961	14.1028	16.3934	15.3614	19.7081	27.8481	20.0913
1810030O07Rik	chrX:12654883-12673546	6.49158	6.1242	6.69677	6.25253	7.19729	7.63617	7.03338	7.42164	8.73098	8.21652	13.5076	13.4943	13.4521	18.0766	17.6418	17.3049
1810032O08Rik	chr11:116671659-116675798	11.5575	62.2416	15.8469	91.0984	42.4591	15.6536	17.9997	20.0009	5.02863	7.95481	18.7478	10.3255	8.72026	13.6282	23.6012	11.5526
1810034E14Rik	chr13:64192544-64274988	0.792	2.40139	1.30175	4.13573	2.42604	1.75151	1.05173	1.81671	1.61401	1.51279	1.14086	0.847112	1.25751	1.19451	0.669466	1.4564
1810037I17Rik	chr3:122924396-122926194	53.5693	202.549	44.6915	365.011	165.794	87.6591	68.7727	72.6583	76.937	77.3506	60.1105	56.7545	50.3678	67.6253	115.956	72.5575
1810041H14Rik	chr14:121876860-122021035	0.01	0.594354	0.169873	0.01	0.290767	0.256084	0.01	0.362456	0.01	0.01	0.204681	0.01	1.14638	0.137041	0.563611	0.541843
1810041L15Rik	chr15:84379202-84447097	0.01	0.01	0.01	0.01	0.01	0.01	0.01	0.0158342	0.01	0.01	0.01	0.01	0.01	0.0396191	0.0643681	0.129247
1810043G02Rik	chr10:77978649-77985438	7.00399	9.05393	6.22748	10.0091	7.78764	8.21206	7.23173	6.47139	9.07963	8.57354	22.754	13.5051	28.1607	13.7845	18.365	13.5123
1810043H04Rik	chr11:120098933-120100424	11.1012	40.9333	14.8885	57.4091	27.5232	33.3281	11.6944	12.2088	18.7012	13.1982	17.3983	17.4981	18.2458	31.467	51.6069	30.9836
1810044D09Rik	chr6:91440986-91441755	0.510571	3.01901	0.891022	3.96632	3.27006	0.702249	0.693526	0.600188	0.777884	0.797588	5.50864	5.65176	3.98759	11.7752	19.8923	9.80997
1810046K07Rik	chr9:51289685-51328917	0.01	0.01	0.01	0.01	0.01	0.01	0.01	0.01	0.01	0.01	0.01	0.01	0.01	0.01	0.405412	0.0909722
1810053B23Rik	chr16:93343715-93359543	0.01	0.01	0.01	0.01	0.01	0.01	0.01	0.01	0.01	0.01	0.01	0.01	0.01	0.146961	0.46208	0.405863
1810055G02Rik	chr19:3708332-3717881	21.5802	18.5098	23.5774	11.0099	13.3172	35.1927	30.862	26.4132	29.1197	25.1139	18.5425	18.7129	15.9775	18.2129	10.086	18.254
1810058I24Rik	chr6:35252698-35262059	33.3498	49.0179	29.4322	41.8568	43.2844	75.244	44.586	48.0431	58.6627	61.2949	43.6751	34.9366	39.2677	60.3935	86.37	51.3931
1810062G17Rik	chr3:36475936-36482299	2.46307	8.37531	1.31954	15.6844	8.22683	2.02096	1.7952	1.87936	1.36033	3.44989	0.862849	1.2774	1.57677	1.91588	2.39833	1.09681
1810062O18Rik	chr14:20499313-20618354	0.456782	0.01	0.167336	0.297806	0.453299	0.778493	0.532611	0.861687	0.783045	0.97417	0.133727	0.14337	0.0810667	0.611099	0.979008	0.355965
1810063I02Rik	chr11:59921498-59921889	0.01	0.01	0.01	0.01	0.01	0.01	0.01	0.01	0.01	0.01	0.01	0.01	0.01	0.554953	0.586257	0.557154
1810064F22Rik	chr9:22055459-22389206	0.01	0.01	0.01	0.01	0.01	0.01	0.01	0.01	0.01	0.01	0.01	0.01	0.01	0.486204	0.45362	0.564231
1810065E05Rik	chr11:58421110-58426023	0.01	0.01	0.01	0.01	0.01	0.01	0.01	0.01	0.01	0.01	0.01	0.01	0.01	0.01	0.01	0.01
2010001A14Rik	chr11:57795498-57801467	2.17696	4.09781	1.15531	10.2834	5.09829	1.27945	1.03877	1.25213	0.73897	1.86185	0.473284	1.46549	0.795441	2.59683	3.27477	2.75162
2010001E11Rik	chr10:39920381-39926923	0.01	0.01	0.01	0.01	0.0180879	0.01	0.01	0.01	0.01	0.01	0.01	0.01	0.01	0.01	0.01	0.01
2010003K11Rik	chr19:4496787-4498583	0.01	0.01	0.01	0.01	0.01	0.01	0.01	0.01	0.01	0.01	0.01	0.256535	0.0955076	0.508389	0.646775	0.752517
2010005H15Rik	chr16:36221561-36257427	0.01	0.01	0.01	0.140526	0.352517	0.241586	0.12141	0.10864	0.291118	0.01	0.185993	0.186611	0.336425	2.94865	5.64123	3.02232
2010009K17Rik	chr2:158028496-158091797	0.01	0.01	0.01	0.01	0.01	0.01	0.01	0.01	0.01	0.01	0.01	0.01	0.01	0.01	0.01	0.01
2010010A06Rik	chr18:75288659-75297329	0.01	0.01	0.01	0.01	0.01	0.01	0.01	0.01	0.01	0.01	0.01	0.01	0.01	0.01	0.01	0.117506
2010012O05Rik	chr19:46689905-46703382	5.28125	7.22249	5.72212	10.473	7.4084	8.40085	8.6267	8.40866	9.2543	10.0634	3.07059	2.56217	3.33932	5.15313	6.07818	5.3154
2010016I18Rik	chr3:106481985-106575341	0.01	0.01	0.01	0.01	0.01	0.01	0.0459108	0.01	0.01	0.01	0.137888	0.01	0.167233	0.0217683	0.01	0.01
2010106C02Rik	chr17:86167784-86657919	0.01	0.01	0.01	0.01	0.01	0.01	0.01	0.01	0.01	0.01	0.01	0.0858694	0.0870279	0.01	0.01	0.100624
2010106E10Rik	chrX:112495273-112558343	0.01	0.01	0.01	0.01	0.01	0.01	0.01	0.01	0.01	0.01	0.01	0.01	0.01	0.0207874	0.01	0.01
2010107E04Rik	chr12:111961375-111966977	185.252	1126.81	234.226	2385.07	843.899	369.483	221.13	218.17	319.115	299.496	342.29	342.979	242.877	372.471	735.611	351.786
2010107G12Rik	chr6:34945294-34977999	0.0419984	0.01	0.01	0.0327363	0.0216108	0.0565641	0.0856102	0.0986601	0.041658	0.01	0.14925	0.0452608	0.103529	0.919763	2.42206	1.43686
2010107G23Rik	chr10:62107655-62111013	0.01	0.01	0.01	0.01	0.01	0.0258004	0.01	0.01	0.01	0.01	0.418444	0.213958	0.108257	0.913354	1.62677	1.13089
2010109A12Rik	chr5:93206517-93213474	0.0892722	0.01	0.01	0.279074	0.174833	0.01	0.01	0.217376	0.177146	0.01	0.0931658	0.01	0.112143	0.12387	0.01	0.475521
2010109I03Rik	chr15:74878335-74881704	0.01	0.01	0.01	0.01	0.01	0.01	0.01	0.01	0.01	0.0486636	0.01	0.01	0.0242644	1.31432	0.515676	0.970101
2010111I01Rik	chr13:62964892-63431745	10.3808	37.0161	11.7438	57.8147	29.7691	23.2885	17.2162	19.8589	20.2182	20.4732	7.11324	6.93158	6.16983	9.08255	10.7862	9.7656
2010204K13Rik	chrX:7411816-7422988	5.67166	23.6457	9.25766	30.2031	18.3627	9.17403	5.71529	5.22462	5.73811	4.87393	14.6613	22.8496	16.2944	7.6762	12.1827	4.85309
2010300C02Rik	chr1:37611675-37719811	0.0554756	0.0413434	0.133319	0.0982948	0.050025	0.176794	0.216119	0.223109	0.187182	0.207481	1.58966	2.13309	1.98864	13.2615	3.79296	14.8308
2010308F09Rik	chrX:13234640-13247733	0.01	0.01	0.01	0.178057	0.01	0.01	0.01	0.01	0.01	0.01	0.01	0.01	0.01	0.226693	0.308275	0.450934
2010310C07Rik	chr6:42349827-42380558	0.01	0.01	0.0474494	0.01	0.01	0.01	0.01	0.01	0.035503	0.0687953	0.0570935	0.01	0.0684651	0.01	0.01	0.01
2010315B03Rik	chr9:124291803-124312694	1.51868	2.6536	1.01121	5.91157	3.0431	1.29838	1.681	1.94827	1.37094	1.41983	4.30701	2.96763	3.09642	5.01854	3.37538	6.69721
2010320M18Rik	chr8:70776861-70777606	4.60107	12.0266	4.6931	22.4801	11.4302	14.8128	6.70522	6.41521	11.0348	8.46747	9.33825	9.34454	7.65333	13.3491	20.5479	16.111
2200002D01Rik	chr7:29238322-29248467	7.15957	29.7941	12.5431	44.495	24.3114	7.37351	3.3628	4.46977	3.32315	3.73562	268.581	291.041	256.514	303.517	387.231	252.849
2200002J24Rik	chr7:30698925-30700534	0.01	0.01	0.01	0.01	0.01	0.01	0.01	0.01	0.01	0.01	0.682116	0.855421	0.312409	12.8811	31.3648	12.7854
2210010C04Rik	chr6:41030267-41035509	0.01	0.01	0.01	0.01	0.01	0.01	0.01	0.01	0.01	0.01	0.01	0.01	0.01	0.01	0.01	0.01
2210011C24Rik	chr8:84010227-84011720	0.59949	0.294956	0.153765	0.516019	0.62241	0.197461	0.01	0.01	0.0653663	0.110119	4.37097	4.87304	8.01137	3.61136	5.42551	5.4198
2210013O21Rik	chrX:153723553-153741296	35.4398	54.0228	31.354	74.6584	53.5186	47.7644	28.8775	30.2406	35.9473	40.8264	15.1564	15.5171	17.0375	23.1544	34.4031	22.9038
2210015D19Rik	chr11:5713416-5784710	6.19562	12.2325	6.97838	15.598	9.52847	5.77647	4.07064	4.54277	6.02506	5.41499	2.85017	4.80604	2.63981	3.2777	5.02171	3.56695
2210016F16Rik	chr13:58380045-58385225	1.25535	2.22434	1.36085	1.67974	1.8926	2.52192	1.94635	1.44886	2.64108	2.14235	0.0313302	0.01	0.056556	0.180734	0.475034	0.528807
2210016L21Rik	chr5:114942201-114948540	16.6009	24.8292	14.1225	35.6897	23.6205	19.9907	13.3782	12.0093	17.3338	14.9709	21.0922	16.6769	21.0093	20.907	20.3044	20.9121
2210018M11Rik	chr7:98590605-98656569	9.48999	4.42485	9.69723	2.99363	3.76414	5.20989	10.2141	10.045	6.48677	6.48015	7.48364	6.18814	6.59259	4.61693	1.68846	5.80989
2210019I11Rik	chr5:147228597-147275149	0.01	0.01	0.01	0.01	0.01	0.01	0.01	0.01	0.01	0.01	0.962613	2.83086	1.13536	3.75125	3.17237	3.92318
2210039B01Rik	chr12:73548482-73551986	0.01	0.01	0.01	0.01	0.01	0.01	0.01	0.01	0.01	0.01	0.01	0.01	0.01	0.01	0.0606309	0.01
2210404E10Rik	chr19:10684792-10685556	0.01	0.01	0.01	0.01	0.09685	0.01	0.01	0.01	0.01	0.01	0.0947679	0.01	0.01	0.500442	0.133679	0.133238
2210404O09Rik	chr17:21879569-21909926	2.875	9.03035	3.20185	16.7799	9.07829	2.29163	2.75166	3.1196	2.70389	2.5195	5.46566	3.10264	3.5517	5.04155	3.38075	4.30472
2210406O10Rik	chr5:36447610-36464854	0.120226	0.521364	0.147996	0.919551	0.658793	0.352316	0.115123	0.478222	0.0818745	0.200785	0.01	0.0438534	0.107634	0.228926	0.01	0.01
2210407C18Rik	chr11:58608205-58613492	0.01	0.0823464	0.0411328	0.01	0.0956543	0.0382066	0.01	0.01	0.0887394	0.0581328	0.148863	0.144718	0.11803	936.932	954.33	911.356
2210408F21Rik	chr6:31220350-31337394	2.69052	5.32105	2.74378	13.2285	6.47028	3.53798	2.15089	2.91449	2.84951	3.87391	0.170829	0.140736	0.523792	0.592367	1.59889	0.706914
2210408I21Rik	chr13:77135535-77613679	1.18777	5.52805	1.82747	7.46175	3.48641	1.13874	1.58246	1.68834	1.43944	2.23038	1.00596	1.27443	0.908837	1.24798	1.05395	1.27062
2210409D07Rik	chr18:57533825-57731065	0.01	0.01	0.01	0.01	0.01	0.01	0.01	0.01	0.01	0.01	0.01	0.125292	0.01	0.01	0.139994	0.01
2210409E12Rik	chr11:88972637-88973014	0.01	0.01	0.01	0.01	0.01	0.01	0.01	0.01	0.01	0.01	0.01	0.01	0.01	0.01	0.01	0.01
2210414B05Rik	chr4:3656505-3663108	0.01	0.01	0.01	0.01	0.01	0.01	0.01	0.01	0.01	0.01	0.01	0.01	0.01	0.01	0.01	0.01
2210416O15Rik	chr11:88098057-88211507	0.01	0.01	0.01	0.171632	0.01	0.05619	0.01	0.0601518	0.0392179	0.01	0.01	0.01	0.01	0.0350487	0.163715	0.01
2210417A02Rik	chr5:148741839-148743139	0.888431	1.76498	0.379238	0.846062	1.04682	1.63186	0.61276	1.41312	1.05089	0.682564	0.743764	2.01856	1.3299	1.93051	1.09404	3.15838
2210420H20Rik	chr18:82754504-82759039	0.01	0.01	0.01	0.01	0.01	0.01	0.01	0.01	0.01	0.01	0.01	0.01	0.01	0.01	0.01	0.01
2300002M23Rik	chr17:35567484-35568945	0.01	0.01	0.01	0.01	0.01	0.01	0.01	0.01	0.01	0.01	0.01	0.01	0.01	0.01	0.01	0.01
2300003K06Rik	chr11:99837147-99838066	0.01	0.01	0.01	0.01	0.01	0.01	0.01	0.01	0.01	0.01	0.01	0.01	0.01	0.01	0.01	0.01
2300005B03Rik	chr15:74742838-74746687	0.01	0.01	0.01	0.01	0.01	0.132992	0.01	0.01	0.01	0.01	0.01	0.01	0.01	0.01	0.01	0.20542
2300009A05Rik	chr9:63394446-63399244	4.89975	14.8181	6.38609	16.2721	9.50264	20.7548	7.47453	11.1698	8.17821	13.5862	13.8997	11.9078	19.3655	19.9152	29.4127	22.4748
2310001H17Rik	chr6:129232622-129238482	0.0797862	0.730655	0.0927752	1.55911	0.10519	1.07146	1.32119	1.95295	1.34656	0.93689	1.68028	1.25647	1.63602	4.00578	7.20698	5.70081
2310001K24Rik	chr2:163468702-163473003	0.01	0.01	0.01	0.01	0.01	0.01	0.01	0.01	0.01	0.01	0.01	0.01	0.01	0.01	0.01	0.277811
2310002D06Rik	chr12:80507205-80517954	0.01	0.01	0.01	0.01	0.01	0.01	0.01	0.01	0.01	0.01	0.01	0.01	0.01	0.01	0.01	0.01
2310002F09Rik	chr7:43745465-43755936	0.01	0.01	0.01	0.01	0.01	0.01	0.01	0.01	0.01	0.01	0.01	0.01	0.01	0.01	0.01	0.01
2310002L09Rik	chr4:73939370-73950846	0.01	0.01	0.01	0.01	0.01	0.01	0.01	0.01	0.01	0.01	0.01	0.01	0.01	0.01	0.01	0.01
2310003N18Rik	chr9:50232522-50233182	0.01	0.23501	0.01	0.01	0.01	0.01	0.01	0.01	0.01	0.01	0.134943	0.131588	0.161819	0.01	0.01	0.01
2310005A03Rik	chr2:155097790-155100079	0.01	0.01	0.01	0.01	0.01	0.01	0.01	0.01	0.01	0.01	0.01	0.01	0.01	0.01	0.01	0.01
2310005E17Rik	chr13:98424109-98435065	0.01	0.01	0.01	0.01	0.01	0.01	0.01	0.0408657	0.01	0.01	0.01	0.01	0.01	0.01	0.01	0.01
2310007B03Rik	chr1:93151354-93160948	0.01	0.0332059	0.01	0.01	0.0200746	0.01	0.0516392	0.112367	0.01	0.01	3.31117	5.29712	5.54542	8.75031	12.4898	9.03469
2310008N11Rik	chr8:26814596-26824423	0.01	0.928106	0.0712689	0.255132	0.321701	0.01	0.01	0.0983844	0.01	0.102182	0.083989	0.195703	0.01	0.443629	0.226519	0.227853
2310009A05Rik	chr9:73039717-73042775	11.4708	16.7061	7.38635	33.0042	22.4381	18.4838	12.5046	12.3246	16.8099	12.9919	15.8652	16.5908	18.0568	25.7812	33.1492	31.1444
2310009B15Rik	chr1:138851978-138856854	30.266	44.9591	22.1558	71.2193	50.3061	51.7537	21.9813	24.2976	30.8131	39.1483	25.5845	17.4949	24.5863	24.816	50.3573	19.4078
2310010G23Rik	chrX:36814767-36817200	1.06674	3.94906	1.63472	6.4658	4.28647	0.959499	0.629625	0.707985	0.417742	1.26927	0.566507	0.941369	0.417857	1.19771	1.78067	1.18446
2310010J17Rik	chr7:90124835-90129936	0.962211	5.26613	0.689169	5.27296	2.02966	2.97155	1.54716	1.51559	1.50141	2.60734	1.63484	2.45005	0.60989	2.39389	4.00491	2.31819
2310011J03Rik	chr10:79697304-80369637	15.4717	71.0606	22.6391	81.9316	49.5093	27.3622	16.2117	16.1663	20.7669	19.4127	22.4333	26.6417	17.6205	20.6101	21.6152	20.0202
2310015A10Rik	chr12:80120545-80132844	0.72575	0.292933	0.223121	0.321602	0.352327	0.663683	0.672176	0.968363	0.655467	1.19358	1.16264	0.84756	1.64841	0.728576	0.509098	0.810151
2310015D24Rik	chr16:13514130-13520419	0.01	0.01	0.01	0.01	0.01	0.01	0.01	0.0148238	0.01	0.01	0.01	0.01	0.0305015	0.01	0.01	0.01
2310016D03Rik	chr12:30410558-30467358	0.01	0.01	0.01	0.01	0.01	0.01	0.01	0.01	0.01	0.01	0.01	0.01	0.01	0.01	0.01	0.01
2310020H05Rik	chr13:99076527-99087921	0.01	0.01	0.01	0.01	0.01	0.01	0.01	0.01	0.01	0.01	0.01	0.01	0.01	0.01	0.01	0.01
2310022A10Rik	chr7:27553289-27582098	11.6818	8.87445	12.0082	6.29404	8.56948	14.1308	11.6162	10.2054	13.6364	12.6726	11.0194	11.8617	11.5931	11.2396	10.4748	10.456
2310022B05Rik	chr8:124635755-124663369	37.1981	15.9651	30.9145	14.2328	18.9103	30.8412	25.6945	27.612	29.3124	35.4432	26.8264	23.5841	26.4569	28.5613	33.2067	26.6377
2310030A07Rik	chr1:150319416-150346771	0.01	0.01	0.01	0.144437	0.01	0.01	0.01	0.01	0.01	0.01	0.01	0.01	0.01	0.01	0.01	0.01
2310030G06Rik	chr9:50739690-50746521	0.01	0.01	0.0306262	0.01	0.01	0.0292566	0.142491	0.291419	0.0441886	0.0424116	8.46007	6.65482	8.67736	20.1212	24.3225	20.3656
2310033P09Rik	chr11:59208360-59210734	6.13165	7.17237	7.66649	6.26157	6.66278	8.55194	5.0942	6.42273	6.37547	6.56052	6.95057	8.41979	7.59359	8.35624	5.16249	6.45786
2310034C09Rik	chr16:88758846-88759789	0.01	0.01	0.01	0.01	0.01	0.01	0.01	0.01	0.01	0.01	0.01	0.01	0.01	0.01	0.01	0.01
2310034G01Rik	chr19:46348200-46348988	0.448716	1.42035	0.390854	1.61891	1.29613	0.897602	0.101968	0.707869	0.457173	1.50059	0.228926	1.64445	0.641278	1.41749	1.4475	1.31192
2310034O05Rik	chr5:100210691-100218049	0.01	0.01	0.01	0.01	0.01	0.01	0.01	0.01	0.01	0.01	0.117724	0.01	0.01	0.0256713	0.01	0.01
2310035C23Rik	chr1:105663860-105755131	10.5569	10.1808	10.7163	10.0311	9.89546	8.13037	11.3862	12.267	9.23425	10.6533	10.5808	9.55325	11.4702	7.88242	6.13971	7.5721
2310036O22Rik	chr8:85026832-85030286	78.7716	124.427	93.5766	142.231	103.909	156.658	78.9989	85.1191	118.351	94.9299	66.0942	57.4564	73.9085	73.3993	104.799	79.3898
2310039H08Rik	chr17:46772634-46773407	7.92611	20.6233	7.00784	32.3251	21.2264	36.1339	13.0061	13.9422	18.3694	25.1353	19.965	26.9732	23.4914	37.6415	82.666	33.9172
2310039L15Rik	chr10:95336275-95363216	0.01	0.01	0.01	0.01	0.01	0.01	0.01	0.01	0.01	0.01	0.01	0.01	0.01	0.0535827	0.22062	0.01
2310040G24Rik	chr6:86483375-86488227	0.0602102	0.44538	0.01	0.276054	0.12084	0.238746	0.326464	0.0713616	0.240509	0.106756	0.122482	0.198172	0.149608	2.7038	3.39131	1.45011
2310043L19Rik	chr1:177641541-177642943	0.01	0.01	0.01	0.01	0.01	0.01	0.01	0.132221	0.0372041	0.01	0.0568588	0.01	0.01	0.01	0.155009	0.154979
2310043O21Rik	chr15:38549343-38594934	0.01	0.01	0.01	0.01	0.01	0.01	0.01	0.01	0.01	0.01	0.01	0.01	0.01	0.01	0.01	0.01
2310045N01Rik	chr8:70139498-70167488	18.5168	18.5739	17.3361	19.502	17.5637	24.1849	20.3296	18.2873	24.4262	20.1663	19.1028	12.0056	17.9218	17.7334	18.0001	19.0746
2310045n01rik-mef2b	chr8:70139498-70167488	0.01	0.01	0.01	0.01	0.01	0.01	0.01	0.01	0.01	0.01	0.01	0.01	0.01	0.01	0.01	0.01
2310047M10Rik	chr11:69059774-69061576	4.4997	3.43073	4.08862	2.55667	2.62513	9.83961	5.22093	4.97907	6.2254	8.67366	6.93014	3.01473	5.29656	9.24549	13.1587	8.07427
2310050C09Rik	chr3:92868358-92870205	0.01	0.01	0.01	0.01	0.01	0.01	0.01	0.01	0.01	0.01	0.01	0.01	0.01	0.01	0.01	0.01
2310057J18Rik	chr10:28972287-28986306	0.01	0.01	0.01	0.01	0.01	0.01	0.01	0.01	0.01	0.01	0.0338429	0.01	0.01	23.8158	38.3269	19.5807
2310057M21Rik	chr7:131342717-131362698	6.09968	8.15403	7.92591	5.15571	4.82528	5.18034	5.86206	5.67666	4.88141	4.94265	7.1511	5.77621	5.4831	4.81793	5.06408	5.02636
2310057N15Rik	chr16:88773180-88774206	0.01	0.01	0.01	0.01	0.01	0.01	0.01	0.01	0.01	0.01	0.01	0.01	0.01	0.01	0.01	0.01
2310061I04Rik	chr17:35892676-35897378	28.2093	25.0762	27.7281	18.5625	20.6826	27.8245	23.3128	23.2914	23.6379	18.582	27.7027	31.3121	36.1015	23.1802	25.3038	26.3082
2310061N02Rik	chr16:88707170-88707962	0.01	0.01	0.01	0.01	0.01	0.01	0.01	0.01	0.01	0.01	0.01	0.01	0.01	0.01	0.01	0.01
2310065F04Rik	chr11:67112460-67120080	0.01	0.01	0.01	0.01	0.01	0.01	0.01	0.01	0.01	0.01	0.01	0.01	0.01	0.01	0.01	0.01
2310067B10Rik	chr11:115765432-115799033	13.7723	2.7681	9.87764	3.3342	2.85241	7.28294	9.34657	9.96511	8.5028	9.23522	14.2771	13.543	16.8506	24.8898	16.1107	26.8406
2310068J16Rik	chr15:99970064-100016358	0.614011	0.435856	0.382893	0.393174	0.784012	FAIL	0.417313	0.705012	0.605931	0.538912	1.00217	0.467935	0.765479	0.121159	0.450336	0.258569
2310069B03Rik	chr6:82877865-82881853	0.0217581	0.0704511	0.01	0.0322506	0.082846	0.170027	0.146424	0.0525017	0.0791879	0.0525645	0.201636	0.515294	0.292224	0.885274	0.638107	0.861577
2310069G16Rik	chr15:44671855-44805829	0.21092	1.08258	0.359471	0.775803	0.426455	0.110981	0.01	0.01	0.0875315	0.168091	0.01	0.01	0.01	0.01	0.01	0.01
2310075C17Rik	chr9:112065090-112348925	0.01	0.01	0.01	0.01	0.01	0.01	0.01	0.01	0.01	0.01	0.01	0.01	0.01	0.01	0.01	0.01
2310079G19Rik	chr16:88626787-88627666	0.01	0.01	0.01	0.01	0.01	0.01	0.01	0.01	0.01	0.01	0.01	0.01	0.01	0.01	0.01	0.01
2310081J21Rik	chr13:50261814-50262869	0.01	0.01	0.01	0.01	0.01	0.01	0.01	0.01	0.01	0.01	0.01	0.01	0.01	0.01	0.01	0.01
2400006E01Rik	chr3:41500930-41528474	0.01	0.01	0.0321354	0.01	0.01	0.01	0.01	0.01	0.01	0.01	0.606409	0.524967	0.459001	0.525638	0.676743	0.256971
2410002F23Rik	chr7:44246721-44252319	22.6215	46.3507	30.1508	46.7667	42.9068	29.4304	29.8244	32.3236	23.4636	29.1723	26.2218	32.0715	18.8188	16.615	14.8956	14.7652
2410003L11Rik	chr11:97598510-97622893	0.01	0.01	0.01	0.01	0.01	0.01	0.01	0.01	0.01	0.01	0.01	0.01	0.01	0.01	0.01	0.01
2410004B18Rik	chr3:145938031-145944275	7.65324	31.5489	14.364	42.4963	23.122	19.6456	12.2961	12.2473	13.1218	13.3267	12.5722	11.1186	9.24916	9.28805	11.5986	10.7379
2410004I01Rik	chr11:102958299-102964154	0.01	0.01	0.01	0.01	0.01	0.01	0.01	0.01	0.01	0.01	0.01	0.01	0.01	0.0607777	0.121911	0.248892
2410004P03Rik	chr12:17004957-17011727	0.01	0.01	0.01	0.01	0.01	0.0475706	0.01	0.0565595	0.0168562	0.01	0.01	0.01	0.01	0.179393	0.211479	0.17126
2410006H16Rik	chr11:62602876-62604806	124.015	380.122	87.0781	955.8	381.493	390.832	202.09	234.707	246.847	301.515	377.399	88.1289	148.699	273.644	648.75	229.678
2410012E07Rik	chr14:70852932-70873954	0.01	0.0444282	0.01	0.040591	0.01	0.01	0.01	0.01	0.01	0.0322251	1.05731	1.34604	1.18794	1.08706	0.810092	0.988007
2410015M20Rik	chr17:56607451-56609771	49.5582	226.254	52.5935	430.436	186.107	81.9881	43.8407	45.4654	67.9384	72.8504	59.4878	61.7957	36.8093	84.8795	159.036	89.0718
2410016O06Rik	chr12:83950607-83952953	10.6711	13.8704	14.1776	7.71447	9.76818	9.06939	7.10242	6.77633	7.13429	7.75787	14.7735	14.0307	11.5268	11.837	16.4712	12.7138
2410017I17Rik	chr17:36145017-36162374	0.01	0.01	0.01	0.01	0.01	0.01	0.01	0.01	0.01	0.01	0.01	0.042674	0.01	0.220396	0.220462	0.0530055
2410018L13Rik	chr12:22953996-23010243	0.01	0.01	0.01	0.0516712	0.0341734	0.0309522	0.01	0.01	0.01	0.01	0.01	0.01	0.0423635	0.01	0.01	0.01
2410021H03Rik	chr17:69156809-69289987	0.01	0.01	0.01	0.01	0.01	0.01	0.01	0.01	0.01	0.01	0.01	0.01	0.01	0.01	0.01	0.01
2410089E03Rik	chr15:8169105-8271158	7.53511	1.94976	7.42133	2.62064	2.0212	2.79249	7.00617	7.92225	4.75909	5.61864	4.7414	3.47417	4.52733	2.92802	0.77972	2.65542
2410124H12Rik	chr16:92478741-92497365	0.01	0.01	0.01	0.01	0.01	0.01	0.01	0.01	0.01	0.01	0.072919	0.238287	0.263527	0.0472645	0.486165	0.0960325
2410127L17Rik	chr19:18670779-18704792	10.9453	22.468	13.9715	21.5156	18.3513	10.19	13.4693	10.5691	13.2531	8.81103	13.291	17.4063	15.3379	8.46748	10.2882	8.1802
2410131K14Rik	chr5:118245226-118263114	6.10413	5.39487	6.19252	3.74292	4.27632	4.65759	8.61178	7.45991	6.65313	8.04823	13.7913	10.8605	12.7609	9.83637	7.60392	9.23329
2410137M14Rik	chr17:36977700-36981237	0.01	0.01	0.01	0.01	0.01	0.01	0.01	0.01	0.01	0.01	0.01	0.01	0.01	0.01	0.01	0.01
2410141K09Rik	chr13:66418113-66441118	0.01	0.01	0.01	0.01	0.01	0.01	0.01	0.01	0.01	0.01	0.01	0.01	0.01	0.01	0.01	0.01
2500002B13Rik	chr8:57487962-57510262	2.00116	3.1781	2.50137	6.15809	2.25331	1.63761	0.643992	1.60212	1.49275	1.37862	7.617	6.58355	14.6316	5.57332	8.40227	6.17847
2500004C02Rik	chr2:153341156-153345810	0.927646	1.17773	0.853535	1.92934	1.10948	1.07088	1.06825	1.01408	0.98421	0.994601	0.732245	0.880512	0.960978	0.980917	1.2235	1.17503
2510002D24Rik	chr16:18836579-18840113	4.99695	9.04112	4.38096	16.9682	9.10466	6.55219	6.64852	7.69744	6.16764	5.32116	6.41903	5.53173	6.37324	7.43667	6.79766	8.08502
2510003B16Rik	chr4:116123839-116144616	0.216621	1.11715	0.186559	2.0126	0.321685	0.01	0.145564	0.01	0.01	0.133755	0.221945	0.466752	0.399615	0.645592	1.3603	0.588775
2510009E07Rik	chr16:21649044-21694665	1.52619	0.356581	0.84124	0.478703	0.467576	14.2642	16.6821	15.5198	18.5143	21.261	0.0247836	0.01	0.01	0.476662	0.460733	1.16037
2510039O18Rik	chr4:147940894-147947314	24.1481	11.1904	26.1436	10.1574	9.73059	51.1127	32.0046	33.6389	42.6956	39.3357	24.2633	19.5694	22.7766	31.719	40.6885	32.6789
2610001J05Rik	chr6:13869073-13871483	46.4162	78.3998	48.3965	102.775	70.9723	42.7869	34.3128	34.9569	41.924	41.6627	73.9317	83.5068	75.9042	50.0092	75.7362	49.5624
2610002M06Rik	chrX:107782751-107872911	8.03086	16.6924	7.30026	27.1209	17.7349	8.24146	9.76106	9.12772	11.5272	10.6117	6.96507	6.13684	6.23149	10.9496	10.9165	11.52
2610005L07Rik	chr8:20385781-20424814	3.00493	3.21992	1.86569	2.68511	1.26013	0.9936	2.73278	2.96359	1.46333	1.90914	1.50947	1.26487	0.974312	1.31854	0.835643	1.25045
2610008E11Rik	chr10:79064373-79097600	3.76399	2.67939	1.8859	6.78855	5.17204	2.66953	3.4227	4.13685	3.62812	3.69448	3.82821	1.91966	2.73177	3.56098	1.54995	2.99633
2610015P09Rik	chr16:43889901-43964314	3.95436	0.984116	2.39415	1.00403	1.28392	2.00159	3.67011	3.25479	1.94316	1.62062	1.88717	1.46416	1.47723	1.12385	0.2631	1.48749
2610016A17Rik	chr19:25671133-25672239	0.01	0.01	0.01	0.01	0.01	0.01	0.01	0.01	0.01	0.01	0.01	0.01	0.01	0.01	0.01	0.01
2610020C07Rik	chr16:11203382-11254325	0.485066	0.54142	0.335256	1.14276	0.788492	0.314475	0.581546	0.618052	0.321527	0.512448	0.150417	0.295507	0.397966	0.0474561	0.159713	0.022243
2610020H08Rik	chr7:119794129-119848941	2.77151	3.35855	2.33073	6.11854	3.51722	1.16727	3.21067	3.02875	2.0978	1.48607	3.05452	3.4186	4.26899	1.77777	2.30129	2.13856
2610027K06Rik	chr11:85353163-85832388	0.01	0.01	0.01	0.01	0.01	0.0330424	0.0470172	0.01	0.047344	0.0214866	0.01	0.0195065	0.01	0.0464176	0.0489697	0.0488245
2610028E06Rik	chr4:125887850-125922310	0.01	0.01	0.01	0.01	0.01	0.01	0.01	0.01	0.01	0.01	0.01	0.01	0.01	0.01	0.01	0.01
2610028H24Rik	chr10:76449080-76515857	0.01	0.01	0.01	0.01	0.01	0.043685	0.01	0.076902	0.0151578	0.0806993	0.01	0.01	0.01	0.221639	0.317957	0.257406
2610035D17Rik	chr11:113043905-113201838	3.74993	2.7652	2.14427	7.77089	5.1933	7.12364	4.02886	3.19128	6.6882	5.13649	1.35484	2.62348	1.21456	6.53318	6.92858	6.55373
2610035F20Rik	chr14:122470376-122475199	0.0382595	0.01	0.0663488	0.119404	0.0769147	0.0716227	0.105469	0.326572	0.0262449	0.148857	0.01	0.01	0.01	0.01	0.01	0.01
2610037D02Rik	chr15:96182799-96203470	0.01	0.01	0.01	0.01	0.01	0.01	0.01	0.01	0.01	0.01	0.0120082	0.01	0.01	0.01	0.0146642	0.0144761
2610042L04Rik	chr14:4334762-4354687	0.01	0.0311423	0.01	0.01	0.01	0.01	0.0254218	0.01	0.01	0.01	0.01	0.01	0.01	0.01	0.01	0.01
2610044O15Rik8	chr8:129216353-129234046	3.49381	8.23119	3.53418	14.998	9.54688	4.89393	4.51768	3.62853	4.38885	4.45241	3.43002	3.19473	2.47299	2.83383	3.25039	2.53986
2610100L16Rik	chr3:17789920-17800071	0.01	0.01	0.01	0.01	0.01	0.01	0.01	0.01	0.01	0.01	0.01	0.01	0.01	0.01	0.01	0.01
2610203C22Rik	chr1:9548045-9631092	0.01	0.0581033	0.02928	0.01	0.0331661	0.209126	0.329222	0.295814	0.373735	0.333035	0.357249	0.280981	0.338964	1.53749	1.84917	1.57752
2610206C17Rik	chr7:84689639-84776549	0.0450255	0.01	0.0192141	0.01	0.111451	0.0756084	0.0305552	0.0271176	0.0285295	0.0826119	0.0230373	0.01	0.01	0.0298275	0.01	0.0295931
2610301B20Rik	chr4:10874497-10899423	6.43765	6.30048	4.65419	6.71579	6.6267	8.80644	6.80128	6.97254	7.53519	7.98958	9.10914	5.34459	6.34049	4.88765	6.17042	5.23394
2610305D13Rik	chr4:147611935-147642508	0.599778	3.87539	0.711307	5.54127	2.61715	0.800963	1.13589	1.0877	1.06579	0.809457	6.52379	5.92034	4.13038	2.68301	1.97057	2.87947
2610306M01Rik	chr6:86848406-86849440	1.41808	4.11843	0.935548	6.31774	3.72501	3.92552	2.62722	2.67035	3.48958	3.06617	1.68689	3.81491	2.71048	4.88423	7.0121	6.42891
2610307P16Rik	chr13:28460033-28885422	0.01	0.01	0.01	0.01	0.0156922	0.0808579	0.0434011	0.0192584	0.0407907	0.01	0.0490588	0.111843	0.0577448	0.333339	0.517891	0.494948
2610316D01Rik	chr3:45280438-45378260	0.01	0.01	0.01	0.01	0.01	0.01	0.01	0.01	0.01	0.01	0.01	0.0496981	0.0586208	0.187937	0.01	0.01
2610318N02Rik	chr16:17113397-17125106	3.13667	5.51193	4.97162	5.95444	4.55586	2.07647	1.36825	1.66172	1.8082	1.5678	3.83612	8.76453	4.85572	3.55556	4.70957	2.26617
2610507B11Rik	chr11:78261753-78290625	56.4232	23.2864	82.4067	20.1069	18.9951	29.5885	58.6039	58.2698	44.5817	46.3171	52.0207	89.9175	64.332	63.6015	37.9071	63.039
2610507I01Rik	chr11:59197792-59202431	2.6394	3.11552	1.71517	3.99601	3.06441	1.97614	2.68379	2.66126	2.1288	2.25561	2.73487	2.88234	4.01396	4.03847	1.51825	3.92093
2610524H06Rik	chr5:114821936-114823468	3.33218	8.54302	2.56244	20.5694	9.79274	4.80452	3.44739	4.44944	4.04389	5.15248	2.69588	5.24617	4.5029	5.22487	7.57367	4.83945
2610528A11Rik	chr14:37102139-37110101	0.01	0.301805	0.14209	0.177972	0.225749	0.257491	0.01	0.130641	0.01	0.136616	7.84252	1.57161	2.54206	5.63452	3.67956	1.57748
2610528J11Rik	chr4:118527274-118530217	0.01	0.01	0.01	0.01	0.01	0.01	0.01	0.01	0.01	0.01	0.01	0.01	0.01	6.46939	11.7116	7.40321
2700029M09Rik	chr8:60890450-60907572	32.4089	83.6916	37.9969	108.426	72.7962	28.4052	31.6253	27.7886	27.7963	22.1089	20.8872	37.7149	25.9363	22.9371	34.6971	20.8677
2700038G22Rik	chr5:23787743-24161231	1.86621	3.45303	2.69314	1.54113	1.61167	1.16256	2.35316	2.10572	1.2168	0.506689	1.03024	2.23554	1.34472	0.389916	0.348297	0.390098
2700046A07Rik	chr18:62751673-62756347	0.01	0.01	0.01	0.01	0.01	0.01	0.01	0.01	0.01	0.0442399	0.01	0.01	0.01	0.01	0.01	0.01
2700046G09Rik	chr19:32389215-32391184	0.809969	0.416973	0.238371	1.21851	1.0703	0.366658	0.790667	0.536969	0.344708	0.682982	0.464863	0.78026	0.580345	1.24196	1.56876	1.10482
2700049A03Rik	chr12:71136847-71243303	7.15081	2.03673	5.38384	1.79955	2.60776	2.19721	3.85698	4.32783	3.17725	3.16313	2.55543	3.58245	3.78444	2.50134	0.803552	2.67826
2700054A10Rik	chr17:13487020-13554094	0.590078	0.228509	0.180813	0.194375	0.273028	0.327965	0.499104	0.551988	0.340102	0.515252	2.82514	4.09261	3.15975	3.88566	3.45074	3.5782
2700060E02Rik	chr14:19751256-19823823	60.7033	233.908	67.0349	390.478	176.681	96.8744	64.6378	66.2915	84.8413	86.9249	56.29	62.4272	42.7535	68.495	116.362	58.9946
2700062C07Rik	chr18:24470870-24477767	10.7448	15.7096	11.7515	18.6646	18.1369	13.2478	9.44049	9.99545	11.1961	9.275	9.20155	9.42991	9.42403	9.37432	10.0336	8.78027
2700069I18Rik	chr3:5177823-5415855	0.01	0.01	0.01	0.01	0.01	0.01	0.01	0.01	0.01	0.0780961	0.132757	0.0631969	0.01	0.166127	0.246974	0.0787851
2700070H01Rik	chr14:63055072-63058149	0.01	0.01	0.01	0.01	0.0202122	0.01	0.01	0.01	0.01	0.01	0.01	0.01	0.01	0.01	0.01	0.0273898
2700081O15Rik	chr19:7417624-7483291	7.85285	2.7807	6.74172	3.51059	2.82116	23.8792	20.9531	26.5232	19.8924	21.4914	4.13307	3.29611	4.80034	8.9232	3.7133	7.8128
2700089I24Rik	chr19:59493135-59559391	0.01	0.01	0.01	0.01	0.01	0.01	0.01	0.01	0.01	0.01	0.0179795	0.01	0.01	0.0117467	0.01	0.0447699
2700094K13Rik	chr2:84669220-84670708	71.967	284.914	124.621	527.965	249.875	114.171	78.4344	84.4534	83.7447	70.0161	23.8539	45.9675	24.5044	67.1669	107.344	51.7105
2700097O09Rik	chr12:55045660-55080110	7.04651	17.7892	7.53738	23.0937	17.3228	8.09628	9.27704	6.93045	7.22071	4.32991	6.01128	7.79103	5.83124	5.8176	8.55936	6.84625
2700099C18Rik	chr17:94750099-94834799	8.39171	10.9868	6.03399	23.3603	12.1285	2.91132	4.69118	7.2322	1.96753	2.25168	2.4285	3.63404	2.79189	1.48504	1.00534	1.61072
2810001G20Rik	chr11:64079483-64083259	1.79691	13.7482	2.48104	20.6435	8.52746	5.51135	3.75106	4.44501	3.13621	5.26925	4.08371	4.75755	4.19448	4.96032	7.3651	6.20835
2810002D19Rik	chr2:94406706-94411680	4.80628	14.6194	3.95621	23.1147	12.3387	4.9907	6.84219	5.65179	7.0868	5.26085	3.32017	2.85659	2.00811	2.77829	3.5696	2.79651
2810004N23Rik	chr8:124839354-124863029	30.2597	76.3635	35.9922	72.8052	53.7908	23.9038	32.0056	26.1575	29.8353	21.1774	27.1155	34.7486	24.5205	22.4366	19.5175	25.4314
2810006K23Rik	chr5:124328088-124341852	6.88259	10.802	5.54889	17.2361	11.6838	4.66799	5.28075	4.23831	6.5684	4.72722	3.48306	5.95569	3.50793	4.28319	4.03402	4.69414
2810013P06Rik	chr8:123042574-123044602	5.32114	13.9659	2.91059	23.0088	11.8559	9.67741	11.507	12.0096	10.6686	11.8672	5.54017	5.55991	5.05709	8.98002	10.1992	12.5554
2810021J22Rik	chr11:58867239-58884338	0.840906	0.843855	1.04915	1.0123	0.901545	0.656925	1.21382	1.03058	0.822705	0.805801	1.46439	1.72966	1.81725	1.45304	0.624628	1.49149
2810025M15Rik	chr1:157135182-157420236	42.0821	70.0575	43.3909	69.9884	66.3378	36.2663	19.8953	26.4871	32.6594	28.7512	0.0835864	0.01	0.01	1.17682	3.03251	2.30169
2810029C07Rik	chr12:111572316-111574402	0.173167	0.600631	0.199314	0.483008	0.234793	0.316382	0.54903	0.39334	0.14065	0.216022	0.318292	0.399898	0.408166	0.402116	0.318231	0.394221
2810032G03Rik	chr12:5376501-5416132	0.01	0.01	0.01	0.01	0.01	0.01	0.01	0.01	0.01	0.01	0.01	0.01	0.01	0.01	0.0798663	0.01
2810047C21Rik1	chr7:8086046-8093037	0.123159	0.405064	0.104582	0.665796	0.533923	0.125721	0.295712	0.379493	0.451017	0.296743	0.0250275	0.0260181	0.01	0.0159878	0.01	0.0960212
2810049E08Rik	chr13:83891207-83928710	0.01	0.01	0.01	0.01	0.01	0.01	0.01	0.01	0.01	0.01	0.01	0.01	0.01	0.01	0.01	0.01
2810403A07Rik	chr3:88685793-88712933	20.3692	25.7575	23.7101	20.1438	16.1181	23.5707	26.3331	29.3395	13.6938	20.1247	35.617	14.0666	26.8111	15.207	9.16331	14.0713
2810403D21Rik	chrX:108834477-108886896	0.523937	1.85225	0.701234	6.90711	2.79854	0.50766	0.631007	0.506388	0.565568	0.923616	0.756162	0.92388	0.377916	1.06767	0.366066	0.839457
2810404M03Rik	chr8:41827266-42046202	0.01	0.01	0.01	0.01	0.01	0.01	0.01	0.01	0.01	0.01	0.01	0.0318817	0.0400156	0.0872052	0.01	0.122096
2810405F15Rik	chr2:116074547-116076096	0.01	0.01	0.01	0.01	0.01	0.01	0.01	0.01	0.01	0.01	0.01	0.01	0.01	0.01	0.01	0.01
2810408A11Rik	chr11:69897357-69900986	0.297344	0.275179	0.139445	0.351281	0.418474	0.245525	0.373924	0.352624	0.203774	0.456376	1.52151	1.36162	0.915788	2.29518	1.95878	2.37121
2810408I11Rik	chr1:64679868-64690659	21.0306	54.5104	21.3374	97.5727	46.3888	11.2815	13.6846	15.3004	13.1372	9.48659	11.3994	19.9166	15.0146	3.81157	5.41338	5.03891
2810410L24Rik	chr11:120186649-120189856	0.635846	0.8775	0.395766	0.508593	0.57629	0.666027	0.393503	0.886913	0.500477	0.882826	0.196095	0.336331	0.437227	0.611727	0.610611	0.727476
2810417H13Rik	chr9:65828925-65908794	95.3327	306.825	126.012	450.743	261.035	26.9966	48.8054	49.5417	43.7612	33.0792	22.2375	88.237	40.4876	19.8141	21.2263	20.554
2810428I15Rik	chr8:70504295-70506739	29.1876	26.918	27.1069	37.6424	38.3969	45.0541	21.8098	25.5808	33.8344	34.0493	24.6117	25.3354	33.3581	43.3369	60.7782	38.7975
2810429I04Rik	chr13:3478302-3492398	0.733442	2.85631	0.83571	4.43363	2.06963	0.0697307	0.445904	0.592634	0.0520294	0.922537	0.01	0.01	0.01	0.01	0.01	0.01
2810433D01Rik	chr11:102619506-102624416	0.0637535	0.107265	0.01	0.01	0.0322732	0.0815545	0.301036	0.153492	0.165123	0.315975	0.01	0.01	0.01	0.0424082	0.255529	0.0838622
2810442N19Rik	chr1:161987301-162478034	0.01	0.01	0.01	0.136047	0.0865928	0.01	0.01	0.104848	0.0280233	0.0542848	0.01	0.01	0.0542566	0.01	0.01	0.01
2810454H06Rik	chr6:134897960-134900785	0.127724	0.139679	0.0600929	0.565508	0.330894	0.0447824	0.0576416	0.103946	0.0790157	0.229882	0.192808	0.239832	0.207448	0.167965	0.0893858	0.192232
2810459M11Rik	chr1:86045862-86055456	0.013948	0.0236616	0.0240779	0.01	0.01	0.0120292	0.01	0.0165539	0.0459646	0.0345796	0.0144085	0.0143493	0.01	5.25999	5.4312	5.69569
2810468N07Rik	chr17:25570810-25575043	0.113006	0.130898	0.0652498	0.17612	0.116821	0.406031	0.151569	0.0872757	0.0499902	0.181929	0.01	0.01	0.01	0.536526	0.888787	0.309661
2810471M01Rik	chr11:28681563-28693276	0.01	0.01	0.01	0.01	0.01	0.01	0.01	0.01	0.01	0.01	0.01	0.01	0.01	0.01	0.01	0.01
2810474O19Rik	chr6:149309413-149335663	15.3906	6.52652	13.6172	6.47405	7.62004	18.1959	27.8526	26.9224	17.1301	22.5049	16.1355	8.44721	14.7623	12.8652	1.51072	14.1649
2900005J15Rik	chr5:25100974-25103007	0.0240423	0.01	0.01	0.01	0.01	0.01	0.0320104	0.01	0.01	0.01	0.01	0.01	0.01	0.01	0.01	0.01
2900008C10Rik	chrX:12036737-12160355	0.01	0.01	0.0418342	0.0737359	0.0998124	0.185131	0.0639406	0.0540045	0.0665896	0.01	0.19103	0.202675	0.116258	0.514878	0.136261	0.263494
2900009J06Rik	chr1:127729412-127774054	0.230365	1.34996	0.303945	3.06605	2.01878	3.95191	2.03763	2.48485	3.12526	3.42739	0.726823	1.17161	0.730795	0.90529	1.54838	0.993496
2900011O08Rik	chr16:13981701-14101494	0.0161036	0.01	0.01	0.01	0.01	0.0825016	0.0654671	0.229875	0.0922135	0.0194405	0.01	0.01	0.01	0.01	0.01	0.01
2900026A02Rik	chr5:113086322-113163313	1.5718	0.360344	1.09578	0.258862	0.336172	1.94641	2.43583	2.49298	2.28289	1.99429	3.13338	2.49405	3.66426	7.40238	2.64732	7.84493
2900041M22Rik	chr11:117611246-117613417	0.0714623	0.0606096	0.0307447	0.658338	0.214943	0.094595	0.0962592	0.211435	0.140597	0.131465	0.0365845	0.0752238	0.0442295	0.445574	0.58165	0.238508
2900052N01Rik	chr9:46913602-46927366	0.01	0.01	0.01	0.01	0.01	0.01	0.01	0.01	0.01	0.01	0.01	0.01	0.01	0.01	0.01	0.01
2900055J20Rik	chr18:40256961-40257687	0.01	0.01	0.01	0.01	0.01	0.01	0.01	0.01	0.01	0.01	0.01	0.01	0.01	0.01	0.01	0.01
2900057B20Rik	chr18:75820177-76148564	0.01	0.01	0.01	0.01	0.01	0.01	0.01	0.01	0.01	0.01	0.01	0.01	0.01	0.01	0.01	0.01
2900060B14Rik	chr1:118389057-118609462	0.01	0.01	0.178998	0.840193	0.411404	0.393624	0.421108	0.248716	0.189841	0.25418	0.01	0.01	0.01	0.01	0.01	0.01
2900076A07Rik	chr7:81523549-81531498	0.844615	3.2871	0.520488	3.98269	1.88085	0.711519	0.834028	1.39772	0.646947	1.07768	1.43121	0.586268	0.692175	0.953853	1.06065	0.927342
2900079G21Rik	chr9:112065090-112348925	0.01	0.01	0.01	0.01	0.01	0.01	0.01	0.01	0.01	0.01	0.01	0.01	0.01	0.01	0.01	0.01
2900092C05Rik	chr7:12512550-12556321	0.01	0.01	0.01	0.01	0.01	0.01	0.01	0.01	0.01	0.01	0.01	0.01	0.01	0.01	0.114599	0.01
2900092D14Rik	chr1:42700335-42703176	0.01	0.01	0.01	0.01	0.01	0.01	0.01	0.01	0.01	0.01	0.01	0.01	0.01	0.01	0.01	0.01
2900097C17Rik	chr2:156388062-156392979	40.2988	17.5547	31.2576	17.498	17.3435	35.8435	40.3264	37.0604	42.0554	45.5339	30.0515	29.9701	30.7668	30.781	22.2641	29.7767
3000002C10Rik	chr9:109830153-109831431	1.45159	1.41368	1.12098	1.20019	1.0239	1.06323	1.20229	1.38087	0.721069	0.926804	0.538756	1.88163	1.56193	0.826731	0.956574	1.11942
3010001F23Rik	chrX:152368571-152416702	0.01	0.166065	0.312787	0.237483	0.354862	0.171648	0.426641	0.252454	0.196873	0.318313	0.01	0.01	0.01	0.0342706	0.01	0.01
3010026O09Rik	chr11:50174850-50200115	8.173	9.28895	6.04565	13.8972	11.826	1.91424	1.87895	2.76803	2.85352	2.9168	3.54227	3.29164	3.41228	3.40557	5.24764	4.03933
3100003L05Rik	chr7:124625669-124708935	0.01	0.01	0.01	0.01	0.01	0.01	0.01	0.01	0.01	0.01	0.01	0.149382	0.01	0.0464437	0.01	0.01
3110001I22Rik	chr16:13671857-13703612	1.2115	6.56733	1.87563	11.0372	5.60357	1.75355	1.27104	1.55577	1.37163	1.47871	2.15738	1.38092	1.93099	2.17214	2.53589	2.03344
3110002H16Rik	chr18:12168729-12236386	9.29437	14.3216	10.7709	13.7478	10.7697	8.50476	10.1251	9.63145	8.4697	7.43411	17.3113	11.3745	14.3322	10.9933	12.0427	9.06216
3110009E18Rik	chr1:120121186-120188189	3.39458	19.1418	6.34718	28.6721	15.379	10.5341	6.45107	6.73102	9.9545	7.61819	1.44419	2.44092	2.17616	2.87722	4.48278	2.30711
3110009F21Rik	chr12:110151653-110158073	0.01	0.01	0.01	0.01	0.01	0.01	0.01	0.01	0.01	0.01	0.553524	1.40206	0.388309	0.45839	0.558671	0.45249
3110015C05Rik	chr13:111211468-111229431	0.01	0.01	0.01	0.01	0.01	0.01	0.0739906	0.01	0.107378	0.01	0.056175	0.01	0.01	0.0366537	0.01	0.01
3110021A11Rik	chr6:119848192-119849016	0.0796935	0.142544	0.0711151	0.126264	0.167418	0.0776369	0.01	0.0921351	0.01	0.01	0.01	0.01	0.0999007	0.105877	0.01	0.01
3110021N24Rik	chr4:108639258-108781904	0.0558548	0.01	0.072203	0.01	0.0555713	0.0449846	0.01	0.0330102	0.01	0.0341362	0.01	0.01	0.01	0.01	0.01	0.01
3110035E14Rik	chr1:9548045-9631092	0.01	0.01	0.01	0.01	0.01	0.01	0.01	0.01	0.01	0.01	0.01	0.01	0.01	0.0227271	0.01	0.0146539
3110039I08Rik	chr9:41376525-41615183	10.0366	6.45068	3.11835	7.83902	4.34662	13.8587	14.4951	19.0896	10.4837	10.7223	1.90715	7.80204	2.29032	4.53528	1.91873	4.29135
3110039M20Rik	chr12:49389651-49407346	2.4416	5.66459	2.39157	10.0061	6.1159	6.53209	3.89134	4.67648	3.90205	4.54916	0.01	0.10679	0.134436	0.01	0.01	0.01
3110040N11Rik	chr7:81782186-81789453	9.26478	20.3304	7.99231	39.1179	21.8854	9.17968	7.59925	7.61514	7.42251	8.26974	9.12222	13.6536	8.8937	15.3596	22.2847	13.8614
3110043O21Rik	chr4:35191281-35225880	3.96457	5.64142	2.9177	4.7403	4.26617	3.65357	4.54063	5.22428	4.13996	4.93284	19.1212	6.74528	11.3226	5.97837	7.73957	6.05139
3110045C21Rik	chr1:169969408-170088944	0.302429	2.5633	0.683135	3.61694	2.11851	0.457215	0.636268	0.326348	0.82522	0.369064	0.380845	1.54867	0.617124	0.44176	0.339972	0.635217
3110052M02Rik	chr17:21650610-21664966	0.837469	2.31347	0.778221	3.76702	1.57419	1.14332	1.484	1.29446	1.1078	0.993594	1.13195	0.831755	0.933097	1.06676	0.670529	1.20033
3110056K07Rik	chr12:70974622-71015823	1.89233	4.77908	1.61665	6.14957	3.75227	3.15801	4.09993	3.41525	2.53617	2.47875	2.67815	1.92943	2.09664	1.93229	1.83359	2.22876
3110057O12Rik	chr3:40894276-40936307	1.17631	1.08522	0.774315	2.09721	1.62052	0.484332	1.30531	1.37408	0.753287	0.68698	1.18362	0.599852	0.686007	1.15945	0.903155	1.02879
3110062M04Rik	chr6:34863145-34878065	4.84974	3.21732	3.59903	5.12822	3.4623	2.44537	3.02906	2.21402	3.24011	2.16343	3.59884	3.98945	4.80022	1.90993	1.78414	2.60241
3110070M22Rik	chr13:119487256-119610459	0.213145	0.819825	0.3733	0.588089	0.783849	0.465783	0.172596	0.149031	0.293041	0.684456	0.474874	0.651576	0.318652	0.517887	1.15314	0.671385
3110079O15Rik	chr1:87470263-87475459	0.01	0.01	0.01	0.237658	0.154838	0.01	0.01	0.01	0.01	0.01	0.01	0.01	0.01	0.01	0.01	0.01
3110082I17Rik	chr5:139359738-139460534	18.9101	53.3814	21.7169	56.3002	38.8732	21.7316	19.2575	18.0524	22.3098	16.0984	7.9816	16.9717	6.7751	6.18744	8.27501	6.31652
3110082J24Rik	chr5:30103583-30154980	0.01	0.01	0.01	0.01	0.01	0.01	0.01	0.01	0.01	0.01	0.01	0.01	0.01	0.01	0.01	0.01
3110099E03Rik	chr2:115493512-115512201	0.0471215	0.0498388	0.0262025	0.01	0.0147452	0.01	0.0210386	0.019085	0.01	0.01	0.0648519	0.0424064	0.150969	0.0495778	0.0184134	0.01
3200001D21Rik	chr12:88360513-88461726	0.01	0.01	0.01	0.01	0.01	0.01	0.01	0.01	0.01	0.01	0.01	0.01	0.01	0.01	0.01	0.01
3300002I08Rik	chr2:150310936-150362765	1.28396	1.53828	0.7546	3.55233	2.13337	0.778908	1.41103	0.764353	0.885357	2.16275	1.47448	0.684284	1.49618	0.956413	1.61386	1.71914
3300002P13Rik	chr7:3421664-3423445	0.01	0.01	0.01	0.01	0.01	0.01	0.01	0.01	0.01	0.01	0.01	0.01	0.01	0.01	0.01	0.01
3300005D01Rik	chr17:5798656-5803242	13.7801	77.7475	18.8775	146.31	62.7631	46.7191	28.3	29.8553	31.1918	35.6722	1.24208	2.16074	0.54449	0.94758	0.967499	0.301976
3425401B19Rik	chr14:32659118-32685272	0.01	0.01	0.0103613	0.01	0.01	0.01	0.01	0.01	0.01	0.01	0.01	0.0200165	0.01	0.01	0.01	0.0171525
3632451O06Rik	chr14:49682018-49783367	0.01	0.01	0.01	0.01	0.01	0.01	0.0162858	0.01	0.01	0.01	0.01	0.01	0.01	0.0245415	0.114294	0.0984027
3632454L22Rik	chrX:135022421-135060336	0.01	0.01	0.01	0.01	0.01	0.01	0.01	0.01	0.01	0.01	0.01	0.01	0.01	0.01	0.01	0.01
3830403N18Rik	chrX:56136571-56153496	27.3767	129.977	34.3587	262.067	114.104	49.4266	32.9471	35.759	39.7356	41.5921	49.2258	44.1845	34.5538	55.2723	67.4108	54.4203
3830406C13Rik	chr14:12284202-12303231	5.04741	7.59437	4.43845	12.0156	8.16337	5.54043	6.49621	5.46366	7.42645	6.49067	2.51187	3.81633	3.31455	4.35968	4.30758	4.24068
3830408C21Rik	chr13:107022569-107033518	0.72063	0.450361	0.186431	1.01663	0.627461	0.199477	0.266012	0.393962	0.151701	0.294526	0.067584	0.136714	0.161781	0.0861359	0.0285928	0.141397
3830417A13Rik	chrX:64173547-64178778	0.01	0.01	0.01	0.01	0.0236969	0.01	0.01	0.01	0.01	0.01	1.25353	0.956013	0.389412	1.76841	3.77387	1.84412
3830432H09Rik	chr1:119529479-119536165	0.01	0.01	0.01	0.01	0.017538	0.01	0.01	0.01	0.01	0.01	0.01	0.0186207	0.0213794	0.01	0.0689013	0.01
3930402G23Rik	chr8:10924426-10928457	0.202964	0.24509	0.0872902	0.221991	0.175599	0.0508066	0.118333	0.240727	0.0569166	0.17745	0.133208	0.108114	0.01	0.0472913	0.0388237	0.0194081
4430402I18Rik	chr19:28923063-28966801	0.0183073	0.01	0.01	0.029163	0.018615	0.0313397	0.0248375	0.0219836	0.0118378	0.01	0.019132	0.0356822	0.0225994	0.158461	0.0493299	0.2386
4631405J19Rik	chr2:92974905-93046144	0.0312378	0.16565	0.0273777	0.300222	0.0658893	0.01	0.01	0.01	0.0227625	0.01	0.01	0.01	0.01	0.01	0.01	0.01
4632404H12Rik	chr3:89767510-89773400	0.0878939	0.0732985	0.0250312	0.0458545	0.01	0.0581401	0.217179	0.212727	0.0641384	0.072249	0.611391	0.90778	0.882327	1.01384	0.866464	0.991622
4632415L05Rik	chr3:19894870-19898984	6.61561	5.89492	3.89093	6.07407	6.32022	4.57506	6.98638	6.57095	6.02047	7.26939	4.38931	3.87865	4.27171	4.1423	2.42331	4.05024
4632427E13Rik	chr7:92740705-92741459	0.374907	0.650008	0.163985	0.574668	0.672313	0.368498	0.253619	0.433625	0.01	0.01	0.2864	0.427612	0.117035	0.562034	1.7504	0.528312
4632428C04Rik	chr16:30008666-30021430	0.0159407	0.0828571	0.0138539	0.025239	0.0164696	0.530139	0.475869	0.401769	0.590297	0.322443	0.346246	0.417422	0.440391	0.368175	0.474421	0.421741
4632428N05Rik	chr10:60302749-60696490	3.70874	0.849583	1.77718	1.28435	1.70585	1.75506	1.94052	2.0715	2.64051	3.62652	0.01	0.01	0.01	1.24938	1.52594	2.34302
4732416N19Rik	chr6:148047415-148444352	0.0967482	0.01	0.0839727	0.610864	0.195886	0.01	0.01	0.115938	0.01	0.243893	0.01	0.108531	0.01	0.132446	0.01	0.134414
4732456N10Rik	chr15:101552355-101562950	0.01	0.01	0.0132573	0.01	0.01	0.01	0.01	0.01	0.01	0.01	0.01	0.0668284	0.01	0.01	0.01	0.0221876
4732471J01Rik	chr7:25376818-25566417	0.381216	0.369875	0.168503	0.248	0.392338	0.212682	0.151277	0.204278	0.01	0.0993688	0.828243	0.842319	0.755837	FAIL	0.523685	0.428277
4732490B19Rik	chr11:113203314-113209669	0.01	0.0313501	0.01	0.01	0.01	0.0150522	0.01	0.01	0.0116473	0.01	0.0950788	0.0571118	0.136437	0.937629	0.703833	0.501676
4732491K20Rik	chr17:12318852-12327250	0.35677	0.491622	0.252898	1.55348	0.883844	0.392292	0.231932	0.277175	0.419426	0.489133	0.614802	0.616931	0.452502	1.1119	1.00568	0.819279
4831407H17Rik	chr14:30008999-30527056	0.01	0.01	0.01	0.01	0.01	0.01	0.01	0.01	0.01	0.01	0.01	0.01	0.01	0.01	0.01	0.01
4831440E17Rik	chr5:25499796-25504473	0.0678323	0.01	0.0213301	0.03824	0.0403753	0.0185383	0.159652	0.144725	0.0447113	0.0204446	0.141141	0.0472141	0.133223	0.113807	0.0910834	0.0601069
4833411C07Rik	chr8:10899921-10902334	0.01	0.01	0.01	0.01	0.01	0.01	0.01	0.01	0.01	0.01	0.01	0.01	0.01	0.01	0.01	0.01
4833412C05Rik	chr7:67784537-67803496	0.01	0.01	0.01	0.01	0.01	0.01	0.01	0.01	0.01	0.01	0.01	0.01	0.01	0.01	0.0560875	0.01
4833415N18Rik	chr16:11779701-11781501	0.01	0.01	0.01	0.01	0.01	0.01	0.01	0.01	0.01	0.01	0.129586	0.126988	0.01	0.758922	0.626104	1.03857
4833417C18Rik	chr11:95858816-95861046	0.480291	1.37823	0.350046	2.54412	0.862434	0.13252	0.499087	0.445304	0.14352	0.120722	1.04981	0.924559	0.629431	0.174008	0.591159	0.213717
4833418N02Rik	chr17:87274885-87282814	0.120273	0.358556	0.0521101	0.186335	0.182156	0.27164	0.326849	0.361257	0.199256	0.26377	0.247729	0.192352	0.260691	0.259848	0.327942	0.161331
4833419F23Rik	chr18:4353546-4368945	0.191773	0.76085	0.12426	1.22453	0.389159	0.249478	0.392089	0.173712	0.0932045	0.355846	0.0993947	0.0527649	0.0597711	0.0972667	0.131236	0.01
4833420G17Rik	chr13:119462758-119486117	14.6755	10.8492	13.9468	12.6716	11.664	13.6578	14.5522	18.4747	10.524	12.5279	12.4137	6.99071	12.2015	8.28704	7.60231	7.60086
4833422C13Rik	chr13:91461096-91786148	0.01	0.01	0.01	0.01	0.01	0.0115844	0.200439	0.0946357	0.0623692	0.0305382	0.01	0.01	0.01	0.01	0.0327605	0.0360853
4833422M21Rik	chr15:96231869-96254684	0.01	0.01	0.01	0.01	0.01	0.01	0.01	0.01	0.01	0.01	0.01	0.01	0.01	0.01	0.01	0.01
4833423E24Rik	chr2:85484091-85518935	0.01	0.01	0.01	0.01	0.01	0.01	0.01	0.01	0.01	0.01	0.01	0.01	0.01	0.01	0.290821	0.0589094
4833427F10Rik	chr17:35772449-35780687	0.01	0.01	0.01	0.01	0.01	0.01	0.01	0.01	0.01	0.01	0.01	0.01	0.01	0.01	0.107848	0.01
4833427G06Rik	chr9:51081312-51102078	0.721158	0.899882	0.177997	1.36134	1.07228	0.249036	0.285131	0.442911	0.49692	0.268717	0.01	0.01	0.01	0.0361206	0.01	0.0719457
4833428L15Rik	chr9:45416625-45753713	0.01	0.01	0.01	0.01	0.01	0.01	0.01	0.01	0.01	0.01	0.01	0.01	0.01	0.01	0.01	0.01
4833439L19Rik	chr13:54503804-54565382	37.6436	26.6732	39.7516	23.4284	26.5351	49.6652	44.1381	44.4042	48.3223	48.5863	25.275	29.1511	23.0136	28.0606	28.6442	31.961
4921501E09Rik	chr17:33064142-33068058	0.01	0.01	0.01	0.01	0.01	0.01	0.01	0.01	0.01	0.01	0.01	0.01	0.01	0.01	0.01	0.01
4921504A21Rik	chr5:19202367-19226555	0.01	0.01	0.01	0.01	0.01	0.01	0.01	0.01	0.01	0.01	0.01	0.01	0.01	0.01	0.01	0.01
4921504E06Rik	chr2:19462836-19553910	0.01	0.01	0.01	0.01	0.01	0.01	0.01	0.01	0.01	0.01	0.01	0.01	0.01	0.01	0.01	0.01
4921506M07Rik	chr12:57564114-57622109	0.01	0.01	0.01	0.01	0.01	0.01	0.0432433	0.0749359	0.01	0.01	0.163334	0.139084	0.280348	0.201719	0.0975488	0.01
4921507L20Rik	chr2:93980033-94010730	0.01	0.01	0.01	0.01	0.01	0.01	0.01	0.01	0.01	0.01	0.01	0.01	0.01	0.01	0.01	0.01
4921507P07Rik	chr6:50566642-50596590	0.151797	0.0253903	0.0909783	0.0704127	0.104797	0.0254336	0.01	0.0367485	0.0760401	0.111606	2.34007	0.763523	1.63488	2.5812	1.96993	1.96901
4921508D12Rik	chr2:132424740-132452499	0.01	0.01	0.01	0.01	0.01	0.01	0.01	0.01	0.01	0.01	0.01	0.01	0.01	0.01	0.01	0.01
4921509C19Rik	chr2:151470541-151476151	0.01	0.01	0.01	0.01	0.01	0.01	0.01	0.01	0.01	0.01	0.01	0.01	0.01	0.01	0.01	0.01
4921509O07Rik	chr13:113446287-113502844	0.01	0.01	0.01	0.01	0.01	0.01	0.0167685	0.01	0.01	0.01	0.01	0.01	0.0457116	0.01	0.01	0.01
4921511C10Rik	chr3:79212918-79253913	0.01	0.01	0.01	0.01	0.01	0.01	0.01	0.01	0.01	0.01	0.01	0.01	0.01	0.01	0.01	0.01
4921511C20Rik	chrX:127394292-127395898	0.01	0.01	0.01	0.01	0.01	0.01	0.01	0.01	0.01	0.01	0.01	0.01	0.01	0.01	0.01	0.01
4921511H03Rik	chr5:6769029-7344378	0.01	0.01	0.01	0.01	0.01	0.01	0.01	0.01	0.01	0.01	0.01	0.01	0.01	0.01	0.01	0.01
4921511I17Rik	chr12:12262138-12392475	0.01	0.01	0.01	0.01	0.0302871	0.01	0.01	0.01	0.01	0.01	0.01	0.01	0.01	0.01	0.01	0.01
4921511M17Rik	chrX:154001589-154012642	0.01	0.01	0.01	0.01	0.01	0.01	0.01	0.01	0.01	0.01	0.01	0.01	0.01	0.01	0.01	0.01
4921513I03Rik	chr10:120765731-120778886	0.01	0.01	0.01	0.0361798	0.01	0.01	0.01	0.01	0.01	0.01	0.01	0.113175	0.01	0.0156043	0.01	0.0316006
4921515E04Rik	chr15:18078136-18369627	0.01	0.01	0.01	0.01	0.01	0.01	0.01	0.01	0.01	0.01	0.01	0.01	0.01	0.01	0.01	0.01
4921517D22Rik	chr13:59687401-59694101	0.01	0.01	0.01	0.01	0.01	0.01	0.01	0.01	0.01	0.01	0.01	0.01	0.01	0.01	0.01	0.01
4921518K17Rik	chr12:57564114-57622109	0.01	0.01	0.01	0.01	0.01	0.01	0.01	0.01	0.01	0.01	0.01	0.01	0.01	0.01	0.01	0.01
4921524J17Rik	chr8:85408758-85432841	12.989	28.5527	10.6706	32.5385	18.5726	17.5984	16.5473	17.7823	14.763	16.0284	11.118	6.79661	9.68354	10.9186	10.1683	10.7773
4921524L21Rik	chr18:6603632-6638966	0.01	0.01	0.01	0.01	0.01	0.01	0.01	0.01	0.01	0.01	0.01	0.01	0.01	0.01	0.01	0.01
4921525O09Rik	chr13:52096740-52124160	0.01	0.01	0.01	0.01	0.01	0.01	0.01	0.01	0.01	0.01	0.01	0.0256826	0.01	0.0320025	0.01	0.0329049
4921529L05Rik	chr6:53978690-54017383	0.01	0.01	0.01	0.01	0.01	0.01	0.01	0.01	0.01	0.01	0.01	0.01	0.01	0.01	0.01	0.01
4921530L21Rik	chr14:95881265-95882775	0.01	0.01	0.01	0.01	0.01	0.01	0.01	0.01	0.01	0.01	0.01	0.01	0.01	0.01	0.01	0.01
4921531C22Rik	chr2:179976852-179979013	0.252012	0.797214	0.309039	0.796725	0.572792	0.279909	0.513942	0.303101	0.349352	0.312037	1.09096	1.69251	1.99716	1.26965	1.39273	1.29565
4921531P14Rik	chr18:83292791-83325884	0.01	0.01	0.01	0.01	0.01	0.01	0.01	0.01	0.01	0.01	0.01	0.01	0.01	0.01	0.01	0.01
4921533I20Rik	chr18:17234482-17235482	0.01	0.01	0.01	0.01	0.01	0.01	0.01	0.01	0.01	0.01	0.01	0.01	0.01	0.01	0.01	0.01
4921534H16Rik	chr9:97444394-98033167	0.01	0.01	0.01	0.01	0.01	0.01	0.01	0.01	0.01	0.01	0.01	0.01	0.01	0.01	0.01	0.01
4921536K21Rik	chr11:3886087-3895126	0.89617	0.759023	0.945452	0.695569	0.871357	0.936134	0.835186	0.918211	0.91229	0.685287	3.33759	2.10526	2.28313	0.952385	1.04693	0.90061
4921539E11Rik	chr4:103230444-103290863	0.01	0.01	0.01	0.01	0.01	0.01	0.01	0.01	0.01	0.01	0.0276859	0.01	0.01	0.01	0.01	0.01
4922502D21Rik	chr6:129322164-129331781	0.01	0.01	0.01	0.01	0.01	0.01	0.01	0.01	0.01	0.01	0.01	0.01	0.01	0.01	0.01	0.01
4922502H24Rik	chr13:101391870-101397580	0.01	0.01	0.01	0.01	0.01	0.01	0.01	0.01	0.01	0.01	0.01	0.01	0.01	0.01	0.01	0.01
4922502N22Rik	chr6:139315596-139322576	0.01	0.01	0.01	0.01	0.01	0.01	0.01	0.01	0.01	0.01	0.01	0.01	0.01	0.01	0.01	0.01
4930401C15Rik	chr10:25779313-25837437	0.01	0.01	0.01	0.01	0.01	0.01	0.01	0.01	0.01	0.01	0.01	0.01	0.01	0.01	0.01	0.01
4930401O10Rik	chr11:71928470-71940122	0.01	0.01	0.01	0.01	0.01	0.01	0.01	0.01	0.01	0.01	0.01	0.01	0.01	0.01	0.01	0.01
4930401O12Rik	chr13:31213409-31241086	0.01	0.01	0.01	0.01	0.01	0.01	0.01	0.01	0.01	0.01	0.01	0.01	0.01	0.01	0.01	0.01
4930402F06Rik	chr2:35375561-35397174	0.01	0.0521572	0.01	0.01	0.01	0.01	0.01	0.01	0.01	0.01	0.01	0.01	0.01	0.020544	0.01	0.01
4930402F11Rik	chr7:69496093-69499689	0.01	0.01	0.01	0.01	0.01	0.01	0.01	0.01	0.01	0.01	0.01	0.01	0.01	0.01	0.01	0.01
4930402H24Rik	chr2:130707852-130840110	5.6736	2.23881	3.95512	2.03461	1.88985	4.64818	10.9309	10.7044	8.24034	10.0142	9.54117	3.74198	8.37216	8.863	5.3786	9.57678
4930402K13Rik	chrX:9104561-9106342	0.01	0.01	0.01	0.01	0.01	0.01	0.01	0.01	0.01	0.01	0.01	0.01	0.01	0.01	0.01	0.01
4930404A05Rik	chr16:52799507-52815744	0.01	0.01	0.01	0.01	0.01	0.01	0.01	0.01	0.01	0.01	0.01	0.01	0.01	0.01	0.01	0.01
4930404H11Rik	chr12:71540606-71556133	0.01	0.01	0.01	0.01	0.01	0.01	0.01	0.01	0.01	0.01	0.01	0.01	0.01	0.01	0.01	0.0658548
4930404I05Rik	chr16:90936096-91044379	0.0415833	0.01	0.01	0.129745	0.01	0.01	0.01	0.01	0.01	0.01	0.01	0.01	0.01	0.01	0.01	0.01
4930404N11Rik	chr10:81357569-81365820	0.01	0.01	0.01	0.01	0.01	0.01	0.01	0.01	0.01	0.01	0.01	0.114367	0.01	0.01	0.01	0.01
4930405A10Rik	chr14:22019711-23094571	0.01	0.01	0.01	0.01	0.01	0.01	0.01	0.01	0.01	0.01	0.01	0.01	0.01	0.01	0.01	0.01
4930405A21Rik	chr2:156613696-156764363	0.144074	0.489	0.249267	0.866556	0.289939	0.135124	0.391724	0.113045	0.19457	0.178364	0.0486746	0.318784	0.0594109	0.191085	0.527756	0.13359
4930405D11Rik	chr11:90804690-90895152	0.01	0.01	0.01	0.01	0.01	0.01	0.01	0.01	0.01	0.01	0.01	0.01	0.01	0.01	0.01	0.01
4930405J17Rik	chr10:20148919-20281590	0.01	0.01	0.01	0.01	0.01	0.01	0.01	0.01	0.01	0.01	0.01	0.01	0.01	0.01	0.01	0.01
4930405L22Rik	chr5:45926821-45932409	0.01	0.01	0.01	0.01	0.01	0.01	0.01	0.01	0.01	0.01	0.01	0.01	0.01	0.01	0.01	0.01
4930405O22Rik	chr17:63045951-63500580	0.01	0.01	0.01	0.01	0.01	0.11405	0.0651121	0.01	0.0595511	0.058649	0.0493235	0.01	0.0590862	0.01	0.01	0.01
4930406D18Rik	chr3:100426404-100437754	0.01	0.01	0.01	0.01	0.01	0.01	0.01	0.01	0.01	0.01	0.01	0.01	0.01	0.01	0.01	0.01
4930407G08Rik	chr4:107953931-107960721	0.01	0.01	0.01	0.01	0.01	0.01	0.01	0.01	0.01	0.01	0.01	0.01	0.01	0.01	0.01	0.01
4930407I10Rik	chr15:82059150-82066538	0.01	0.01	0.01	0.01	0.01	0.01	0.01	0.01	0.01	0.01	0.01	0.01	0.01	0.01	0.01	0.01
4930407I19Rik	chr10:66145295-66179514	0.01	0.01	0.01	0.01	0.01	0.01	0.01	0.01	0.01	0.01	0.01	0.01	0.01	0.01	0.01	0.01
4930412B13Rik	chr2:117821927-118111202	0.01	0.01	0.01	0.01	0.01	0.01	0.01	0.01	0.01	0.01	0.01	0.01	0.01	0.01	0.01	0.01
4930412C18Rik	chr4:9770584-9823411	0.317315	0.134645	0.237465	0.301922	0.325752	0.139444	0.0856368	0.0995056	0.157505	0.155759	0.112621	0.106771	0.0892644	0.143014	0.0570255	0.171126
4930412O13Rik	chr2:9881245-9889540	0.01	0.01	0.01	0.01	0.01	0.01	0.0282533	0.01	0.01	0.01	0.01	0.01	0.01	0.01	0.01	0.01
4930413E15Rik	chr5:118952338-118961261	0.01	0.01	0.01	0.01	0.01	0.01	0.01	0.01	0.01	0.01	0.01	0.01	0.01	0.01	0.01	0.01
4930413F20Rik	chr15:34572798-34679204	0.01	0.01	0.01	0.01	0.01	0.01	0.01	0.01	0.01	0.01	0.01	0.01	0.01	0.01	0.01	0.01
4930413G21Rik	chr7:122969057-122970459	0.01	0.0829728	0.01	0.01	0.0484046	0.043891	0.12638	0.108485	0.0322218	0.01	0.0959324	0.01	0.01	0.01	0.0656939	0.0648226
4930413M19Rik	chr14:50503768-50520943	0.01	0.01	0.01	0.01	0.01	0.01	0.01	0.01	0.01	0.01	0.01	0.01	0.01	0.01	0.01	0.01
4930414N06Rik	chr19:44931118-44984550	0.01	0.01	0.01	0.01	0.01	0.01	0.01	0.01	0.01	0.01	0.01	0.01	0.01	0.01	0.01	0.01
4930415F15Rik	chr11:11489265-11515190	0.01	0.01	0.01	0.01	0.01	0.01	0.01	0.01	0.01	0.01	0.01	0.01	0.01	0.01	0.01	0.01
4930415L06Rik	chrX:89930096-89932852	0.01	0.01	0.01	0.01	0.01	0.01	0.01	0.01	0.01	0.01	0.01	0.01	0.01	0.01	0.01	0.01
4930415O20Rik	chr15:98571003-98589588	0.0819996	0.147271	0.01	0.39241	0.01	0.01	0.01	0.01	0.0532034	0.01	0.0842146	0.0907799	0.01	0.3858	1.45703	0.220976
4930417O13Rik	chr6:125265524-125273777	0.01	0.01	0.01	0.01	0.01	0.01	0.01	0.01	0.01	0.01	0.01	0.01	0.01	0.01	0.01	0.01
4930417O22Rik	chr11:101952420-101960574	0.01	0.01	0.01	0.01	0.01	0.01	0.01	0.01	0.01	0.01	0.01	0.01	0.01	0.01	0.01	0.01
4930419G24Rik	chr3:32949633-33143191	0.01	0.01	0.01	0.01	0.01	0.01	0.01	0.01	0.01	0.01	0.01	0.01	0.01	0.01	0.01	0.01
4930423M02Rik	chr4:5632327-5642284	0.01	0.01	0.01	0.01	0.01	0.01	0.01	0.01	0.01	0.01	0.01	0.01	0.01	0.01	0.01	0.01
4930425K10Rik	chr5:67933611-67977070	0.01	0.01	0.01	0.01	0.01	0.01	0.01	0.01	0.01	0.01	0.01	0.01	0.01	0.01	0.01	0.01
4930425L21Rik	chr6:135658912-135683391	0.01	0.01	0.01	0.01	0.01	0.01	0.01	0.01	0.01	0.01	0.01	0.01	0.01	0.01	0.01	0.01
4930425O10Rik	chr3:138711534-138726984	0.01	0.01	0.01	0.01	0.01	0.01	0.01	0.01	0.01	0.01	0.01	0.01	0.01	0.01	0.01	0.01
4930426D05Rik	chr18:21550376-21656107	0.01	0.01	0.01	0.01	0.01	0.01	0.01	0.01	0.01	0.01	0.01	0.01	0.01	0.01	0.01	0.01
4930426L09Rik	chr2:18998318-18999804	0.093604	0.0535418	0.107904	0.01	0.189028	0.1238	0.209674	0.222255	0.175478	0.301146	0.01	0.129771	0.0385314	0.0603677	0.0817782	0.0399293
4930427A07Rik	chr12:113156420-113165458	6.40403	2.93437	7.27706	3.23841	3.14209	2.32765	4.42693	5.19438	2.92547	2.91013	8.79055	16.4341	12.6275	7.6251	7.40186	6.83933
4930428D20Rik	chr16:69796140-69800381	0.01	0.01	0.01	0.01	0.01	0.01	0.01	0.01	0.01	0.01	0.01	0.01	0.01	0.01	0.01	0.01
4930428E07Rik	chr12:37880704-38633410	0.01	0.01	0.01	0.01	0.01	0.01	0.01	0.01	0.01	0.01	0.01	0.01	0.01	0.01	0.01	0.01
4930428G15Rik	chr9:115336160-115341924	0.01	0.01	0.01	0.01	0.01	0.01	0.01	0.01	0.01	0.01	0.01	0.01	0.01	0.01	0.01	0.01
4930428O21Rik	chr5:107698211-107703480	0.0242242	0.01	0.01	0.01	0.01	0.01	0.01	0.0283866	0.0147141	0.01	0.01	0.01	0.01	0.01	0.0612803	0.01
4930429B21Rik	chr3:32334793-32367438	0.600682	0.465937	0.696972	0.622414	0.71753	0.58427	0.436934	0.672627	0.406642	0.789583	0.178405	0.319801	0.184032	0.193214	0.50545	0.395801
4930429D17Rik	chr5:103230374-103299029	0.01	0.01	0.01	0.01	0.01	0.01	0.01	0.01	0.01	0.01	0.01	0.01	0.01	0.0153397	0.01	0.0298745
4930429F11Rik	chr17:79475623-79477885	0.01	0.01	0.01	0.01	0.01	0.01	0.01	0.01	0.01	0.01	0.01	0.01	0.01	0.01	0.01	0.01
4930429F24Rik	chr9:79793640-79803235	0.01	0.0389635	0.0201246	0.01	0.01	0.01	0.01	0.01	0.0284105	0.01	0.0249003	0.01	0.01	0.01	0.01	0.0292702
4930430A15Rik	chr2:111193253-111229600	0.01	0.01	0.01	0.01	0.01	0.01	0.01	0.01	0.01	0.01	0.01	0.01	0.01	0.01	0.01	0.01
4930430F08Rik	chr10:100488288-100589259	7.88695	20.2717	8.06071	23.992	14.9419	6.13092	7.74777	6.38708	7.20289	6.74259	5.88667	5.86483	5.23788	3.94519	3.82996	3.54984
4930430F21Rik	chr15:31039125-31043331	0.01	0.01	0.01	0.01	0.01	0.01	0.01	0.01	0.01	0.01	0.01	0.01	0.01	0.01	0.01	0.01
4930430J02Rik	chr9:57391069-57400364	0.01	0.01	0.01	0.01	0.01	0.01	0.01	0.01	0.01	0.01	0.01	0.01	0.01	0.01	0.01	0.01
4930431F12Rik	chr5:44966200-44978805	0.01	0.01	0.01	0.01	0.01	0.01	0.01	0.01	0.01	0.01	0.01	0.01	0.01	0.01	0.01	0.01
4930431P03Rik	chr14:44954899-44961307	0.01	0.01	0.01	0.01	0.01	0.01	0.01	0.01	0.01	0.01	0.01	0.01	0.01	0.01	0.01	0.01
4930432J09Rik	chr14:103977627-104027142	0.01	0.01	0.01	0.01	0.01	0.01	0.01	0.01	0.01	0.01	0.01	0.01	0.01	0.01	0.01	0.01
4930432K21Rik	chr8:84148037-84172597	0.114168	0.157396	0.0522736	0.210622	0.175696	0.151697	0.253082	0.263852	0.158924	0.20447	0.0457351	0.0531999	0.0938721	0.269897	0.427645	0.321083
4930432M17Rik	chr3:121670762-121682982	0.01	0.01	0.01	0.01	0.01	0.01	0.01	0.01	0.01	0.01	0.01	0.01	0.01	0.01	0.01	0.01
4930433B08Rik	chr3:18468284-18480477	0.01	0.01	0.01	0.01	0.01	0.01	0.01	0.01	0.01	0.01	0.01	0.01	0.01	0.01	0.01	0.01
4930433I11Rik	chr7:40987608-40994833	0.01	0.01	0.01	0.01	0.01	0.01	0.01	0.01	0.01	0.01	0.01	0.01	0.01	0.01	0.01	0.01
4930433N12Rik	chr9:3190268-3199813	0.01	0.01	0.01	0.01	0.01	0.01	0.01	0.01	0.01	0.01	0.01	0.01	0.01	0.01	0.01	0.01
4930434J06Rik	chr14:71856708-71920438	0.01	0.01	0.01	0.01	0.01	0.01	0.01	0.01	0.01	0.01	0.01	0.01	0.01	0.01	0.01	0.01
4930435E12Rik	chr16:38812204-38828749	0.01	0.01	0.01	0.01	0.01	0.01	0.01	0.01	0.01	0.01	0.01	0.01	0.01	0.01	0.01	0.01
4930438E09Rik	chr14:67233291-67430952	0.01	0.01	0.01	0.01	0.01	0.01	0.01	0.01	0.01	0.01	0.01	0.01	0.01	0.01	0.01	0.01
4930440C22Rik	chr1:94797441-94802472	0.01	0.01	0.01	0.01	0.01	0.01	0.01	0.01	0.01	0.01	0.01	0.01	0.01	0.01	0.01	0.01
4930440I19Rik	chr2:78051176-78194430	0.01	0.01	0.01	0.01	0.01	0.01	0.01	0.01	0.01	0.01	0.01	0.01	0.01	0.0260211	0.101112	0.01
4930441H08Rik	chr7:71909694-71939191	0.01	0.01	0.01	0.01	0.01	0.01	0.01	0.01	0.01	0.01	0.01	0.01	0.01	0.01	0.01	0.01
4930441J16Rik	chr2:74298939-74307717	0.01	0.01	0.01	0.01	0.01	0.01	0.01	0.01	0.01	0.01	0.01	0.01	0.01	0.01	0.01	0.01
4930442J19Rik	chr2:151302038-151316003	0.01	0.01	0.01	0.01	0.01	0.01	0.01	0.01	0.01	0.01	0.01	0.01	0.01	0.01	0.01	0.01
4930442L01Rik	chr3:96829825-96870926	0.01	0.01	0.01	0.01	0.01	0.01	0.01	0.01	0.01	0.01	0.01	0.01	0.01	0.01	0.01	0.01
4930443O20Rik	chr2:85073613-85086461	0.01	0.01	0.01	0.01	0.01	0.0440738	0.01	0.01	0.01	0.030493	0.01	0.01	0.0309456	0.0166346	0.01	0.01
4930444F02Rik	chr10:18797298-18831930	0.01	0.01	0.01	0.01	0.01	0.01	0.01	0.01	0.01	0.01	0.01	0.01	0.01	0.01	0.01	0.01
4930444G20Rik	chr10:22066308-22068079	0.01	0.01	0.01	0.01	0.01	0.01	0.01	0.01	0.01	0.01	0.01	0.01	0.01	0.01	0.01	0.01
4930444M15Rik	chr14:76514557-76520855	0.01	0.01	0.01	0.01	0.01	0.01	0.01	0.01	0.01	0.01	0.01	0.0260064	0.01	0.01	0.0334612	0.0333171
4930444P10Rik	chr1:16065978-16093325	0.01	0.0348861	0.0173106	0.01	0.020276	0.018462	0.124404	0.01	0.01	0.0583383	0.01	0.01	0.01	0.01	0.01	0.01
4930445N18Rik	chr18:82855896-82859162	0.01	0.01	0.01	0.01	0.01	0.01	0.01	0.01	0.01	0.01	0.01	0.01	0.01	0.01	0.0669762	0.0656477
4930447A16Rik	chr15:37366174-37792428	0.01	0.01	0.01	0.01	0.01	0.01	0.01	0.01	0.01	0.01	0.01	0.01	0.01	0.01	0.01	0.01
4930447C04Rik	chr12:72881108-72917765	0.01	0.01	0.01	0.01	0.01	0.01	0.01	0.01	0.01	0.01	0.01	0.01	0.01	0.01	0.01	0.01
4930447F24Rik	chr9:108096021-108190383	5.18357	1.82904	2.19063	2.36744	3.64218	8.73366	4.69136	4.40444	4.12457	5.28846	6.63158	5.7414	6.99023	4.56711	6.52567	4.27926
4930447J18Rik	chr14:47898863-47944189	0.01	0.01	0.01	0.01	0.01	0.01	0.01	0.01	0.01	0.01	0.01	0.01	0.01	0.01	0.01	0.01
4930447K03Rik	chr13:34084154-34113272	0.01	0.0653001	0.01	0.0590251	0.0381532	0.01	0.01	0.01	0.01	0.01	0.01	0.01	0.01	0.01	0.01	0.154319
4930447M23Rik	chr2:19344316-19352251	0.01	0.01	0.01	0.01	0.01	0.0260325	0.01	0.01	0.01	0.01	0.0164821	0.0159967	0.019659	0.0104482	0.0207279	0.01
4930447N08Rik	chr3:122729157-122859374	0.01	0.01	0.01	0.01	0.01	0.01	0.01	0.01	0.01	0.01	0.01	0.01	0.01	0.01	0.01	0.01
4930448C13Rik	chr12:14996388-15050389	0.01	0.01	0.01	0.01	0.01	0.01	0.01	0.01	0.01	0.01	0.01	0.01	0.01	0.01	0.01	0.01
4930448F12Rik	chr13:18084946-18100202	0.01	0.01	0.01	0.01	0.01	0.01	0.01	0.01	0.01	0.01	0.01	0.01	0.01	0.01	0.01	0.01
4930448H16Rik	chr5:143226991-143234748	0.01	0.01	0.01	0.01	0.01	0.01	0.01	0.01	0.01	0.01	0.01	0.01	0.01	0.01	0.01	0.01
4930448I06Rik	chr1:41167559-41181252	0.01	0.01	0.01	0.01	0.01	0.01	0.01	0.01	0.01	0.01	0.01	0.01	0.01	0.01	0.01	0.01
4930448I18Rik	chr5:50151332-50156092	0.01	0.01	0.01	0.01	0.01	0.01	0.01	0.01	0.01	0.01	0.01	0.01	0.01	0.01	0.01	0.01
4930448K20Rik	chr4:9915964-9917397	0.01	0.01	0.01	0.01	0.01	0.01	0.01	0.01	0.01	0.01	0.01	0.01	0.01	0.01	0.01	0.01
4930449E01Rik	chr14:105498787-105505628	0.01	0.01	0.01	0.01	0.01	0.01	0.01	0.01	0.01	0.01	0.01	0.01	0.01	0.01	0.01	0.01
4930449E18Rik	chr19:57273959-57277052	0.01	0.01	0.01	0.01	0.01	0.01	0.01	0.01	0.01	0.01	0.01	0.01	0.01	0.01	0.01	0.01
4930449I24Rik	chr5:146502376-146516902	0.01	0.01	0.01	0.01	0.01	0.01	0.01	0.01	0.01	0.01	0.01	0.01	0.01	0.01	0.01	0.01
4930451G09Rik	chr16:4964287-4978962	0.125717	0.0637281	0.0440405	0.0693262	0.0132722	0.132282	0.0514361	0.0600866	0.0262959	0.0793931	0.129762	0.0283359	0.113859	0.198835	0.118105	0.108513
4930451I11Rik	chr7:126830473-126831496	0.01	0.01	0.01	0.01	0.01	0.01	0.01	0.01	0.01	0.01	0.01	0.01	0.01	0.01	0.01	0.01
4930452A19Rik	chr17:9750751-9775866	0.01	0.01	0.01	0.01	0.01	0.01	0.01	0.01	0.01	0.01	0.01	0.01	0.01	0.01	0.01	0.01
4930452B06Rik	chr14:8431171-8666290	0.01	0.01	0.01	0.01	0.01	0.01	0.0176463	0.01	0.01	0.01	0.01	0.01	0.01	0.0262827	0.0356838	0.107835
4930452G13Rik	chr14:79702919-79712930	0.01	0.01	0.01	0.01	0.01	0.01	0.01	0.01	0.01	0.01	0.01	0.01	0.01	0.01	0.01	0.01
4930452N14Rik	chr1:154241520-154270416	0.01	0.01	0.01	0.01	0.01	0.01	0.01	0.01	0.01	0.01	0.01	0.01	0.01	0.01	0.01	0.01
4930453H23Rik	chrX:21206579-21221665	0.01	0.01	0.01	0.01	0.01	0.01	0.01	0.01	0.01	0.0219402	0.01	0.01	0.01	0.01	0.01	0.01
4930453L07Rik	chr8:9144668-9149050	0.01	0.01	0.01	0.01	0.01	0.0254942	0.133062	0.0789119	0.0201526	0.0397077	0.01	0.01	0.01	0.01	0.01	0.01
4930453N24Rik	chr16:64766104-64770939	23.2261	59.2268	31.9769	54.5145	45.9266	29.3829	21.8957	21.7059	27.9124	25.8394	19.4263	21.6103	17.9764	21.7892	27.9862	18.7981
4930455B14Rik	chr14:8666389-8673378	0.01	0.01	0.01	0.01	0.01	0.01	0.01	0.01	0.01	0.01	0.01	0.01	0.01	0.01	0.01	0.01
4930455C13Rik	chr10:21295978-21368889	0.01	0.01	0.01	0.01	0.01	0.01	0.01	0.01	0.01	0.01	0.01	0.01	0.01	0.01	0.01	0.01
4930455D15Rik	chr18:32663641-32866420	0.01	0.01	0.01	0.01	0.01	0.01	0.01	0.01	0.01	0.01	0.01	0.01	0.01	0.01	0.01	0.01
4930455F16Rik	chr16:4219911-4229116	0.01	0.01	0.01	0.01	0.01	0.01	0.01	0.01	0.01	0.01	0.01	0.01	0.01	0.01	0.01	0.01
4930455G09Rik	chr4:142017897-142028995	0.01	0.01	0.01	0.01	0.01	0.0832181	0.01	0.01	0.01	0.01	0.0948787	0.01	0.01	0.932984	0.884708	1.01654
4930455H04Rik	chr3:116918261-116984406	0.01	0.01	0.01	0.01	0.01	0.01	0.01	0.01	0.01	0.01	0.01	0.01	0.01	0.0564774	0.01	0.01
4930455J16Rik	chr13:58741073-58762311	0.01	0.01	0.01	0.01	0.01	0.01	0.01	0.01	0.01	0.01	0.01	0.01	0.01	0.01	0.01	0.01
4930456L15Rik	chr4:103290958-103311832	0.01	0.01	0.01	0.01	0.01	0.01	0.01	0.01	0.01	0.01	0.01	0.01	0.01	0.01	0.01	0.01
4930459C07Rik	chr10:96226206-96248708	0.01	0.01	0.01	0.01	0.01	0.01	0.0472402	0.01	0.01	0.01	0.361825	0.247993	0.01	0.368733	0.411224	0.404858
4930459L07Rik	chr5:58443239-58452998	0.01	0.01	0.01	0.01	0.01	0.01	0.01	0.01	0.01	0.01	0.01	0.01	0.01	0.01	0.01	0.01
4930461G14Rik	chr9:58455172-58469623	0.0462601	0.335491	0.120925	0.225565	0.047636	0.01	0.01	0.055861	0.01	0.01	111.579	76.2111	90.8134	41.7562	64.137	45.9733
4930463O16Rik	chr10:84488292-84497676	0.01	0.01	0.01	0.01	0.01	0.01	0.01	0.01	0.01	0.01	0.01	0.01	0.01	0.01	0.01	0.01
4930465K10Rik	chr18:77714183-77715445	0.01	0.01	0.01	0.0643164	0.01	0.01	0.01	0.01	0.01	0.01	0.01	0.01	0.01	0.0271912	0.01	0.01
4930465M20Rik	chr12:107723742-107735488	0.01	0.01	0.01	0.01	0.01	0.01	0.01	0.01	0.01	0.01	0.01	0.01	0.01	0.0195351	0.01	0.01
4930467D21Rik	chr5:97392416-97588126	0.0138258	0.0666384	0.01	0.062729	0.0525622	0.096065	0.0367774	0.216667	0.11751	0.178558	0.0571271	0.140947	0.0496961	0.0948576	0.209959	0.0795743
4930467E23Rik	chr8:19729575-20063170	0.01	0.01	0.01	0.01	0.0135144	0.01	0.01	0.01	0.01	0.01	0.01	0.01	0.01	0.01	0.01	0.01
4930467K11Rik	chr10:57478382-57486353	0.01	0.01	0.01	0.01	0.01	0.0536822	0.01	0.0743856	0.01	0.0768433	0.01	0.01	0.01	0.01	0.01	0.01
4930469G21Rik	chr1:161142711-161170507	0.01	0.01	0.01	0.01	0.0389951	0.01	0.01	0.01	0.01	0.01	0.01	0.01	0.01	0.01	0.01	0.01
4930470H14Rik	chr17:4044657-4082995	0.01	0.01	0.01	0.01	0.01	0.01	0.01	0.01	0.01	0.01	0.01	0.01	0.01	0.01	0.01	0.01
4930470O06Rik	chr8:59825648-59844721	0.01	0.01	0.01	0.01	0.01	0.01	0.01	0.01	0.01	0.01	0.01	0.01	0.01	0.01	0.01	0.01
4930470P17Rik	chr2:170579417-170602017	0.01	0.01	0.01	0.01	0.01	0.01	0.01	0.01	0.01	0.01	0.0578117	0.01	0.0345308	0.0565143	0.0762294	0.340083
4930471C04Rik	chr14:64099294-64104235	0.01	0.01	0.01	0.01	0.01	0.01	0.01	0.01	0.01	0.01	0.01	0.01	0.01	0.01	0.01	0.01
4930471G03Rik	chr18:36017657-36197160	0.01	0.01	0.01	0.01	0.01	0.01	0.01	0.01	0.01	0.01	0.01	0.01	0.01	0.01	0.01	0.01
4930471M09Rik	chr6:91430459-91440854	0.01	0.01	0.01	0.01	0.0394144	0.01	0.01	0.01	0.01	0.01	0.01	0.0391904	0.01	0.01	0.01	0.01
4930473A02Rik	chr2:130450277-130563749	0.01	0.01	0.01	0.01	0.01	0.01	0.01	0.01	0.01	0.01	0.01	0.01	0.01	0.01	0.01	0.01
4930473O22Rik	chr10:97590983-97596931	0.01	0.01	0.01	0.01	0.01	0.01	0.01	0.01	0.01	0.01	0.01	0.01	0.01	0.01	0.01	0.01
4930474G06Rik	chr18:28560163-28998176	0.01	0.01	0.01	0.01	0.01	0.01	0.01	0.01	0.01	0.01	0.01	0.01	0.01	0.01	0.01	0.01
4930474H20Rik	chr14:90126890-90269760	0.01	0.01	0.01	0.01	0.01	0.01	0.01	0.01	0.01	0.01	0.01	0.01	0.01	0.01	0.01	0.01
4930474M22Rik	chr17:14279505-14404790	0.01	0.01	0.01	0.01	0.01	0.01	0.01	0.01	0.01	0.01	0.01	0.01	0.01	0.01	0.01	0.01
4930474N05Rik	chr14:36094964-36096855	0.01	0.01	0.01	0.01	0.01	0.01	0.01	0.01	0.01	0.01	0.01	0.01	0.01	0.01	0.01	0.01
4930474N09Rik	chr12:99161276-99162808	0.01	0.01	0.01	0.01	0.01	0.01	0.01	0.01	0.01	0.01	0.01	0.01	0.01	0.01	0.01	0.01
4930477N07Rik	chr10:119320233-119331862	0.01	0.01	0.01	0.01	0.01	0.01	0.01	0.01	0.01	0.01	0.01	0.01	0.01	0.01	0.01	0.01
4930478L05Rik	chr16:78540335-78576688	0.01	0.01	0.01	0.01	0.01	0.01	0.01	0.01	0.01	0.01	0.01	0.01	0.01	0.01	0.01	0.01
4930478P22Rik	chr5:35361552-35367677	0.01	0.01	0.01	0.01	0.01	0.01	0.01	0.01	0.01	0.01	0.01	0.01	0.01	0.01	0.01	0.01
4930479D17Rik	chr6:146657217-146665403	0.01	0.198844	0.139947	0.0876863	0.01	0.0997611	0.01	0.01	0.0733639	0.01	0.01	0.01	0.01	0.01	0.0764792	0.0750925
4930480E11Rik	chrX:78369642-78371128	0.01	0.01	0.01	0.01	0.01	0.01	0.01	0.01	0.01	0.01	0.01	0.01	0.01	0.01	0.01	0.01
4930480G23Rik	chr4:19979444-20005739	0.01	0.01	0.01	0.01	0.01	0.01	0.01	0.01	0.01	0.01	0.01	0.01	0.01	0.01	0.01	0.01
4930480K15Rik	chr17:90033643-91092802	0.01	0.01	0.01	0.01	0.01	0.01	0.01	0.01	0.01	0.01	0.01	0.01	0.01	0.01	0.01	0.01
4930480K23Rik	chr14:69732783-69767113	0.498659	0.319032	0.296142	0.400777	0.158567	0.0375083	0.248108	0.23554	0.191268	0.233676	0.253301	0.0848305	0.26534	0.306409	0.243965	0.36252
4930480M12Rik	chr12:26211266-26240707	0.01	0.01	0.01	0.01	0.01	0.01	0.01	0.01	0.01	0.01	0.01	0.01	0.01	0.01	0.01	0.01
4930481A15Rik	chr19:5406814-5424979	1.07081	0.636886	0.40019	1.77859	1.37968	2.48716	1.53304	2.07047	2.02632	2.4871	0.341638	0.0536069	0.133327	1.21852	1.41798	1.21397
4930482G09Rik	chr3:153147942-153152108	0.01	0.01	0.01	0.01	0.01	0.01	0.01	0.01	0.01	0.01	0.01	0.01	0.01	0.01	0.01	0.01
4930483J18Rik	chr15:81190852-81192757	0.135721	0.0584664	0.0293728	0.103747	0.103142	0.01	0.0460152	0.01	0.0907606	0.01	0.01	0.152642	0.01	0.0908651	0.01	0.140851
4930483K19Rik	chr10:76531604-76562226	0.01	0.01	0.01	0.01	0.01	0.01	0.01	0.01	0.01	0.01	0.01	0.01	0.01	0.01	0.01	0.01
4930483O08Rik	chr7:133128250-133142457	0.01	0.01	0.01	0.01	0.044591	0.01	0.01	0.01	0.01	0.01	0.01	0.01	0.01	0.01	0.01	0.01
4930484H19Rik	chr10:126788850-126793710	0.01	0.01	0.01	0.01	0.01	0.01	0.01	0.01	0.01	0.01	0.01	0.01	0.01	0.01	0.01	0.01
4930486F22Rik	chr10:86048745-86498896	0.01	0.01	0.01	0.01	0.01	0.01	0.01	0.01	0.01	0.01	0.01	0.01	0.01	0.01	0.01	0.01
4930486I03Rik	chr1:20057778-20618057	0.01	0.01	0.01	0.01	0.01	0.01	0.01	0.01	0.01	0.01	0.01	0.01	0.01	0.01	0.01	0.01
4930486L24Rik	chr13:60842611-60864416	0.01	0.01	0.01	0.01	0.01	0.01	0.01	0.064887	0.0701486	0.01	0.01	0.01	0.01	0.0540529	0.03494	0.284785
4930487D11Rik	chr5:38344388-38349197	0.01	0.01	0.01	0.01	0.01	0.01	0.01	0.01	0.01	0.01	0.01	0.01	0.01	0.01	0.01	0.01
4930487H11Rik	chr1:62703316-62818692	0.01	0.01	0.01	0.01	0.01	0.01	0.01	0.01	0.01	0.01	0.01	0.01	0.01	0.01	0.01	0.01
4930488B22Rik	chr1:184712496-184718989	0.01	0.01	0.01	0.01	0.01	0.01	0.01	0.01	0.01	0.01	0.01	0.01	0.01	0.01	0.01	0.01
4930488L21Rik	chr8:93810837-93969388	0.01	0.01	0.01	0.01	0.01	0.01	0.01	0.01	0.01	0.01	0.01	0.01	0.01	0.01	0.01	0.01
4930500F04Rik	chr5:149847746-149864280	0.01	0.01	0.01	0.01	0.01	0.01	0.01	0.01	0.01	0.01	0.01	0.01	0.01	0.01	0.01	0.01
4930500L23Rik	chr5:139523750-139541339	0.01	0.01	0.01	0.01	0.05552	0.01	0.01	0.01	0.01	0.01	0.01	0.01	0.01	0.01	0.01	0.01
4930502A04Rik	chr9:68470901-68520200	0.01	0.01	0.01	0.01	0.01	0.01	0.01	0.01	0.01	0.01	0.01	0.01	0.01	0.01	0.01	0.01
4930502E09Rik	chr11:84829177-84830868	0.01	0.01	0.0489427	0.270433	0.01	0.0519018	0.0770588	0.01	0.01	0.01	0.01	0.01	0.01	0.0782252	0.01	0.01
4930502E18Rik	chrX:53724830-53738222	0.01	0.01	0.01	0.01	0.01	0.01	0.01	0.01	0.0216641	0.01	0.01	0.01	0.01	0.113454	0.089455	0.0887769
4930503B20Rik	chr3:146641931-146651715	0.01	0.01	0.01	0.01	0.01	0.0627039	0.01	0.0404593	0.022299	0.0426423	0.01	0.01	0.01	0.0468159	0.01	0.01
4930503E14Rik	chr14:44163166-44171371	0.01	0.0960272	0.01	0.0905461	0.01	0.01	0.01	0.01	0.01	0.01	0.815551	0.276552	0.475491	0.238915	0.257796	0.220054
4930503E24Rik	chr10:124469073-124524488	0.01	0.01	0.01	0.01	0.0255134	0.0231826	0.01	0.01	0.01	0.01	0.01	0.01	0.01	0.01	0.01	0.01
4930503F20Rik	chr14:33808071-33811283	0.01	0.01	0.01	0.01	0.01	0.01	0.01	0.01	0.01	0.01	0.01	0.01	0.01	0.01	0.01	0.01
4930503H13Rik	chrX:156539482-156540117	0.01	0.01	0.01	0.01	0.01	0.01	0.01	0.01	0.01	0.01	0.01	0.01	0.01	0.01	0.01	0.01
4930503L19Rik	chr18:70453139-70501065	16.8767	16.7525	13.1648	18.8842	15.2057	5.18428	11.1412	11.634	6.50164	5.44013	5.58213	5.82032	5.54536	2.25234	1.23688	2.21542
4930503O07Rik	chr1:194212186-194222759	0.01	0.01	0.01	0.01	0.01	0.01	0.01	0.01	0.01	0.01	0.01	0.01	0.01	0.01	0.01	0.01
4930504C09Rik	chr15:69270532-69274718	0.01	0.01	0.01	0.01	0.01	0.01	0.01	0.01	0.01	0.01	0.01	0.01	0.01	0.01	0.01	0.01
4930504O13Rik	chr11:58446142-58452966	0.01	0.01	0.01	0.01	0.01	0.01	0.01	0.01	0.01	0.01	0.01	0.01	0.01	0.01	0.01	0.01
4930505A04Rik	chr11:30426005-30471829	0.01	0.0611482	0.01	0.327657	0.0350558	0.01	0.01	0.0440002	0.045968	0.08932	0.0373145	0.01	0.01	0.0246892	0.01	0.0489014
4930505G20Rik	chr14:115092214-116525192	0.01	0.01	0.01	0.01	0.01	0.01	0.01	0.01	0.01	0.01	0.01	0.01	0.01	0.01	0.01	0.01
4930505K13Rik	chr7:120156114-120166001	0.01	0.01	0.01	0.01	0.01	0.01	0.01	0.01	0.01	0.01	0.01	0.01	0.01	0.01	0.01	0.01
4930505K14Rik	chr5:148777962-148783080	0.01	0.01	0.01	0.01	0.01	0.01	0.139453	0.01	0.01	0.01	0.01	0.01	0.01	0.01	0.01	0.01
4930506A18Rik	chr8:106252547-106337988	0.01	0.01	0.01	0.01	0.01	0.01	0.01	0.01	0.01	0.01	0.01	0.0810022	0.01	0.106329	0.01	0.0519828
4930506C21Rik	chr17:8283812-8327442	0.0952638	0.01	0.01	0.0745492	0.143164	0.0435942	0.194526	0.11417	0.158606	0.179652	0.01	0.01	0.01	0.0646613	0.01	0.0649942
4930507D05Rik	chr10:62429377-62451353	0.0215121	0.112702	0.0188074	0.173304	0.112682	0.0624029	0.0290126	0.0507533	0.0747475	0.0274211	0.0222413	0.0458161	0.0805812	0.0726639	0.0310777	0.0893241
4930507D10Rik	chr11:80850380-80858300	0.01	0.01	0.01	0.01	0.01	0.01	0.01	0.01	0.01	0.01	0.01	0.01	0.01	0.01	0.01	0.01
4930509E16Rik	chr9:72518249-72531858	0.419715	0.907579	0.408752	1.50135	0.680749	0.0520629	0.218388	0.314899	0.0995382	0.119187	0.10092	0.737343	0.198482	0.298417	0.444443	0.363733
4930509J09Rik	chr3:73066350-73594830	0.01	0.01	0.01	0.01	0.01	0.01	0.01	0.01	0.01	0.01	0.01	0.01	0.01	0.01	0.01	0.01
4930509K18Rik	chr4:40313231-40317719	0.01	0.01	0.01	0.01	0.01	0.01	0.01	0.01	0.01	0.01	0.01	0.01	0.01	0.01	0.01	0.01
4930511A02Rik	chr12:11438232-11444812	0.01	0.01	0.01	0.01	0.0170713	0.01	0.01	0.01	0.01	0.01	0.01	0.01	0.01	0.01	0.01	0.01
4930511A08Rik	chr6:93675452-94283917	0.01	0.01	0.144128	0.01	0.01	0.14466	0.01	0.01	0.10748	0.01	0.01	0.01	0.01	0.111756	0.466884	0.01
4930511E03Rik	chr6:94943833-94951545	0.0171914	0.01	0.0148249	0.01	0.01	0.01	0.01	0.01	0.01	0.0210753	0.01	0.01	0.01	0.01	0.01	0.01
4930511M06Rik	chr18:57533825-57731065	4.47877	5.38688	2.1596	5.79788	3.61593	1.90348	2.96199	2.66448	2.93002	1.87844	0.0596438	0.01	0.094773	0.0958798	0.143465	0.0531014
4930512B01Rik	chr12:69746847-69987002	0.01	0.01	0.01	0.11789	0.01	0.01	0.0662916	0.01	0.01	0.0313395	0.01	0.01	0.01	0.01	0.01	0.01
4930512J16Rik	chr6:89269510-89285725	0.01	0.01	0.01	0.01	0.01	0.01	0.01	0.01	0.01	0.01	0.01	0.01	0.01	0.01	0.270917	0.01
4930512M02Rik	chr11:11589222-11627838	0.01	0.01	0.01	0.01	0.01	0.01	0.01	0.01	0.01	0.01	0.01	0.01	0.01	0.01	0.01	0.01
4930513D17Rik	chr5:39461748-39603574	0.01	0.01	0.01	0.01	0.01	0.01	0.01	0.01	0.01	0.01	0.0299567	0.0577575	0.01	0.152706	0.107083	0.01
4930513N10Rik	chr8:95719450-95821728	0.36845	0.323715	0.395272	0.245546	0.401798	FAIL	0.430519	0.41748	0.333072	0.417693	0.0694272	0.212362	0.207609	0.199628	0.0466514	0.0896033
4930513O06Rik	chrX:139086242-139093403	0.01	0.01	0.01	0.01	0.01	0.01	0.01	0.01	0.0555746	0.01	0.01	0.01	0.0529324	0.01	0.01	0.01
4930515B02Rik	chr4:140872692-140878057	0.01	0.01	0.01	0.01	0.01	0.01	0.01	0.01	0.01	0.01	0.01	0.01	0.01	0.01	0.01	0.01
4930515G01Rik	chr5:114773732-114774983	0.483911	0.832876	0.60163	1.46224	1.25506	0.384407	0.32691	0.47292	0.608503	0.708349	0.205886	0.608881	0.397962	0.455361	0.687739	0.444023
4930515G16Rik	chr6:67565233-67565699	0.01	0.01	0.01	0.01	0.01	0.01	0.01	0.01	0.01	0.01	0.01	0.01	0.01	0.01	0.01	0.01
4930515L03Rik	chr2:16918677-17013726	0.01	0.01	0.01	0.01	0.01	0.01	0.01	0.01	0.01	0.01	0.01	0.01	0.01	0.01	0.01	0.01
4930515L19Rik	chrX:46267558-46328911	0.01	0.01	0.01	0.01	0.01	0.01	0.01	0.01	0.01	0.01	0.01	0.01	0.01	0.01	0.01	0.01
4930517E11Rik	chr2:124089968-124667789	0.01	0.01	0.01	0.01	0.01	0.01	0.01	0.01	0.01	0.01	0.01	0.01	0.01	0.01	0.01	0.01
4930517M08Rik	chr17:4634979-4637477	0.01	0.01	0.01	0.01	0.01	0.01	0.01	0.01	0.01	0.01	0.01	0.01	0.01	0.01	0.01	0.01
4930518J21Rik	chr8:56465621-56484968	0.01	0.01	0.01	0.129356	0.01	0.01	0.01	0.01	0.01	0.01	0.01	0.01	0.01	0.01	0.01	0.01
4930518P08Rik	chr13:50753392-50765248	0.01	0.01	0.01	0.01	0.01	0.01	0.01	0.01	0.01	0.01	0.01	0.01	0.01	0.01	0.01	0.01
4930519D14Rik	chr13:30615042-30624258	0.01	0.01	0.01	0.01	0.035336	0.01	0.01	0.01	0.01	0.01	0.01	0.01	0.01	0.01	0.01	0.01
4930519F09Rik	chr10:28921962-28923507	0.0263537	0.01	0.01	0.01	0.01	0.0224591	0.0352801	0.01	0.01	0.01	0.0266304	0.01	0.01	0.01	0.01	0.01
4930519F16Rik	chrX:103232280-103256606	0.0314321	0.01	0.0263682	0.0944772	0.01	0.0988699	0.01	0.0384978	0.0378516	0.154005	0.01	0.01	0.01	0.01	0.01	0.01
4930519F24Rik	chr9:100022299-100034670	0.01	0.01	0.01	0.01	0.01	0.01	0.01	0.01	0.01	0.01	0.01	0.01	0.01	0.01	0.01	0.01
4930519G04Rik	chr5:114853713-114883879	0.01	0.01	0.01	0.01	0.01	0.01	0.01	0.01	0.01	0.01	0.01	0.01	0.01	0.01	0.01	0.01
4930519H02Rik	chr5:15863927-15883766	0.01	0.01	0.01	0.01	0.01	0.01	0.01	0.01	0.01	0.01	0.01	0.01	0.01	0.01	0.01	0.01
4930519K11Rik	chr14:24004990-24005837	0.01	0.01	0.01	0.01	0.01	0.01	0.01	0.01	0.01	0.01	0.01	0.01	0.01	0.01	0.01	0.01
4930520O04Rik	chr9:114368323-114390712	0.188691	0.57629	0.258981	0.518715	0.533438	0.271122	0.050936	0.01	0.0738549	0.0933917	0.01	0.01	0.01	0.01	0.01	0.0504673
4930520P13Rik	chr13:70232821-70248122	0.01	0.01	0.01	0.01	0.01	0.01	0.01	0.01	0.01	0.01	0.01	0.01	0.01	0.01	0.01	0.01
4930521E06Rik	chr1:44551670-44796836	0.01	0.01	0.01	0.01	0.01	0.0319025	0.0531805	0.01	0.01	0.0487006	0.01	0.01	0.01	0.01	0.01	0.01
4930522H14Rik	chr4:109505331-109531297	0.01	0.01	0.01	0.01	0.01	0.01	0.01	0.01	0.01	0.01	0.01	0.01	0.01	0.01	0.01	0.01
4930522O17Rik	chr4:53246195-53251120	0.01	0.01	0.01	0.01	0.01	0.01	0.01	0.01	0.01	0.01	0.01	0.01	0.01	0.01	0.01	0.01
4930523C07Rik	chr1:160044379-160078586	7.68113	9.55559	6.91431	11.2839	8.0136	3.68499	2.58331	3.28217	2.63409	4.26283	6.26278	8.37151	6.90444	13.7332	9.45585	12.3035
4930523O13Rik	chr15:46435865-46496179	0.01	0.01	0.01	0.01	0.01	0.01	0.01	0.01	0.01	0.01	0.01	0.01	0.01	0.01	0.01	0.01
4930524B15Rik	chr11:31965632-31979651	0.01	0.0358284	0.01	0.01	0.01	0.016744	0.0576231	0.0257417	0.01	0.01	0.01	0.01	0.01	0.01	0.01	0.01
4930524B17Rik	chr6:19247898-19278843	0.01	0.01	0.01	0.01	0.01	0.01	0.01	0.01	0.01	0.01	0.01	0.01	0.01	0.01	0.01	0.01
4930524C18Rik	chr14:114831964-114861327	0.01	0.01	0.01	0.01	0.01	0.01	0.01	0.01	0.01	0.01	0.01	0.01	0.01	0.01	0.01	0.01
4930524N10Rik	chrX:154339224-154343392	0.01	0.01	0.01	0.01	0.01	0.01	0.01	0.01	0.01	0.01	0.01	0.01	0.01	0.01	0.01	0.01
4930524O05Rik	chr19:10634232-10665210	0.01	0.01	0.01	0.01	0.01	0.01	0.01	0.01	0.01	0.01	0.01	0.01	0.01	0.01	0.01	0.01
4930524O08Rik	chr9:89826518-89864028	0.01	0.01	0.01	0.01	0.01	0.01	0.01	0.01	0.01	0.01	0.01	0.01	0.01	0.01742	0.01	0.01
4930525C09Rik	chr10:97644067-97967090	0.01	0.01	0.01	0.01	0.01	0.01	0.01	0.01	0.01	0.01	0.01	0.01	0.01	0.01	0.01	0.01
4930525D18Rik	chr9:114341110-114364627	0.01	0.01	0.0394781	0.01	0.01	0.01	0.01	0.01	0.01	0.056888	0.01	0.01	0.01	0.01	0.01	0.01
4930525G20Rik	chr13:67796593-67830985	0.011173	0.01	0.0188935	0.0339122	0.0539183	0.10729	0.120933	0.0680972	0.0408213	0.0136	0.0115233	0.0548154	0.0408593	0.14003	0.0699645	0.140408
4930526H09Rik	chr13:110882410-110908280	0.01	0.01	0.01	0.01	0.0324658	0.01	0.01	0.01	0.01	0.01	0.01	0.01	0.01	0.01	0.01	0.01
4930526I15Rik	chr9:124423250-124424856	0.0970604	0.126167	0.272566	0.345041	0.241078	1.2552	0.269807	0.611596	0.494087	0.811731	1.07685	1.04164	1.69506	3.65507	5.1048	2.8567
4930526L06Rik	chr19:11196816-11299884	0.01	0.01	0.01	0.01	0.01	0.01	0.01	0.01	0.01	0.01	0.01	0.01	0.01	0.01	0.01	0.01
4930527F14Rik	chr14:45543709-45562876	0.01	0.01	0.01	0.01	0.01	0.01	0.01	0.01	0.01	0.01	0.01	0.01	0.01	0.01	0.01	0.01
4930527G23Rik	chr18:29396715-29496416	0.01	0.01	0.01	0.01	0.01	0.01	0.01	0.01	0.01	0.01	0.01	0.01	0.01	0.01	0.01	0.01
4930528A17Rik	chr4:21846326-21876475	0.0410962	0.01	0.01	0.01	0.0204273	0.0319062	0.0276586	0.01	0.012578	0.075146	0.0425537	0.0202991	0.025031	0.0265212	0.182353	0.0505953
4930528D03Rik	chr13:59733649-59737470	0.01	0.01	0.01	0.01	0.01	0.01	0.01	0.01	0.01	0.01	0.01	0.01	0.01	0.01	0.01	0.01
4930528G23Rik	chr6:148659977-148678000	0.01	0.01	0.01	0.01	0.01	0.01	0.01	0.01	0.01	0.01	0.01	0.01	0.01	0.01	0.01	0.01
4930528H21Rik	chr6:4031840-4047584	0.01	0.01	0.01	0.01	0.01	0.01	0.01	0.01	0.01	0.01	0.01	0.01	0.01	0.01	0.01	0.01
4930528P14Rik	chr2:115329265-115344280	0.01	0.01	0.01	0.01	0.01	0.01	0.01	0.01	0.01	0.01	0.01	0.01	0.01	0.01	0.01	0.01
4930529C04Rik	chr3:91071661-91075192	0.01	0.01	0.01	0.01	0.01	0.01	0.01	0.01	0.01	0.01	0.01	0.01	0.01	0.01	0.01	0.01
4930529K09Rik	chr14:86245969-86262042	0.01	0.01	0.01	0.01	0.01	0.01	0.01	0.01	0.01	0.01	0.01	0.01	0.01	0.01	0.01	0.01
4930529L06Rik	chr16:84679788-84685147	0.01	0.01	0.01	0.01	0.01	0.01	0.01	0.01	0.01	0.01	0.01	0.01	0.01	0.01	0.01	0.01
4930532I03Rik	chr10:106470309-106933468	0.01	0.01	0.01	0.01	0.01	0.01	0.01	0.01	0.01	0.01	0.01	0.01	0.01	0.01	0.01	0.01
4930532M18Rik	chr1:154241520-154270416	0.01	0.01	0.01	0.01	0.01	0.01	0.01	0.01	0.01	0.01	0.01	0.01	0.01	0.01	0.01	0.01
4930533B01Rik	chr2:113220186-113716767	0.01	0.01	0.01	0.01	0.01	0.01	0.01	0.01	0.01	0.01	0.01	0.01	0.01	0.01	0.01	0.01
4930533N22Rik	chr7:75030210-75075166	0.01	0.01	0.01	0.01	0.01	0.01	0.01	0.01	0.01	0.01	0.01	0.01	0.01	0.01	0.01	0.01
4930533P14Rik	chr1:96612056-96662573	0.01	0.01	0.01	0.01	0.01	0.01	0.01	0.01	0.01	0.01	0.01	0.01	0.01	0.01	0.01	0.01
4930538K18Rik	chr4:119205054-119218217	0.01	0.01	0.0242751	0.01	0.01	0.0954932	0.0383062	0.0678617	0.0542858	0.138205	0.01	0.0301312	0.01	0.0373693	0.0758611	0.0372002
4930539C22Rik	chr3:134404142-134423635	0.01	0.01	0.01	0.01	0.01	0.01	0.01	0.01	0.01	0.01	0.01	0.01	0.01	0.01	0.01	0.01
4930539E08Rik	chr17:28896394-28915324	0.01	0.0293308	0.01	0.0134837	0.01	0.0242787	0.0229909	0.01	0.0351974	0.0106341	0.01	0.01	0.01	0.307874	0.170475	0.107392
4930539J05Rik	chr3:135436220-135438665	0.118778	0.01	0.01	0.172456	0.01	0.115551	0.01	0.01	0.0822634	0.150309	0.01	0.01	0.01	0.245906	0.01	0.170278
4930539M17Rik	chr3:9061963-9071076	0.01	0.01	0.01	0.01	0.01	0.01	0.01	0.01	0.01	0.01	0.01	0.0601744	0.01	0.01	0.077249	0.01
4930539N22Rik	chr3:13471654-14182287	0.01	0.01	0.01	0.01	0.01	0.01	0.01	0.01	0.01	0.01	0.01	0.01	0.01	0.01	0.01	0.01
4930540M03Rik	chr9:15559863-15641220	0.01	0.01	0.01	0.01	0.01	0.01	0.01	0.01	0.01	0.01	0.01	0.01	0.01	0.01	0.01	0.01
4930542C21Rik	chr16:38017322-38054526	0.01	0.01	0.01	0.01	0.01	0.01	0.01	0.01	0.01	0.01	0.01	0.01	0.01	0.01	0.01	0.01
4930542D17Rik	chr16:50589858-50654166	0.0787374	0.138039	0.01	0.171643	0.0538219	0.0223394	0.107573	0.223815	0.0335278	0.0323925	0.01	0.0272754	0.01	0.01	0.01	0.01
4930543E12Rik	chr7:113100235-113142015	0.01	0.01	0.01	0.01	0.01	0.01	0.0902089	0.0395318	0.01	0.01	0.0344291	0.01	0.01	0.01	0.01	0.01
4930543N07Rik	chr7:138554241-138566994	0.01	0.01	0.01	0.01	0.01	0.01	0.01	0.01	0.01	0.01	0.01	0.01	0.01	0.01	0.01	0.01
4930544D05Rik	chr11:70614882-70619194	0.01	0.01	0.01	0.01	0.01	0.01	0.01	0.01	0.01	0.01	0.01	0.01	0.01	0.01	0.01	0.01
4930544G11Rik	chr6:65952570-65954014	0.01	0.01	0.01	0.01	0.01	0.01	0.01	0.01	0.01	0.01	0.01	0.01	0.01	0.01	0.01	0.01
4930544M13Rik	chr13:114607227-114697822	0.01	0.01	0.01	0.01	0.01	0.01	0.01	0.01	0.01	0.01	0.01	0.0569605	0.01	0.01	0.01	0.01
4930545E07Rik	chr18:17568745-17580990	0.01	0.01	0.01	0.01	0.01	0.01	0.01	0.01	0.01	0.01	0.01	0.01	0.01	0.01	0.01	0.01
4930545H06Rik	chr10:68319064-68321142	0.01	0.01	0.01	0.01	0.01	0.01	0.01	0.01	0.01	0.01	0.01	0.01	0.01	0.01	0.01	0.01
4930545L23Rik	chr2:134786163-135475258	0.01	0.01	0.01	0.01	0.01	0.01	0.01	0.01	0.0188543	0.0375121	0.01	0.01	0.01	0.0708886	0.0197792	0.0777006
4930546C10Rik	chr18:68889486-68951528	0.01	0.01	0.01	0.01	0.01	0.01	0.01	0.01	0.01	0.01	0.01	0.01	0.01	0.01	0.01	0.01
4930546K05Rik	chr9:42182237-42209231	0.01	0.01	0.01	0.01	0.01	0.01	0.01	0.01	0.01	0.01	0.01	0.01	0.01	0.01	0.01	0.01
4930547E08Rik	chr2:103804451-103810622	0.01	0.01	0.01	0.01	0.01	0.01	0.01	0.01	0.01	0.01	0.01	0.01	0.01	0.01	0.01	0.01
4930547E14Rik	chr16:59613320-60605531	0.01	0.01	0.01	0.01	0.01	0.01	0.01	0.01	0.01	0.01	0.01	0.01	0.01	0.01	0.01	0.01
4930548G14Rik	chr15:46623304-46639858	0.01	0.01	0.01	0.01	0.01	0.01	0.01	0.01	0.01	0.01	0.01	0.01	0.01	0.01	0.01	0.01
4930548H24Rik	chr5:31485858-31488262	0.01	0.075464	0.0189038	0.01	0.01	0.021197	0.01	0.0266604	0.01	0.01	0.01	0.0238668	0.01	0.01	0.01	0.01
4930548J01Rik	chr17:4119445-4122102	0.01	0.01	0.01	0.01	0.01	0.01	0.01	0.01	0.01	0.01	0.01	0.01	0.01	0.01	0.01	0.01
4930548K13Rik	chr4:26635819-26705449	0.01	0.01	0.01	0.01	0.01	0.01	0.01	0.01	0.01	0.01	0.01	0.01	0.01	0.01	0.01	0.01
4930549C01Rik	chr4:136610436-136613213	0.01	0.01	0.01	0.01	0.01	0.01	0.01	0.01	0.01	0.01	0.01	0.01	0.01	0.01	0.01	0.01
4930549C15Rik	chr12:26306793-26415262	0.01	0.01	0.01	0.01	0.01	0.01	0.01	0.01	0.01	0.01	0.01	0.01	0.01	0.01	0.01	0.01
4930549G23Rik	chr18:67774875-67799943	0.01	0.127126	0.01	0.01	0.0697297	0.0659318	0.01	0.01	0.01	0.176626	0.01	0.01	0.0888039	0.01	0.294758	0.01
4930550C14Rik	chr9:53405285-53432803	0.897775	1.70872	0.694448	5.3612	2.3101	1.47518	0.942773	1.2594	1.20235	0.807423	0.236989	0.291589	0.157497	0.244217	0.200645	0.574785
4930550C17Rik	chr13:56222223-56243940	0.01	0.01	0.01	0.01	0.01	0.01	0.01	0.01	0.01	0.01	0.01	0.01	0.01	0.01	0.01	0.01
4930550L24Rik	chrX:58911460-58920304	0.01	0.01	0.01	0.01	0.024398	0.01	0.01	0.01	0.01	0.01	0.965001	1.07192	0.730361	1.10386	1.52002	1.10729
4930552N02Rik	chr4:52814603-52828269	0.01	0.01	0.01	0.01	0.01	0.01	0.01	0.01	0.01	0.01	0.01	0.01	0.01	0.01	0.01	0.01
4930552P12Rik	chr19:55640588-55702204	0.01	0.01	0.0146099	0.01	0.01	0.01	0.01	0.01	0.01	0.01	0.01	0.01	0.01	0.0335891	0.0231047	0.01
4930553C11Rik	chr11:39307702-39390225	0.01	0.01	0.01	0.01	0.01	0.01	0.01	0.01	0.01	0.01	0.01	0.01	0.01	0.01	0.01	0.01
4930553E22Rik	chr16:84371142-84375505	0.01	0.01	0.01	0.01	0.01	0.01	0.01	0.01	0.01	0.01	0.01	0.01	0.01	0.01	0.01	0.01
4930554C24Rik	chr9:84774397-84784351	0.01	0.01	0.01	0.01	0.01	0.01	0.01	0.01	0.01	0.01	0.01	0.01	0.01	0.01	0.01	0.01
4930554G24Rik	chr11:14072102-14179041	0.01	0.01	0.01	0.01	0.01	0.01	0.01	0.01	0.01	0.01	0.01	0.01	0.01	0.01	0.01	0.01
4930554H23Rik	chr7:63344691-63444529	0.01	0.01	0.01	0.01	0.01	0.01	0.01	0.01	0.01	0.01	0.01	0.01	0.01	0.01	0.01	0.01
4930554I06Rik	chr19:21104709-21105538	0.01	0.01	0.01	0.392783	0.0851019	0.01	0.01	0.0993346	0.01	0.01	0.01	0.01	0.01	0.01	0.116661	0.230878
4930555B11Rik	chr2:57181830-57188257	0.01	0.01	0.01	0.01	0.01	0.01	0.01	0.0328593	0.01	0.01	0.01	0.01	0.01	0.01	0.166534	0.01
4930555B12Rik	chrX:114926988-114928597	0.01	0.01	0.01	0.01	0.01	0.01	0.01	0.01	0.01	0.01	0.01	0.01	0.01	0.01	0.01	0.01
4930555G01Rik	chr14:5050628-5059243	0.01	0.01	0.01	0.01	0.01	0.01	0.01	0.01	0.01	0.01	0.01	0.01	0.01	0.01	0.01	0.01
4930555G21Rik	chr13:53648584-53650081	0.01	0.01	0.01	0.01	0.01	0.01	0.01	0.01	0.01	0.01	0.01	0.01	0.01	0.01	0.01	0.01
4930555K05Rik	chr13:73206090-73229100	0.01	0.01	0.01	0.01	0.01	0.01	0.01	0.01	0.01	0.01	0.01	0.01	0.01	0.01	0.01	0.01
4930556C24Rik	chr16:85819210-85826772	0.01	0.01	0.01	0.01	0.01	0.01	0.01	0.01	0.01	0.01	0.01	0.01	0.01	0.01	0.01	0.01
4930556G01Rik	chr4:30664595-30855744	0.01	0.01	0.01	0.01	0.01	0.01	0.01	0.01	0.01	0.01	0.090961	0.01	0.0540667	0.01	0.01	0.01
4930556J02Rik	chr14:61492687-61500382	0.01	0.01	0.01	0.01	0.01	0.01	0.01	0.01	0.01	0.01	0.01	0.01	0.01	0.01	0.01	0.01
4930556M19Rik	chr15:10714835-10790123	2.29555	0.957102	0.997161	1.65167	1.28135	0.813243	1.09238	1.2181	1.16999	1.61758	0.973704	0.417762	0.866684	0.815285	0.572753	0.354351
4930556N09Rik	chr10:97035767-97061059	0.01	0.01	0.01	0.01	0.01	0.01	0.01	0.01	0.01	0.01	0.01	0.01	0.01	0.01	0.01	0.01
4930556N13Rik	chr11:88830791-88881395	0.01	0.01	0.01	0.01	0.01	0.01	0.01	0.01	0.01	0.01	0.01	0.01	0.01	0.01	0.01	0.01
4930557A04Rik	chrX:9849702-9850252	0.01	0.01	0.01	0.01	0.01	0.01	0.01	0.01	0.01	0.01	0.01	0.01	0.01	0.01	0.01	0.01
4930557F10Rik	chr13:23276203-23313407	0.01	0.01	0.01	0.01	0.01	0.01	0.01	0.01	0.01	0.01	0.01	0.01	0.01	0.01	0.01	0.01
4930557J02Rik	chr5:34007178-34169526	0.01	0.01	0.01	0.01	0.01	0.01	0.01	0.01	0.01	0.01	0.01	0.01	0.01	0.01	0.01	0.01
4930557K07Rik	chr6:125009237-125049853	0.01	0.01	0.01	0.01	0.01	0.01	0.01	0.01	0.01	0.01	0.01	0.01	0.01	0.01	0.01	0.01
4930558C23Rik	chr3:95386457-95402841	0.01	0.01	0.01	0.01	0.01	0.01	0.01	0.01	0.01	0.01	0.01	0.01	0.01	0.01	0.01	0.01
4930558F17Rik	chr5:11109799-11126455	0.01	0.01	0.01	0.01	0.01	0.01	0.01	0.01	0.01	0.01	0.01	0.01	0.01	0.01	0.01	0.01
4930558G05Rik	chrX:129051523-129067146	0.01	0.01	0.01	0.01	0.01	0.01	0.01	0.01	0.01	0.01	0.01	0.01	0.01	0.01	0.01	0.01
4930558J18Rik	chr1:57359221-57377544	1.58067	1.82269	1.10405	3.67505	2.39307	0.21109	0.704482	0.397469	0.446138	0.327557	0.395014	0.879665	0.304667	0.148062	0.141337	0.165842
4930558K02Rik	chr1:161942088-161979636	0.01	0.01	0.01	0.01	0.01	0.01	0.01	0.01	0.01	0.01	0.01	0.01	0.01	0.01	0.01	0.01
4930559C10Rik	chr12:93416456-93444823	0.01	0.01	0.01	0.01	0.01	0.01	0.01	0.01	0.01	0.01	0.01	0.01	0.01	0.01	0.01	0.01
4930562C15Rik	chr16:4835415-4867691	0.01	0.01	0.01	0.01	0.01	0.01	0.0371068	0.0216779	0.01	0.0114373	0.01	0.01	0.01	0.0123769	0.0256975	0.0386864
4930562F07Rik	chr1:160044379-160078586	0.438714	0.187286	0.0937828	0.735968	0.1605	0.0498844	0.01	0.01	0.01	0.01	0.01	0.01	0.01	0.01	0.01	0.01
4930563D23Rik	chr16:92318762-92321441	0.01	0.01	0.01	0.01	0.01	0.01	0.01	0.01	0.01	0.01	0.01	0.01	0.01	0.01	0.01	0.01
4930563E18Rik	chr18:10706859-10711832	0.01	0.01	0.01	0.01	0.01	0.01	0.01	0.01	0.01	0.01	0.01	0.01	0.01	0.017538	0.0348258	0.0339892
4930563E22Rik	chr11:72211723-72218450	0.210821	0.19169	0.019877	0.348624	0.135779	0.0838342	0.157239	0.238802	0.107635	0.169669	0.0480502	0.0578275	0.0717782	0.0828248	0.0871481	0.102113
4930563F08Rik	chr5:131437681-132542343	0.01	0.01	0.01	0.01	0.01	0.01	0.01	0.01	0.01	0.01	0.01	0.01	0.01	0.01	0.01	0.01
4930563H07Rik	chr6:48986615-48999616	0.01	0.01	0.01	0.01	0.01	0.01	0.01	0.01	0.01	0.01	0.01	0.01	0.01	0.01	0.01	0.01
4930563M20Rik	chr8:116781711-116801412	0.01	0.01	0.01	0.01	0.01	0.01	0.01	0.01	0.01	0.01	0.01	0.01	0.01	0.01	0.01	0.01
4930563M21Rik	chr9:55962588-55980932	0.01	0.01	0.01	0.01	0.01	0.01	0.01	0.01	0.01	0.01	0.01	0.01	0.01	0.01	0.01	0.01
4930564B18Rik	chr14:75642258-75667137	0.01	0.01	0.01	0.01	0.01	0.01	0.01	0.01	0.01	0.01	0.01	0.01	0.01	0.01	0.01	0.01
4930564C03Rik	chr17:44495986-45119284	0.01	0.01	0.01	0.01	0.01	0.01	0.01	0.01	0.01	0.01	0.01	0.01	0.01	0.01	0.01	0.01
4930564D02Rik	chr3:105066843-105078806	0.01	0.01	0.01	0.01	0.01	0.01	0.01	0.01	0.01	0.01	0.01	0.01	0.01	0.01	0.01	0.01
4930565D16Rik	chr3:84349375-84379921	0.01	0.01	0.01	0.01	0.01	0.01	0.01	0.01	0.01	0.01	0.01	0.01	0.01	0.01	0.01	0.01
4930565N06Rik	chr16:36880518-36933085	0.01	0.01	0.01	0.01	0.01	0.01	0.01	0.01	0.01	0.01	0.01	0.01	0.01	0.01	0.01	0.01
4930567H12Rik	chr8:125584637-125616670	0.01	0.01	0.01	0.01	0.01	0.01	0.01	0.01	0.01	0.01	0.01	0.01	0.01	0.01	0.01	0.01
4930567H17Rik	chrX:70393900-70394740	0.01	0.01	0.01	0.01	0.01	0.01	0.01	0.01	0.01	0.01	0.01	0.01	0.01	0.01	0.01	0.01
4930567J20Rik	chr16:71249903-71267176	0.01	0.01	0.01	0.01	0.01	0.01	0.01	0.01	0.01	0.01	0.01	0.01	0.01	0.01	0.01	0.01
4930567K12Rik	chr7:91090785-92449246	0.01	0.01	0.01	0.01	0.01	0.01	0.01	0.01	0.01	0.01	0.01	0.01	0.01	0.01	0.01	0.01
4930567K20Rik	chr10:10686058-11082331	0.01	0.01	0.01	0.01	0.01	0.01	0.01	0.01	0.01	0.01	0.01	0.01	0.01	0.01	0.01	0.01
4930568D16Rik	chr2:35354217-35367729	0.01	0.01	0.01	0.01	0.01	0.01	0.01	0.01	0.01	0.01	0.01	0.01	0.01	0.01	0.01	0.01
4930568E12Rik	chr9:13091266-13105855	0.01	0.01	0.01	0.01	0.01	0.01	0.01	0.01	0.01	0.01	0.01	0.01	0.01	0.01	0.01	0.01
4930568G15Rik	chr1:165066616-165091930	0.01	0.01	0.01	0.01	0.01	0.01	0.01	0.01	0.01	0.01	0.01	0.01	0.01	0.01	0.01	0.01
4930570G19Rik	chr3:156546752-156561746	0.01	0.01	0.01	0.01	0.01	0.01	0.01	0.01	0.01	0.01	0.01	0.01	0.01	0.01	0.01	0.01
4930571K23Rik	chr7:125368860-125371013	0.01	0.01	0.01	0.01	0.01	0.01	0.01	0.01	0.01	0.01	0.01	0.01	0.01	0.01	0.01	0.01
4930571O06Rik	chr8:113517281-113550808	0.01	0.01	0.01	0.01	0.01	0.01	0.01	0.01	0.01	0.01	0.01	0.01	0.01	0.01	0.01	0.01
4930572K03Rik	chr5:127170564-127184356	0.01	0.01	0.01	0.01	0.01	0.01	0.01	0.01	0.01	0.01	0.01	0.01	0.01	0.01	0.01	0.01
4930572O03Rik	chr5:15652287-15657059	0.01	0.01	0.01	0.01	0.01	0.01	0.01	0.01	0.01	0.01	0.01	0.01	0.01	0.01	0.01	0.01
4930572O13Rik	chr14:25139794-25143241	0.01	0.01	0.01	0.01	0.01	0.0507798	0.01	0.01	0.0770744	0.01	0.01	0.01	0.01	0.01	0.01	0.01
4930573O16Rik	chr2:52136646-52338798	0.01	0.01	0.01	0.01	0.01	0.01	0.01	0.01	0.01	0.01	0.01	0.01	0.01	0.01	0.01	0.01
4930577N17Rik	chr3:51252719-51340644	0.792585	0.367199	0.577785	0.497365	0.684338	1.28572	0.930412	0.848037	1.15754	0.963094	0.39401	0.896267	0.298609	0.806619	0.587981	0.46748
4930578C19Rik	chrX:18418426-18461274	0.01	0.01	0.01	0.01	0.01	0.01	0.01	0.0541205	0.0145582	0.01	0.01	0.01	0.01	0.209146	0.0304748	0.238767
4930578E11Rik	chr18:29396715-29496416	0.01	0.01	0.01	0.01	0.01	0.01	0.01	0.01	0.01	0.01	0.01	0.01	0.01	0.01	0.01	0.01
4930578I06Rik	chr14:63971121-63987780	0.01	0.01	0.01	0.01	0.01	0.01	0.01	0.01	0.01	0.01	0.01	0.01	0.01	0.0276584	0.01	0.01
4930578M01Rik	chr15:98985964-98989281	0.0543093	0.277435	0.0929915	0.0856241	0.0547141	0.131086	0.01	0.128386	0.102995	0.0661206	0.01	0.01	0.01	0.01	0.01	0.01
4930578N18Rik	chr16:76122612-76156086	0.01	0.01	0.01	0.01	0.01	0.01	0.01	0.01	0.01	0.01	0.01	0.01	0.01	0.01	0.01	0.01
4930579F01Rik	chr3:138164134-138186713	0.01	0.01	0.01	0.01	0.01	0.01	0.01	0.01	0.01	0.01	0.01	0.01	0.01	0.0150316	0.01	0.0615121
4930579G18Rik	chr14:54642160-54690742	0.01	0.01	0.01	0.0727369	0.0237916	0.0215666	0.01	0.01	0.0154776	0.01	0.01	0.0258308	0.01	0.01	0.01	0.0325644
4930579G24Rik	chr3:79629078-79632819	15.5138	39.4177	18.7766	46.1502	33.4924	7.26946	12.1627	11.6757	11.606	9.3112	7.10236	11.33	9.27687	3.52085	4.63334	3.23475
4930579H20Rik	chr10:26981284-27616942	0.01	0.01	0.01	0.01	0.01	0.01	0.01	0.01	0.01	0.01	0.01	0.01	0.01	0.01	0.01	0.01
4930579J19Rik	chr13:38345715-38499728	0.01	0.01	0.01	0.01	0.01	0.01	0.01	0.01	0.01	0.01	0.01	0.01	0.01	0.01	0.01	0.01
4930579K19Rik	chr9:98562459-98563611	0.139147	0.149207	0.01	0.549202	0.354868	0.249203	0.125358	0.01	0.198045	0.50745	0.191282	0.527271	0.338157	0.976641	2.57451	1.35629
4930579P08Rik	chr10:116729252-116739760	0.01	0.01	0.01	0.01	0.01	0.01	0.01	0.01	0.01	0.01	0.01	0.01	0.01	0.01	0.01	0.01
4930581F22Rik	chr9:35046578-35175987	0.347311	0.440897	0.0915533	0.635742	0.325023	0.14036	0.448432	0.505511	0.26376	0.207026	0.526999	0.904172	0.753842	0.539155	0.188461	0.457843
4930583K01Rik	chr7:118243906-118245551	0.01	0.01	0.123003	0.01	0.01	0.01	0.01	0.01	0.01	0.0576553	0.01	0.0478611	0.01	0.031384	0.01	0.01
4930583P06Rik	chr2:124089968-124667789	0.01	0.01	0.01	0.01	0.01	0.01	0.01	0.01	0.01	0.01	0.01	0.01	0.01	0.01	0.01	0.01
4930584F24Rik	chr5:26460069-26493314	0.01	0.01	0.01	0.01	0.01	0.01	0.01	0.01	0.01	0.01	0.01	0.01	0.01	0.01	0.01	0.01
4930586N03Rik	chr13:23313524-23385799	0.01	0.01	0.01	0.01	0.01	0.01	0.01	0.01	0.01	0.01	0.01	0.01	0.01	0.01	0.01	0.01
4930587E11Rik	chr6:102163305-102464667	0.01	0.01	0.01	0.01	0.01	0.01	0.01	0.01	0.01	0.01	0.01	0.01	0.01	0.01	0.01	0.01
4930590J08Rik	chr6:91904232-91950725	0.01	0.01	0.01	0.01	0.01	0.01	0.01	0.01	0.01	0.01	0.339412	0.0596298	0.178498	0.0220342	0.0304074	0.0305301
4930590L20Rik	chr1:140246256-140656402	0.01	0.01	0.01	0.01	0.01	0.01	0.01	0.01	0.01	0.01	0.01	0.01	0.01	0.01	0.01	0.01
4930591A17Rik	chr2:179414935-179416880	0.01	0.01	0.01	0.01	0.01	0.01	0.01	0.01	0.01	0.01	0.01	0.01	0.01	0.01	0.01	0.01
4930591E09Rik	chr10:38175773-38181903	0.01	0.01	0.01	0.01	0.01	0.01	0.01	0.01	0.01	0.01	0.01	0.01	0.01	0.01	0.01	0.01
4930592A05Rik	chr15:33083128-33653436	0.01	0.01	0.01	0.01	0.01	0.01	0.01	0.01	0.01	0.01	0.01	0.01	0.01	0.01	0.01	0.01
4930592I03Rik	chr18:82910878-83005314	0.01	0.01	0.01	0.01	0.01	0.01	0.01	0.01	0.01	0.01	0.01	0.01	0.01	0.01	0.01	0.01
4930593A02Rik	chr3:58692588-58788524	0.01	0.01	0.01	0.01	0.01	0.01	0.01	0.01	0.01	0.01	0.01	0.01	0.01	0.01	0.01	0.01
4930593C16Rik	chr9:120924454-120930802	0.01	0.01	0.01	0.01	0.01	0.01	0.01	0.01	0.01	0.01	0.01	0.01	0.01	0.01	0.01	0.01
4930594C11Rik	chr1:37439339-37541016	0.0129415	0.01	0.01	0.03851	0.01	0.01	0.01	0.01	0.0394332	0.01576	0.01	0.01	0.01	0.01	0.01	0.01
4930594O21Rik	chr3:37609890-37615276	0.01	0.01	0.01	0.01	0.01	0.01	0.01	0.01	0.01	0.01	0.01	0.01	0.01	0.01	0.01	0.01
4930595D18Rik	chr12:111159849-111267155	0.01	0.01	0.01	0.01	0.01	0.01	0.01	0.01	0.01	0.01	0.01	0.01	0.01	0.01	0.01	0.01
4930595M18Rik	chrX:81419574-81458122	0.01	0.01	0.01	0.01	0.01	0.01	0.01	0.01	0.01	0.01	0.01	0.01	0.01	0.01	0.01	0.01
4930596D02Rik	chr14:35809485-35811978	0.01	0.01	0.01	0.01	0.01	0.01	0.01	0.01	0.01	0.01	0.01	0.01	0.01	0.01	0.01	0.01
4930596I21Rik	chr1:138963708-139176042	0.01	0.01	0.01	0.01	0.01	0.0941344	0.01	0.01	0.01	0.01	0.01	0.01	0.01	0.01	0.01	0.01
4930597A21Rik	chr11:44586316-44591229	0.01	0.01	0.01	0.01	0.01	0.01	0.01	0.01	0.01	0.0848544	0.01	0.01	0.01	0.01	0.01	0.01
4930597G03Rik	chr14:51317334-51345489	0.01	0.01	0.01	0.01	0.01	0.01	0.01	0.01	0.01	0.01	0.01	0.01	0.01	0.01	0.01	0.01
4930598F16Rik	chr1:95701183-95716518	0.01	0.01	0.01	0.01	0.01	0.01	0.01	0.01	0.01	0.01	0.01	0.01	0.01	0.01	0.01	0.01
4930599N23Rik	chr6:39118472-39206773	0.01	0.01	0.01	0.01	0.01	0.01	0.01	0.01	0.0366469	0.01	0.01	0.01	0.01	0.036201	0.01	0.01
4931402G19Rik	chr2:120355308-120504919	0.01	0.01	0.01	0.01	0.01	0.01	0.01	0.01	0.01	0.01	0.01	0.01	0.01	0.01	0.01	0.01
4931403E22Rik	chr19:26605159-26823907	0.01	0.01	0.01	0.01	0.01	0.01	0.01	0.01	0.01	0.01	0.01	0.01	0.01	0.01	0.01	0.01
4931403G20Rik	chr12:69746847-69987002	0.01	0.01	0.01	0.01	0.01	0.01	0.01	0.01	0.01	0.01	0.01	0.01	0.01	0.01	0.01	0.01
4931406B18Rik	chr7:43492043-43505938	0.01	0.01	0.01	0.01	0.01	0.01	0.01	0.01	0.01	0.0121906	0.01	0.01	0.01	0.01	0.01	0.01
4931406C07Rik	chr9:15283336-15357788	13.572	14.321	9.74871	17.3172	15.6132	13.3824	13.9836	14.5509	15.1856	14.7511	12.9964	9.92836	14.0884	18.6487	17.0291	19.6234
4931406H21Rik	chr14:25459184-25666747	0.0202033	0.01	0.01	0.01	0.01	0.0180576	0.0136821	0.01	0.0200722	0.01	0.01	0.011095	0.0125992	0.01	0.01	0.0138537
4931406P16Rik	chr7:34236713-34285609	8.93516	3.74276	8.54896	3.54448	4.49409	10.6579	12.3786	12.8221	10.2394	12.6751	15.4854	8.09968	11.3725	9.43334	4.05625	9.19229
4931408C20Rik	chr1:26681800-26687460	0.01	0.01	0.01	0.01	0.01	0.01	0.01	0.01	0.01	0.01	0.01	0.01	0.01	0.01	0.01	0.01
4931408D14Rik	chr19:37258425-37264095	0.068074	0.137056	0.163145	0.104211	0.149821	0.0466375	0.0368965	0.0488274	0.0351986	0.0502687	4.26311	2.15275	4.85531	1.56477	1.76524	1.54678
4931409K22Rik	chr5:24543433-24555469	0.01	0.01	0.01	0.0196552	0.01	0.01	0.01	0.01	0.01	0.01	0.01	0.01	0.01	0.01	0.01	0.01
4931414P19Rik	chr14:54583662-54605908	3.78541	2.39473	2.92263	2.76143	2.23007	2.68401	3.14573	2.48058	3.47374	2.80889	2.35064	2.019	2.62006	3.6399	3.68933	4.60432
4931417E11Rik	chr6:73436964-73471021	0.01	0.01	0.01	0.01	0.01	0.01	0.01	0.01	0.01	0.01	0.01	0.01	0.01	0.01	0.01	0.01
4931419H13Rik	chr3:55055241-55084002	0.01	0.01	0.01	0.01	0.01	0.01	0.01	0.01	0.01	0.01	0.01	0.01	0.01	0.01	0.01	0.01
4931420L22Rik	chr16:71131075-71139029	0.01	0.01	0.01	0.01	0.01	0.01	0.01	0.01	0.01	0.01	0.01	0.01	0.01	0.01	0.01	0.01
4931423N10Rik	chr2:23207475-23267129	0.01	0.0314978	0.01	0.01	0.0185704	0.01	0.01	0.01	0.01	0.01	0.01	0.0189756	0.01	0.01	0.01	0.01
4931428F04Rik	chr8:105276446-105289528	2.20033	1.44329	3.14298	1.2276	1.26958	2.73933	3.78772	3.98833	2.57922	2.83509	0.486578	0.941764	0.982968	1.22846	1.29437	0.997227
4931428L18Rik	chr1:31141077-31222656	0.01	0.01	0.01	0.01	0.01	0.01	0.01	0.01	0.01	0.01	0.0406873	0.0426557	0.0978476	0.0260242	0.103283	0.103741
4931429I11Rik	chr9:40894848-40964112	0.01	0.01	0.01	0.01	0.01	0.01	0.01	0.01	0.01	0.01	0.01	0.01	0.01	0.01	0.01	0.0137091
4931429L15Rik	chr9:46303360-46319986	0.01	0.01	0.01	0.01	0.01	0.01	0.01	0.01	0.01	0.01	0.01	0.01	0.01	0.01	0.01	0.01
4931429P17Rik	chr13:47960329-48018608	0.01	0.01	0.01	0.01	0.01	0.01	0.01	0.01	0.01	0.01	0.01	0.01	0.01	0.01	0.01	0.01
4931430N09Rik	chr6:118587239-119221614	0.01	0.01	0.01	0.01	0.01	0.01	0.01	0.01	0.01	0.01	0.01	0.01	0.01	0.01	0.01	0.01
4931431B13Rik	chr7:128173945-128206366	0.01	0.01	0.01	0.01	0.01	0.01	0.01	0.01	0.01	0.01	0.01	0.01	0.01	0.01	0.01	0.01
4931431C16Rik	chr5:35581226-35613801	0.01	0.01	0.01	0.0227996	0.01	0.01	0.01	0.01	0.01	0.0544128	0.01	0.01	0.01	0.01	0.01	0.01
4931431F19Rik	chr7:104127912-104129823	0.01	0.01	0.01	0.01	0.01	0.01	0.01	0.01	0.01	0.01	0.01	0.01	0.01	0.01	0.01	0.01
4931440F15Rik	chr11:29692897-30026033	0.0138086	0.01	0.0121465	0.01	0.01	0.01	0.01	0.0159688	0.01	0.01	0.0138987	0.01	0.01	0.0367383	0.0200709	0.0199254
4931440J10Rik	chr14:62663666-62830126	0.0432352	0.01	0.01	0.01	0.0432201	0.01	0.01	0.01	0.01	0.01	0.01	0.01	0.01	0.01	0.01	0.01
4931440P22Rik	chr3:65527484-65555518	0.162801	0.230268	0.226127	0.272261	0.0924787	0.38768	0.01	0.0458633	0.0322295	0.158763	0.01	0.100569	0.154456	0.110384	0.200714	0.252865
4932411E22Rik	chr11:89390222-89418948	0.01	0.01	0.01	0.01	0.01	0.01	0.01	0.01	0.01	0.01	0.01	0.01	0.01	0.01	0.01	0.0208308
4932411N23Rik	chrX:126812461-126834004	0.01	0.01	0.01	0.01	0.01	0.01	0.01	0.01	0.01	0.01	0.01	0.01	0.01	0.01	0.01	0.01
4932412D23Rik	chr16:42725701-42875762	0.01	0.01	0.01	0.01	0.01	0.01	0.01	0.01	0.01	0.01	0.01	0.01	0.01	0.01	0.01	0.01
4932413F04Rik	chr9:103482935-103761837	0.01	0.01	0.01	0.01	0.01	0.01	0.01	0.01	0.01	0.01	0.01	0.01	0.01	0.01	0.01	0.01
4932414J04Rik	chr11:21494729-21511180	0.01	0.01	0.01	0.01	0.01	0.01	0.01	0.01	0.01	0.01	0.01	0.01	0.01	0.01	0.01	0.01
4932414N04Rik	chr2:68657883-68748465	0.01	0.01	0.01	0.01	0.01	0.01	0.01	0.01	0.01	0.01	0.01	0.01	0.01	0.01	0.01	0.01
4932415M13Rik	chr17:53716508-53733843	0.01	0.01	0.01	0.01	0.01	0.01	0.01	0.01	0.01	0.01	0.01	0.01	0.01	0.01	0.01	0.01
4932416H05Rik	chr2:129798368-129832285	1.24852	0.456884	0.675218	0.976708	0.943291	1.67003	1.20002	1.21011	1.64133	1.93038	0.731805	0.616194	0.84109	1.18659	1.17672	1.21983
4932416K20Rik	chr8:104795236-104798792	0.01	0.01	0.01	0.01	0.01	0.01	0.01	0.01	0.01	0.01	0.01	0.01	0.01	0.01	0.01	0.01
4932418E24Rik	chr2:26271646-26294557	0.01	0.01	0.01	0.01	0.01	0.01	0.01	0.01	0.01	0.0147405	0.01	0.01	0.01	0.0320937	0.01	0.0349598
4932429P05Rik	chrX:89752267-89755491	0.01	0.01	0.01	0.01	0.01	0.01	0.01	0.01	0.01	0.01	0.01	0.01	0.01	0.01	0.01	0.01
4932435O22Rik	chr11:114344525-114757886	0.01	0.01	0.01	0.01	0.01	0.01	0.01	0.01	0.01	0.01	0.01	0.01	0.01	0.01	0.01	0.01
4932438A13Rik	chr3:36863105-37053033	4.65154	1.19879	3.44939	1.45244	1.16259	2.32973	5.81196	6.6749	2.87891	4.015	5.32013	3.6645	4.69924	4.1352	0.750192	4.76726
4932438H23Rik	chr16:91053934-91069145	0.01	0.01	0.01	0.01	0.01	0.01	0.01	0.01	0.01	0.0196989	0.01	0.01	0.01	0.454926	0.276106	0.332067
4932441J04Rik	chr5:57570083-57717919	0.01	0.01	0.01	0.0806633	0.01	0.082794	0.01	0.128145	0.0634897	0.0641053	0.01	0.01	0.01	0.01	0.01	0.01
4932443I19Rik	chr8:13705888-13743066	0.01	0.01	0.01	0.01	0.01	0.01	0.01	0.01	0.01	0.01	0.01	0.01	0.01	0.01	0.01	0.01
4932702P03Rik	chr13:24905599-24939049	0.01	0.01	0.01	0.01	0.01	0.01	0.01	0.01	0.01	0.01	0.01	0.01	0.01	0.0445053	0.01	0.01
4933400A11Rik	chrX:169685198-169990797	0.01	0.01	0.01	0.01	0.01	0.01	0.01	0.01	0.01	0.01	0.01	0.01	0.01	0.01	0.01	0.01
4933400B14Rik	chr17:89320226-89327333	0.01	0.01	0.01	0.01	0.01	0.01	0.01	0.01	0.01	0.01	0.01	0.01	0.01	0.01	0.01	0.01
4933400C23Rik	chr9:92718715-92795711	0.01	0.01	0.01	0.01	0.01	0.01	0.01	0.01	0.01	0.01	0.01	0.01	0.01	0.01	0.01	0.01
4933400F21Rik	chr1:89454810-89895282	0.01	0.01	0.01	0.01	0.01	0.01	0.01	0.01	0.01	0.01	0.01	0.01	0.01	0.01	0.01	0.01
4933400L20Rik	chr8:103603798-103680382	0.01	0.01	0.01	0.01	0.01	0.01	0.01	0.01	0.01	0.01	0.01	0.01	0.01	0.01	0.01	0.01
4933401B06Rik	chrX:107542581-107543800	0.01	0.01	0.01	0.01	0.01	0.01	0.01	0.01	0.01	0.01	0.01	0.01	0.01	0.01	0.01	0.01
4933401D09Rik	chr17:15631787-15641102	0.01	0.01	0.01	0.01	0.01	0.01	0.01	0.0303506	0.01	0.01	0.01	0.01	0.01	0.01	0.01	0.01
4933401H06Rik	chr3:135825278-135888572	0.01	0.01	0.01	0.01	0.01	0.01	0.01	0.01	0.01	0.01	0.01	0.01	0.01	0.01	0.01	0.01
4933402C06Rik	chr7:40674736-40691260	0.01	0.01	0.01	0.01	0.01	0.01	0.01	0.01	0.01	0.01	0.01	0.01	0.01	0.01	0.01	0.01
4933402D24Rik	chr1:63754908-63769267	0.0201486	0.0339709	0.0172157	0.153985	0.0198922	0.0175197	0.01	0.01	0.0129581	0.01	0.0206981	0.01	0.01	0.01	0.01	0.01
4933402E13Rik	chrX:62283498-62292078	0.01	0.01	0.01	0.01	0.01	0.01	0.01	0.01	0.01	0.01	0.213815	0.154576	0.114818	0.0380356	0.01	0.01
4933402J07Rik	chr8:87563906-87589197	0.01	0.01	0.01	0.01	0.01	0.01	0.01	0.01	0.01	0.01	0.01	0.01	0.01	0.01	0.01	0.01
4933402J10Rik	chr5:59963118-59986002	0.01	0.01	0.01	0.01	0.01	0.01	0.01	0.01	0.01	0.01	0.01	0.01	0.01	0.01	0.01	0.01
4933402J15Rik	chr14:74355526-74369741	0.01	0.01	0.01	0.01	0.01	0.01	0.01	0.01	0.01	0.01	0.01	0.01	0.01	0.01	0.01	0.01
4933402N03Rik	chr7:131138346-131146283	0.01	0.01	0.01	0.01	0.01	0.01	0.01	0.01	0.01	0.01	0.01	0.01	0.01	0.0212481	0.01	0.01
4933402N22Rik	chr5:11918042-11922804	0.01	0.01	0.01	0.01	0.01	0.01	0.01	0.01	0.01	0.01	0.01	0.01	0.01	0.01	0.01	0.01
4933402P03Rik	chr11:69816565-69818440	0.01	0.01	0.01	0.01	0.01	0.01	0.01	0.01	0.01	0.01	0.01	0.01	0.01	0.01	0.01	0.01
4933403O08Rik	chrX:112239048-112243852	0.01	0.01	0.01	0.01	0.01	0.01	0.01	0.01	0.01	0.01	0.01	0.01	0.01	0.01	0.01	0.01
4933404G15Rik	chr16:16707686-16718121	0.01	0.01	0.01	0.01	0.01	0.01	0.01	0.01	0.01	0.01	0.01	0.01	0.01	0.01	0.01	0.01
4933404K08Rik	chr13:23276203-23313407	0.01	0.01	0.01	0.01	0.01	0.01	0.01	0.01	0.01	0.01	0.01	0.01	0.01	0.01	0.01	0.01
4933404K13Rik	chr10:43825906-43833301	0.01	0.01	0.01	0.01	0.01	0.01	0.01	0.01	0.01	0.01	0.01	0.01	0.01	0.312443	0.292259	0.0726946
4933404O12Rik	chr5:136919145-136937109	2.2821	0.51911	1.51166	0.626473	0.653278	0.630409	1.298	1.31487	1.19255	1.13696	0.182116	0.476594	0.154463	0.244591	0.12633	0.453515
4933405D12Rik	chr3:122882591-122924116	0.13433	0.01	0.01	0.546256	0.138744	0.0602145	0.0912378	0.161195	0.01	0.01	0.01	0.01	0.0839716	0.0451935	0.01	0.01
4933405E24Rik	chr11:54177771-54213288	0.01	0.01	0.01	0.01	0.01	0.01	0.01	0.01	0.01	0.01	0.01	0.01	0.01	0.01	0.01	0.01
4933405L10Rik	chr8:105708302-105710168	0.0386251	0.138088	0.102459	0.249219	0.205485	0.01	0.0527781	0.01	0.01	0.151121	0.0399967	0.01	0.01	0.0542354	0.237834	0.116182
4933405O20Rik	chr7:49975349-50863289	0.01	0.01	0.01	0.01	0.01	0.01	0.01	0.01	0.01	0.01	0.01	0.01	0.01	0.01	0.01	0.01
4933406C10Rik	chr12:32919383-32953789	0.01	0.0376939	0.0188602	0.0687552	0.01	0.01	0.030189	0.0269056	0.0578741	0.01	0.01	0.01	0.027303	0.0150681	0.01	0.01
4933406D12Rik	chr2:146542930-146546108	0.01	0.01	0.01	0.01	0.01	0.01	0.01	0.01	0.01	0.01	0.01	0.01	0.01	0.01	0.01	0.01
4933406F09Rik	chr14:7412472-7422685	0.01	0.01	0.01	0.01	0.01	0.01	0.01	0.01	0.01	0.01	0.01	0.01	0.01	0.0369738	0.01	0.01
4933406G16Rik	chr11:19065274-19075740	0.0243303	0.01	0.01	0.01	0.01	0.0662366	0.0330026	0.01	0.0318178	0.030212	0.01	0.01	0.01	0.01	0.01	0.01
4933406I18Rik	chr7:114315478-114415161	0.0465362	0.01	0.01	0.01	0.01	0.0871924	0.01	0.01	0.0868652	0.0598273	0.01	0.01	0.01	0.01	0.01	0.01
4933406J08Rik	chr2:122186271-122206393	0.01	0.01	0.01	0.01	0.01	0.01	0.0273307	0.01	0.01	0.01	0.01	0.01	0.01	0.01	0.0239806	0.01
4933406J10Rik	chr7:82648613-82777852	0.01	0.01	0.01	0.01	0.01	0.01	0.01	0.01	0.01	0.01	0.01	0.01	0.01	0.01	0.01	0.01
4933406K04Rik	chr12:106685606-106716324	0.01	0.01	0.01	0.01	0.01	0.01	0.01	0.01	0.01	0.01	0.01	0.01	0.01	0.01	0.01	0.01
4933406M09Rik	chr1:134385939-134390983	0.01	0.01	0.01	0.01	0.01	0.01	0.01	0.01	0.01	0.01	0.01	0.01	0.01	0.01	0.01	0.01
4933407E24Rik	chr4:124569178-124575538	0.01	0.01	0.01	0.01	0.01	0.01	0.01	0.01	0.01	0.01	0.01	0.01	0.01	0.01	0.01	0.01
4933407G14Rik	chr10:75449509-75463104	0.01	0.01	0.01	0.01	0.01	0.01	0.01	0.01	0.01	0.01	0.01	0.01	0.01	0.01	0.01	0.01
4933407I05Rik	chr9:51914428-51927003	0.01	0.01	0.01	0.01	0.01	0.01	0.01	0.01	0.01	0.01	0.01	0.01	0.01	0.01	0.01	0.01
4933407K13Rik	chrX:75725457-75764699	1.00271	0.530625	0.67027	0.503404	0.415833	0.350476	1.15634	1.20389	0.410006	0.326191	0.342363	0.428973	0.532014	0.393492	0.0433079	0.430196
4933407L21Rik	chr1:85928482-85931756	0.01	0.01	0.01	0.01	0.01	0.01	0.01	0.01	0.01	0.01	0.01	0.01	0.01	0.417263	0.887526	0.537485
4933408B17Rik	chr18:34579845-34597468	0.101926	0.0243358	0.0983577	0.0682303	0.0427619	0.120344	0.0199409	0.308198	0.0462258	0.0554526	0.0612202	0.083024	0.0900775	0.0887953	0.01	0.110945
4933408J17Rik	chr10:93540631-93605245	0.024186	0.01	0.01	0.01	0.0240559	0.0202776	0.0325772	0.028506	0.0152738	0.01	0.0244937	0.01	0.01	0.01	0.01	0.01
4933408N05Rik	chr8:114205639-114374070	0.01	0.01	0.01	0.01	0.01	0.01	0.01	0.01	0.01	0.01	0.01	0.01	0.01	0.01	0.01	0.01
4933409G03Rik	chr2:68582412-68616463	0.01	0.01	0.01	0.01	0.01	0.01	0.01	0.01	0.01	0.01	0.01	0.01	0.01	0.01	0.01	0.01
4933409K07Rik	chr4:41889794-42462993	0.01	0.01	0.01	0.01	0.01	0.01	0.01	0.01	0.01	0.01	0.01	0.01	0.01	0.01	0.01	0.01
4933411E08Rik	chr10:117925458-117948307	0.01	0.01	0.01	0.01	0.01	0.01	0.01	0.01	0.01	0.01	0.01	0.01	0.01	0.01	0.01	0.01
4933411G06Rik	chr10:51756173-51757194	0.01	0.01	0.01	0.01	0.01	0.01	0.01	0.01	0.01	0.01	0.01	0.01	0.01	0.01	0.01	0.01
4933411K16Rik	chr19:42045850-42070939	0.0798025	0.01	0.0936509	0.01	0.01	0.079646	0.108272	0.186337	0.01	0.01	0.0268992	0.0312452	0.0664055	0.0538599	0.01	0.193701
4933412E12Rik	chr10:116950561-116963279	12.1081	10.1667	6.19285	14.0856	12.6792	21.6947	15.7567	17.6131	21.02	19.1548	1.95681	1.95023	2.49496	6.4785	5.45704	6.60703
4933412E24Rik	chr15:60014865-60016618	0.01	0.01	0.01	0.01	0.01	0.01	0.01	0.01	0.01	0.01	0.01	0.01	0.01	0.01	0.01	0.01
4933412O06Rik	chr13:15781663-15802630	0.01	0.01	0.01	0.052792	0.0334581	0.01	0.01	0.01	0.01	0.04389	0.01	0.01	0.01	0.01	0.01	0.01
4933413G19Rik	chr6:128362993-128385144	0.0366718	0.01	0.01	0.01	0.01	0.01	0.0999354	0.01	0.01	0.0460064	0.112675	0.01	0.137512	0.01	0.01	0.01
4933413J09Rik	chr14:26357546-26400456	0.01	0.01	0.01	0.01	0.01	0.01	0.01	0.01	0.01	0.01	0.01	0.01	0.01	0.01	0.01	0.01
4933413L06Rik	chr13:117602319-117981028	0.01	0.01	0.01	0.01	0.01	0.01	0.01	0.01	0.01	0.01	0.01	0.01	0.01	0.01	0.01	0.01
4933415F23Rik	chr1:23100473-23102253	0.01	0.01	0.01	0.01	0.01	0.01	0.01	0.01	0.01	0.01	0.01	0.01	0.01	0.01	0.01	0.01
4933416C03Rik	chr10:116018362-116274929	0.01	0.01	0.01	0.01	0.01	0.01	0.01	0.01	0.01	0.01	0.01	0.01	0.01	0.01	0.01	0.01
4933416E03Rik	chr2:159947340-159981289	0.01	0.01	0.01	0.01	0.01	0.01	0.01	0.01	0.01	0.01	0.01	0.01	0.01	0.01	0.01	0.01
4933416I08Rik	chrX:53686490-53691332	0.01	0.01	0.01	0.01	0.01	0.01	0.01	0.01	0.01	0.01	0.01	0.01	0.01	0.01	0.01	0.01
4933416M06Rik	chr13:101254318-101293396	0.01	0.01	0.01	0.01	0.01	0.01	0.01	0.01	0.01	0.01	0.01	0.01	0.01	0.01	0.01	0.01
4933416M07Rik	chr8:27138772-27174646	0.01	0.01	0.01	0.01	0.01	0.01	0.01	0.01	0.01	0.01	0.01	0.01	0.01	0.01	0.0381047	0.01
4933417A18Rik	chr13:34924408-34963809	0.01	0.01	0.01	0.01	0.01	0.01	0.01	0.01	0.01	0.01	0.01	0.01	0.01	0.01	0.01	0.01
4933417D19Rik	chr8:123232257-123254175	0.165526	0.174977	0.144187	0.576458	0.275247	0.751361	0.761504	0.428464	0.647128	0.202773	0.0337116	0.0381745	0.01	0.0890258	0.140341	0.01
4933417E11Rik	chr1:71958997-72005195	0.0996856	0.173161	0.01	0.466607	0.132568	0.295267	0.314147	0.397193	0.233719	0.202694	0.01	0.01	0.01	0.0223466	0.01	0.01
4933417G07Rik	chr3:55625197-56183701	0.01	0.01	0.01	0.01	0.0417507	0.01	0.01	0.01	0.0276648	0.01	0.01	0.01	0.01	0.01	0.01	0.01
4933417O13Rik	chr7:143107253-143427042	0.01	0.01	0.01	0.01	0.01	0.01	0.01	0.01	0.01	0.01	0.01	0.01	0.01	0.01	0.01	0.0349487
4933421I07Rik	chr7:42445461-42448080	0.01	0.01	0.01	0.01	0.01	0.01	0.01	0.01	0.01	0.01	0.01	0.01	0.01	0.01	0.01	0.01
4933421O10Rik	chr4:33027138-33031323	0.988785	0.465133	0.431781	1.12542	0.762017	1.06629	1.12892	1.12349	0.996821	1.4701	0.689847	0.601401	0.648508	1.32493	1.01628	1.49259
4933422A05Rik	chr9:35281104-35285423	0.01	0.0964284	0.0235875	0.01	0.0560544	0.0494699	0.0742462	0.0669049	0.01	0.01	0.01	0.0297027	0.0342571	0.0188727	0.01	0.01
4933424G05Rik	chr18:14968684-15151446	0.01	0.01	0.01	0.01	0.01	0.01	0.01	0.01	0.01	0.01	0.01	0.01	0.01	0.0431226	0.141217	0.01
4933424G06Rik	chr1:36714537-36757960	0.01	0.01	0.01	0.01	0.0355201	0.01	0.01	0.0435663	0.0239206	0.01	0.0369105	0.01	0.01	0.01	0.01	0.01
4933425B07Rik	chr14:46602805-46637423	0.01	0.01	0.01	0.01	0.01	0.01	0.01	0.01	0.01	0.01	0.01	0.01	0.01	0.01	0.01	0.01
4933425L06Rik	chr13:105082121-105121782	0.01	0.01	0.01	0.01	0.01	0.01	0.01	0.01	0.01	0.01	0.0350336	0.0498123	0.0414002	0.134503	0.171245	0.170785
4933427D06Rik	chr6:89096114-89110037	0.01	0.01	0.01	0.01	0.01	0.01	0.01	0.0344706	0.01	0.01	0.01	0.0151199	0.01	0.01	0.01	0.01
4933427D14Rik	chr11:72154096-72203371	5.48594	4.39865	5.88323	3.1647	3.20539	3.55184	5.4083	6.16572	3.34624	3.70595	4.8885	3.55829	4.13882	2.2769	0.769091	2.25847
4933427E11Rik	chr15:74702411-74710374	0.01	0.01	0.01	0.0601383	0.192499	0.01	0.0510773	0.01	0.01	0.01	0.0788064	0.116502	0.0471321	0.341475	0.109267	0.01
4933427E13Rik	chr11:25326106-25367137	0.01	0.01	0.01	0.01	0.01	0.01	0.01	0.01	0.01	0.01	0.01	0.01	0.01	0.01	0.01	0.01
4933427G17Rik	chr7:120982508-121014787	0.0740235	0.0415265	0.0421107	0.114651	0.0245814	0.01	0.132395	0.0584725	0.01	0.0890385	0.0252894	0.01	0.0599788	0.0628901	0.158834	0.0617369
4933427I22Rik	chr4:139926110-139943519	0.01	0.01	0.01	0.01	0.01	0.01	0.01	0.01	0.01	0.01	0.01	0.01	0.01	0.01	0.01	0.01
4933428C19Rik	chr4:40482839-40525548	0.01	0.01	0.01	0.01	0.01	0.01	0.01	0.01	0.01	0.01	0.01	0.01	0.01	0.01	0.01	0.01
4933428G20Rik	chr11:97450159-97502400	0.01	0.01	0.01	0.01	0.01	0.01	0.01	0.01	0.01	0.01	0.01	0.01	0.01	0.01	0.01	0.01
4933429K18Rik	chr19:45726554-45730558	0.01	0.01	0.01	0.01	0.01	0.01	0.01	0.01	0.01	0.01	0.01	0.01	0.01	0.01	0.01	0.01
4933429O19Rik	chr14:48878872-48887112	0.01	0.01	0.01	0.01	0.01	0.01	0.01	0.01	0.01	0.01	0.01	0.01	0.01	0.01	0.01	0.01
4933430H16Rik	chr7:82937937-82971391	0.01	0.01	0.01	0.01	0.01	0.01	0.01	0.01	0.01	0.01	0.01	0.01	0.01	0.01	0.01	0.01
4933430I17Rik	chr4:62525368-62547993	0.126645	0.0936427	0.109482	0.142802	0.110004	0.160776	0.174593	0.242917	0.21256	0.139992	0.149862	0.271092	0.204137	0.784049	0.536333	0.61425
4933430M04Rik	chr11:24481908-24569951	0.01	0.01	0.01	0.01	0.01	0.01	0.01	0.01	0.01	0.01	0.01	0.01	0.01	0.01	0.01	0.01
4933430N04Rik	chr8:9125411-9132288	0.01	0.01	0.01	0.01	0.01	0.01	0.01	0.01	0.01	0.01	0.01	0.01	0.01	0.01	0.01	0.01
4933431E20Rik	chr3:107877229-107898685	0.55192	0.280653	0.301724	0.8375	0.485315	0.143578	0.29034	0.24012	0.218584	0.156701	0.547462	0.481081	0.762025	0.918658	0.600507	0.755174
4933431G14Rik	chr6:72097607-72154570	0.01	0.01	0.01	0.01	0.01	0.01	0.01	0.01	0.01	0.01	0.01	0.01	0.01	0.01	0.01	0.01
4933432G23Rik	chr9:118429838-118437048	0.01	0.01	0.01	0.01	0.01	0.01	0.01	0.01	0.01	0.01	0.01	0.01	0.01	0.01	0.01	0.01
4933432I03Rik	chr14:102987411-103033803	0.01	0.01	0.01	0.01	0.0368599	0.01	0.0501796	0.01	0.01	0.01	0.01	0.0392657	0.01	0.148755	0.0964238	0.14368
4933432I09Rik	chr16:18209685-18213863	0.01	0.01	0.01	0.01	0.01	0.0297882	0.01	0.0393509	0.01	0.0402044	0.01	0.01	0.01	0.01	0.01	0.01
4933432K03Rik	chr7:121587385-121589836	0.01	0.01	0.01	0.01	0.01	0.01	0.01	0.01	0.01	0.01	0.01	0.01	0.01	0.01	0.01	0.01
4933433C11Rik	chr2:25212558-25214630	0.01	0.01	0.01	0.01	0.01	0.01	0.01	0.01	0.01	0.01	0.01	0.01	0.01	0.0221013	0.01	0.0473759
4933433F19Rik	chr8:30568394-30575573	0.01	0.01	0.01	0.01	0.01	0.01	0.01	0.01	0.01	0.01	0.01	0.01	0.01	0.01	0.01	0.01
4933433G08Rik	chr9:61103011-61105386	0.01	0.01	0.01	0.01	0.01	0.01	0.01	0.01	0.01	0.01	0.01	0.01	0.01	0.01	0.01	0.01
4933433G15Rik	chr9:75410183-75415537	0.155261	0.01	0.0332162	0.01	0.152919	0.01	0.0528613	0.186497	0.0253022	0.01	0.01	0.127252	0.144248	0.0254922	0.01	0.0512253
4933433G19Rik	chr13:66912097-67032405	0.01	0.01	0.01	0.01	0.01	0.01	0.01	0.01	0.01	0.01	0.01	0.01	0.01	0.01	0.01	0.01
4933433H22Rik	chr17:84078659-84089875	0.01	0.01	0.0553903	0.0685861	0.01	0.01	0.0283668	0.0246825	0.0431374	0.0517148	0.0645508	0.199307	0.0788349	0.127983	0.0611201	0.0302186
4933434E20Rik	chr3:89998759-90068347	26.6207	88.5982	30.6676	124.796	71.6362	24.4522	22.6332	22.0815	27.7522	25.4538	45.5506	36.6122	41.4346	33.8542	55.9724	32.0102
4933436E23Rik	chr1:139379451-139402852	0.01	0.01	0.01	0.01	0.01	0.01	0.01	0.01	0.01	0.01	0.01	0.01	0.01	0.01	0.01	0.01
4933436H12Rik	chr7:68417423-68426133	0.01	0.01	0.01	0.01	0.01	0.01	0.01	0.01	0.01	0.01	0.01	0.01	0.01	0.01	0.01	0.01
4933436I01Rik	chrX:67919863-67921450	0.01	0.01	0.01	0.01	0.01	0.01	0.01	0.01	0.01	0.01	0.01	0.01	0.01	0.01	0.01	0.01
4933438B17Rik	chr5:127030788-127088529	0.01	0.01	0.01	0.01	0.01	0.01	0.01	0.01	0.01	0.01	0.01	0.01	0.01	0.01	0.01	0.01
4933438K21Rik	chr4:147063365-147068436	0.01	0.01	0.01	0.01	0.01	0.01	0.01	0.01	0.01	0.01	0.01	0.01	0.01	0.01	0.01	0.01
4933439C10Rik	chr11:59485520-59511067	1.92149	2.45143	1.27483	3.511	2.05107	1.21515	3.39771	3.38598	0.608627	1.20447	2.08424	1.70476	2.76793	0.611915	0.354835	0.912265
4933439K11Rik	chr1:172521129-172550806	0.729464	0.219356	0.141285	0.25888	0.123931	0.205703	0.110125	0.0485603	0.0848968	0.103315	0.01	0.01	0.01	0.0286729	0.118982	0.118167
4933440J02Rik	chr10:111586718-111594273	0.01	0.01	0.01	0.01	0.01	0.01	0.01	0.0381915	0.01	0.01	0.0327312	0.01	0.01	0.01	0.01	0.01
4933440M02Rik	chr7:125331781-125349786	0.01	0.01	0.01	0.01	0.01	0.01	0.01	0.01	0.01	0.01	0.943989	10.2184	3.5478	0.729992	0.871825	0.775707
5031410I06Rik	chr5:26098667-26105314	0.01	0.01	0.01	0.01	0.01	0.01	0.01	0.01	0.01	0.01	0.01	0.01	0.01	0.01	0.01	0.01
5031414D18Rik	chr14:75004109-75388146	0.01	0.01	0.0391321	0.01	0.01	0.01	0.01	0.01	0.01	0.01	1.51869	0.633219	1.04557	0.767458	1.02191	0.383048
5031425E22Rik	chr5:23431807-23434353	1.82987	0.861607	0.927003	1.48742	1.06137	3.08237	3.91654	4.34065	2.20202	3.94629	3.28446	2.67769	4.27226	3.67254	5.25318	4.67791
5031425F14Rik	chr2:166447450-166458770	0.0258926	0.0467963	0.01	0.165334	0.0276468	0.0271562	0.105538	0.0307179	0.0190752	0.01	0.0267051	0.01	0.01	0.0710969	0.234874	0.0386488
5031426D15Rik	chr2:6539698-7396198	0.01	0.01	0.01	0.01	0.01	0.01	0.01	0.01	0.01	0.01	0.01	0.01	0.01	0.01	0.01	0.01
5031434C07Rik	chr6:112273757-112330423	0.01	0.01	0.01	0.01	0.01	0.01	0.01	0.01	0.01	0.01	0.01	0.01	0.01	0.01	0.01	0.01
5031434O11Rik	chr3:51515317-51567116	0.0720393	0.01	0.0622975	0.01	0.01	0.01	0.0968846	0.0844297	0.01	0.178553	0.221441	0.01	0.0881968	0.01	0.01	0.01
5031439G07Rik	chr15:84945719-84987971	23.9921	8.22067	18.5106	7.49336	9.07343	14.5748	21.7242	19.9236	19.6034	22.1515	16.6649	20.8363	20.0412	18.419	16.9336	16.2996
5033403F01Rik	chr13:38932139-38966297	0.266617	0.0480718	0.225037	0.217212	0.338475	0.0484246	0.120148	0.142157	0.10895	0.106893	0.0301045	0.146009	0.0720368	0.0191733	0.0367042	0.01
5033403H07Rik	chr5:52973011-52992292	0.01	0.01	0.01	0.01	0.01	0.01	0.01	0.01	0.01	0.01	0.01	0.01	0.01	0.01	0.142986	0.138933
5033404E19Rik	chr1:185497305-185498014	0.01	0.01	0.01	0.01	0.01	0.01	0.01	0.01	0.01	0.01	0.01	0.01	0.01	0.01	0.01	0.01
5033406O09Rik	chr12:111941990-111944482	1.53953	1.21865	0.856763	2.63027	1.69551	2.60502	2.5836	2.74136	2.94763	2.64489	5.33317	5.92243	4.73907	7.81855	9.9917	9.95159
5033428I22Rik	chr8:57332434-57354580	0.01	0.01	0.01	0.01	0.01	0.01	0.01	0.01	0.01	0.01	0.01	0.01	0.01	0.01	0.01	0.01
5330411J11Rik	chr2:59382492-59386682	0.01	0.01	0.01	0.01	0.01	0.01	0.01	0.01	0.01	0.01	0.01	0.01	0.0354177	0.0751684	0.0770578	0.0746982
5330413P13Rik	chr2:131820005-131847656	0.01	0.01	0.01	0.01	0.01	0.01	0.01	0.01	0.01	0.01	0.01	0.01	0.01	0.01	0.01	0.01
5330417C22Rik	chr3:108458068-108536522	0.0121223	0.01	0.0105723	0.01	0.0126705	0.0229522	0.0486833	0.0284388	0.0245397	0.0447974	0.742491	0.250808	1.2256	4.96495	5.72112	9.83423
5330426P16Rik	chr16:50726750-50732773	8.39265	8.87368	6.38592	12.0724	7.40896	3.72645	10.062	9.76174	6.42513	7.68293	1.23819	1.51519	1.55371	2.1379	0.944422	1.91167
5330434G04Rik	chrX:105372993-105391754	0.01	0.01	0.01	0.01	0.01	0.01	0.01	0.01	0.01	0.01	0.01	0.01	0.01	0.01	0.01	0.01
5330439B14Rik	chr6:142587861-142702274	0.01	0.01	0.01	0.01	0.01	0.01	0.01	0.01	0.01	0.01	0.01	0.01	0.01	0.01	0.01	0.01
5430401F13Rik	chr6:131543761-131553757	0.01	0.01	0.01	0.01	0.01	0.01	0.01	0.01	0.01	0.01	0.01	0.01	0.01	0.01	0.01	0.01
5430402E10Rik	chrX:77919785-77925062	0.01	0.01	0.01	0.01	0.01	0.01	0.01	0.01	0.01	0.01	0.01	0.01	0.01	0.01	0.01	0.01
5430402O13Rik	chr6:50566642-50596590	0.147732	0.01	0.01	0.301556	0.01	0.0892458	0.01	0.01	0.061331	0.0626876	0.01	0.0506848	0.0611305	0.26269	0.403061	0.0659677
5430403N17Rik	chr8:35864084-35882957	0.202377	0.104414	0.173424	0.432367	0.327118	0.0514864	0.188234	0.0553513	0.0877317	0.0937867	0.0159572	0.0159729	0.0190696	0.0402802	0.01	0.0200307
5430405H02Rik	chr2:156840006-156862945	0.890728	1.03454	0.573538	1.36798	1.05096	1.13027	0.998541	1.48919	1.14733	1.30675	0.764185	0.258014	1.05199	1.05515	0.79765	0.819482
5430416N02Rik	chr5:100420841-100429535	6.35113	17.5649	8.23102	19.6696	12.2061	17.1236	12.979	13.6334	4.56631	5.27159	23.1375	9.6878	8.90867	10.2751	15.0214	10.6742
5430416O09Rik	chr4:43730033-43734534	0.01	0.01	0.01	0.0148911	0.01	0.01	0.01	0.01	0.01	0.0478245	0.01	0.01	0.0239217	0.0447811	0.0260548	0.0384885
5430419D17Rik	chr7:131174401-131250945	0.026307	0.0667092	0.068109	0.0202018	0.0533087	0.0119778	0.0177887	0.01	0.01	0.01	0.0534725	0.0567552	0.0323579	0.0173269	0.01	0.01
5430421F17Rik	chr8:25302649-25306270	1.94608	0.623003	0.897154	1.28557	1.24211	3.52349	3.86258	3.86891	4.12653	4.02422	0.01	0.01	0.01	0.01	0.01	0.01
5430421N21Rik	chr15:101431013-101491512	0.01	0.0411022	0.01	0.01	0.01	0.01	0.01	0.01	0.01	0.01	0.01	0.0269066	0.0298082	0.01	0.0359835	0.0714302
5430425K12Rik	chr13:80940402-80948597	0.0568667	0.344043	0.0976264	0.309527	0.475599	0.21672	0.114275	0.240716	0.035554	0.138798	0.587972	0.605327	0.351233	0.532649	0.4837	0.55737
5430427M07Rik	chr12:90998491-91384409	0.01	0.01	0.01	0.01	0.01	0.01	0.01	0.01	0.01	0.01	0.01	0.01	0.01	0.01	0.01	0.0493104
5430427O19Rik	chrX:85870272-85891499	0.01	0.01	0.01	0.0154072	0.01	0.0148894	0.0410633	0.01	0.0179316	0.01	0.0425189	0.01	0.0123688	0.0196421	0.0733483	0.0240929
5430428K19Rik	chrX:6400144-6633717	0.01	0.01	0.01	0.01	0.01	0.01	0.01	0.01	0.01	0.01	0.01	0.01	0.01	0.01	0.01	0.01
5430431A17Rik	chr7:44484516-44485413	0.01	0.01	0.01	0.01	0.01	0.118185	0.01	0.01	0.01	0.01	0.01	0.01	0.01	0.0890019	0.01	0.01
5430434I15Rik	chr3:38203150-38208119	0.01	0.01	0.01	0.042007	0.01	0.0465614	0.01	0.0654192	0.01	0.01	0.01	0.0287745	0.01	0.0917081	0.0715095	0.0357807
5430437J10Rik	chr15:5496317-5594983	0.01	0.01	0.01	0.01	0.01	0.01	0.05275	0.01	0.01	0.01	0.040104	0.01	0.0478237	0.0506383	0.01	0.01
5430440P10Rik	chr14:105427558-105437716	0.01	0.01	0.01	0.118211	0.01	0.01	0.01	0.01	0.0277743	0.01	0.01	0.01	0.0973346	0.0528117	0.10808	0.01
5530400C23Rik	chr6:133292215-133295790	0.01	0.01	0.01	0.01	0.01	0.01	0.01	0.01	0.01	0.0733169	0.01	0.0598366	0.01	0.01	0.01	0.01
5530401A14Rik	chr11:80880162-81968396	0.01	0.01	0.01	0.01	0.01	0.01	0.01	0.01	0.01	0.01	0.01	0.01	0.01	0.01	0.01	0.01
5530601H04Rik	chrX:105040853-105070124	1.01498	2.71558	1.3291	5.92622	3.06262	0.82989	1.35219	1.67124	0.895402	0.93202	0.991451	1.04625	0.80806	0.852974	1.05229	0.788622
5730403I07Rik	chr9:77366411-77399416	0.01	0.01	0.01	0.01	0.0207662	0.01	0.01	0.01	0.01	0.01	0.0668242	0.0212236	0.01	0.0676858	0.01	0.025791
5730405O15Rik	chrX:13042014-13045295	0.0488322	0.165124	0.0417123	0.681728	0.144672	0.01	0.0655684	0.01	0.0314148	0.121806	0.0506261	0.0502121	0.01	0.130966	0.130413	0.0636044
5730408K05Rik	chr19:8883877-8890759	6.35883	48.1762	8.5806	55.19	29.0854	1.62516	8.93345	4.75153	1.71595	1.5904	5.72762	12.5288	5.00493	1.15736	0.354169	4.0152
5730409E04Rik	chr4:126609853-126614371	5.95146	9.07346	4.22809	14.5445	9.89643	6.36416	7.75512	6.60278	8.54194	9.08103	0.0612832	0.105989	0.01	0.357649	0.244499	0.644517
5730412P04Rik	chrX:136104602-136115420	0.01	0.01	0.01	0.01	0.01	0.01	0.01	0.01	0.01	0.0624507	0.01	0.01	0.01	0.01	0.01	0.01
5730416F02Rik	chrX:109001484-109002296	0.0564154	0.01	0.01	0.0884894	0.01	0.0573932	0.0770954	0.01	0.0400316	0.01	0.01	0.01	0.01	0.01	0.01	0.01
5730420D15Rik	chr10:95417374-95428640	0.01	0.01	0.01	0.01	0.01	0.01	0.01	0.01	0.01	0.01	0.01	0.01	0.01	0.0250824	0.0526166	0.01
5730422E09Rik	chr5:149119564-149182036	0.0456537	0.01	0.0394533	0.01	0.0461108	0.01	0.030683	0.0540973	0.0149088	0.0280085	0.01	0.01	0.01	0.105783	0.01	0.01
5730435O14Rik	chr10:41538848-41606595	0.01	0.01	0.0650178	0.01	0.01	0.145906	0.203555	0.01	0.051581	0.01	0.01	0.01	0.01	0.01	0.10725	0.214682
5730455P16Rik	chr11:80360491-80378015	9.22633	7.90614	6.45891	11.2138	8.99106	4.34926	6.62406	6.85146	5.11531	7.80861	5.74837	5.25472	5.01262	4.32801	2.3123	4.17912
5730457N03Rik	chr6:52308388-52318378	0.01	0.01	0.01	0.01	0.01	0.01	0.01	0.01	0.01	0.01	0.01	0.01	0.01	0.01	0.01	0.01
5730460C07Rik	chr3:153789304-153792087	0.01	0.01	0.01	0.01	0.01	0.01	0.01	0.01	0.01	0.01	0.0228012	0.01	0.0273418	0.0145172	0.01	0.01
5730480H06Rik	chr5:48389502-49285659	0.387283	0.75637	0.497717	1.02224	0.757856	0.363394	1.03395	0.776966	0.309983	0.273884	0.239884	0.209568	0.18665	0.0646346	0.121259	0.0598679
5730488B01Rik	chr4:44531505-44710440	0.01	0.01	0.01	0.01	0.01	0.01	0.01	0.01	0.01	0.01	0.01	0.01	0.01	0.01	0.01	0.01
5730507C01Rik	chr12:18514509-18535254	0.0294756	0.0237244	0.0871302	0.11164	0.0281044	0.0115862	0.01	0.0362017	0.01	0.0542788	0.01	0.0276877	0.0359495	0.0486077	0.01	0.0359852
5730508B09Rik	chr3:127869687-127896323	0.323592	0.38616	0.0596942	0.76761	0.630686	0.91296	0.858329	0.638912	0.805003	0.796894	13.9902	13.4503	18.1327	15.5599	20.9081	17.5458
5730522E02Rik	chr11:25616845-26210576	0.01	0.01	0.01	0.01	0.01	0.01	0.01	0.01	0.01	0.01	0.01	0.01	0.01	0.01	0.01	0.01
5730559C18Rik	chr1:136213521-136234280	0.0638128	0.113511	0.0854809	0.01	0.01	0.40013	0.433064	0.937502	0.727578	0.611662	45.0994	32.5963	48.9454	59.3341	46.3686	62.2837
5830411N06Rik	chr7:140247300-140299791	0.01	0.01	0.01	0.01	0.01	0.01	0.01	0.01	0.01	0.01	0.01	0.01	0.01	0.01	0.01	0.01
5830415F09Rik	chr4:46376974-46389423	2.02297	4.88019	3.24234	5.05426	4.50242	4.00941	3.72263	3.25769	4.26933	3.29026	5.74577	3.47164	4.38713	4.08325	5.38297	3.67957
5830416I19Rik	chr5:64044972-64050226	0.01	0.01	0.01	0.01	0.01	0.0123969	0.01	0.01	0.01	0.01	0.01	0.01	0.01	0.01	0.0205543	0.01
5830416P10Rik	chr19:53441211-53464796	0.01	0.113796	0.0346541	0.072842	0.0272614	0.0303617	0.0545638	0.104203	0.0133342	0.0250222	0.28213	0.681077	0.356986	0.139212	0.0823064	0.0819218
5830417I10Rik	chr3:88777056-88832487	3.68974	0.976614	3.43701	0.925462	0.857052	1.9647	3.76016	3.47741	2.638	2.37422	0.415864	0.424522	0.301442	0.304746	0.0422623	0.495518
5830418P13Rik	chr9:103423577-103480328	0.0195747	0.226635	0.117356	1.01112	0.51249	0.0506908	0.026577	0.0699603	0.0254597	0.01	0.0401374	0.0202452	0.01	0.012748	0.01	0.01
5830428M24Rik	chr12:69464786-69475550	0.121959	0.349233	0.0693484	0.644124	0.49639	0.108133	0.163742	0.292454	0.0798615	0.100661	0.01	0.01	0.01	0.378935	0.389614	0.322694
5830432E09Rik	chr7:135537823-135686294	0.139031	0.379658	0.0963594	0.427848	0.537728	0.636802	0.678217	0.428265	0.501037	0.376641	0.01	0.01	0.01	0.01	0.0379505	0.01
5830444B04Rik	chr4:155400968-155443110	3.55425	2.5375	2.42298	7.39445	3.40288	5.35114	5.55758	6.33561	7.5114	5.13563	1.89633	0.669795	1.57353	8.68726	4.99445	8.22053
5830454E08Rik	chr9:120577330-120578073	0.687632	0.481374	0.239171	0.842599	0.347044	0.139968	0.368875	0.244256	0.242024	0.263463	0.631456	0.619752	0.606543	1.4611	2.19478	1.37761
5830473C10Rik	chr5:90561208-90597906	0.0620157	0.0265846	0.0670505	0.217055	0.078362	0.01	0.0207761	0.0185434	0.0411794	0.01	0.0792833	0.0680305	0.01	0.0104591	0.0213242	0.01
5930403L14Rik	chr4:154316124-154636873	0.01	0.01	0.01	0.01	0.01	0.01	0.01	0.01	0.01	0.01	0.01	0.01	0.01	0.0392602	0.01	0.0467148
5930412G12Rik	chr5:128579129-128600687	0.01	0.01	0.01	0.01	0.01	0.01	0.01	0.01	0.01	0.01	0.01	0.01	0.01	0.01	0.01	0.01
5930430L01Rik	chr5:148990055-148995215	1.23851	0.562258	0.891141	1.46386	1.1766	0.346671	0.625913	1.04049	0.47018	0.786988	0.093074	0.365562	0.17249	0.482561	0.0532967	0.541399
5930438M14Rik	chr13:101232126-101247551	0.01	0.01	0.01	0.01	0.01	0.01	0.01	0.01	0.01	0.01	0.01	0.01	0.01	0.01	0.01	0.01
6030407O03Rik	chr1:73618380-73864466	0.01	0.01	0.01	0.01	0.01	0.01	0.01	0.01	0.01	0.01	0.0210743	0.12846	0.126962	0.139997	0.01	0.168657
6030408B16Rik	chr15:101293211-101297426	0.01	0.0925139	0.0236798	0.126952	0.138139	0.0442559	0.1091	0.0963041	0.0347163	0.0330228	0.0280644	0.0887133	0.0337588	0.209143	0.356711	0.173886
6030419C18Rik	chr9:58488602-58499742	0.133923	0.080017	0.0596816	0.105772	0.167982	0.836219	0.581003	0.62062	1.05472	0.617345	0.998663	0.407487	0.338953	3.90717	2.50685	4.13975
6030440G07Rik	chr12:110994397-111013872	0.01	0.01	0.01	0.01	0.01	0.01	0.01	0.01	0.01	0.01	0.01	0.01	0.01	0.276004	0.01	0.0543487
6030443J06Rik	chr5:22550412-22558171	0.204193	0.0667731	0.146563	0.187671	0.0500407	0.01	0.164195	0.146842	0.036877	0.0489681	0.0740383	0.275343	0.0497139	0.0911391	0.0255262	0.0747455
6030458C11Rik	chr15:12808176-12824657	12.885	11.228	11.0874	9.87564	7.73517	6.3457	13.1501	12.8126	8.43935	7.52454	7.90434	7.71393	7.91676	6.85525	5.47917	8.08282
6030466F02Rik	chr8:123733957-123739941	0.01	0.01	0.01	0.01	0.01	0.01	0.01	0.01	0.01	0.01	0.0306217	0.01	0.01	0.01	0.01	0.01
6030468B19Rik	chr11:117797659-117807308	0.01	0.01	0.01	0.01	0.01	0.0463152	0.01	0.01	0.01	0.01	0.01	0.01	0.01	0.0308462	0.01	0.01
6030469F06Rik	chr12:31168861-31185922	0.01	0.01	0.01	0.01	0.01	0.01	0.01	0.01	0.01	0.01	0.01	0.01	0.01	0.01	0.01	0.01
6030471H07Rik	chr4:84042039-84044879	0.01	0.01	0.01	0.01	0.01	0.01	0.01	0.01	0.01	0.01	0.01	0.01	0.01	0.01	0.01	0.01
6030498E09Rik	chrX:38772779-38962688	0.01	0.01	0.01	0.01	0.01	0.01	0.01	0.01	0.01	0.01	0.01	0.01	0.01	0.01	0.01	0.01
6230400D17Rik	chr14:20702011-20704425	0.108399	0.0903904	0.0921633	0.01	0.01	0.0425694	0.01	0.192555	0.0663124	0.0658693	0.01	0.01	0.263287	0.0701805	0.13825	0.401016
6330403A02Rik	chr1:180432372-180483504	0.01	0.01	0.01	0.01	0.01	0.01	0.01	0.01	0.01	0.01	0.01	0.01	0.01	0.01	0.01	0.01
6330403K07Rik	chr11:71031940-71033617	0.01	0.01	0.01	0.01	0.01	0.01	0.01	0.01	0.01	0.01	0.01	0.01	0.01	0.01	0.177186	0.01
6330407A03Rik	chr4:3678120-3791612	0.01	0.01	0.01	0.01	0.01	0.0167429	0.01	0.01	0.0137071	0.01	0.01	0.01	0.01	0.01	0.01	0.01
6330408A02Rik	chr7:13258966-13311427	2.78175	0.653571	1.67759	0.686326	0.632141	2.21394	3.16069	2.79406	2.24352	2.66246	1.92452	1.81537	2.61925	2.67193	1.5244	3.60869
6330409D20Rik	chr2:32721054-32755007	0.01	0.01	0.01	0.01	0.01	0.01	0.01	0.01	0.01	0.01	0.01	0.01	0.01	0.01	0.01	0.01
6330410L21Rik	chr3:129677574-129763882	0.01	0.01	0.01	0.01	0.01	0.01	0.01	0.01	0.01	0.01	0.01	0.01	0.01	0.01	0.01	0.01
6330415B21Rik	chr6:76881636-77979667	0.01	0.01	0.01	0.01	0.01	0.01	0.01	0.01	0.01	0.01	0.01	0.01	0.01	0.01	0.01	0.01
6330415G19Rik	chr17:23550798-23565294	0.186229	1.0182	0.270887	1.99208	0.637285	0.306457	0.165989	0.289428	0.08194	0.417973	0.0952436	1.14209	0.220308	0.364883	0.42745	0.292386
6330416G13Rik	chr4:63560359-63586353	3.64763	1.96811	2.7563	2.19537	2.04469	2.21669	2.80702	3.01594	2.84135	2.94757	3.85237	2.60356	3.73104	3.96678	4.76712	4.72228
6330418K02Rik	chr5:138259657-138272754	1.3812	1.60819	0.856944	1.25078	1.4211	1.26061	0.981942	1.06873	1.35063	1.0004	0.570833	1.37052	0.761962	1.14881	1.55553	1.81021
6330549D23Rik	chr3:96601132-96629819	0.476798	0.946206	0.513984	1.19293	0.898569	0.191305	0.275034	0.210217	0.338596	0.357398	0.0890734	0.500094	0.317974	0.217709	0.241401	0.31491
6430411K18Rik	chr12:109590168-109595403	0.01	0.01	0.01	0.01	0.01	0.01	0.01	0.01	0.01	0.01	0.01	0.01	0.01	0.01	0.01	0.01
6430503K07Rik	chr2:147177545-147331681	0.01	0.233783	0.01	1.01701	0.26899	0.381599	0.174398	0.148452	0.01	0.01	0.01	0.01	0.01	0.01	0.01	0.01
6430531B16Rik	chr7:139972302-139978755	0.0354447	0.0626771	0.0309856	0.114223	0.073816	0.109491	0.146336	0.0860793	0.10196	0.277565	0.0368531	0.156113	0.01	0.01	0.106511	0.0521204
6430548M08Rik	chr8:120114151-120165307	1.53795	0.710012	0.844389	0.549517	0.48077	7.33626	9.98691	7.86426	12.1793	10.3653	0.602222	0.245735	0.363817	2.12037	1.17028	3.1134
6430550D23Rik	chr2:156000442-156007977	0.100869	0.01	0.0531654	0.0377877	0.149888	0.0206603	0.0340162	0.123214	0.01	0.0302312	0.206292	0.0514999	0.0616916	0.0163047	0.079335	0.0973701
6430562O15Rik	chr13:99344785-99415561	0.01	0.01	0.01	0.01	0.0478233	0.147919	0.252254	0.193081	0.339517	0.171933	0.01	0.01	0.01	0.01	0.01	0.01
6430571L13Rik	chr9:107340639-107349683	0.0329963	0.01	0.0143763	0.01	0.01	0.01	0.01	0.01	0.01	0.01	0.0508371	0.109183	0.0206239	0.0441736	0.11652	0.0921937
6430573F11Rik	chr8:36489190-36513013	0.01	0.0368969	0.01	0.01	0.01	0.0201967	0.01	0.01	0.01	0.01	0.01	0.01	0.01	0.01	0.01	0.0292418
6430584L05Rik	chr6:55396886-55412285	0.01	0.01	0.01	0.01	0.01	0.01	0.01	0.01	0.01	0.01	0.01	0.01	0.01	0.01	0.01	0.0311608
6430706D22Rik	chr1:88227019-88277579	90.0767	48.7258	78.7495	58.1955	54.3675	27.3376	46.9317	53.4309	31.149	32.9516	56.2859	66.8391	66.2692	25.5499	17.4282	24.841
6430710C18Rik	chr2:72745845-72813717	0.01	0.01	0.01	0.01	0.01	0.01	0.01	0.01	0.0262125	0.01	0.01	0.01	0.01	0.0501432	0.0658598	0.15134
6530402F18Rik	chr2:29194725-29252993	0.680778	0.195039	0.611756	0.118612	0.235561	0.733365	1.11519	1.2581	1.04131	0.837411	0.01	0.01	0.0120826	0.18549	0.093943	0.242423
6530403H02Rik	chr3:120454333-120886732	0.01	0.01	0.01	0.01	0.01	0.01	0.01	0.01	0.01	0.01	0.01	0.01	0.01	0.01	0.01	0.01
6530411M01Rik	chr17:9147718-9168022	0.01	0.01	0.01	0.01	0.01	0.01	0.01	0.01	0.01	0.01	0.01	0.01	0.01	0.01	0.01	0.01
6720468P15Rik	chr19:57508563-57512788	0.01	0.01	0.0275523	0.01	0.01	0.01	0.01	0.01	0.01	0.01	0.033201	0.01	0.01	3.77191	3.62335	4.39764
6720483E21Rik	chr1:20888649-20890473	0.12402	0.0701427	0.212972	0.579418	0.373672	0.01	0.01	0.0492424	0.0264691	0.01	0.127663	0.202779	0.152213	0.0810247	0.01	0.0534609
6720489N17Rik	chr13:62603014-62624182	2.82559	12.1823	2.68336	17.4107	9.40401	1.31847	2.32538	2.13021	2.13275	1.69395	0.442191	1.34335	0.906528	1.07202	0.345179	0.97624
6820408C15Rik	chr2:152415586-152444330	0.01	0.01	0.01	0.01	0.01	0.06762	0.01	0.0237954	0.0304001	0.01	0.01	0.01	0.01	0.0701554	0.0940658	0.061665
6820431F20Rik	chr8:20268285-20297432	1.87527	2.28341	1.84878	2.02747	1.73744	1.12487	2.47937	2.21853	1.18126	1.49523	1.41237	1.03105	1.04823	0.844335	0.615507	0.894143
7420426K07Rik	chr9:98903118-98904622	0.01	0.01	0.01	0.01	0.01	0.01	0.01	0.01	0.01	0.01	0.01	0.01	0.01	0.01	0.01	0.01
7420461P10Rik	chr1:162639149-162658219	0.01	0.01	0.01	0.01	0.01	0.01	0.01	0.01	0.01	0.01	0.056338	0.01	0.01	0.01	0.01	0.01
7420700N18Rik	chr8:31367748-31382438	0.0223198	0.01	0.01	0.0353319	0.0221522	0.01	0.01	0.01	0.01	0.01	0.01	0.0864797	0.01	0.01	0.01	0.01
7420701I03Rik	chr12:11047812-11078741	0.01	0.01	0.01	0.01	0.01	0.01	0.01	0.01	0.01	0.01	0.01	0.01	0.01	0.01	0.01	0.01
7530416G11Rik	chr15:85492735-85503227	0.01	0.01	0.01	0.01	0.01	0.01	0.01	0.01	0.01	0.01	0.01	0.01	0.01	0.01	0.01	0.01
7630403G23Rik	chr9:34042370-34059019	0.01	0.01	0.01	0.01	0.01	0.01	0.01	0.01	0.01	0.01	0.01	0.01	0.01	0.01	0.01	0.01
8030411F24Rik	chr2:148782008-148785936	0.01	0.01	0.01	0.01	0.01	0.01	0.01	0.01	0.01	0.01	0.01	0.01	0.01	0.01	0.01	0.01
8030423F21Rik	chr5:52607549-52619011	0.01	0.01	0.01	0.01	0.01	0.0118215	0.03806	0.01	0.01	0.01	0.01	0.01	0.01	0.01	0.01	0.01
8030423J24Rik	chr13:70882947-70884503	0.01	0.01	0.01	0.01	0.01	0.01	0.01	0.01	0.01	0.01	0.01	0.01	0.01	0.01	0.01	0.01
8030442B05Rik	chr2:11338365-11398500	0.01	0.01	0.01	0.01	0.01	0.01	0.01	0.01	0.01	0.01	0.01	0.01	0.01	0.0297516	0.0614308	0.01
8030443G20Rik	chr4:108879069-108972077	0.01	0.01	0.01	0.01	0.01	0.01	0.01	0.01	0.01	0.01	0.01	0.01	0.01	0.01	0.01	0.01
8030451O07Rik	chr16:72226382-72234327	0.01	0.01	0.01	0.01	0.01	0.01	0.01	0.01	0.01	0.01	0.01	0.01	0.01	0.01	0.01	0.01
8030455M16Rik	chr8:110047431-110057176	0.01	0.01	0.01	0.01	0.01	0.01	0.01	0.01	0.01	0.01	0.01	0.01	0.01	0.01	0.01	0.01
8030462N17Rik	chr18:77633280-77714010	6.97209	11.658	7.58772	9.29131	8.74524	3.00312	6.30404	7.46595	4.94573	6.27189	11.1749	6.11735	7.50071	5.12937	3.82433	4.97128
8430408G22Rik	chr6:116633007-116673836	0.01	0.0606014	0.01	0.01	0.01	0.295331	0.230561	0.356191	0.28085	0.2505	27.6664	2.91549	20.4859	106.104	198.164	111.899
8430419L09Rik	chr6:135197986-135236240	6.56775	2.29685	4.77349	2.2604	2.38112	5.53995	8.43302	7.80183	8.02616	7.73054	2.44138	3.93336	3.53394	6.65983	7.56915	6.85759
8430422H06Rik	chr18:14232305-14278542	0.01	0.01	0.01	0.01	0.01	0.01	0.01	0.01	0.01	0.01	0.01	0.01	0.01	0.01	0.01	0.01
8430423G03Rik	chr5:148950249-148951658	0.454465	0.972111	0.624485	2.39936	1.61557	0.782987	0.629027	0.46868	0.542479	0.494086	0.01	0.0776464	0.01	0.320684	0.188999	0.384316
8430426J06Rik	chr15:81242653-81251862	0.0411414	0.0725657	0.0893532	0.325452	0.0809357	0.01	0.040729	0.01	0.0192878	0.0530919	0.466294	0.958422	0.790638	0.581322	0.527531	0.276469
8430429K09Rik	chr11:3202352-3479831	1.32775	2.72138	1.29408	3.29151	1.92578	1.10967	1.04951	1.16851	1.05994	1.20124	1.19591	1.79442	1.20208	1.38868	0.599342	1.35663
8430430B14Rik	chr17:83998551-84013408	0.01	0.01	0.01	0.01	0.01	0.01	0.01	0.01	0.01	0.01	0.01	0.316573	0.338468	1.02843	1.15991	0.197847
8430431K14Rik	chr19:30564486-31765033	0.01	0.01	0.01	0.01	0.01	0.01	0.01	0.01	0.01	0.01	0.01	0.01	0.01	0.01	0.01	0.01
8430436N08Rik	chr4:7560687-7573801	0.322143	0.200382	0.135761	0.881045	0.629694	0.0309668	0.01	0.147712	0.0734475	0.01	0.01	0.01	0.01	0.01	0.01	0.01
8430437L04Rik	chr2:72703509-72729468	0.01	0.01	0.01	0.01	0.01	0.01	0.01	0.01	0.01	0.01	0.01	0.01	0.01	0.01	0.01	0.01
9030025P20Rik	chr17:14964188-15022449	0.872952	0.797318	0.481941	1.68026	1.12739	0.291261	0.215386	0.407485	0.322294	0.339567	0.248703	0.33938	0.369833	0.259746	0.307648	0.252747
9030204H09Rik	chr2:35751225-35979624	0.01	0.01	0.01	0.01	0.01	0.01	0.01	0.01	0.01	0.01	0.01	0.0696477	0.01	0.0459762	0.619535	0.356
9030404E10Rik	chr16:30021841-30039479	0.01	0.01	0.01	0.01	0.01	0.01	0.0516643	0.04535	0.01	0.01	0.707492	0.464294	1.00201	0.305372	0.584864	0.363996
9030612E09Rik	chr10:43174698-43176565	0.0859389	0.0486886	0.0248823	0.0451483	0.01	0.322613	0.116321	0.13465	0.0565163	0.0703921	0.01	0.01	0.01	0.01	0.01	0.01
9030617O03Rik	chr12:100779122-100872610	18.2073	26.3133	21.1427	27.7827	29.3687	7.12909	11.3948	11.4219	9.34591	8.12263	12.1504	20.5511	17.4132	10.7065	12.0805	11.8426
9030619P08Rik	chr15:75427605-75431829	0.01	0.01	0.01	0.01	0.01	0.01	0.01	0.01	0.01	0.01	0.01	0.0600158	0.0706596	0.440136	0.373673	0.51767
9030624G23Rik	chr12:24043201-24097269	0.01	0.01	0.01	0.0278168	0.01	0.0157369	0.01	0.01	0.01	0.01	0.01	0.0190851	0.01	0.01	0.01	0.0240848
9030624J02Rik	chr7:118740270-118841491	27.3131	10.0114	23.0049	9.05265	12.3139	22.5228	21.0029	21.5928	24.7337	22.8341	34.1117	23.7579	38.849	30.0393	33.9978	29.3314
9030625G05Rik	chr18:74972763-74981547	0.01	0.01	0.01	0.01	0.01	0.01	0.01	0.01	0.01	0.01	0.01	0.01	0.01	0.190398	0.167303	0.0543267
9130008F23Rik	chr17:40875481-40880558	2.45381	8.08852	1.82549	8.50998	5.3459	2.16598	2.95114	3.10077	1.84828	2.20554	0.830536	0.802255	0.580603	1.81773	1.21393	1.86613
9130011E15Rik	chr19:45818143-45998488	5.4946	6.44944	6.23957	5.44361	6.69825	5.47439	6.02491	7.36247	7.0041	8.7021	5.59303	6.49691	6.76394	6.32587	4.86057	5.60778
9130015A21Rik	chr12:35672290-35695118	0.231723	0.01	0.198819	0.189813	0.117151	0.01	0.192357	0.0564932	0.01	0.01	0.01	0.209667	0.01	0.28258	0.130148	0.193095
9130015L21Rik	chr2:160016652-160040620	0.01	0.01	0.01	0.01	0.01	0.01	0.01	0.01	0.01	0.01	0.01	0.01	0.01	0.01	0.01	0.01
9130019O22Rik	chr7:127382259-127387166	0.547769	0.79613	0.571417	0.928065	0.766695	0.344496	0.355434	0.372262	0.454028	0.617208	0.45836	0.331726	0.427265	0.427051	0.335914	0.541361
9130019P16Rik	chr6:54039931-54430221	0.01	0.01	0.01	0.01	0.01	0.0154585	0.036936	0.0108665	0.01	0.01	0.01	0.01	0.01	0.01	0.01	0.01
9130023H24Rik	chr7:128234450-128245100	2.16653	2.15104	1.56639	2.36501	2.42613	1.52534	2.16608	1.4672	2.32384	1.70238	1.41104	1.97849	1.60517	2.19645	1.41448	2.88357
9130024F11Rik	chr1:56971468-56975196	1.26529	1.71385	0.922947	3.61711	2.18599	0.973292	0.673625	0.954889	0.725615	1.74323	0.0151314	0.147479	0.10018	0.126757	0.227777	0.0185338
9130204L05Rik	chr3:91088136-91090805	0.01	0.01	0.01	0.01	0.01	0.01	0.01	0.01	0.01	0.01	0.01	0.01	0.01	0.01	0.01	0.01
9130209A04Rik	chr18:47452667-47470868	0.01	0.01	0.01	0.01	0.01	0.01	0.01	0.01	0.01	0.01	0.01	0.01	0.01	0.01	0.01	0.01
9130221F21Rik	chr6:72013895-72042528	0.01	0.01	0.01	0.01	0.01	0.01	0.01	0.01	0.01	0.01	0.01	0.01	0.01	0.01	0.01	0.01
9130221H12Rik	chr7:25228258-25237851	4.92504	1.31137	3.98934	1.68042	1.3598	4.84451	4.10786	4.46912	4.25121	4.86444	4.97191	4.03893	5.36089	7.47373	2.8559	6.46074
9130227L01Rik	chr1:55931240-55972098	0.01	0.01	0.01	0.01	0.01	0.01	0.01	0.01	0.01	0.01	0.01	0.01	0.01	0.01	0.01	0.01
9130230L23Rik	chr5:65987927-66004285	0.01	0.01	0.01	0.01	0.01	0.0254251	0.01	0.01	0.01	0.01	0.0279638	0.0883091	0.01	0.400707	0.417623	0.71267
9130401M01Rik	chr15:58022270-58034294	37.6998	115.655	49.7382	134.468	87.6263	51.7879	37.4012	35.1583	49.6291	39.5648	12.5624	29.7153	15.0489	22.7168	36.3338	22.3333
9130409I23Rik	chr1:181051236-181060667	0.01	0.01	0.01	0.105061	0.01	0.01	0.01	0.01	0.01	0.01	0.0956249	0.0641124	0.055785	0.0881104	0.0558481	0.0276818
9130409J20Rik	chr11:66956637-66965014	0.01	0.01	0.01	0.01	0.01	0.01	0.01	0.01	0.01	0.01	0.0701449	0.0437063	0.01	6.01925	5.33217	9.6858
9230009I02Rik	chr11:51085086-51091835	0.01	0.01	0.01	0.01	0.01	0.01	0.01	0.01	0.01	0.01	0.01	0.01	0.01	0.01	0.01	0.01
9230102K24Rik	chr10:110600649-110615961	0.01	0.01	0.01	0.01	0.01	0.01	0.01	0.01	0.01	0.01	0.01	0.01	0.01	0.0187807	0.0719541	0.01
9230102O04Rik	chr2:9881245-9889540	0.130459	0.01	0.01	0.203238	0.0673276	0.0661306	0.01	0.0786584	0.0465428	0.01	0.01	0.01	0.01	0.01	0.01	0.01
9230104L09Rik	chr2:148846713-148850934	0.01	0.01	0.01	0.01	0.01	0.01	0.01	0.0720986	0.01	0.01	0.01	0.01	0.01	0.241261	0.0787052	0.641819
9230105E05Rik	chr10:120361274-120476935	0.01	0.01	0.01	0.01	0.01	0.01	0.01	0.01	0.01	0.01	0.01	0.01	0.01	0.0893538	0.0897534	0.0451157
9230110C19Rik	chr9:8021671-8042823	2.11422	5.42322	1.87293	9.27481	5.70049	3.96491	3.99422	3.47148	5.18545	4.54674	0.0283543	0.0261494	0.0331708	0.140099	0.268581	0.296519
9230110F15Rik	chr9:35838328-35844150	0.01	0.01	0.01	0.01	0.01	0.01	0.01	0.01	0.01	0.01	0.01	0.01	0.01	0.01	0.01	0.01
9230112D13Rik	chr14:34511620-34522801	0.01	0.01	0.01	0.01	0.01	0.01	0.01	0.01	0.01	0.01	0.01	0.01	0.01	0.01	0.01	0.169896
9230112J17Rik	chr9:60523966-60545882	0.0188989	0.01	0.01	0.01	0.0184208	0.0144552	0.01	0.01	0.01	0.01	1.21146	0.958415	1.047	0.95385	0.998877	0.824605
9230114K14Rik	chr5:52190680-52197984	1.58675	3.90642	2.18327	5.42725	3.54712	0.237739	1.07985	0.811489	0.430676	0.50407	0.607625	0.989511	0.350418	0.425048	0.0954374	0.401806
9230116L04Rik	chr12:79029162-79103939	0.01	0.159655	0.0536196	0.246053	0.126624	0.055216	0.01	0.0725404	0.123193	0.11366	0.0634146	0.01	0.0763514	0.35124	0.381497	0.66204
9230116N13Rik	chr1:136411915-136440220	0.181589	0.64696	0.217173	1.71365	0.866405	0.308748	0.246661	0.264156	0.174767	0.338745	0.563652	0.669844	0.29184	0.65637	1.15013	0.692631
9230117E06Rik	chr16:22466568-22657231	0.01	0.01	0.01	0.01	0.01	0.01	0.01	0.01	0.01	0.01	0.01	0.01	0.01	0.01	0.341195	0.01
9330020H09Rik	chr15:98543210-98570864	0.269137	0.812421	0.456816	1.04253	0.636329	0.277299	0.265315	0.247978	0.136328	0.167002	0.267069	0.463589	0.652714	0.308969	0.116461	0.244099
9330102E08Rik	chr6:128169699-128183803	0.0670522	0.0163971	0.0494471	0.0149886	0.01	0.0251651	0.0258034	0.045999	0.0625571	0.0236415	0.196994	0.452096	0.297258	0.349148	0.207271	0.372368
9330111N05Rik	chr13:80964073-81079857	0.0273607	0.01	0.0234971	0.0432693	0.0273776	0.0235254	0.0736063	0.01	0.070125	0.0338679	0.0566838	0.0281728	0.01	0.01	0.0365598	0.01
9330117O12Rik	chr18:54611743-54639870	0.01	0.01	0.01	0.01	0.01	0.01	0.01	0.0220771	0.0226026	0.0223599	0.01	0.01	0.01	0.01	0.01	0.01
9330133O14Rik	chr8:122443655-122451322	0.867212	0.915756	0.591785	1.6393	1.34632	1.36692	1.27826	1.70167	1.25381	1.90684	2.17227	3.36135	1.78605	3.00248	2.70272	3.56506
9330136K24Rik	chr17:21528195-21562601	0.123411	0.0565036	0.0440219	0.186233	0.100212	0.0119674	0.046806	0.106656	0.0592315	0.01	0.01	0.0479566	0.0424098	0.0550316	0.0407748	0.0200556
9330151L19Rik	chr12:69189837-69199868	2.89474	2.25108	1.74099	2.14995	1.46612	1.2621	1.73574	2.20153	1.1751	1.37815	0.830325	1.24458	0.944293	0.622501	0.699047	1.03509
9330158H04Rik	chr6:36333137-36524774	0.01	0.01	0.01	0.01	0.01	0.01	0.01	0.01	0.01	0.01	0.01	0.01	0.01	0.01	0.01	0.01
9330159F19Rik	chr10:29211642-29230779	0.01	0.01	0.01	0.01	0.01	0.0480878	0.0347525	0.0472182	0.0383465	0.0783659	0.01	0.01	0.01	0.029239	0.01	0.0464144
9330159M07Rik	chr9:88839163-88858870	0.0968893	0.162905	0.0822469	0.410574	0.190793	0.223791	0.205339	0.169452	0.192987	0.389194	0.172212	0.0135475	0.01	0.0989972	0.0876067	0.0860986
9330162012Rik	chr13:24905599-24939049	0.192263	0.160201	0.136743	0.338889	0.220146	0.01	0.0431624	0.0768581	0.122034	0.118884	0.01	0.0321575	0.01	0.39495	0.371542	0.566141
9330162B11Rik	chr1:187609005-188214884	0.01	0.01	0.01	0.01	0.01	0.01	0.01	0.01	0.01	0.01	0.01	0.01	0.01	0.01	0.01	0.01
9330175E14Rik	chr8:94433126-94435103	0.0282672	0.01	0.0245748	0.01	0.0293722	0.01	0.0383106	0.067366	0.0187868	0.01	0.01	0.01	0.01	0.0188527	0.01	0.0383412
9330175M20Rik	chr1:51218385-51333779	0.0692806	0.0452894	0.01	0.169083	0.0133955	0.0108033	0.0186114	0.0506716	0.0251051	0.0168244	0.01	0.01	0.01	0.01	0.0170692	0.01
9330178D15Rik	chr3:155976353-156008592	0.01	0.01	0.01	0.01	0.01	0.01	0.01	0.01	0.01	0.01	0.01	0.01	0.01	0.01	0.01	0.01
9330179D12Rik	chr6:127125708-127212419	0.630671	0.893214	0.484939	3.03795	1.34123	0.403152	0.337627	0.225686	0.115152	0.24111	0.224184	0.297126	0.154126	0.283438	0.507133	0.277929
9330182L06Rik	chr5:9266192-9480717	0.01	0.01	0.01	0.01	0.0154901	0.01	0.0324071	0.0194345	0.0445158	0.0195972	0.0247668	0.01	0.01	0.0104428	0.01	0.0100011
9330182O14Rik	chr15:40134364-40150010	0.01	0.01	0.01	0.01	0.01	0.01	0.01	0.01	0.01	0.01	0.01	0.01	0.01	0.01	0.01	0.01
9330188P03Rik	chr14:105589548-105593929	1.28684	3.14655	1.03215	4.71102	2.09705	1.31541	1.82809	1.6737	1.2313	0.939285	2.94786	2.32523	2.69034	1.87994	0.635792	2.1423
9330199G10Rik	chr13:19462846-19504367	0.01	0.01	0.01	0.01	0.01	0.01	0.01	0.01	0.01	0.01	0.01	0.01	0.01	0.01	0.01	0.01
9430007A20Rik	chr4:144519821-144529353	0.01	0.01	0.01	0.01	0.01	0.01	0.01	0.01	0.01	0.01	0.01	0.01	0.01	0.01	0.01	0.01
9430014N10Rik	chr15:93904855-93927111	0.01	0.01	0.01	0.01	0.01	0.01	0.01	0.01	0.01	0.01	0.01	0.01	0.01	0.01	0.01	0.01
9430015G10Rik	chr4:156109997-156127263	13.524	11.6719	9.33021	14.3049	10.8607	4.28384	7.5838	7.53616	4.68502	4.43978	5.52914	10.4062	6.89058	3.2601	2.80306	3.36419
9430016H08Rik	chr1:57388243-57415958	14.4065	69.5562	21.5868	125.761	60.7487	19.9701	12.3974	12.2824	17.2904	15.4242	21.3708	20.7914	16.4721	17.4046	31.7788	18.149
9430018G01Rik	chr6:43345006-43666175	0.112587	0.0748057	0.0552684	0.12672	0.098849	0.0424622	0.100574	0.068253	0.0948153	0.0338546	2.06853	1.00119	1.30898	3.04839	2.19291	3.09094
9430019J16Rik	chr2:75436056-75444179	0.01	0.01	0.01	0.01	0.01	0.01	0.01	0.01	0.01	0.01	0.01	0.01	0.01	0.01	0.01	0.01
9430020K01Rik	chr18:4634928-4682869	1.69803	0.848574	2.17321	0.575173	0.838542	2.47781	3.94921	3.79706	2.98652	3.64737	0.475508	0.716587	0.735627	4.42925	1.8695	7.04197
9430021M05Rik	chr2:162661162-162675204	0.01	0.01	0.01	0.01	0.01	0.01	0.01	0.01	0.01	0.01	0.01	0.01	0.01	0.01	0.01	0.01
9430037G07Rik	chr9:88595324-88599243	0.0413364	0.201196	0.138755	0.402846	0.187723	0.0293116	0.109688	0.082605	0.0320151	0.0489936	0.0285706	0.0775244	0.0499028	0.0953675	0.134171	0.0809414
9430038I01Rik	chr7:137375568-137410756	1.73508	9.39976	2.69699	13.884	7.49819	5.05624	2.44115	2.62627	3.22343	3.49012	3.22637	3.55016	2.80424	3.88126	6.23788	3.54731
9430041J12Rik	chr7:4074124-4136926	0.01	0.01	0.0160445	0.01	0.01911	0.01	0.01	0.021945	0.01	0.0225209	0.01	0.01	0.01	0.012082	0.01	0.01
9430060I03Rik	chr1:92933542-92950590	0.0321095	0.0563161	0.112356	0.101976	0.100912	0.0306564	0.0432728	0.037446	0.01	0.01	0.0327443	0.105011	0.0791968	0.0211835	0.185412	0.044206
9430065F17Rik	chr13:67553201-67570892	0.356912	0.402045	0.0685731	2.34089	1.30131	0.566642	0.01	0.100215	0.529316	0.0487599	0.01	0.115395	0.202489	0.261421	0.431839	0.143743
9430069I07Rik	chr15:34306680-34436240	0.01	0.147759	0.0720995	0.01	0.0837888	0.01	0.01	0.01	0.056357	0.01	0.01	0.01	0.01	0.01	0.01	0.01
9430076C15Rik	chr6:53287294-53397216	0.01	0.01	0.01	0.01	0.01	0.01	0.0160884	0.01	0.01	0.01	0.0122048	0.0120657	0.01	0.01	0.01	0.0316407
9430078K24Rik	chr12:79917018-79936264	0.01	0.01	0.01	0.01	0.01	0.15089	0.01	0.0426256	0.191811	0.049768	0.11178	0.0466813	0.0454682	0.0732577	0.362347	0.170476
9430083A17Rik	chr13:51097737-51100727	0.0289594	0.024034	0.01	0.0223743	0.01	0.0349193	0.01	0.0347653	0.0272723	0.01	0.01	0.0572056	0.0176654	0.270943	0.242134	0.272558
9430091E24Rik	chr8:111094744-111145498	0.182111	0.425214	0.180129	0.259534	0.235469	0.648058	0.317139	0.451972	0.45152	0.251253	0.21647	0.191948	0.171779	0.411291	0.230529	0.569499
9530002B09Rik	chr4:122689258-122705135	0.01	0.01	0.01	0.01	0.01	0.01	0.01	0.01	0.01	0.01	0.01	0.01	0.01	0.01	0.01	0.01
9530003J23Rik	chr10:117233752-117238681	0.01	0.01	0.01	0.01	0.01	0.01	0.01	0.01	0.01	0.01	0.01	0.01	0.01	0.01	0.01	0.01
9530014B07Rik	chr13:53635891-53639201	0.01	0.01	0.01	0.01	0.01	0.01	0.01	0.01	0.01	0.01	0.01	0.01	0.01	0.01	0.01	0.01
9530020I12Rik	chr12:11185992-11204502	0.01	0.01	0.01	0.01	0.01	0.01	0.01	0.01	0.01	0.01	0.01	0.01	0.01	0.01	0.01	0.01
9530026F06Rik	chr1:61378431-61395904	0.01	0.01	0.01	0.01	0.01	0.01	0.01	0.01	0.01	0.01	0.01	0.01	0.01	0.01	0.01	0.01
9530026P05Rik	chr6:92940581-93111749	0.516726	0.316803	0.119119	0.724626	0.541816	0.395698	0.445429	0.805277	0.341613	0.519548	0.01	0.01	0.01	0.12284	0.0592259	0.057512
9530027J09Rik	chrX:48256933-48285426	0.0498643	0.08622	0.01	0.0398465	0.01	0.020229	0.01	0.0300072	0.01	0.0304785	0.0258672	0.01	0.01	0.0653632	0.01	0.01
9530036O11Rik	chr5:28456839-28719209	0.01	0.01	0.01	0.01	0.01	0.01	0.01	0.01	0.01	0.01	0.0238141	0.148539	0.114671	0.618463	0.268431	0.661041
9530051G07Rik	chrX:153037628-153072915	0.01	0.01	0.01	0.01	0.01	0.01	0.01	0.01	0.01	0.01	0.01	0.01	0.01	0.01	0.01	0.01
9530052E02Rik	chr8:10986963-11054541	0.0896221	0.01	0.01	0.01	0.01	0.0425739	0.01	0.01	0.01	0.0551941	0.01	0.01	0.01	0.01	0.0612686	0.01
9530053A07Rik	chr7:28129465-28164811	0.0104913	0.159771	0.045537	0.279029	0.18298	0.0345589	0.0139907	0.0426471	0.0211564	0.0127552	0.770115	1.14949	0.767627	1.85644	2.37868	2.17398
9530059O14Rik	chr9:122572500-122580647	0.01	0.01	0.01	0.01	0.01	0.01	0.01	0.01	0.01	0.01	0.01	0.01	0.01	0.01	0.01	0.01
9530062K07Rik	chr6:116199409-116207993	0.346108	0.195722	0.146792	1.1357	0.337069	0.189625	0.01	0.0693776	0.179559	0.0700479	0.356182	0.122236	0.01	0.384118	0.298021	0.37672
9530068E07Rik	chr11:52396427-52408723	86.2982	154.487	83.8426	161.612	140.676	129.271	125.515	122.035	156.578	145.538	85.6969	82.1079	84.2544	147.394	213.16	131.095
9530077C05Rik	chr9:22411576-22444679	1.52406	1.52982	1.2536	2.25921	2.00513	1.76394	1.97244	1.98065	2.28245	1.38697	0.416016	0.901683	0.779651	0.719493	1.1326	1.20107
9530080O11Rik	chr4:95959710-96024274	0.01	0.01	0.01	0.01	0.01	0.01	0.01	0.01	0.01	0.01	0.01	0.01	0.01	0.01	0.01	0.01
9530082P21Rik	chr17:23749235-23754065	0.514103	0.0419214	0.0845809	0.300094	0.124804	0.56963	0.731103	0.875015	0.743483	0.97212	0.125277	0.0823749	0.106868	1.66609	0.913507	1.58193
9530091C08Rik	chr9:68653785-69388246	0.01	0.01	0.01	0.01	0.01	0.01	0.01	0.01	0.01	0.01	0.01	0.01	0.01	0.01	0.01	0.01
9630001P10Rik	chr5:45529704-45645469	0.01	0.01	0.01	0.01	0.01	0.01	0.01	0.01	0.01	0.01	0.01	0.01	0.01	0.01	0.01	0.01
9630013A20Rik	chr14:84443562-84537060	0.01	0.01	0.01	0.01	0.01	0.01	0.0266109	0.01	0.01	0.01	0.01	0.01	0.01	0.01	0.01	0.01
9630013K17Rik	chr11:63962626-64079472	0.01	0.01	0.01	0.01	0.01	0.01	0.01	0.01	0.01	0.01	0.01	0.01	0.01	0.01	0.01	0.01
9630028B13Rik	chr1:185429356-185441819	0.01	0.01	0.01	0.01	0.01	0.01	0.01	0.01	0.01	0.01	0.01	0.01	0.01	0.01	0.01	0.01
9630028H03Rik	chr2:135580529-135583220	0.01	0.01	0.01	0.01	0.01	0.01	0.01	0.01	0.01	0.01	0.01	0.01	0.01	0.01	0.01	0.01
9630028I04Rik	chr17:27235074-27248066	0.0421826	0.0243256	0.01	0.01	0.0143212	0.01	0.01	0.0168072	0.01	0.01	0.01	0.01	0.01	0.0470986	0.0385469	0.0575494
9830107B12Rik	chr17:48125604-48146307	0.01	0.01	0.01	0.01	0.01	0.01	0.01	0.01	0.01	0.01	0.01	0.01	0.01	0.0133501	0.01	0.01
9830132P13Rik	chr3:127916170-127955220	0.01	0.01	0.01	0.01	0.01	0.01	0.01	0.01	0.01	0.01	0.10036	0.273929	0.171769	0.22766	0.086532	0.387739
9830147E19Rik	chr7:42609525-42642604	0.783422	1.04088	0.575215	1.11271	1.04869	0.388465	0.736131	0.747795	0.503039	0.405258	1.09494	0.881382	0.963271	0.803465	0.148978	1.07119
9830166K06Rik	chr19:8651795-8663335	0.01	0.01	0.01	0.01	0.01	0.01	0.01	0.01	0.01	0.01	0.01	0.01	0.01	0.01	0.01	0.01
9930012K11Rik	chr14:70154404-70159502	13.6497	24.9331	8.3936	33.2313	21.8859	8.54827	6.87282	7.19831	10.0359	6.47737	1.56239	4.76345	2.10799	2.29757	2.81349	2.79574
9930014A18Rik	chr15:60818995-60831400	0.137338	0.245689	0.125495	0.126406	0.180801	0.220119	0.284442	0.308551	0.323881	0.290322	0.23367	0.778704	0.280312	0.961119	1.20055	0.752226
9930021J03Rik	chr19:29714401-29806009	6.33177	1.59249	5.07135	1.65304	1.25112	5.5228	8.86243	8.97653	6.07979	9.72591	8.78206	4.15094	7.53196	6.84917	1.43935	6.92889
9930104L06Rik	chr4:124937047-124944661	2.9961	3.19591	3.15203	2.70681	1.99496	2.69102	3.92743	4.10442	2.10248	2.81532	2.37151	3.01332	2.21323	2.31551	1.18589	2.26472
9930111H07Rik	chr1:85775270-85784694	0.01	0.01	0.01	0.01	0.01	0.01	0.01	0.01	0.01	0.01	0.01	0.01	0.01	0.01	0.01	0.01
9930111J21Rik1	chr11:48945351-48979398	0.01	0.0136427	0.01	0.01	0.01	0.0142282	0.0615746	0.125575	0.023463	0.0593728	1.36433	0.973985	1.11323	1.7417	0.225553	2.05093
9930111J21Rik2	chr11:48945351-48979398	0.01	0.01	0.01	0.01	0.0314732	0.01	0.0913304	0.0381641	0.054005	0.01	0.0815648	0.0794018	0.0581109	0.208615	0.164242	0.305644
A130010J15Rik	chr1:193173468-193201546	3.19873	8.01671	3.18534	9.75095	6.23869	2.15322	2.47979	2.59115	3.00751	2.64302	6.3804	5.77475	6.60237	6.46402	9.58858	6.49403
A130077B15Rik	chr10:122565022-122569891	0.01	0.01	0.01	0.01	0.01	0.01	0.0167935	0.01	0.01	0.01	0.01	0.01	0.01	0.01	0.01	0.01
A1bg	chr15:60917588-60921270	0.01	0.01	0.01	0.01	0.01	0.01	0.01	0.01	0.01	0.01	0.01	0.01	0.01	0.01	0.01	0.01
A1cf	chr19:31868760-31949406	0.01	0.01	0.01	0.01	0.01	0.01	0.01	0.01	0.01	0.01	0.01	0.01	0.01	0.01	0.01	0.01
A230001M10Rik	chr3:102262404-102288771	0.0202337	0.01	0.01	0.01	0.01	0.0172824	0.01	0.0486901	0.0388337	0.01	0.01	0.01	0.01	0.01	0.01	0.01
A230009B12Rik	chr17:10403011-10840191	0.01	0.01	0.01	0.01	0.01	0.01	0.01	0.01	0.01	0.01	0.01	0.01	0.01	0.01	0.01	0.01
A230020J21Rik	chr1:191005831-191029781	0.105372	0.566177	0.156142	1.5331	0.71286	0.219126	0.0478339	0.040924	0.177703	0.134929	0.01	0.01	0.01	0.01	0.01	0.01
A230028O05Rik	chr16:25059638-25069058	0.0727231	0.0497257	0.0618646	0.0925563	0.0436224	0.099177	0.194814	0.0874743	0.131734	0.0872535	0.01	0.0146661	0.01	0.0373575	0.0185062	0.0358565
A230046K03Rik	chr10:83543940-83596473	21.2518	19.2939	19.1141	17.7231	17.3241	13.453	22.4114	21.2439	19.253	19.7175	19.5967	16.3538	20.7563	8.79202	5.42887	9.04049
A230050P20Rik	chr9:20868641-20879710	0.201658	0.221438	0.0224205	0.193956	0.132265	0.695256	0.581131	1.10535	0.367552	0.379008	0.01	0.01	0.01	0.0346812	0.18871	0.0772448
A230056J06Rik	chr13:59580175-59585223	0.01	0.01	0.0109556	0.01	0.0128805	0.0196272	0.0171808	0.01	0.01	0.0155121	0.01	0.01	0.01	0.01	0.01	0.01
A230056P14Rik	chr7:55962530-56019573	1.2544	0.890622	0.457346	3.31637	1.12815	0.473369	1.04472	0.603215	0.856209	0.425105	0.570589	0.14103	0.328017	0.46268	0.177888	0.500246
A230057D06Rik	chr7:61705849-61927574	0.311596	0.113962	0.160326	0.339155	0.116458	0.0138348	0.0464478	0.0210264	0.01	0.0207703	0.160063	0.364539	0.0633307	0.0565892	0.0429853	0.0434576
A230065H16Rik	chr12:111406808-111412077	0.01	0.01	0.01	0.01	0.01	0.01	0.01	0.01	0.01	0.01	0.01	0.01	0.01	0.463817	3.79765	0.509545
A230070E04Rik	chr14:68119544-68131371	0.138392	0.0482987	0.072728	0.0439315	0.028717	0.01	0.01	0.065422	0.01	0.01	0.01	0.01	0.01	0.01	0.01	0.01
A230072C01Rik	chrX:20951664-20987349	1.09485	3.40146	0.927741	5.43699	2.03101	0.437569	1.13211	1.11882	0.843725	0.589592	0.931536	0.49343	0.487455	0.459263	0.703072	0.588079
A230072E10Rik	chrX:151198077-151341879	0.0440375	0.01	0.0279185	0.0169051	0.01	0.01	0.0444185	0.0134288	0.0133504	0.01	0.0912069	0.0427959	0.040353	0.0503338	0.0275741	0.0409498
A230077H06Rik	chr7:40849152-40898324	0.01	0.01	0.01	0.01	0.01	0.01	0.01	0.01	0.01	0.01	0.01	0.0122107	0.01	0.01	0.01	0.0156508
A230103J11Rik	chr8:85036914-85067120	0.0216647	0.01	0.05715	0.01	0.0225409	0.0213177	0.0294397	0.0656707	0.0447148	0.01	0.0220187	0.01	0.081413	0.160673	0.216875	0.0942678
A230108P19Rik	chr2:6188464-6321611	0.01	0.01	0.01	0.01	0.01	0.01	0.01	0.01	0.01	0.01	0.01	0.01	0.0189603	0.01	0.01	0.01
A2m	chr6:121636172-121679238	0.01	0.01	0.01	0.01	0.01	0.01	0.01	0.01	0.01	0.01	0.01	0.01	0.01	0.01	0.010222	0.02055
A330009N23Rik	chr15:101221190-101232756	0.983883	3.32142	0.73568	3.55617	1.74636	0.378294	0.396986	0.531699	0.655915	0.55161	0.811305	0.669561	0.501323	1.19989	1.68264	1.61334
A330015K06Rik	chr3:65109367-65378225	0.01	0.01	0.01	0.0526088	0.0671965	0.01	0.01	0.01	0.01	0.0212156	0.0717026	0.251442	0.105677	0.0226418	0.0871172	0.0216341
A330023F24Rik	chr1:195017398-195037908	0.0148573	0.01	0.0125139	0.01	0.0144225	0.01	0.01	0.01	0.01	0.01	0.0304943	0.01	0.0361641	0.0237185	0.0183917	0.0275785
A330032B11Rik	chr19:37021290-37207471	0.01	0.01	0.01	0.01	0.01	0.01	0.01	0.01	0.01	0.01	0.01	0.01	0.01	0.01	0.01	0.01
A330033J07Rik	chr13:48044230-48264036	0.01	0.01	0.01	0.01	0.0155759	0.01	0.01	0.01	0.01	0.01	0.01	0.01	0.01	0.01	0.01	0.01
A330035P11Rik	chr14:122097938-122106974	0.149186	0.252973	0.0465062	0.447525	0.244012	0.241195	0.294007	0.329606	0.383356	0.390419	0.409494	0.246528	0.184083	0.509772	0.413771	0.405463
A330040F15Rik	chr19:12573524-12596566	0.01	0.01	0.01	0.01	0.01	0.01	0.01	0.01	0.0351328	0.128438	1.29485	0.118343	1.04613	0.857797	0.371574	0.506677
A330041J22Rik	chr9:86581362-86701253	0.0231792	0.01	0.0193698	0.01	0.0215512	0.01	0.0312787	0.0283917	0.01	0.0278893	0.01	0.01	0.01	0.0442787	0.134404	0.0812719
A330048O09Rik	chr13:48272417-48273884	0.01	0.01	0.01	0.01	0.0683891	0.01	0.01	0.01	0.01	0.01	0.01	0.01	0.01	0.01	0.01	0.01
A330049N07Rik	chr10:72973302-73086705	0.01	0.01	0.01	0.01	0.01	0.01	0.01	0.01	0.01	0.01	0.01	0.01	0.0259471	0.01	0.01	0.01
A330050F15Rik	chr17:69439325-69489233	0.01	0.01	0.01	0.01	0.01	0.01	0.01	0.01	0.01	0.01	0.01	0.01	0.01	0.01	0.01	0.01
A330069E16Rik	chr2:91237145-91238357	0.152344	0.169018	0.172154	1.06964	0.587234	0.170559	0.273827	0.0616422	0.0649337	0.0636862	0.740786	0.151783	0.498351	0.55237	0.522958	0.464588
A330070K13Rik	chr5:130369457-130840645	0.01	0.01	0.01	0.01	0.01	0.01	0.01	0.01	0.01	0.01	0.01	0.01	0.01	0.01	0.01	0.01
A330074K22Rik	chr8:120204433-120228230	1.04344	0.14939	0.221467	0.135429	0.232764	1.09321	3.23851	3.56015	2.19525	2.49736	0.01	0.01	0.01	0.0111294	0.01	0.0473107
A330076C08Rik	chr13:44193588-44216487	0.01	0.01	0.01	0.01	0.01	0.01	0.01	0.01	0.01	0.01	0.01	0.01	0.01	0.01	0.01	0.01
A330076H08Rik	chr7:61943900-61982359	0.360675	0.360111	0.410467	1.12318	0.5793	0.01	0.01	0.0854385	0.01	0.0276448	0.983227	0.67475	0.871966	0.0290339	0.025535	0.174863
A330093E20Rik	chr18:45560153-46045260	0.01	0.01	0.01	0.01	0.01	0.01	0.01	0.01	0.01	0.01	0.01	0.01	0.01	0.0318108	0.139156	0.0590243
A330102I10Rik	chr13:29014413-29040336	0.01	0.01	0.01	0.01	0.256219	0.190649	0.01	0.091454	0.0554495	0.212778	0.01	0.01	0.106384	0.0564811	0.01	0.01
A3galt2	chr4:128759257-128769298	0.0406732	0.01	0.023599	0.042653	0.01	0.048275	0.127918	0.159192	0.0270641	0.0500244	0.0972709	0.0436077	0.0839411	0.0353672	0.0561999	0.0731838
A430005L14Rik	chr4:153957236-153961924	13.2857	54.5161	13.4125	114.811	52.8548	19.3695	11.2844	13.6083	16.2448	13.0985	16.5834	23.3803	13.3012	17.8526	23.8988	18.922
A430033K04Rik	chr5:138622858-138648905	2.95295	1.30441	2.11858	1.47958	1.39212	0.714585	1.46982	1.17228	0.978115	0.92628	1.26963	2.04137	2.30406	1.93739	0.820116	1.93565
A430035B10Rik	chr6:8507058-8509161	0.111531	0.01	0.1109	0.129758	0.0818114	0.194217	0.08897	0.0811919	0.208244	0.259938	0.438562	0.562237	0.772172	0.675466	0.815253	1.11705
A430046D13Rik	chr10:128499246-128504242	0.961156	1.19185	0.655556	3.38556	1.78536	0.596219	0.738911	0.961216	0.606127	0.678903	1.16992	0.70706	0.855845	0.922604	1.21227	0.965609
A430078G23Rik	chr8:3353414-3390299	0.01	0.01	0.0116705	0.01	0.01	0.01	0.01	0.0163535	0.01	0.01	0.01	0.0282386	0.203526	0.236799	0.112168	0.0908053
A430078I02Rik	chr6:86438397-86480830	0.137946	0.0583405	0.0444203	0.0542603	0.0523416	0.0566991	0.103553	0.164338	0.0875899	0.168911	0.0178425	0.104573	0.01	0.0676073	0.01	0.022147
A430085M09Rik	chr4:78594046-78597484	0.01	0.01	0.01	0.01	0.01	0.01	0.01	0.01	0.01	0.01	0.01	0.01	0.01	0.01	0.01	0.01
A430088P11Rik	chr15:80671846-80700425	0.01	0.01	0.01	0.01	0.01	0.01	0.01	0.01	0.01	0.01	0.01	0.01	0.01	0.01	0.0357246	0.01
A430089I19Rik	chr5:94302518-94306796	0.01	0.01	0.0165473	0.01	0.01	0.01	0.01	0.01	0.01	0.01	0.0995902	0.0627837	0.120092	0.01	0.01	0.01
A430090L17Rik	chr13:113794507-114157461	0.01	0.01	0.01	0.01	0.01	0.01	0.01	0.01	0.01	0.01	0.01	0.01	0.01	0.01	0.01	0.01
A430093F15Rik	chr19:10740946-10786043	0.0195313	0.0337354	0.01	0.123983	0.0199735	0.0502881	0.01	0.0701218	0.0127526	0.01	0.0202533	0.0206929	0.01	0.0648577	0.133037	0.0258306
A430105I19Rik	chr2:118754144-118762661	2.50934	2.16948	2.82391	2.22059	1.61827	1.31395	2.51905	2.70488	1.61102	2.10621	2.64965	3.15429	2.5204	2.23512	0.397978	2.30133
A4galt	chr15:83226721-83251774	0.805718	0.177158	0.266067	0.452101	0.404975	19.2568	11.7589	12.6788	21.2705	17.2635	0.01	0.0222465	0.01	0.747734	0.171562	1.42817
A4gnt	chr9:99612501-99622367	0.01	0.01	0.01	0.01	0.0147618	0.0120788	0.019893	0.0175821	0.0277055	0.01	0.01	0.01	0.01	0.01	0.01	0.01
A530006G24Rik	chr2:147710692-147717632	0.01	0.01	0.01	0.01	0.01	0.01	0.01	0.01	0.01	0.01	0.01	0.01	0.01	0.01	0.01	0.01
A530013C23Rik	chr2:167690758-167697413	0.0881855	0.453579	0.114633	1.17406	0.478754	0.113137	0.0592222	0.0773494	0.0991613	0.132558	0.067431	0.023903	0.0546085	0.0282595	0.0298435	0.0586164
A530016L24Rik	chr12:112489447-112499927	0.0152948	0.01	0.01	0.01	0.01	0.01	0.01	0.01	0.01	0.01	0.0157035	0.0176428	0.01	0.020611	0.01	0.0219025
A530032D15Rik	chr1:85088138-85109853	0.01	0.01	0.01	0.01	0.01	0.0917483	0.0549592	0.123474	0.0135114	0.0516257	0.02115	0.01	0.01	2.21305	3.67341	2.45928
A530046M15Rik	chr13:15807242-15827537	0.0822476	0.01	0.0461256	0.0858417	0.0799805	0.01	0.01	0.0668067	0.01	0.0659317	0.01	0.01	0.01	0.01	0.01	0.01
A530050N04Rik	chr18:61470224-61484607	0.01	0.01	0.01	0.01	0.01	0.01	0.01	0.01	0.01	0.01	0.01	0.01	0.01	0.01	0.01	0.01
A530053G22Rik	chr6:60279042-60403707	0.01	0.01	0.01	0.01	0.01	0.01	0.01	0.01	0.01	0.01	0.01	0.01	0.01	0.01	0.01	0.01
A530058N18Rik	chr2:114009600-114032292	0.01	0.01	0.01	0.01	0.01	0.01	0.01	0.01	0.01	0.01	0.01	0.01	0.01	0.01	0.01	0.01
A530064D06Rik	chr17:48151895-48167257	0.01	0.01	0.01	0.01	0.01	0.0910186	0.140807	0.0253325	0.0602106	0.0690164	0.0386076	0.01	0.01	0.0565098	0.01	0.0278174
A530065N20Rik	chr13:60029710-60116669	0.01	0.01	0.01	0.01	0.01	0.01	0.01	0.01	0.01	0.01	0.01	0.01	0.01	0.01	0.01	0.01
A530072M11Rik	chr4:16164109-16266225	0.0608982	0.0335363	0.0693944	0.120862	0.0990774	0.0724245	0.30349	0.243661	0.21256	0.0754028	0.0206802	0.01	0.0501594	0.0537575	0.079889	0.027116
A530088E08Rik	chr17:32390660-32404808	0.01	0.01	0.01	0.01	0.01	0.01	0.01	0.01	0.01	0.01	0.01	0.01	0.01	0.01	0.01	0.01
A530099J19Rik	chr13:19727416-19732951	0.01	0.01	0.01	0.01	0.01	0.01	0.01	0.01	0.01	0.01	0.131682	0.01	0.0171173	0.01	0.066898	0.0670809
A630001G21Rik	chr1:85717082-85736606	0.353346	1.32735	0.585691	1.61963	1.01675	0.847164	1.00761	1.12853	0.85197	0.71503	0.249875	0.336874	0.161047	1.54574	1.85719	1.84009
A630010A05Rik	chr16:14562316-14621284	0.01	0.01	0.01	0.01	0.01	0.01	0.01	0.01	0.01	0.01	0.01	0.01	0.01	0.01	0.01	0.01
A630012P03Rik	chrX:52272426-52619047	0.01	0.01	0.01	0.01	0.01	0.01	0.01	0.01	0.01	0.01	0.01	0.01	0.01	0.01	0.01	0.01
A630019I02Rik	chr13:93040714-93144724	0.01	0.01	0.01	0.01	0.01	0.01	0.01	0.01	0.01	0.01	0.01	0.01	0.01	0.01	0.01	0.01
A630020A06	chr15:3996038-4015858	0.01	0.036887	0.01	0.069501	0.02195	0.01	0.01	0.0281462	0.01	0.01	0.01	0.0105304	0.0139307	0.0219096	0.0409379	0.0407925
A630023A22Rik	chr14:34051129-34102754	0.519519	0.744849	0.397947	2.47323	0.789524	0.198499	0.247328	0.144997	0.184848	0.189658	1.07191	0.697022	0.456543	0.598496	1.2511	0.382755
A630023P12Rik	chr5:110514922-110525979	0.01	0.01	0.01	0.01	0.01	0.01	0.01	0.01	0.01	0.01	0.01	0.01	0.01	0.01	0.01	0.01
A630033H20Rik	chrX:107148926-107173661	0.01	0.01	0.0374515	0.111799	0.125945	0.0489262	0.0601925	0.0182306	0.0903301	0.0694598	0.124223	0.0889155	0.177174	0.37665	0.283999	0.34746
A630066F11Rik	chr10:7630235-7664623	0.337838	1.46725	0.577593	3.28178	1.57412	0.787265	0.750954	1.2128	1.11304	1.40596	1.69321	2.259	1.69417	1.37504	2.31758	1.51081
A630072M18Rik	chr5:20893023-20956398	0.534677	0.292382	0.511414	0.586052	0.446706	0.693552	0.788348	0.663881	0.626195	0.739948	0.182745	0.192735	0.331739	0.29031	0.0617701	0.26935
A630073D07Rik	chr6:132625110-132627511	0.01	0.01	0.01	0.01	0.01	0.01	0.01	0.01	0.01	0.01	0.01	0.01	0.01	0.01	0.01	0.01
A630075F10Rik	chr2:170061239-170070778	0.01	0.01	0.01	0.01	0.01	0.01	0.01	0.01	0.01	0.01	0.01	0.01	0.01	0.01	0.01	0.01
A630076J17Rik	chr3:107230613-107234031	0.01	0.01	0.01	0.01	0.01	0.01	0.01	0.01	0.01	0.01	0.01	0.01	0.01	0.40506	0.102524	0.101435
A630077J23Rik	chr4:43751858-43759464	0.01	0.01	0.01	0.01	0.01	0.01	0.01	0.01	0.01	0.01	0.01	0.01	0.01	0.01	0.01	0.01
A630089N07Rik	chr16:98062511-98082439	1.02705	1.38553	1.12678	1.32568	1.11177	0.181383	1.18362	0.865505	0.4011	0.304233	1.05368	1.02726	1.47248	0.234135	0.0157254	0.270783
A630095E13Rik	chr9:36635753-36638602	0.0856345	0.01	0.01	0.01	0.0809196	0.01	0.01	0.01	0.01	0.01	3.59714	2.05534	1.2427	1.90023	1.63695	0.419131
A630095N17Rik	chr1:75220094-75232093	0.0725352	0.01	0.01	0.111091	0.01	0.242142	0.194297	0.0855353	0.0450145	0.0865984	0.147269	0.0772323	0.01	0.01	0.01	0.01
A730004F24Rik	chr1:186511837-186558681	0.01	0.01	0.01	0.01	0.01	0.01	0.01	0.01	0.01	0.01	0.01	0.01	0.01	0.01	0.01	0.01
A730006G06Rik	chr17:48064788-48090920	0.01	0.01	0.01	0.01	0.01	0.01	0.01	0.01	0.01	0.01	0.01	0.01	0.01	0.01	0.01	0.01
A730008H23Rik	chr1:88227019-88277579	25.0262	13.6793	22.6906	16.0989	16.8122	0.594715	7.14715	10.3917	4.04404	5.51671	14.7077	16.1515	17.2825	5.42939	5.0615	6.28865
A730017C20Rik	chr18:59062380-59076960	0.01	0.01	0.01	0.01	0.01	0.01	0.01	0.01	0.01	0.01	0.01	0.01	0.01	0.213054	0.892168	0.807672
A730017L22Rik	chr2:130872540-130906396	1.79016	0.449816	1.40302	0.805043	0.561211	1.70844	1.97028	2.75692	1.88594	1.30518	0.722464	0.743133	0.528174	2.65504	1.21836	2.81963
A730018C14Rik	chr12:112411022-112423198	0.01	0.01	0.01	0.01	0.01	0.01	0.01	0.01	0.01	0.01	0.01	0.01	0.01	0.01	0.01	0.01
A730020E08Rik	chr6:61175603-62382863	0.174898	0.0788815	0.0207807	0.110646	0.114406	0.0172016	0.01	0.0307765	0.0140742	0.0300354	0.01	0.01	0.01	0.01	0.01	0.0854006
A730020M07Rik	chr3:121634935-121646453	0.0430707	0.01	0.0367951	0.01	0.01	0.0384733	0.01	0.01	0.0375828	0.126396	0.532357	1.11411	1.19244	1.08895	0.843158	1.46138
A730036I17Rik	chr2:129218968-129235606	0.01	0.01	0.01	0.01	0.01	0.01	0.01	0.01	0.01	0.01	0.01	0.01	0.01	0.01	0.0139296	0.01
A730043L09Rik	chr9:62242595-62244100	0.01	0.01	0.01	0.01	0.01	0.379755	0.104579	0.315322	0.355876	0.232382	0.01	0.01	0.01	0.01	0.01	0.01
A730046J19Rik	chrX:144153694-144166274	0.01	0.01	0.01	0.01	0.01	0.01	0.01	0.01	0.01	0.01	0.01	0.01	0.01	0.01	0.01	0.01
A730056A06Rik	chr7:73310379-73419899	0.01	0.01	0.01	0.01	0.01	0.366759	0.314481	0.201306	0.689803	0.328339	0.01	0.01	0.01	0.01	0.01	0.01
A730082K24Rik	chr7:114948649-114983967	0.01	0.01	0.01	0.01	0.01	0.01	0.01	0.01	0.01	0.01	0.01	0.01	0.01	0.01	0.01	0.01
A730085K08Rik	chr9:122382021-122398801	0.01	0.01	0.01	0.01	0.01	0.01	0.01	0.01	0.01	0.01	0.01	0.01	0.01	0.01	0.01	0.01
A730090H04Rik	chr11:95140446-95159047	0.0739064	0.128083	0.021471	0.195668	0.129249	0.160429	0.133844	0.146029	0.0503835	0.18403	0.101241	0.136039	0.0921179	0.131511	0.20998	0.0343448
A730090N16Rik	chr3:65109367-65378225	0.181535	0.92447	0.151123	1.06552	0.445097	0.230651	0.0482139	0.129344	0.105264	0.0853091	0.185072	0.203615	0.0866402	0.111362	0.29694	0.210907
A830009L08Rik	chr13:91368989-91388085	0.01	0.01	0.0246748	0.0222979	0.01	0.0119082	0.01	0.0171699	0.01	0.01	0.0148041	0.01	0.01	0.01	0.01	0.0186461
A830010M20Rik	chr5:107497744-107512556	0.994637	0.250064	0.681366	0.391082	0.406512	0.40943	0.899272	1.00692	0.606499	0.729423	0.364028	0.658208	0.424036	0.58621	0.114987	0.545383
A830011K09Rik	chr6:138364480-138599314	0.01	0.01	0.01	0.01	0.01	0.01	0.01	0.01	0.01	0.01	0.01	0.01	0.01	0.01	0.01	0.01
A830018L16Rik	chr1:11414104-11975902	0.01	0.01	0.01	0.01	0.01	0.01	0.01	0.01	0.01	0.01	0.01	0.01	0.01	0.01	0.01	0.01
A830019L24Rik	chr3:143243054-143257996	0.01	0.01	0.01	0.01	0.01	0.01	0.01	0.01	0.01	0.01	0.01	0.01	0.01	0.01	0.01	0.01
A830052D11Rik	chr18:32359056-32435740	0.55701	0.908825	0.416331	3.04023	1.3567	0.427973	0.46889	0.501711	0.484159	0.483269	0.482016	0.333929	0.161687	0.461826	0.746571	0.743035
A830080D01Rik	chrX:159532667-159593081	4.43996	6.85243	4.77989	7.93993	6.01173	3.235	4.92295	5.47363	3.84565	3.57012	3.74836	4.69657	4.06069	3.25261	1.67944	3.0509
A830082K12Rik	chr13:78188972-78236564	4.647	6.23246	3.24552	9.72085	5.53518	8.18076	9.01725	7.86103	8.73198	7.73432	0.352246	0.211338	0.436636	0.559892	0.36671	0.474554
A830082N09Rik	chr10:33987215-33995055	0.220902	0.0862083	0.126953	0.0882267	0.0606008	0.1656	0.248431	0.249362	0.142326	0.16973	0.0152634	0.0638923	0.0355959	0.0495928	0.0174329	0.0803269
A930001A20Rik	chr3:14971200-15002727	0.01	0.01	0.01	0.01	0.01	0.01	0.01	0.01	0.01	0.01	0.01	0.01	0.01	0.119586	0.37917	0.282315
A930001C03Rik	chr19:4425456-4477143	1.34066	1.8727	0.892139	3.80215	1.84325	0.34813	0.454632	1.10422	0.326345	0.401653	0.62234	0.515695	0.277402	0.788239	0.733526	0.668264
A930002C04Rik	chr13:47122719-47247991	0.01	0.01	0.01	0.01	0.01	0.01	0.01	0.01	0.01	0.01	0.01	0.01	0.01	0.01	0.01	0.01
A930003A15Rik	chr16:19876567-19884274	0.01	0.01	0.01	0.01	0.01	0.01	0.01	0.01	0.01	0.01	0.01	0.01	0.01	0.01	0.01	0.01
A930003O13Rik	chr5:22738910-23275597	0.01	0.01	0.01	0.01	0.01	0.01	0.01	0.01	0.01	0.01	0.01	0.01	0.01	0.01	0.01	0.01
A930004D18Rik	chr2:18025188-18037741	5.97352	3.0627	5.66757	3.31983	3.45232	3.03907	2.64701	2.78246	3.21034	3.39915	1.73161	3.75222	3.31693	2.41907	1.50034	1.72755
A930005H10Rik	chr3:115881578-115888130	2.52617	1.85318	2.21402	4.55118	3.78061	4.37269	2.83575	3.4456	2.603	3.6512	2.27924	1.78427	2.2223	3.2748	2.58323	4.13678
A930006I01Rik	chr2:103338600-103372764	0.01	0.01	0.01	0.01	0.0224076	0.01	0.01	0.01	0.01	0.01	0.0240453	0.0637806	0.028016	0.0430039	0.01	0.0541521
A930006K02Rik	chr16:91465103-91470123	0.01	0.0972921	0.0482715	0.01	0.0554032	0.0515313	0.01	0.132994	0.186537	0.069998	0.286799	0.488668	0.207788	0.301861	0.609652	0.227964
A930007I19Rik	chr19:29503662-29521987	0.0558426	0.01	0.01	0.01	0.0185439	0.01	0.0497851	0.0220589	0.0111982	0.0438802	0.0190511	0.01	0.0226047	0.0117373	0.01	0.01
A930009A15Rik	chr10:115450313-115587780	0.01	0.01	0.01	0.01	0.01	0.01	0.01	0.01	0.01	0.01	0.01	0.01	0.01	0.01	0.0563661	0.01
A930011G23Rik	chr5:99297243-99729060	0.01	0.01	0.01	0.01	0.01	0.01	0.01	0.01	0.01	0.01	0.0225235	0.01	0.0268244	0.01	0.01	0.01
A930012L18Rik	chr18:44425059-44812182	0.0601553	0.034108	0.0514499	0.0638674	0.10073	0.0788477	0.0541397	0.01	0.0251366	0.01	0.041876	0.155712	0.0737157	0.0654884	0.01	0.0504078
A930013F10Rik	chr8:22628118-22653437	0.421074	0.156145	0.358505	0.264818	0.199901	0.101789	0.5744	1.15601	0.146905	0.19209	0.113293	0.286172	0.211021	0.28713	0.040182	0.199209
A930015D03Rik	chr17:35994503-36038174	0.65857	2.0336	0.705104	1.96097	1.07125	0.459116	0.486927	0.850693	0.601671	0.903859	0.414827	0.55871	0.509106	0.528983	0.51396	0.960019
A930016O22Rik	chr7:19411093-19421583	0.01	0.01	0.01	0.01	0.01	0.01	0.01	0.01	0.01	0.01	0.01	0.01	0.01	0.0122977	0.01	0.01
A930017M01Rik	chr15:44881393-44884743	0.0634267	0.109125	0.117734	0.0336162	0.128925	0.0641996	0.0860141	0.0383562	0.0341497	0.0524162	0.01	0.01	0.01	0.01	0.01	0.01
A930018P22Rik	chr2:104122768-104124746	0.01	0.01	0.01	0.01	0.01	0.01	0.01	0.01	0.01	0.01	0.01	0.01	0.01	0.01	0.01	0.01
A930019D19Rik	chr2:146241298-146512004	0.01	0.01	0.01	0.01	0.01	0.01	0.01	0.01	0.01	0.01	0.01	0.0903433	0.01	0.0600853	0.01	0.01
A930024E05Rik	chr5:122989353-122998341	0.495993	0.436468	0.366896	1.05414	0.570479	0.117369	0.382394	0.415883	0.163778	0.141099	0.072476	0.01	0.0864945	0.16574	0.0613745	0.153341
A930031H19Rik	chr4:131000831-131010474	0.01	0.01	0.01	0.01	0.01	0.01	0.01	0.01	0.01	0.01	0.01	0.01	0.01	0.01	0.01	0.01
A930041C12Rik	chr5:107534710-107661853	0.01	0.01	0.01	0.01	0.01	0.21893	0.240065	0.01	0.162795	0.105026	0.01	0.01	0.108707	0.172694	0.225418	0.116194
AA387883	chr19:52923180-52926931	0.01	0.01	0.01	0.01	0.01	0.01	0.01	0.01	0.01	0.01	0.01	0.01	0.01	0.01	0.01	0.01
AA388235	chr17:33981491-33985358	1.12776	0.821222	0.720095	1.73161	1.39675	0.614159	0.518819	0.530479	0.855909	0.637821	0.0882051	0.110552	0.35105	0.18623	0.267049	0.19748
AA413626	chr11:4895342-4928865	0.48662	0.01	0.01	0.01	0.155504	0.01	0.65589	0.01	0.299392	0.01	0.165817	0.681395	0.01	0.10696	0.01	0.01
AA414768	chrX:12936872-12938541	3.73547	5.54994	3.00865	7.80103	5.79965	6.10807	4.60128	4.57529	5.85262	4.85218	1.85868	2.37767	2.60381	1.95251	2.01056	1.24761
AA415398	chr4:119530314-119538769	0.262152	0.0575513	0.0711357	0.130737	0.184325	0.341829	0.449496	0.360075	0.333324	0.416569	0.272306	0.0546171	0.205829	0.330068	0.0461312	0.161648
AA465934	chr11:83291698-83298977	0.733093	4.88153	0.590265	13.1344	4.77426	0.685183	0.746808	0.843575	0.243498	0.670402	1.27818	1.108	0.906576	1.33524	0.495146	0.510494
AA467197	chr2:122637886-122641076	5.13906	3.18643	3.18711	10.8123	5.34415	41.9121	20.0951	22.4135	19.6191	30.2125	0.01	0.01	0.10758	81.2819	147.89	104.335
AA474331	chr10:39892759-39899238	3.47265	2.37853	1.50233	4.95246	2.81767	1.56598	1.94024	3.24481	1.75245	3.60066	1.2757	1.77577	1.88258	0.808447	1.47053	1.15734
AA536875	chr14:123168502-123176176	0.01	0.01	0.01	0.01	0.01	0.01	0.01	0.01	0.01	0.01	0.01	0.0215109	0.01	0.01	0.01	0.01
AA543186	chr2:25327449-25332571	0.158955	0.710766	0.15845	1.04192	0.477967	0.193996	0.318838	0.284965	0.234558	0.163744	0.165464	0.418303	0.195527	0.29498	0.175073	0.234406
AA543401	chr9:106892824-107231909	0.01	0.01	0.01	0.01	0.01	0.01	0.01	0.01	0.01	0.01	0.01	0.01	0.01	0.01	0.01	0.01
AA545190	chr6:10971467-10974378	0.01	0.01	0.01	0.01	0.01	0.01	0.01	0.01	0.01	0.01	0.01	0.01	0.01	0.01	0.01	0.01
AA619741	chr1:34633534-34636210	0.01	0.01	0.01	0.01	0.01	0.01	0.01	0.01	0.01	0.01	0.01	0.01	0.01	0.01	0.01	0.01
AA792892	chr5:94377339-94384334	0.01	0.01	0.01	0.01	0.01	0.0270103	0.01	0.01	0.01	0.01	0.241067	0.244998	0.24625	0.01	0.01	0.01
AA986860	chr1:130731975-130744622	0.446153	0.14634	0.37163	0.226251	0.173982	0.769098	0.612881	0.662229	0.573739	0.672366	15.3413	14.2126	21.0611	66.4057	31.266	68.2901
AB124611	chr9:21526176-21545331	0.01	0.01	0.01	0.01	0.01	0.341408	0.176915	0.0412635	0.431906	0.129407	0.144123	0.183989	0.205397	3.2644	5.74795	3.81544
AF067061	chr13:120263113-120264517	0.01	0.01	0.01	0.01	0.01	0.01	0.01	0.01	0.01	0.01	0.358246	0.217227	0.145406	0.0270388	0.01	0.01
AF067063	chr13:119827960-119830217	0.01	0.01	0.01	0.01	0.01	0.01	0.01	0.01	0.01	0.01	0.171871	0.0458066	0.104934	0.01	0.01	0.01
AF251705	chr11:114996768-115001880	0.01	0.01	0.01	0.01	0.01	1.13692	0.561469	0.165705	1.07801	0.129473	0.01	0.01	0.01	0.353333	3.54235	1.41195
AF357355	chr12:109603944-109661711	0.01	0.01	0.01	0.01	0.01	0.01	0.01	0.01	0.01	0.01	0.01	0.01	0.01	0.01	0.01	0.01
AF357359	chr12:109603944-109661711	0.01	0.01	0.01	0.01	0.01	0.01	0.01	0.01	0.01	0.01	0.01	0.01	0.01	0.01	0.01	0.01
AF357399	chr7:28350688-28352698	0.01	0.01	0.01	0.01	0.01	0.01	0.01	0.01	0.01	0.01	0.01	0.01	0.01	0.01	0.01	0.01
AF357425	chr12:109603944-109661711	0.01	0.01	0.01	0.01	0.01	0.01	0.01	0.01	0.01	0.01	0.01	0.01	0.01	0.01	0.01	0.01
AF357426	chr12:109603944-109661711	0.01	0.01	0.01	0.01	0.01	0.01	0.01	0.01	0.01	0.01	0.01	0.01	0.01	0.01	0.01	0.01
AF366264	chr8:13835230-13838089	0.01	0.01	0.01	0.01	0.01	0.01	0.01	0.01	0.01	0.01	0.01	0.01	0.01	0.01	0.01	0.01
AF529169	chr9:89590034-89622986	0.01	0.01	0.01	0.01	0.01	0.01	0.01	0.01	0.01	0.01	0.01	0.01	0.01	0.01	0.01	0.01
AI115009	chr3:152396002-152681432	0.01	0.01	0.01	0.01	0.0472965	0.0663357	0.123211	0.16095	0.0943854	0.114153	0.01	0.01	0.01	0.01	0.01	0.01
AI118078	chr9:55326948-55438344	0.0703613	0.0305793	0.0922617	0.082224	0.0368169	0.01	0.01	0.0409254	0.0120376	0.021534	0.0178688	0.0404598	0.0218922	0.211146	0.1257	0.100682
AI182371	chr2:35081860-35100685	0.0429071	0.0358295	0.0183222	0.0336338	0.0424053	0.0175337	0.0288381	0.0259737	0.0397239	0.01	0.0861808	0.168228	0.0777769	0.153658	0.01	0.0816416
AI197445	chr13:107469821-107479188	0.01	0.01	0.01	0.01	0.01	0.01	0.01	0.01	0.0112881	0.01	0.01	0.01	0.01	0.01	0.01	0.09254
AI314180	chr4:58800030-58912725	40.1415	33.2802	33.9566	26.1877	32.6427	24.2545	36.7637	37.2653	29.1472	32.9506	22.2835	19.5927	21.4167	16.2568	8.06674	16.6713
AI314278	chr7:89426305-89432077	0.01	0.01	0.01	0.01	0.01	0.01	0.01	0.0182991	0.01	0.01	0.01	0.01	0.01	0.01	0.01	0.0379417
AI317395	chr10:40001572-40025268	0.01	0.01	0.0139587	0.01	0.0323294	0.01	0.01	0.01	0.01	0.01	0.0167374	0.0166015	0.01	0.105786	0.126687	0.104704
AI413582	chr17:27563768-27565727	34.2329	113.608	27.209	263.233	106.825	47.7078	26.8359	27.1684	28.2965	29.0259	29.903	35.8788	23.5764	31.4005	61.8351	31.3384
AI414108	chr9:27352684-27357543	0.221447	0.0884759	0.368723	0.0408135	0.123039	0.163305	0.286287	0.350103	0.24314	0.365105	0.01	0.01	0.01	0.01	0.01	0.0111665
AI427809	chr4:53261355-53270232	0.01	0.01	0.01	0.01	0.01	0.125977	0.0996281	0.111312	0.237524	0.226031	0.01	0.01	0.01	0.0121687	0.0985726	0.01
AI429214	chr8:36985572-37024238	0.261017	0.340474	0.111704	0.786016	0.612017	0.237991	0.124931	0.203455	0.346084	0.373845	0.0973026	0.0914991	0.0460091	0.175312	0.0735167	0.263214
AI450353	chr11:83291698-83298977	1.26417	2.19039	1.03108	3.05763	1.6472	0.333775	1.6363	1.74453	0.435747	0.199237	0.314557	0.593377	0.601571	0.251685	0.0792963	0.300998
AI463170	chr12:76533559-76579039	0.01	0.01	0.01	0.01	0.01	0.01	0.01	0.01	0.01	0.01	0.01	0.01	0.01	0.01	0.01	0.125039
AI464131	chr4:41495600-41503075	0.78957	0.236395	0.621386	0.282531	0.270943	1.96638	1.64777	1.5483	2.25841	2.67823	0.992043	0.916129	1.6257	3.30966	2.53701	2.94025
AI467606	chr7:127091435-127094049	22.9533	42.6772	19.2354	44.7153	37.8609	31.2027	20.9533	21.5896	32.962	27.3946	45.7116	37.7713	38.3194	47.1199	65.2638	48.6794
AI504432	chr3:107039503-107054322	0.01	0.01	0.01	0.01	0.01	0.0189204	0.0403806	0.0278631	0.0282625	0.01	0.01	0.01	0.01	0.0601761	0.122564	0.121341
AI506816	chr5:23692260-23712667	4.00436	2.85477	5.05293	3.23889	1.27102	0.47498	5.99094	5.49075	0.836521	2.0478	2.04134	9.80978	3.18472	0.892045	0.3824	0.954057
AI507597	chr4:141614232-141618633	0.01	0.01	0.01	0.01	0.01	0.01	0.01	0.01	0.01	0.01	0.01	0.01	0.01	0.01	0.01	0.01
AI593442	chr9:52673031-52679780	0.01	0.01	0.01	0.01	0.01	0.01	0.01	0.01	0.01	0.01	0.01	0.01	0.01	0.01	0.01	0.01
AI597479	chr1:43098709-43115946	17.6599	29.2274	15.7263	29.3553	23.4912	9.56161	14.589	13.151	12.2231	12.453	13.0208	11.1914	11.5777	9.49071	10.745	9.07754
AI606473	chr3:154330820-154334687	0.01	0.01	0.01	0.01	0.01	0.01	0.01	0.01	0.01	0.01	0.01	0.01	0.01	0.01	0.01	0.01
AI607873	chr1:173723427-173741809	0.01	0.0737228	0.0440419	0.01	0.0173481	3.40323	2.56398	2.35053	1.94089	4.26908	0.158199	0.0357303	0.0315266	3.38105	1.66965	3.37476
AI646519	chr2:147361542-147362793	0.01	0.01	0.01	0.01	0.01	0.01	0.01	0.01	0.01	0.01	0.01	0.01	0.01	0.01	0.01	0.01
AI661453	chr17:47412733-47470638	0.0216812	0.0130545	0.0129296	0.0116887	0.01	0.0296677	0.01	0.0422715	0.0309123	0.0805836	14.6183	10.8236	14.1481	25.7292	10.0536	26.7164
AI662270	chr11:83223575-83226584	0.0916772	0.01	0.01	0.044953	0.0287115	0.305565	0.331447	0.148049	0.47714	0.259634	34.3613	33.3751	28.4986	27.3826	35.5234	28.1892
AI837181	chr19:5425143-5427316	45.1832	45.6772	42.9178	39.1199	47.1967	70.6817	44.963	42.8843	62.9888	60.0798	24.6221	21.0773	24.1387	40.3405	54.7236	38.4554
AI839979	chr5:31569591-31571397	0.01	0.01	0.01	0.01	0.01	0.0622933	0.01	0.0849114	0.0231608	0.01	0.182501	0.0722336	0.219774	0.141489	0.0952712	0.189685
AI846148	chr19:7356463-7383557	8.64265	19.4478	10.5601	25.7358	17.0848	14.433	13.6919	14.1604	12.2589	11.8073	10.123	6.41281	8.10047	9.28973	7.80516	7.51689
AI847159	chr2:129178147-129180673	0.01	0.01	0.01	0.01	0.01	0.0360579	0.226648	0.199888	0.0538495	0.0513857	0.01	0.01	0.01	0.01	0.01	0.01
AI854517	chr7:79500025-79534403	0.01	0.01	0.01	0.01	0.01	0.01	0.01	0.01	0.01	0.01	0.01	0.01	0.01	0.01	0.01	0.01
AI854703	chr6:48628166-48633688	0.01	0.01	0.0226763	0.01	0.01	0.035056	0.0528171	0.01	0.01	0.0318651	0.0398684	0.0145032	0.0323474	0.0424291	0.0365283	0.0356638
AI987944	chr7:41372929-41393379	3.87748	10.2714	3.74432	15.4644	9.22601	2.77268	3.72629	3.68719	3.65403	3.48161	7.7269	5.88035	6.9778	6.89123	3.12103	7.85514
AK010878	chr12:102739829-102757810	2.44739	6.80525	3.16686	5.64544	4.2927	5.68015	5.15329	3.13457	3.49687	3.48228	12.7918	9.3027	12.3713	8.93615	11.9153	9.30999
AU015228	chr2:130100393-130103375	0.01	0.01	0.01	0.01	0.0127442	0.01	0.01	0.0156563	0.01	0.01	0.0398663	0.0515341	0.015817	0.01	0.01	0.01
AU015791	chr12:105513432-105515248	0.01	0.01	0.01	0.01	0.01	0.01	0.01	0.01	0.01	0.01	0.01	0.01	0.01	0.01	0.01	0.01
AU015836	chrX:93968655-93975470	0.0119939	0.01	0.01	0.01	0.01	0.01	0.01	0.01	0.01	0.01	0.0874149	0.0355346	0.0591382	0.877489	0.437491	0.388418
AU016765	chr17:64514088-64555590	0.01	0.01	0.01	0.01	0.01	0.01	0.01	0.01	0.01	0.01	0.01	0.01	0.01	0.01	0.01	0.01
AU018091	chr7:3154658-3169203	0.0139052	0.01	0.01	0.01	0.01	0.01	0.01	0.0328896	0.01	0.01	0.01	0.01	0.01	0.01	0.01	0.01
AU019823	chr9:50603900-50625000	6.63502	16.3411	7.83461	18.0144	12.4475	9.84016	9.77654	9.68413	8.63793	8.91793	12.0862	8.20222	8.9854	8.91521	6.15755	9.07521
AU019990	chr2:132598195-132653064	0.01	0.01	0.01	0.01	0.01	0.01	0.01	0.01	0.01	0.01	0.0763374	0.01	0.0452116	0.01	0.01	0.01
AU021063	chr15:101221190-101232756	0.01	0.01	0.01	0.01	0.01	0.01	0.115466	0.01	0.01	0.10581	0.01	0.0942697	0.01	0.01	0.01	0.01
AU021092	chr16:5211818-5222299	0.01	0.01	0.01	0.01	0.01	0.0575494	0.01	0.139344	0.0202978	0.0365852	0.360995	0.338149	0.36822	17.5767	28.7725	21.0483
AU022252	chr4:119225137-119232724	4.94677	6.91268	4.5794	10.3337	5.43425	3.85683	5.33329	5.1189	5.16865	4.97827	7.09249	4.42732	6.29666	5.5631	7.37238	4.87114
AU022751	chrX:6081217-6083420	0.01	0.01	0.01	0.01	0.01	0.01	0.01	0.01	0.01	0.01	0.01	0.0303593	0.01	0.01	0.01	0.01
AU022754	chr15:85535436-85593708	0.01	0.01	0.01	0.01	0.0418499	0.0377821	0.0716216	0.0471787	0.0273467	0.0333966	0.01	0.01	0.01	0.0537635	0.01	0.147883
AU022793	chr15:39962648-39967515	0.01	0.01	0.01	0.01	0.01	0.01	0.0264747	0.01	0.0128819	0.01	0.01	0.01	0.01	0.01	0.0261079	0.01
AU023762	chr9:113496745-113587152	0.01	0.01	0.01	0.01	0.01	0.01	0.01	0.01	0.01	0.01	0.01	0.01	0.01	0.01	0.01	0.0213212
AU040320	chr4:126753554-126967923	14.101	2.84243	8.33421	3.58122	3.65033	9.63278	13.152	12.4471	12.6487	11.8697	18.9824	13.2083	18.4252	27.9454	15.4208	28.6353
AU040972	chr11:79339891-79581609	0.01	0.01	0.01	0.01	0.01	0.059446	0.0887267	0.198941	0.128746	0.0821043	0.01	0.01	0.01	0.456509	0.367639	0.361642
AU041133	chr10:82128012-82153065	0.953152	3.08336	0.898682	6.08205	2.71723	0.649246	1.27525	0.921022	0.98201	0.877574	2.15374	2.1044	0.953444	1.2848	0.516733	1.071
AV039307	chr2:120850655-120970715	0.205864	0.276461	0.115546	0.522222	0.160127	0.0574084	0.324043	0.121243	0.170196	0.0413243	0.131599	0.139398	0.207315	0.210133	0.0892436	0.264662
AV051173	chr4:116684964-116700000	0.01	0.01	0.0799259	0.01	0.01	0.01	0.01	0.01	0.0622499	0.01	0.0932951	0.102345	0.112814	0.0612181	0.400215	0.127697
AV064505	chr9:7628230-7699416	0.01	0.01	0.01	0.01	0.01	0.01	0.01	0.01	0.01	0.01	0.01	0.01	0.01	0.01	0.01	0.01
AV320801	chrX:135167623-135177632	0.01	0.01	0.01	0.01	0.01	0.01	0.01	0.01	0.01	0.01	0.01	0.01	0.01	0.01	0.01	0.01
AW011738	chr4:156203283-156206028	0.0754292	0.0517867	0.0650431	0.0473845	0.0920949	0.0685024	0.305347	0.234923	0.162792	0.133669	0.01	0.01	0.01	0.0204094	0.020923	0.0817593
AW046200	chr8:57523824-57663430	1.11278	0.600664	0.391013	0.63606	0.471654	0.640892	1.19606	0.664159	0.951377	0.294745	0.0634066	0.151332	0.0374021	0.019393	0.0742759	0.01
AW112010	chr19:11047611-11050566	0.01	0.362929	0.01	0.082703	0.103764	1.70072	0.988463	0.632993	1.91064	1.09479	18.5014	11.2133	13.1231	430.185	690.241	485.957
AW146154	chr7:41478873-41499890	1.11572	1.70954	0.924162	3.75346	2.22653	0.780097	1.22836	1.32345	1.06276	0.854831	2.11034	1.31256	1.34562	2.10823	1.42355	2.41292
AW209491	chr13:14630244-14638202	8.69217	39.5266	10.0742	47.7143	26.262	8.39685	8.55794	7.60137	10.6747	10.2644	10.3742	10.5172	5.75755	9.79896	10.3731	10.6186
AW495222	chr13:93674435-93752823	0.01	0.01	0.01	0.01	0.01	0.0382424	0.01	0.0512916	0.01	0.01	0.01	0.01	0.01	0.01	0.01	0.01
AW549542	chr5:119570128-119580358	0.023289	0.01	0.0202424	0.01	0.01	0.01	0.01	0.05587	0.0313059	0.0290701	0.01	0.01	0.01	0.01	0.01	0.0321453
AW549877	chr15:3982034-3995752	17.7744	10.6021	10.5517	15.5681	13.685	9.62633	19.0687	22.4983	9.92229	14.5269	20.593	12.0438	21.6915	10.0789	9.31249	9.52496
AW551984	chr9:39587395-39604124	0.17379	0.0717803	0.0736454	0.0402053	0.0684589	0.158722	0.0698508	0.115586	0.0694107	0.137062	0.01	0.01	0.01	0.028214	0.0219716	0.01
AW554918	chr18:25169019-25467321	4.53701	3.48338	3.7627	3.69904	4.04531	1.78568	3.74838	3.30964	2.81804	2.78383	1.593	1.89457	2.10135	2.08447	1.27839	1.72677
AW822252	chrX:53696921-53716578	0.01	0.01	0.01	0.01	0.01	0.01	0.01	0.01	0.01	0.01	0.01	0.01	0.01	0.01	0.01	0.01
AY074887	chr9:54950256-54958030	0.0872309	0.155172	0.15221	0.557726	0.0905972	0.0773952	0.118003	0.01	0.01	0.01	0.01	0.01	0.01	0.0577193	0.01	0.353126
AY358078	chr14:51800045-51826359	0.0205676	0.01	0.0349998	0.0312253	0.0199829	0.0188382	0.0279615	0.01	0.0267942	0.01	0.01	0.0212146	0.0510553	0.0424779	0.0545207	0.0276631
AY512915	chr6:95290573-95333993	0.01	0.01	0.01	0.01	0.01	0.01	0.01	0.01	0.01	0.01	0.01	0.01	0.01	0.01	0.01	0.01
AY512931	chr8:45060701-45065418	0.01	0.01	0.01	0.01	0.01	0.01	0.01	0.01	0.01	0.01	0.01	0.01	0.01	0.01	0.022399	0.01
AY702102	chr2:169962012-169963187	0.01	0.01	0.01	0.01	0.01	0.01	0.01	0.01	0.01	0.01	0.01	0.01	0.01	0.01	0.01	0.01
AY702103	chr17:50239207-50246316	0.01	0.01	0.01	0.01	0.01	0.01	0.01	0.01	0.01	0.01	0.01	0.01	0.01	0.01	0.01	0.01
AY761184	chr8:21702523-21703647	0.01	0.01	0.01	0.01	0.01	0.01	0.01	0.01	0.01	0.01	0.01	0.01	0.01	0.01	0.01	0.01
AY761185	chr8:20943693-20944748	0.01	0.01	0.01	0.01	0.01	0.01	0.01	0.01	0.01	0.01	0.01	0.01	0.01	0.01	0.01	0.01
Aaas	chr15:102338246-102350759	83.3236	60.621	75.6399	56.0817	69.7438	38.5677	42.7775	44.812	39.6387	33.2192	24.5536	48.8204	31.4299	19.0784	22.5593	16.102
Aacs	chr5:125475872-125517403	16.3966	13.1284	23.424	7.69738	9.23924	17.351	17.2548	14.7991	15.4308	15.9226	10.6574	8.55013	8.2905	10.176	7.97621	11.2396
Aadac	chr3:60031787-60040157	0.01	0.01	0.01	0.01	0.01	0.01	0.01	0.01	0.01	0.01	0.01	0.01	0.01	2.32772	2.80555	5.15896
Aadacl2	chr3:60006742-60025420	0.01	0.01	0.01	0.01	0.01	0.01	0.01	0.01	0.01	0.01	0.01	0.01	0.01	0.01	0.01	0.01
Aadacl3	chr4:144453770-144463756	0.01	0.01	0.01	0.01	0.01	0.01	0.01	0.01	0.01	0.01	0.01	0.01	0.01	0.01	0.01	0.01
Aadat	chr8:60506123-60545677	0.01	0.01	0.01	0.032092	0.01	0.01	0.01	0.01	0.01	0.01	0.0217384	0.01	0.0256732	0.0136665	0.0529153	0.01
Aaed1	chr13:64291835-64312710	20.0335	29.3264	13.4495	49.084	32.4976	29.936	34.4356	31.7498	39.8056	35.2026	24.4437	12.2822	17.3546	20.1234	18.3901	19.4805
Aagab	chr9:63602654-63641889	16.4773	28.9254	16.912	30.6458	23.9265	14.8192	13.4884	14.3717	15.5625	14.981	9.99569	15.0782	10.0549	14.3239	14.4535	18.3148
Aak1	chr6:86849516-87003227	4.56977	1.20393	3.97857	1.44116	1.12824	2.08546	4.72551	4.88729	3.23966	4.32246	5.37441	4.7303	5.18121	2.95923	1.10685	3.003
Aamdc	chr7:97550330-97579497	6.03185	9.64085	5.89312	13.9817	9.13465	8.9677	5.79513	5.47954	8.68876	7.47005	4.93799	5.44246	5.03389	11.8939	19.1057	15.8057
Aamp	chr1:74279839-74284738	150.026	133.106	138.162	129.36	137.65	162.483	116.658	127.282	131.761	144.924	118.015	95.1627	102.892	102.944	146.03	99.7047
Aanat	chr11:116593686-116597680	0.01	0.0672209	0.01	0.01	0.01	0.01	0.01	0.01	0.01	0.01	0.01	0.01	0.01	0.01	0.01	0.01
Aar2	chr2:156547575-156568972	10.9331	18.2457	13.9247	15.5946	15.7259	9.89494	7.90257	8.37718	11.6505	10.6601	11.9623	14.0612	12.2651	14.4053	22.2592	14.7295
Aard	chr15:52040106-52045722	0.01	0.01	0.01	0.01	0.01	0.034623	0.01	0.0462079	0.01	0.0490787	0.01	0.01	0.01	0.308344	0.37138	0.564656
Aars	chr8:111033841-111055569	161.984	52.9086	105.77	50.4908	65.0544	52.9312	61.2227	63.8159	51.7115	62.4586	131.705	81.5201	94.5035	44.0939	38.5441	48.1513
Aars2	chr17:45506840-45520843	7.83622	3.40865	9.1742	2.63352	3.2641	5.7234	7.15138	7.0883	6.14656	5.3882	4.38448	6.9355	5.59908	5.60358	4.3259	6.40469
Aarsd1	chr11:101406839-101417433	39.4131	50.5725	43.0821	37.8948	45.1523	30.758	27.9978	27.8463	29.3044	29.2391	31.5299	51.5166	33.9044	32.6437	51.9305	32.619
Aasdh	chr5:76875934-76905514	2.90025	2.03479	2.26019	2.70548	2.15312	1.28728	2.32231	2.67198	1.49269	1.05553	1.45222	1.7016	1.54433	1.42048	1.07674	1.47274
Aasdhppt	chr9:4294792-4309494	13.5608	54.1409	16.1478	69.3189	40.8669	16.7842	16.7332	15.1809	17.512	14.4117	12.7146	15.6009	10.0322	12.6832	18.4409	12.5112
Aass	chr6:23072172-23132986	0.01	0.01	0.01	0.01	0.01	0.01	0.01	0.01	0.01	0.01	1.23472	1.5866	1.64996	1.33404	1.6903	2.40171
Aatf	chr11:84422855-84513501	29.1433	30.4715	34.8024	20.5205	24.5278	39.8086	36.3892	32.141	33.3851	27.9123	31.9977	43.182	31.9637	26.7269	23.9335	25.6739
Aatk	chr11:120007315-120047145	0.01	0.01	0.01	0.01	0.01	0.01	0.0744116	0.0297443	0.0590174	0.011302	0.01	0.01	0.0115113	0.236561	0.176554	0.284384
Abat	chr16:8513428-8621567	0.01	0.0146898	0.01	0.01	0.01	0.01	0.01	0.0102314	0.01	0.0105716	0.01	0.01	0.01	0.153265	0.0817816	0.126016
Abca1	chr4:53030788-53159895	0.125223	0.0303632	0.0785808	0.0223645	0.0473932	0.385556	0.456085	0.480354	0.610028	0.640223	0.01	0.01	0.01	0.412841	0.302524	0.914593
Abca12	chr1:71243089-71414910	0.01	0.01	0.01	0.01	0.01	0.01	0.01	0.01	0.01	0.01	0.0883332	0.0125963	0.01	0.01	0.01	0.01
Abca13	chr11:9191941-9684259	0.01	0.01	0.01	0.01	0.01	0.01	0.01	0.01	0.01	0.01	0.01	0.01	0.01	0.01	0.01	0.01
Abca14	chr7:120203963-120325352	0.01	0.01	0.01	0.0217247	0.01	0.01	0.01	0.01	0.01	0.01	0.0808963	0.0802197	0.0346043	0.0510797	0.053646	0.0441133
Abca15	chr7:120328683-120407687	0.01	0.01	0.01	0.01	0.01	0.01	0.01	0.01	0.01	0.01	0.01	0.01	0.01	0.01	0.01	0.01
Abca16	chr7:120409646-120544813	0.01	0.01	0.01	0.01	0.01	0.01	0.01	0.01	0.01	0.01	0.01	0.01	0.01	0.0107898	0.0101161	0.0483713
Abca17	chr17:24264278-24347252	0.01	0.01	0.01	0.01	0.01	0.01	0.01	0.01	0.01	0.01	0.01	0.01	0.01	0.01	0.01	0.01
Abca2	chr2:25428673-25448539	5.11238	0.913865	3.04077	1.23185	0.755	3.82497	7.11388	6.97349	4.46811	5.57743	4.66009	7.41833	6.43501	11.9538	7.27838	11.4667
Abca3	chr17:24352022-24414513	8.28781	1.74606	6.43593	2.1168	1.8453	7.45459	11.4807	11.8632	8.73998	10.9318	18.9936	15.6028	21.7005	44.4498	26.0985	46.7232
Abca4	chr3:122044459-122180061	0.0205189	0.0175555	0.01	0.0242266	0.0211684	0.0440947	0.0558168	0.0245192	0.0209124	0.0384527	0.0262926	0.0109393	0.01	0.0103719	0.0144025	0.0428739
Abca5	chr11:110269368-110337716	1.32789	0.411448	0.87896	0.420731	0.435912	0.724464	1.11576	1.09471	0.945341	1.49042	15.3857	6.88988	14.7528	8.06772	4.72174	6.74819
Abca6	chr11:110176820-110251776	0.0975088	0.01	0.0425978	0.191294	0.209318	0.0914306	0.174029	0.319916	0.297413	0.532596	0.19879	0.0794258	0.321028	0.0732455	0.01	0.0347528
Abca7	chr10:79697304-80369637	7.5411	1.88114	5.48214	2.49139	1.771	3.18015	7.08507	6.76309	3.63369	4.54506	4.99022	4.88578	6.77188	4.84802	3.35271	5.79358
Abca8a	chr11:110025633-110095937	0.01	0.01	0.01	0.01	0.01	1.78261	2.07096	1.67926	2.75941	1.62055	0.0700036	0.0195664	0.0661982	0.690531	0.820605	1.06941
Abca8b	chr11:109933405-109995816	0.466283	0.0879648	0.177347	0.0825941	0.111501	0.45715	1.01577	0.927069	0.798584	0.548673	0.117633	0.0398193	0.073255	0.532945	0.645268	0.682954
Abca9	chr11:110100821-110168153	0.487111	0.0493223	0.127596	0.120422	0.177549	2.26164	3.65073	3.67816	4.421	3.84295	0.0435754	0.01	0.0293886	0.126818	0.131891	0.152038
Abcb10	chr8:123952458-123983122	12.2141	21.0471	15.5881	16.8589	18.4998	9.85815	12.4085	10.8714	13.615	11.9852	8.22511	13.4878	11.7938	10.6116	14.4342	12.0078
Abcb11	chr2:69238281-69342616	0.0222779	0.0122699	0.0126263	0.01	0.0220083	0.01	0.0301803	0.0271136	0.01	0.01	0.0153514	0.01	0.0182774	0.01	0.01	0.01
Abcb1a	chr5:8660091-8748570	0.447891	0.48883	0.707312	0.237084	0.411558	0.485302	0.584986	1.02568	0.471652	0.695455	16.7986	25.3471	21.2029	21.027	7.37178	18.3262
Abcb1b	chr5:8798146-8866314	4.18044	9.35036	7.44467	7.82526	7.46872	3.18178	5.50621	6.43569	3.34345	3.14253	13.492	45.9245	18.0771	21.3749	10.5157	14.119
Abcb4	chr5:8893720-8959226	0.01	0.01	0.0236559	0.01	0.0182197	0.01	0.0125979	0.0111717	0.0183492	0.01	0.179544	0.110965	0.136001	0.111341	0.0246013	0.0860463
Abcb5	chr12:118867823-118966421	0.01	0.01	0.01	0.0140272	0.01	0.01	0.01	0.01	0.01	0.046516	0.01	0.01	0.01	0.01	0.01	0.01
Abcb6	chr1:75171640-75180283	12.3619	13.2767	12.9908	13.6909	13.7939	4.85517	4.78265	4.6471	5.14244	5.3727	29.3741	17.051	28.5733	14.3255	25.5866	14.7832
Abcb7	chrX:104280564-104413846	11.5301	21.8308	14.0834	26.0525	21.3746	4.57954	7.52956	7.54072	7.45049	6.89369	25.8025	23.075	25.9697	15.904	15.1582	16.184
Abcb8	chr5:24394155-24409947	9.95205	4.74812	7.76742	3.98742	4.98078	14.1557	13.449	13.2746	14.5803	12.5116	32.8434	35.5254	40.1458	35.9288	45.1187	34.0724
Abcb9	chr5:124061856-124095798	1.5063	0.284257	0.707904	0.326388	0.331011	1.92467	1.28584	1.81447	0.759724	1.42312	1.07125	0.373543	0.452341	1.13565	1.02799	1.3681
Abcc1	chr16:14361557-14474878	23.6017	10.81	23.4575	8.05459	8.13157	12.7514	19.5158	22.7082	15.0133	17.8158	10.634	15.4967	9.3993	14.188	9.50867	12.1005
Abcc10	chr17:46297482-46328023	1.42918	0.363387	1.06333	0.607216	0.479293	0.590414	1.21111	1.3057	0.830056	0.757079	1.49424	1.17451	1.44861	2.77137	1.83446	2.94049
Abcc12	chr8:86504840-86566590	0.01	0.01	0.01	0.01	0.01	0.01	0.01	0.01	0.01	0.0196383	0.01	0.0166406	0.01	0.0265566	0.0109515	0.0108288
Abcc2	chr19:43782307-43838218	0.01	0.01	0.01	0.01	0.01	0.01	0.01	0.01	0.01	0.01	6.36605	1.53591	6.34989	0.0519026	0.142691	0.0463358
Abcc3	chr11:94343294-94392976	0.115835	0.0431207	0.136853	0.444987	0.146862	0.144846	0.301998	0.156607	0.307828	0.186399	111.078	80.6138	117.938	141.477	120.333	154.823
Abcc4	chr14:118482691-118706219	10.7362	5.49381	14.5006	4.33606	4.6135	7.12871	10.8619	9.75834	9.54929	10.7905	36.1866	25.5111	27.7562	29.2012	23.1875	33.4302
Abcc5	chr16:20331303-20426394	15.0532	8.61022	13.9658	9.5531	8.44767	7.56886	12.7664	16.514	7.48231	11.842	69.7424	44.9962	58.6274	18.2058	12.7819	15.6132
Abcc6	chr7:45976379-46030286	0.01	0.01	0.01	0.01	0.01	0.01	0.01	0.01	0.01	0.01	0.142751	0.0429933	0.199286	0.580575	0.745966	0.901033
Abcc8	chr7:46104522-46180033	0.01	0.01	0.01	0.01	0.01	0.01	0.01	0.0100225	0.01	0.01	0.0347451	0.01	0.0533128	1.02515	0.572016	0.962909
Abcc9	chr6:142587861-142702274	0.01	0.01	0.01	0.01	0.01	0.0393775	0.0278048	0.01	0.0228578	0.0252512	0.01	0.01	0.01	0.157866	0.113048	0.277468
Abcd1	chrX:73716596-73738287	9.71703	2.5236	6.18402	2.73657	3.7718	9.5937	9.15817	9.77967	11.3696	11.2473	4.35613	4.53545	6.90163	5.90803	5.19309	6.81913
Abcd2	chr15:91145870-91191807	0.385316	0.116972	0.290375	0.576361	0.51969	0.250264	0.33069	0.290952	0.414399	0.460977	0.01	0.01	0.01	0.128667	0.169473	0.248803
Abcd3	chr3:121758909-121815215	19.615	21.054	18.0912	23.771	24.6145	17.7755	18.0838	17.6846	21.8971	23.335	51.8881	42.7755	56.1464	52.2894	52.6921	62.1841
Abcd4	chr12:84602530-84617466	8.87479	5.08492	6.30701	4.85537	5.87303	7.33822	7.77658	8.42465	5.39376	7.53508	9.38708	11.3544	9.13649	9.08986	9.67316	8.01044
Abce1	chr8:79683441-79711740	101.999	252.613	155.912	233.318	196.265	77.3877	106.576	90.2149	92.8134	81.5238	70.6582	106.892	69.1443	33.2866	33.6153	33.2319
Abcf1	chr17:35956818-35969750	57.7149	41.5849	72.2551	27.8216	36.9224	46.9584	51.827	49.3289	42.3622	43.4519	53.3131	74.7321	57.1745	41.6433	17.086	45.2325
Abcf2	chr5:24565340-24577467	53.7664	116.453	77.8382	85.1839	95.4534	37.7317	42.5693	37.1609	43.1457	36.18	61.5716	88.394	54.9911	30.4305	23.8907	33.9204
Abcf3	chr16:20548602-20561603	18.1045	25.3188	18.3129	26.6604	23.9079	13.2844	13.6705	13.702	13.9222	14.2746	16.7286	14.3629	14.896	16.1493	20.4516	16.1323
Abcg1	chr17:31057693-31117981	0.01	0.0126729	0.01	0.01	0.01	0.447321	0.370604	0.174735	0.591529	0.10942	0.0303281	0.0233738	0.0366016	0.696816	1.3687	1.99873
Abcg2	chr6:58596671-58692451	3.06626	9.69264	3.35266	15.7911	9.6139	2.75741	2.62215	3.13391	3.22979	3.79232	11.6286	16.2583	11.9183	5.6163	5.73611	4.65899
Abcg3	chr5:104935056-104982717	0.01	0.01	0.01	0.01	0.01	0.0483444	0.0315381	0.01	0.116973	0.01	0.0244044	0.0114221	0.01	3.08482	2.87669	2.75671
Abcg4	chr9:44273189-44288244	0.329941	0.088633	0.266566	0.0399176	0.0536146	0.277321	0.294222	0.3268	0.139682	0.156059	0.2187	0.130375	0.172991	0.0332744	0.0180157	0.107554
Abcg5	chr17:84658233-84700333	0.01	0.01	0.01	0.01	0.01	0.01	0.01	0.01	0.01	0.01	0.0390149	0.0200836	0.0468977	8.87516	7.50943	10.64
Abcg8	chr17:84658233-84700333	0.01	0.01	0.01	0.01	0.01	0.01	0.01	0.01	0.01	0.01	0.0269316	0.01	0.0559664	6.60897	4.05341	6.2316
Abhd1	chr5:30950065-30960327	0.6883	1.02637	0.530277	1.04482	0.827298	0.719369	0.430369	0.663663	0.408407	0.786372	1.33679	1.40703	1.03467	1.6323	1.90563	1.336
Abhd10	chr16:45729724-45742955	8.68783	27.0707	9.0512	40.6037	22.3663	8.01763	8.84408	9.88331	8.83551	7.79394	4.53795	5.75019	4.0861	4.85818	5.96652	4.52582
Abhd11	chr5:135009151-135013157	14.6993	29.5913	18.4659	31.2749	20.145	27.3441	21.5842	18.6381	19.8106	20.2324	18.2692	25.7193	18.8875	17.2383	26.5471	16.7083
Abhd11os	chr5:135009151-135013157	0.01	0.19786	0.01	0.01	0.01	0.01	0.01	0.01	0.01	0.01	0.45769	0.381509	0.84755	1.55614	1.17594	2.14204
Abhd12	chr2:150832514-150904731	28.4754	30.367	24.4909	35.8154	32.2464	23.6304	15.5997	19.0003	21.1242	24.4693	47.5401	78.9602	54.754	62.7184	80.3614	57.7667
Abhd12b	chr12:70154170-70183206	0.01	0.01	0.01	0.01	0.01	0.01	0.01	0.01	0.01	0.01	0.041395	0.01	0.01	0.01	0.01	0.01
Abhd13	chr8:9977716-9992154	9.60211	21.8452	11.3462	24.108	17.8945	11.8703	12.9161	12.3855	14.0095	14.5877	10.0909	9.82824	9.67676	11.1329	11.7085	11.6726
Abhd14a	chr9:106440050-106447678	14.5063	26.1032	15.4866	27.6509	23.2795	36.2563	25.448	22.8301	32.1768	24.3701	5.19534	10.1431	7.66289	8.2741	16.2781	7.47383
Abhd14b	chr9:106448639-106452918	20.6861	14.7383	15.5164	15.5349	18.2094	24.5373	18.7723	18.9204	21.6995	23.6073	36.0173	19.2337	39.0965	48.6656	69.6399	52.3911
Abhd15	chr11:77515116-77520628	6.46919	1.32315	2.88778	2.23588	2.34168	0.206044	0.326634	0.159565	0.23456	0.261051	0.123884	0.444484	0.0938172	0.187277	0.105353	0.164384
Abhd16a	chr17:35089290-35102987	22.4978	25.5941	20.209	25.3296	26.3633	43.2649	31.2521	34.6336	38.8893	36.8134	14.8713	16.8915	18.4065	40.5906	56.2505	39.3191
Abhd16b	chr2:181493205-181494980	0.01	0.01	0.01	0.01	0.0295053	0.01	0.01	0.01	0.01	0.01	0.01	0.01	0.01	0.01	0.0399618	0.0394437
Abhd17a	chr10:80583648-80590341	40.9332	63.2682	41.1642	58.5072	61.1945	71.0245	36.4478	37.6562	56.3218	52.1701	25.1646	32.7407	28.0946	40.9851	75.9284	38.0624
Abhd17b	chr19:21653308-21685637	23.3941	59.8148	28.0301	77.8291	54.3337	25.3186	24.5619	27.3417	25.989	32.2927	26.4386	23.2569	25.3078	18.8762	20.5099	18.4816
Abhd17c	chr7:84109355-84151893	28.4039	25.9526	27.3243	19.6127	22.4708	26.9803	25.1349	23.5063	25.5092	24.0952	67.7438	57.8333	74.421	96.5699	109.075	111.866
Abhd2	chr7:79273265-79361601	52.2029	13.7084	35.3266	13.3089	14.2501	20.0786	66.5317	64.2294	53.9405	62.9515	64.2	55.9798	56.6822	111.037	103.78	91.4465
Abhd3	chr18:10644410-10706696	0.0229432	0.190416	0.0194972	0.174716	0.0900084	0.0734558	0.122165	0.0820726	0.0567383	0.0836583	0.307076	0.274847	0.391121	0.683213	0.818158	1.25992
Abhd4	chr14:54254128-54269169	41.9486	23.1539	32.0779	29.3481	38.9184	44.8381	31.1505	33.2124	40.8715	47.8254	30.8738	19.2312	26.5468	32.8249	38.7511	30.9489
Abhd5	chr9:122351615-122381523	10.1799	29.4327	12.3495	33.6027	24.4687	11.9604	9.97343	10.6848	12.575	13.4201	9.35961	9.30462	9.32159	6.61644	9.48877	6.93657
Abhd6	chr14:8002901-8056555	1.01332	1.96768	1.15102	2.89738	1.69749	0.902005	0.907021	0.822744	1.19333	1.31307	15.981	15.9363	16.1766	16.1139	15.7058	18.2963
Abhd8	chr8:71456699-71463657	18.5298	10.7671	15.4371	9.11681	12.3035	30.5406	22.2387	21.4999	29.5506	24.2124	11.5419	13.9365	17.4376	12.7019	16.2463	14.4498
Abi1	chr2:22895521-23040241	29.8485	50.3822	32.316	61.1612	45.3917	26.4249	27.8053	28.9874	24.8666	27.4077	62.8332	31.2125	50.1702	31.2945	29.3031	30.4461
Abi2	chr1:60409618-60481163	15.0364	13.9425	13.831	10.6161	13.0471	12.7125	14.5679	14.9375	15.3402	15.6983	5.22677	7.64313	5.59451	6.45461	4.82375	5.95953
Abi3	chr11:95824499-95845731	0.01	0.01	0.01	0.01	0.0271196	0.0513649	0.0953915	0.0815856	0.0908573	0.0582315	5.07306	5.95148	6.57821	5.7391	5.58721	5.09
Abi3bp	chr16:56477845-56690135	0.0617847	0.0290115	0.015011	0.0270674	0.0450974	0.0252294	0.0405328	0.115546	0.0325021	0.0632835	0.0180839	0.0175225	0.01	0.635257	0.137303	1.05666
Abl1	chr2:31688536-31804362	27.4733	7.61016	21.0408	7.70174	8.42537	19.1511	24.6833	26.6282	20.8696	27.0843	11.2394	11.9085	13.2617	14.9502	5.06767	13.2141
Abl2	chr1:156558786-156649619	17.6067	8.38312	19.4839	6.198	6.03731	8.16914	15.0428	15.6778	8.36541	12.8378	19.5163	14.2553	17.9704	7.82096	3.25452	6.45951
Ablim1	chr19:57033263-57216032	1.31524	0.163464	0.351618	0.36448	0.403021	1.03837	1.40246	1.94117	1.66522	1.53245	12.209	6.67134	13.2609	26.6775	10.7373	24.1836
Ablim2	chr5:35757879-35884979	0.01	0.01	0.01	0.01	0.01	0.01	0.01	0.01	0.01	0.01	0.894054	0.324809	0.617664	0.939437	0.726986	1.16136
Ablim3	chr18:61799392-61911852	0.01	0.01	0.0400806	0.01	0.01	0.0176844	0.0354341	0.0964952	0.0810575	0.045103	0.01	0.01	0.0113797	0.358753	0.238284	0.841629
Abo	chr2:26842502-26864995	0.01	0.01	0.01	0.01	0.01	0.01	0.01	0.01	0.01	0.0324547	0.01	0.01	0.01	0.01	0.0717585	0.0354663
Abr	chr11:76416731-76577739	17.0471	8.73151	21.1073	8.91396	9.63771	14.6462	19.5935	18.2181	18.1465	16.0737	13.0881	14.2272	18.0909	25.5917	14.1819	27.4369
Abra	chr15:41865292-41869720	0.01	0.01	0.01	0.01	0.01	0.01	0.01	0.01	0.01	0.01	0.01	0.01	0.01	0.01	0.0286028	0.01
Abracl	chr10:18011259-18023252	57.1073	212.568	70.5482	403.353	173.305	75.9578	56.6334	60.4738	68.8842	64.1558	44.4164	53.435	43.7097	48.4163	93.0625	48.7494
Abt1	chr13:23418360-23423866	4.46067	8.34064	5.57471	5.88293	6.78234	5.03285	3.83616	3.69385	4.02758	4.08843	3.54769	3.5067	3.36447	3.77521	5.07911	3.68944
Abtb1	chr6:88835913-88841935	7.90889	3.08468	3.8589	7.10383	6.06091	6.44649	5.1376	5.81158	5.831	7.10157	4.51706	1.74279	4.22357	6.14847	11.1379	6.69721
Abtb2	chr2:103566309-103718423	2.92259	0.849346	2.94174	0.674001	0.811711	2.0245	1.83908	1.87242	1.38474	1.82228	0.01	0.01	0.01	0.18088	0.0733793	0.233739
Acaa1a	chr9:119341293-119350295	21.5659	31.1482	16.4624	39.2033	33.3204	32.898	24.8916	24.9094	30.1896	24.1145	36.016	30.1163	34.792	62.3078	89.5102	65.3238
Acaa1b	chr9:119148042-119157093	0.0307472	0.01	0.0269837	0.01	0.0320731	0.0645205	0.0414004	0.01	0.01	0.0387937	16.2311	9.4674	21.323	0.53237	1.29854	0.665477
Acaa2	chr18:74779211-74806207	32.0969	38.9842	25.8405	47.3797	48.4777	48.2852	26.2312	29.2752	42.9616	41.5712	33.2244	30.5703	39.5128	61.292	93.144	69.6912
Acaca	chr11:84195437-84401651	10.999	5.75556	15.4978	3.67133	4.13406	5.33957	12.1646	10.9661	7.74912	9.15874	12.3645	14.3785	11.3499	6.54017	2.23431	6.55262
Acacb	chr5:114165517-114250758	0.397404	0.0639336	0.121887	0.0434852	0.0973533	0.116197	0.200485	0.227105	0.170739	0.21438	0.229437	0.263136	0.160868	1.17938	0.678151	0.857972
Acad10	chr5:121621028-121660510	1.23095	0.518137	0.566665	0.539021	0.616446	1.66016	1.7175	1.73249	1.69819	1.95	1.89446	1.1126	1.52246	2.75025	2.20542	2.52895
Acad11	chr9:104063702-104127646	5.34032	2.10599	3.99816	2.45316	3.77648	4.49119	5.30349	4.42518	5.48894	4.68541	5.98894	4.27424	4.38226	8.43292	9.27896	10.4111
Acad12	chr5:121598280-121618938	1.05318	0.724012	0.560721	1.31416	0.760881	0.787681	0.858144	1.0097	1.46333	1.02386	0.435358	0.303047	0.34632	2.05834	2.46852	2.52299
Acad8	chr9:26974138-26999549	9.76034	15.039	8.77381	18.3206	17.5469	7.92183	8.70682	9.10548	8.31693	9.20731	6.58759	8.39992	6.7823	9.37862	12.1209	9.94947
Acad9	chr3:36065999-36092857	16.2805	23.8326	18.6091	18.0194	21.8691	10.6554	14.368	12.9655	14.3609	13.9534	8.41732	17.3444	11.0975	13.8696	15.7781	16.2916
Acadl	chr1:66830838-66863309	92.0003	129.182	67.8706	221.19	173.725	88.2093	63.6688	73.7523	81.7138	77.9722	118.429	91.7625	123.545	117.076	136.098	104.062
Acadm	chr3:153922352-153944643	35.8188	64.2134	36.4155	91.1191	67.7621	42.0074	30.9907	32.1628	40.2484	39.7576	37.9738	30.6565	36.7247	36.06	43.2543	37.4384
Acads	chr5:115110298-115119346	28.1183	52.4345	25.9002	85.222	59.4808	35.2726	25.0226	27.3083	33.0571	32.7844	30.4396	26.2087	29.2915	38.1191	53.617	34.1906
Acadsb	chr7:131410600-131446211	17.2613	23.6331	11.9562	47.8355	32.9124	16.6327	19.8785	19.9997	19.5615	25.6188	13.5808	8.23494	11.2241	13.4562	13.0375	13.8446
Acadvl	chr11:70010182-70015428	28.6754	18.997	23.2363	21.5483	23.511	34.8134	27.0381	27.7632	36.1491	35.5726	36.9078	33.0872	38.2297	56.5537	85.2043	56.451
Acan	chr7:79053482-79115099	0.01	0.01	0.01	0.01	0.01	0.01	0.01	0.01	0.01	0.01	0.321893	0.99817	0.302525	0.897434	0.186946	0.694799
Acap1	chr11:69881566-69895539	2.31826	0.534702	1.22393	1.26873	1.30909	1.9362	2.53794	3.69566	1.51156	1.30464	0.330834	0.236731	0.22205	0.38711	0.496123	0.350431
Acap2	chr16:30920553-31275697	25.1774	8.01721	20.0238	6.9766	7.70339	14.0988	20.3412	20.0139	15.9328	19.4278	15.3692	10.0942	17.4516	8.38259	4.75533	7.97476
Acap3	chr4:155891874-155907251	8.05214	8.60161	10.3023	5.38303	5.39181	11.5449	12.2197	10.6476	12.2708	10.701	4.81871	6.38932	5.29616	5.795	4.97848	5.59812
Acat1	chr9:53580521-53610350	34.4144	50.6466	23.7953	75.745	60.564	24.4988	22.2039	25.2846	24.7574	26.1654	14.0019	19.6676	19.0506	15.565	17.7208	15.7746
Acat2	chr17:12943041-12960725	19.3529	57.6743	28.1039	56.1808	45.8108	10.8572	13.6148	10.6846	11.2775	10.6797	47.3172	57.4948	71.3187	14.4097	15.5034	16.1649
Acat3	chr17:12916328-12940396	0.0377481	0.0637327	0.0323461	0.02864	0.0564056	0.1402	0.0765288	0.0908672	0.0754286	0.0709162	0.0192743	0.0403188	0.023406	0.292228	0.360798	0.231384
Acbd3	chr1:180726042-180754204	25.3505	12.9349	23.8569	9.69119	12.809	28.3896	32.2623	32.0087	28.2328	32.4291	30.0314	20.0305	25.447	18.7659	13.156	17.8703
Acbd4	chr11:103101687-103112199	7.01182	5.08012	4.39758	8.32261	6.5075	5.69665	5.58122	6.22335	4.00798	5.69911	6.50451	5.82219	6.94405	11.1543	13.3232	12.2763
Acbd5	chr2:23068200-23114512	11.4638	13.0673	10.903	15.4993	14.8975	12.0801	14.4736	14.3445	13.4445	15.4478	25.5498	17.95	26.0971	21.2945	15.9902	23.0246
Acbd6	chr1:155558119-155687233	31.2367	30.0499	29.5952	24.512	28.5395	46.6041	24.5482	28.7409	31.9473	37.7611	32.5069	21.2146	28.0732	36.3182	46.6901	30.5524
Acbd7	chr2:3336167-3340997	0.726309	2.25531	0.845139	7.60133	1.93003	2.22573	1.11469	1.64823	2.31777	1.25272	0.277613	0.18014	0.01	0.305008	0.240908	0.239962
Accs	chr2:93833466-93849943	4.08292	2.16416	2.34728	3.30671	3.3272	1.7381	1.85052	2.38497	1.49772	2.43202	0.59624	0.716219	0.617427	1.57822	1.8236	1.5475
Accsl	chr2:93855359-93869157	0.115596	0.114541	0.0142465	0.0516736	0.0676034	0.0451101	0.0222432	0.0393129	0.0218364	0.060951	0.286788	0.0555923	0.142978	0.121016	0.0226981	0.0903955
Acd	chr8:105690905-105701095	29.975	17.4538	25.1765	13.9138	18.7788	38.6	23.6691	27.1057	28.7814	28.9203	18.1792	15.6546	21.2619	19.0243	25.6989	15.9414
Ace	chr11:105965606-105989964	0.145909	0.0134081	0.0354458	0.01	0.0252968	6.17432	4.89678	5.0666	5.18984	6.68991	1.64094	1.13231	1.27314	17.9563	9.60418	26.0181
Ace2	chrX:164139341-164188418	0.01	0.01	0.01	0.0289684	0.01	0.0248476	0.01	0.0235466	0.01	0.0359041	0.128931	0.0382618	0.130138	9.43686	5.59131	10.299
Ace3	chr11:105994674-106005443	0.01	0.01	0.01	0.01	0.01	0.01	0.01	0.01	0.01	0.01	0.409638	0.0957219	0.237582	0.0941703	0.0977642	0.218536
Acer1	chr17:56953489-56982126	0.01	0.01	0.01	0.01	0.01	0.01	0.01	0.01	0.01	0.01	0.01	0.01	0.01	0.011315	0.01	0.01
Acer2	chr4:86874413-86932490	0.750927	0.67456	0.883888	0.357649	0.46534	0.584882	0.892817	1.1982	0.602888	0.705414	0.01	0.0412584	0.0272423	5.91957	4.8097	8.43348
Acer3	chr7:98213659-98309527	5.28096	22.7008	7.22282	34.483	17.1328	2.97932	3.51087	3.38718	3.49209	3.82735	32.8079	24.3424	22.4859	26.3039	35.0066	25.3377
Ache	chr5:137288253-137294466	0.0696426	0.0400982	0.0204968	0.0729411	0.0492613	0.0911647	0.0311833	0.0267198	0.0162925	0.01	0.496204	0.477205	0.491665	0.779724	0.844025	1.06455
Acin1	chr14:54642160-54690742	47.9245	26.0338	48.3158	18.8866	19.1409	50.5051	49.6818	45.7451	35.598	31.9269	44.5342	40.6612	45.6075	23.1517	5.54714	26.5972
Ackr1	chr1:173331885-173333503	0.01	0.01	0.01	0.01	0.01	0.01	0.01	0.01	0.01	0.0539918	0.01	0.01	0.01	0.0862041	1.07837	0.059307
Ackr2	chr9:121898354-121911071	0.0143713	0.01	0.01	0.01	0.0150159	0.0392863	0.0193814	0.177279	0.201468	0.151283	0.0147398	0.01	0.01	1.23313	0.970544	1.27833
Ackr3	chr1:90203979-90215722	9.38141	29.5722	10.0017	28.4753	22.9209	9.09628	10.0425	12.6906	4.6605	9.96541	0.30983	1.80447	0.287689	4.89262	7.76143	5.5223
Ackr4	chr9:104063702-104127646	0.01	0.01	0.01	0.0275195	0.01	0.01	0.01	0.01	0.0234537	0.0223251	0.01	0.01	0.01	0.158122	0.0727013	0.339198
Acly	chr11:100476351-100528000	50.1682	32.0808	63.3525	21.985	28.2415	32.8389	52.5739	45.6784	44.5713	45.1003	84.1398	100.849	92.0522	56.6245	39.2172	55.032
Acmsd	chr1:127729412-127774054	0.01	0.01	0.01	0.0251234	0.01	0.01	0.01	0.01	0.01	0.01	0.034781	0.01	0.01	0.252072	0.187466	0.125996
Acnat1	chr4:49443531-49451109	0.01	0.01427	0.01	0.01	0.01	0.01	0.01	0.0310483	0.01	0.010206	10.1178	6.29529	10.0353	21.0972	14.3151	27.5144
Acnat2	chr4:49379844-49408151	0.01	0.01	0.01	0.01	0.01	0.01	0.01	0.01	0.01	0.01	0.776069	1.48852	1.32421	1.24533	0.81438	1.47578
Aco1	chr4:40143264-40199009	20.721	17.8964	21.5326	10.0057	16.9967	19.0771	21.1087	18.4546	22.9558	21.2552	33.9438	34.4725	37.8038	25.9525	25.1827	27.5337
Aco2	chr15:81872462-81926213	108.345	75.2759	98.2504	61.3087	84.7217	89.4715	77.7531	85.1341	92.7796	88.6014	98.6123	113.858	121.45	108.833	102.792	110.867
Acot1	chr12:84009501-84017669	0.01	0.113633	0.0294589	0.0514414	0.01	0.0650982	0.0460791	0.01	0.0463088	0.01	38.8291	13.1206	43.3965	25.6401	40.7933	22.5991
Acot10	chr15:20665213-20666750	0.0246809	0.284173	0.103685	0.631326	0.306849	0.0786696	0.132628	0.150416	0.134954	0.0901774	0.102073	0.288556	0.302236	0.194526	0.0615448	0.0613138
Acot11	chr4:106733914-106799831	0.01	0.01	0.01	0.01	0.01	0.0194052	0.0369545	0.0323085	0.0279748	0.01	0.400722	0.319507	0.282751	2.98524	2.02516	3.84573
Acot12	chr13:91461096-91786148	0.0126386	0.01	0.01	0.0193873	0.0247804	0.0103461	0.01	0.0152661	0.01	0.0154939	0.01	0.0123909	0.01	0.01	0.0161911	0.0160009
Acot13	chr13:24817954-24831489	34.1334	131.466	31.8841	292.172	113.994	34.3206	23.7274	21.9828	26.1733	22.2304	38.2604	24.3483	29.9948	32.8593	39.696	29.7486
Acot2	chr12:83987860-83993875	4.53285	2.11783	1.58881	2.88452	2.92739	3.90949	2.12472	2.71242	2.6621	3.44063	38.514	4.14934	15.2618	8.30182	5.63626	10.3148
Acot3	chr12:84052150-84059564	0.01	0.01	0.01	0.01	0.01	0.01	0.01	0.01	0.01	0.01	0.01	0.01	0.01	0.01	0.0689802	0.0223079
Acot4	chr12:84038378-84044723	0.01	0.01	0.01	0.01	0.0204091	0.0170867	0.01	0.01	0.01	0.01	0.0422751	0.01	0.01	0.0267425	0.01	0.01
Acot5	chr12:84069324-84076019	0.01	0.01	0.01	0.01	0.01	0.01	0.01	0.01	0.01	0.01	0.40825	0.0410126	0.135941	0.168865	0.01	0.206318
Acot6	chr12:84100653-84109783	0.373821	0.196687	0.623114	0.134569	0.323757	0.235232	0.389082	0.202524	0.479788	0.428098	0.0585289	0.01	0.01	0.0188843	0.0395409	0.01
Acot7	chr4:152178099-152271855	57.8835	128.694	81.2717	120.491	115.545	112.232	82.6468	79.2565	105.686	79.6597	65.6157	93.3887	70.9254	63.4035	70.5848	62.0396
Acot8	chr2:164786020-164804881	5.67157	12.5912	6.00598	15.6692	11.2953	7.08088	4.0773	4.34315	5.0137	3.77285	7.71106	7.49802	7.49884	12.5907	19.6405	12.4919
Acot9	chrX:155262499-155297507	38.7644	188.338	53.4419	277.98	146.223	50.5081	41.1582	43.8442	48.5001	47.7055	81.7937	59.3559	60.9554	50.292	71.6298	47.9418
Acox1	chr11:116171882-116215318	17.0008	7.47802	17.5334	5.99884	6.94879	21.3629	21.1132	22.2787	21.8949	26.1712	56.6461	37.1992	57.3175	55.8885	48.0791	60.4899
Acox2	chr14:8225510-8259019	0.0148892	0.01	0.01	0.01	0.01	0.0282787	0.0200867	0.0702041	0.019976	0.01	118.609	13.0411	48.1713	17.7259	26.6086	20.518
Acox3	chr5:35581226-35613801	2.36843	1.0189	1.90183	1.15854	1.27099	3.38132	3.72634	4.24121	3.40476	4.32055	2.94485	2.24043	3.47312	5.88459	5.18481	6.59787
Acoxl	chr2:127854627-128123892	0.01	0.01	0.01	0.01	0.01	0.01	0.01	0.0629679	0.01	0.01	0.01	0.01	0.01	0.178162	0.0184063	0.273845
Acp1	chr12:30884323-30911612	37.7388	125.516	52.2334	147.721	93.5529	31.5128	31.6093	31.1084	30.335	31.8717	31.217	50.4512	30.9429	25.5523	28.6819	23.9122
Acp2	chr2:91202911-91237066	10.545	5.51173	6.61618	4.28688	5.71336	13.0674	16.1211	15.63	15.7981	17.593	7.13563	4.9101	6.42656	10.5278	8.34009	10.4289
Acp5	chr9:22055459-22389206	0.01	0.01	0.01	0.01	0.01	1.44926	0.941314	0.311721	1.92711	0.372842	0.327383	0.479353	0.439936	5.33556	13.402	8.54732
Acp6	chr3:97158776-97176576	14.031	5.89411	5.97859	6.80488	6.99624	9.79063	9.55693	8.86963	9.73823	8.88447	18.362	14.9235	15.8136	17.7954	30.8687	19.4622
Acpp	chr9:104288239-104337722	0.069906	0.0146284	0.01	0.0494081	0.0260523	4.02613	4.26509	3.35409	4.66473	3.13903	0.0596986	0.0142612	0.0600601	0.0227017	0.044711	0.0550868
Acpt	chr7:44253086-44257204	0.01	0.01	0.01	0.01	0.01	0.01	0.01	0.01	0.01	0.01	0.01	0.01	0.01	0.01	0.01	0.01
Acr	chr15:89568325-89574585	0.01	0.01	0.01	0.01	0.01	0.0587884	0.041523	0.0356634	0.020649	0.0661287	0.01	0.01	0.01	0.01	0.01	0.01
Acrbp	chr6:125049926-125063265	1.16077	0.349199	0.722524	0.927711	0.39628	1.47262	1.80175	1.97335	1.14354	1.13578	2.30432	0.293224	2.23073	1.14487	0.0496631	1.57444
Acrv1	chr9:36693219-36698837	0.01	0.01	0.01	0.01	0.01	0.01	0.01	0.01	0.01	0.01	0.01	0.01	0.01	0.01	0.01	0.01
Acsbg1	chr9:54604996-54661885	0.443748	0.774977	1.21315	0.726552	0.689886	5.73059	7.114	8.22712	4.84391	7.18036	205.16	70.4607	139.803	46.7463	39.9602	35.0629
Acsbg2	chr17:56843103-56874447	0.01	0.01	0.01	0.01	0.01	0.01	0.0182205	0.01	0.01	0.0171135	0.01	0.01	0.01	0.01	0.01	0.01
Acsf2	chr11:94557101-94601786	8.19008	1.25365	3.03066	1.38296	2.10907	3.92399	4.61251	4.11564	3.77697	4.7578	12.2717	10.5709	17.5358	14.29	10.6857	13.6598
Acsf3	chr8:122775504-122817881	8.57073	5.53254	6.99986	5.77724	7.61308	5.21006	4.64051	5.4004	5.65782	5.04168	5.61128	8.00087	7.60279	12.6885	13.8271	12.0816
Acsl1	chr8:46471036-46536051	6.04454	4.11414	7.07746	3.82272	4.80814	2.39148	2.64785	3.00313	2.76642	3.51764	16.9411	16.5663	26.2651	10.6978	7.62796	11.3306
Acsl3	chr1:78657824-78707743	27.2263	36.8163	30.7468	41.3904	39.2334	11.3109	13.8527	11.5721	11.954	11.458	83.3247	47.5431	73.8042	18.2598	13.4185	16.6998
Acsl4	chrX:142317992-142390535	14.5096	32.5881	20.2986	41.0645	33.7268	16.866	17.764	18.4672	14.1705	21.4797	73.9166	47.3958	58.9249	40.5614	28.6402	34.9271
Acsl5	chr19:55253368-55296628	53.3055	90.6567	73.6124	89.774	79.4233	47.9476	54.3361	51.8144	59.6934	45.2599	207.437	189.848	217.969	180.712	189.038	183.147
Acsl6	chr11:54303823-54361539	2.5396	3.99349	3.00784	3.94077	4.56102	9.22	12.0582	12.2843	9.44556	9.5188	0.01	0.01	0.01	0.01	0.0221467	0.0436544
Acsm1	chr7:119617827-119662515	0.01	0.01	0.01	0.01	0.01	0.01	0.01	0.01	0.0233873	0.01	0.01	0.01	0.01	0.0117489	0.0720053	0.01
Acsm2	chr7:119554339-119600694	0.01	0.01	0.01	0.01	0.01	0.01	0.01	0.01	0.01	0.01	0.01	0.01	0.01	0.01	0.01	0.01
Acsm3	chr7:119760922-119794058	0.01	0.01	0.01	0.01	0.01	0.01	0.01	0.01	0.01	0.01	14.5137	1.74505	18.6267	17.6603	17.8856	18.8534
[truncated: 22,342 more rows]
