# Supplementary material for: Tumor-intrinsic response to IFNγ shapes the tumor microenvironment and anti–PD-1 response in NSCLC
Source: Life Sci Alliance. 2019 May 27;2(3):e201900328. doi: 10.26508/lsa.201900328 (PMC6537751; doi:10.26508/lsa.201900328)
Supplement: Supplementary file 9 [file LSA-2019-00328_TableS3.xlsx]

## Sheet: Median expression data f
Supplemental Table 3. Cluster Identification via Phenograph in Naïve (no tumor), LLC-NT Tumors, and LLC-sh21 Tumors
Marker:	CD45	Ki67	MHCII	INOS	Tim3	CXCR3	IkBA	Arg1	NKp64	CD103	CD64	PD-L1	IRF4	CD90.2	Foxp3	CD80/86	B-catenin	CD127	CD11c	GITR	MHCI	SigF	CD8a	CD11b	CD25	Gr-1	p-H2AX	CD19	CD3e	CTLA-4	PD-1	Ly6A/E	CD44	CD4	CD117	Lag3	ICOS
Marker Description:	Pan leukocyte marker	Proliferation marker	Professional APCs-Interactions with CD4 T Cells	enzyme that converts L-Arginine to nitric oxide	Marker of T cell exhaustion	Receptor on T cells (binds Cxcl9 and Cxcl10)	NFkBi	Arginase	Marker of NK cells	Subset of DCs	Macrophage/Monocyte Marker	Programmed Death Ligand 1	transcription factor etc.	T cells	CD4+ Tregs	Macrophage Markers	transcription factor etc.	IL7R	Macrophage Marker	TNFR Family	All nucleated cells-for selective interactions with CD8 T cells	Marks eosinophils and resident alveolar macrophages	CD8 T cells and a subset of DCs	Monocyte/Mac/DC marker	Marker of Tregs in combo with Foxp3	Neutrophils/MDSCs	DNA Damage	B cell lineage marker	Pan T cell Marker	marker of T cell exhaustion/activation	marker of T cell exhaustion/activation	Sca-1; stemness	Activation marker; stemness marker	CD4+ Helper T cell marker	c-Kit	marker of T cell exhaustion/activation	marker of activated T cells
Cluster:																																							Cluster:	Phenotype Full	Shorthand Phenotype (Used in Figures)	Likely Cell Type	Other Notes
cluster 1	3.34201	0.553725	3.00249	0.00238531	0.000349988	0.000653629	2.42401	4.36542	0.0219207	3.01257	2.11814	3.01704	0.817959	0.00133872	0.000737896	2.67984	0.000804681	0.0001023	0.708353	0.0043906	3.76211	0.295149	0.313692	5.78333	0.0885051	0.757996	0.0734364	0.000810691	0.000701115	0.00450669	0.000115195	1.34433	1.99675	0.000989328	0.000510852	0.000310891	0.000266608		cluster 1	CD45/MHCII/IkBA/Arg1/CD103/CD64/PD-L1/IRF4/CD80/86/MHCI/CD11b/Ly6A/E/CD44/SigF-/CD11c-	CD11b+/CD11c-/CD64+/SigF-	Antigen Presenting Monocyte/DC	PD-L1 lo; CD64 lo
cluster 2	3.41064	0.759526	0.89271	0.00108008	0.000310361	0.00039683	1.19182	1.85294	0.000812682	0.202162	3.4898	2.50873	0.337506	0.00130241	0.000508028	1.5977	0.000530644	0.000440232	0.529808	0.000989929	2.70521	0.00303665	0.00194889	4.42347	0.0014546	0.314025	0.00210288	0.000329034	0.000884934	0.00178469	0.000216451	0.357533	3.43605	0.0272796	0.0004047	0.000535612	0.000296253		cluster 2	CD45/Ki67/IkBA/Arg1/CD64/PD-L1/CD80/86/MHCI/CD11b/Ly6A/E/CD44/SigF-/CD11c-	CD11b+/CD11c-/CD64+/SigF-	Proliferating Monocyte	PD-L1 lo; CD64 hi
cluster 3	4.71756	0.00284389	4.37051	0.0226387	0.00052395	0.000581513	0.481306	0.452003	0.000150157	0.618041	2.68412	4.04381	0.149537	0.00165054	0.454906	1.1826	0.000917646	8.90961e-05	4.58218	0.00219185	2.1943	2.37447	0.00146719	0.403441	0.000938619	0.897435	0.000778786	0.000166558	0.00129209	0.061234	0.000389872	0.00174454	5.35483	1.59815	0.000948116	0.00139375	0.000468328		cluster 3	CD45/MHCII/IkBA/Arg1/CD64/PD-L1/CD80/86/MHCI/CD11c/Ly6A/E/CD44/SigF/CD11b-	CD11b-/CD11c+/CD64+/SigF+	Antigen Presenting Resident Alveolar Macrophage	PD-L1 hi; CD64 mid
cluster 4	4.65047	3.60942	4.0378	0.022727	0.000527019	0.000573243	0.737718	0.714533	0.000822939	0.710922	2.76295	3.89656	0.472401	0.00160514	0.356982	1.23203	0.00094865	0.000139193	4.44494	0.00232241	2.30078	2.1574	0.00133011	0.553908	0.000883716	0.791125	0.0011477	0.000108328	0.00128849	0.116732	0.000514377	0.00224608	5.31408	1.48633	0.000965994	0.00139462	0.00052781		cluster 4	CD45/Ki67/MHCII/IkBA/Arg1/CD64/PD-L1/CD80/86/MHCI/SigF/Ly6A/E/CD44/CD11c/CD11b-	CD11b-/CD11c+/CD64+/SigF+	Antigen presenting and Proliferating Resident Alveolar Macrophage	PD-L1 hi; CD64 mid
cluster 5	0.0143271	4.46949	0.00251786	0.065225	0.000320911	0.000888243	0.670892	1.72077	0.00252374	2.09885	0.000463011	0.68455	2.70838	0.000994285	0.000719636	1.17274	0.00142052	0.000148276	0.00143663	0.000344044	2.83846	0.00111497	0.000281396	0.00140599	0.000409701	0.157521	0.498695	0.000101884	0.00104896	0.154287	0.000160234	1.8916	3.02286	0.00166125	0.000509757	0.000527215	0.000347558		cluster 5	Ki67/CD44/CTLA-4/p-H2AX/MHCI/IRF4/CD103/IkBA/Arg1/CD44/CD45-	Tumor	Proliferating Tumor Cell
cluster 6	3.52026	3.19518	0.00125114	0.000699216	9.08826e-05	0.000391106	1.29431	0.255448	0.000565247	0.163083	0.837026	0.00150076	0.401703	0.000867474	0.0002154	0.172799	0.000272763	0.000100431	0.00131776	0.000239897	2.00033	0.000831489	0.000492114	3.7212	0.000434015	0.281968	0.00133009	6.49566e-05	0.000402277	0.000863283	0.000113154	0.00208792	2.90882	0.00169443	0.000261621	0.000222697	0.00019806		cluster 6	CD45/CD44/MHCI/CD64/IkBA/Ki67/CD11b/Gr-1-/SigF-	CD11b+ Gr-1-	Subset of Proliferating and Antigen Presenting Monocyte?
cluster 7	3.71802	0.791278	5.5671	0.00108565	0.000278143	0.0004357	1.07202	0.946519	0.00052288	0.369999	3.51979	3.10893	0.697218	0.00182335	0.00130744	1.7906	0.000647102	0.000346221	2.52264	0.00142945	3.14843	0.00345656	0.00157146	4.3149	0.00127745	0.287463	0.00197401	0.000287885	0.00097983	0.00187008	0.000272371	1.20676	3.46173	0.0436073	0.000374968	0.000533521	0.000300578		cluster 7	CD45/Ki67/MHCII/IkBA/Arg1/CD64/PD-L1/IRF4/CD80/86/MHCI/CD11c/CD11b/Ly6A/E/CD44/SigF-	CD11b+/CD11c+/CD64+/SigF-	Antigen Presenting and Proliferating Macrophage	PD-L1 mid; CD64 hi
cluster 8	0.00137789	0.0011442	0.00117109	0.000459209	6.93047e-05	0.000115773	0.000241681	0.000498912	7.71733e-05	0.000472403	3.71209e-05	0.000681875	0.00149893	0.000562251	-0.000174574	0.000862036	-8.50865e-05	-0.000120525	0.000288648	-4.74984e-05	0.0923625	-0.000117387	6.05587e-05	0.00203927	0.000208236	0.00106362	1.58798	-6.79668e-05	0.000837837	0.00056242	-0.000200735	0.00159026	0.00228673	0.000179532	0.000154809	0.0001925	0.000194878		cluster 8	p-H2AX/CD45-/MHCII-	CD45- MHCII-	Non-Hematopoietic Cell with DNA Damage?
cluster 9	4.33252	0.000738364	0.00119152	0.000396711	0.000344521	0.000411357	0.394702	0.00321387	0.000299097	0.0844763	0.00033491	0.653514	0.504334	4.92041	0.00253048	0.0113499	0.000221113	0.00137518	0.00122358	0.364119	1.26669	0.000573775	1.54417	0.00156078	0.00022026	0.00115467	0.00257309	0.000113932	2.5712	0.000837748	0.00024224	0.00215207	1.34122	0.00348913	0.000287262	0.000142695	0.000186055		cluster 9	CD45/MHCI/CD8a/CD3e/CD90.2/IRF4/IkBA/MHCII-/CD4-	CD3+ CD8+ MHCII-	CD8+ Cytotoxic T cell that has not seen antigen
cluster 10	0.000321103	0.000118567	0.000340677	0.000291755	7.43744e-05	0.000239142	0.000214657	0.000158488	-0.000139956	7.44338e-05	0.000257548	0.000405947	0.000358713	0.000267388	2.08313e-05	0.000408227	0.000128914	1.79649e-05	3.60692e-05	7.32406e-06	0.000447482	0.000225695	3.67175e-06	0.000307656	6.87697e-06	0.000212631	2.02756e-05	4.65583e-05	0.000164686	5.18006e-05	9.92199e-05	0.0006473	0.000174389	0.000406141	0.000173541	3.54868e-05	1.08726e-05		cluster 10	Not positive for any marker	CD45- MHCII-	Non-Hematopoietic Cell?
cluster 11	0.000323515	0.000228035	4.94174e-05	-0.000186515	-0.000168594	0.000218028	4.00209e-06	-0.000228635	-9.04952e-05	-3.244e-05	0.000144652	0.000281441	-9.28044e-05	0.000253723	4.86017e-05	0.000393103	0.000225282	-3.02624e-05	7.9288e-05	0.000167435	0.000196676	7.68384e-06	0.000189376	0.000138266	0.000214109	-0.000185377	0.000188568	1.37085e-05	0.000120412	0.000128503	-7.16418e-05	0.388726	0.00035158	7.71694e-05	-1.46248e-05	0.000185166	0.000259041		cluster 11	Not positive for any marker	CD45- MHCII-	Non-Hematopoietic Cell?
cluster 12	0.0013132	0.00017717	1.49689	0.00012325	8.13324e-05	0.000160508	0.000209141	0.000201456	5.3552e-05	0.000285035	0.000242943	0.00222497	0.000145362	0.000961643	0.000176743	0.000358873	8.41272e-05	4.35486e-05	0.000472496	0.000123536	0.161679	0.000210632	7.00568e-05	0.000875334	3.94516e-06	0.000668666	-3.42839e-06	-2.69247e-05	0.000173946	0.000244621	6.00428e-05	1.4254	0.000624659	0.000246881	0.0004237	8.98952e-05	9.88059e-05		cluster 12	Ly6A/E/MHCII lo	CD45- MHCII-	Non-Hematopoietic Cell with limited antigen presenting ability? Stem cell?
cluster 13	0.000352461	0.000170361	0.000813814	0.000153207	0.000103687	0.000143272	0.000110942	0.000186334	0.000211179	1.34867e-05	0.000277988	0.510939	-2.06594e-05	0.000628966	6.72624e-05	0.00016919	-2.00997e-05	0.000170355	0.000296658	5.48289e-05	0.000649706	0.000218716	1.01215e-06	0.000203415	0.00019886	3.28453e-05	3.44677e-05	-0.000215741	0.000476629	-7.12573e-05	0.000119062	0.0013993	4.21652e-05	0.000154989	0.000199603	0.000244959	9.91815e-05		cluster 13	Not positive for any marker	CD45- MHCII-	Non-Hematopoietic Cell?
cluster 14	0.00101218	0.000651687	0.0745234	0.000681958	0.000302186	0.000623484	0.000492402	0.000464707	2.46304e-05	0.000117729	0.000368508	0.00125825	0.000699805	0.00106215	0.000657994	0.000916086	0.00039222	0.000166337	0.00126219	0.000502374	0.00300281	0.00098206	0.000374791	0.00193385	0.000539111	0.725333	0.00040107	0.000335284	0.000416	0.00120734	0.000171282	0.00220895	0.00104809	0.000323039	0.000198038	0.000256753	0.000125837		cluster 14	Gr-1 lo	CD45- MHCII-	Non-Hematopoietic Cell?
cluster 15	4.64276	3.8692	0.00151048	0.000795133	0.00036897	0.000459673	0.408786	0.258941	0.00160096	0.155075	0.000415785	0.495359	1.19962	4.8966	0.0223869	0.257908	0.000274423	0.000353774	0.00312617	0.600968	1.74578	0.000721937	1.28326	0.00253037	0.000249077	0.00189224	0.07978	0.000245549	2.16359	0.0215891	0.00260036	0.613758	2.27447	0.0203067	0.000296028	0.000701684	0.000632941		cluster 15	CD45/CD44/Ly6A/E/CD3e/MHCI/CD90.2/IRF4/ikBA/CD8a/p-H2AX/Ki67/MHCII-/CD4-	CD3+ CD8+ MHCII-	Activated and Proliferating CD8+ Cytotoxic T cell that has seen antigen
cluster 16	0.00144416	0.000115171	0.00151551	0.000250571	7.28976e-05	0.00030792	0.000192142	0.000397156	0.000126863	0.000336435	0.00024273	0.000811049	0.000424531	0.865382	0.000249774	0.000523449	0.000214066	8.68461e-05	0.000432097	8.57338e-05	0.00203237	0.00012569	0.000173675	0.000732624	0.000196445	0.000802487	0.000246614	-4.06781e-05	0.000274487	0.000248689	-3.31502e-06	0.00231953	0.00135596	0.000342287	0.000127926	0.000192535	1.06834e-05		cluster 16	Not positive for any marker	CD45- MHCII-	Non-Hematopoietic Cell?
cluster 17	0.00103923	0.00024957	0.000613269	0.000104042	0.000147096	0.000346981	0.000146945	0.000309262	-0.000100091	0.000270065	0.000258409	0.000825807	0.000235613	0.000233743	2.84749e-05	0.000200597	-0.000114022	0.000169652	0.00041092	-5.7131e-05	0.625421	1.29291e-05	0.000113971	0.000197241	0.000187093	0.000271717	0.000176574	0.000173456	0.000141363	0.000159321	8.49172e-05	0.000464043	0.000482667	0.000296836	0.000102842	0.0002276	0.000201022		cluster 17	Not positive for any marker	CD45- MHCII-	Non-Hematopoietic Cell?
cluster 18	0.00180259	0.000206008	0.908994	0.000328517	6.10185e-05	0.000180022	0.000246198	0.000256969	3.02288e-05	0.000354825	0.000489921	0.00214448	0.000342135	0.000862645	0.000100208	0.000618468	0.000181644	4.01583e-05	0.000731851	0.000102274	0.210501	0.000190374	3.94563e-05	0.00104134	0.000123208	0.000765809	6.7143e-05	4.86681e-05	0.000178176	0.000346467	3.16784e-05	1.55221	1.17046	0.000304128	0.000628796	9.51334e-05	-1.12676e-05		cluster 18	Ly6A/E	CD45- MHCII-	Non-Hematopoietic? Stem Cell?
cluster 19	4.1696	0.00169929	0.00119958	0.00032399	0.000192686	0.000343534	0.403481	0.00215473	0.00018805	0.00154168	0.00038999	0.592269	0.520303	4.66242	0.00361859	0.0255824	0.000262618	0.00147564	0.000871293	0.701788	1.76959	0.000620305	0.00014007	0.00118116	0.000592756	0.00158462	0.00197708	0.000199676	3.50349	0.00244542	0.000935726	1.57186	1.46086	3.58083	0.0019834	0.000567058	0.000797237		cluster 19	CD45/CD44/Ly6A/E/CD3e/CD4/MHCI/CD90.2/IRF4/ikBA/CD8a-/MHCII-	CD3+ CD4+ MHCII-	CD4+ Helper T cell hat has seen antigen
cluster 20	0.00081392	0.000255698	0.00254487	5.21805e-05	0.000229285	0.000156306	-3.00978e-05	0.000209468	-5.54448e-05	0.000160636	0.000141088	0.00102131	9.01785e-05	0.000389796	0.000364587	0.000275845	0.000265391	0.000128834	0.576742	-0.000140793	0.00120963	9.65687e-06	4.83231e-05	0.000562899	-2.15703e-05	0.000667744	-6.18299e-05	-0.000157345	0.00017567	0.000256701	0.000224801	0.00111804	0.000820564	-5.20971e-05	0.000198281	0.000175094	-9.9017e-05		cluster 20	CD11c lo	CD45- MHCII-	Non-Hematopoietic Cell?
cluster 21	0.00202918	0.000132107	0.0907584	0.000220172	-3.96297e-06	0.000140594	0.000164367	0.000254747	7.32621e-06	0.000188003	0.000299158	0.00123946	0.000244444	0.000595748	8.68436e-05	0.000346135	6.5653e-05	6.90628e-05	0.000745537	7.99825e-05	0.00151144	0.00018501	1.89227e-05	0.00125613	6.17071e-05	0.000662051	0.000195923	9.44402e-05	0.000218378	0.000216198	3.37816e-05	0.000843054	1.11602	0.000398623	0.000193244	4.59661e-06	4.53759e-05		cluster 21	Not positive for any marker	CD45- MHCII-	Non-Hematopoietic Cell?
cluster 22	0.719697	0.000203949	0.115907	0.000125101	0.00016078	0.000126911	0.000207766	0.000182979	-6.17323e-05	0.00036552	0.000350538	0.000590738	0.00019582	0.000422454	6.01849e-05	0.000305864	0.000112396	-9.6535e-06	0.000480661	0.000161846	0.000794914	0.000193382	7.5715e-05	0.000736382	2.12777e-05	0.000666277	5.38051e-05	0.000186838	0.00022204	9.84843e-05	-5.35969e-05	0.000838346	0.000402006	0.000184182	0.000376497	-1.33052e-05	9.61851e-06		cluster 22	Not positive for any marker	CD45- MHCII-	Non-Hematopoietic Cell?
cluster 23	4.04582	1.72933	3.90444	0.00146878	1.42121	1.85484	0.264884	0.00186964	0.800905	1.25458	0.702867	1.694	0.000628121	0.914392	0.000452152	2.60959	0.000199436	0.304458	1.16644	1.05077	1.74285	2.44282	0.215222	4.3803	1.8573	1.97993	0.0017735	0.00123011	1.53105	0.000841502	1.49422	0.00215784	4.70964	1.12673	0.026869	1.41101	1.17962		cluster 23	ICOS/Lag3/CD44/PD-1/CD3/Gr-1/CD25/CD11b/CD8/SigF/CD127/CD11c/CD80/86/CD90.2/CD103/PD-L1/CD64/NKp64/MHCII/CXCR3/Ki67/CD45	Unidentified	Subset of NK? NKT?
cluster 24	0.000896747	3.5373e-06	0.000937961	-0.000368777	-7.34047e-05	0.000302639	0.000372973	-0.000164788	-2.63693e-05	0.000453625	0.000220628	0.000284154	6.09016e-05	0.00092855	-0.000123178	0.000380491	-0.000132661	6.99704e-05	0.00021087	0.00021927	0.000805833	7.12722e-05	9.79025e-05	0.000933149	0.000257057	0.000649451	0.000251816	-3.20851e-06	0.00610474	0.177338	0.000195336	0.0012965	0.000974598	0.000207529	5.87808e-05	3.00746e-05	-0.000192854		cluster 24	CTLA-4	CD45- MHCII-	Non-Hematopoietic Cell?
cluster 25	3.4946	1.02709	0.00122298	0.000323521	0.000301993	0.000566803	0.709947	0.000904214	0.000115382	0.00101224	0.000534978	0.00253288	0.000475619	0.000844912	0.000184119	0.242798	0.000111712	0.000127957	0.168799	0.00112841	0.916069	0.242501	0.00195036	4.65137	0.00161988	4.54444	0.0494551	0.000296553	0.000695899	0.000657645	0.000369849	0.00131726	2.75438	0.00153611	0.000316212	0.000322817	0.000216015		cluster 25	CD45/Ki67/Cd11b/IkBA/CD44/Gr-1/SigF-	CD11b+ Gr-1+	Proliferating Neutrophil or MDSC population
cluster 26	3.57433	2.64885	4.96549	0.000803141	0.000227739	0.00046503	1.05099	0.293612	0.000585698	0.270735	0.440015	0.195977	0.907257	0.00144065	0.000631076	0.489067	0.000377126	0.000132942	0.930471	0.000906732	2.346	0.00101716	0.000492742	3.32267	0.000416076	0.00211278	0.00135777	0.000141901	0.000399691	0.00088274	0.000184919	0.00335004	2.63224	0.00146184	0.000617069	0.000343757	0.000211529		cluster 26	CD45/Ki67/MHCII/IkBA/IRF4/CD64/CD80/86/MHCI/CD11b/Ly6A/E/CD44/SigF-/CD11c-/PD-L1-/SigF-	CD11b+/CD11c-/CD64+/SigF-	Antigen Presenting and Proliferating Monocyte	PD-L1-; CD64 lo
cluster 27	0.0267691	0.000640218	3.3606	0.000716723	0.000457133	0.000523009	0.0929345	0.00177314	0.000150424	0.00239955	0.000634359	1.48003	0.0030457	0.00127143	0.000194765	0.0512138	0.000483948	6.89955e-05	0.0014625	0.000439909	2.42448	0.00122048	0.000312086	0.00171337	0.000370311	0.00322587	8.76031e-05	0.000170516	0.000662356	0.00058662	0.000317043	4.03396	0.00226179	0.000562085	0.871619	0.000556946	0.00018838		cluster 27	CD117/Ly6A/E/MHCI/MHCII/PD-L1/CD45-	CD45- MHCII+	Antigen Presenting Non-Hematopoietic, PD-L1 Expressing Cell
cluster 28	0.000350722	0.000132621	0.75263	-5.53716e-05	0.000132979	8.67176e-05	0.000170652	3.69867e-05	9.41866e-06	0.000142671	0.000130654	0.0008018	7.92635e-05	0.000329066	6.60017e-05	0.000336234	2.79919e-05	6.07077e-05	0.000304371	1.49097e-05	0.000578636	0.00020885	3.68715e-05	0.000349651	0.000115261	0.000385751	0.000149224	2.34376e-05	-2.7632e-05	0.000312603	-5.926e-05	0.000418507	0.000212727	0.000147864	8.32832e-05	0.000170396	1.96515e-05		cluster 28	Not positive for any marker	CD45- MHCII-	Non-Hematopoietic Cell?
cluster 29	3.5344	2.76122	4.67559	0.000370163	5.57838e-05	9.79916e-05	0.549225	0.131584	0.000593359	0.00137307	0.000396604	0.00296129	0.854374	0.000708037	0.000237856	0.00244207	0.00023477	6.96532e-05	0.0015429	0.000441369	2.28	0.000379707	0.000268641	0.00134596	0.000325359	0.000961331	0.00132045	1.74859	0.0001357	0.000873778	0.00017873	0.00401898	1.07849	0.000719279	0.000287837	0.000379987	8.31035e-05		cluster 29	CD45/Ki67/MHCII/IkBA	CD19+ MHCII+	Antigen Presenting and Proliferating B Cell Lineage Cell
cluster 30	0.0018028	0.000377087	2.5573	0.000340235	0.000148639	0.000232642	0.000457756	0.000518674	-4.39741e-05	0.000465538	0.000372585	0.00114631	0.000454084	0.000917412	7.0224e-05	0.000459291	9.65622e-05	0.000142102	0.000613907	0.000142559	0.260565	0.000306369	5.73249e-05	0.000907874	0.000152345	0.000731866	0.000297254	0.000230336	6.48009e-05	0.000330161	6.6069e-05	0.00153343	0.000935761	0.000216325	0.000151362	0.00012587	0.000141433		cluster 30	MHCII/CD45-	CD45- MHCII+	Antigen Presenting Non-Hematopoietic Cell?
cluster 31	3.9612	0.00125541	0.00259611	0.000343284	7.37729e-05	0.000286632	0.925089	0.00312562	0.000831466	0.00169455	0.00105146	1.4965	0.00143527	0.000705436	0.000291694	0.113725	0.000286678	0.000108799	0.898093	0.00140657	1.54278	0.000425449	0.00019803	2.98788	0.000334343	0.00108615	0.000977619	8.1009e-05	0.000261121	0.00040697	0.000182407	0.00232173	2.22843	0.000995254	0.000260261	0.000204227	7.18141e-05		cluster 31	CD45/CD44/MHCI/CD64/IkBA/CD11b/PD-L1/Gr-1-/SigF-	CD11b+ Gr-1-	Subset of Non-Proliferating, PD-L1 Expressing and Antigen Presenting Monocyte?
cluster 32	0.00154161	0.000162031	0.00138878	0.000154118	3.91545e-05	6.26033e-05	0.000457839	0.000390723	4.43854e-05	0.000416159	0.000317565	0.00152119	0.000494956	0.000447431	8.8532e-05	0.000431716	4.06117e-05	2.74086e-05	0.00052521	3.17014e-05	0.325563	9.81403e-05	8.06869e-05	0.000518966	0.000156928	0.000825443	-2.29e-05	-0.000102987	0.000170103	0.000164161	6.55348e-05	1.55848	0.000623046	0.000182496	0.000496414	0.000105226	5.1871e-05		cluster 32	Ly6A/E	CD45- MHCII-	Non-Hematopoietic? Stem Cell?
cluster 33	0.000932695	3.10839e-05	0.00162534	0.000167128	2.89156e-06	-4.10494e-06	2.35799e-05	0.000209109	-9.60618e-05	0.000251782	0.000221049	0.000526169	0.000119461	0.000442433	-6.88616e-05	0.000490945	3.55007e-05	5.91708e-05	0.000349735	0.000212119	0.00116864	0.000188651	-6.48976e-06	0.664974	-5.2056e-05	0.00041137	0.000117533	-6.76683e-05	0.000135381	0.000169917	-9.14035e-05	0.00185511	0.000455735	0.000229368	6.80302e-05	2.96177e-06	-6.11284e-06		cluster 33	Not positive for any marker	CD45- MHCII-	Non-Hematopoietic Cell?
cluster 34	3.85742	0.000490774	5.31574	0.000349074	0.000111162	0.000228417	0.510377	0.00161285	9.001e-06	0.000663267	0.000231375	0.349796	0.254888	0.000570855	0.000107486	0.00161743	0.000318881	5.41025e-05	0.000453523	0.000318339	2.42816	0.000293485	8.03814e-05	0.000972662	0.000453711	0.000643208	0.00172143	2.52451	0.00023836	0.000429343	8.2489e-05	0.00264485	0.842775	0.000444505	0.000202529	0.000162737	7.74796e-05		cluster 34	CD45/MHCII/MHCI/IkBA	CD19+ MHCII+	Multiple Antigen Presenting and Non-Proliferating B Cell Lineage Cell
cluster 35	0.00408111	0.137471	0.002666	0.00979606	0.000401216	0.00106987	0.839255	1.48936	0.000244014	1.50897	0.000430497	0.930158	1.74697	0.000982179	0.000477522	0.899182	0.00166323	0.000156936	0.00111831	0.000257315	2.08548	0.000923182	0.000195139	0.00115309	0.000327531	0.0345871	0.00281979	7.59182e-05	0.000830145	0.00320402	0.000260426	1.91199	2.13118	0.00102703	0.000327634	0.000423458	0.0003824		cluster 35	CD44/CTLA-4/p-H2AX/MHCI/IRF4/CD103/IkBA/Ly6A/E/Arg1/CD44/PD-L1/CD45-	Tumor	Non-Proliferating PD-L1 Expressing Tumor Cell
Mean of each marker	1.70725	0.730394	1.31756	0.00383909	0.0407866	0.0533329	0.400727	0.357133	0.0237946	0.298928	0.473256	0.73374	0.330953	0.465275	0.0242345	0.415436	0.000328412	0.00888114	0.472807	0.0781745	1.17674	0.215145	0.096243	1.00663	0.0559566	0.308375	0.0660972	0.122228	0.279686	0.0158799	0.042915	0.511348	1.40709	0.225761	0.0260189	0.0406244	0.0338808
				*Antibody did not work					*Antibody did not work well						*Antibody did not work well		*Antibody did not work well	*Antibody did not work well													*Antibody didn't work well
Highlighted cells show markers scored as "POSITIVE"-Any cell that is greater than or equal to the mean of that column (marker) is highlighted as positive for that marker
