# Supplementary material for: Tumor-intrinsic response to IFNγ shapes the tumor microenvironment and anti–PD-1 response in NSCLC
Source: Life Sci Alliance. 2019 May 27;2(3):e201900328. doi: 10.26508/lsa.201900328 (PMC6537751; doi:10.26508/lsa.201900328)
Supplement: Supplementary file 10 [file LSA-2019-00328_TableS4.xlsx]

## Sheet: Diff. Exp. Genes In Vivo 
Supplemental Table 4. Differential Gene Expression Between LLC-NT and LLC-sh21 In Vivo
MGI_Symbol	tracking_id	test_id	gene_id	gene	locus	sample_1	sample_2	status	value_1	value_2	log2(fold_change)	test_stat	p_value	q_value	significant
Cfhr2	Cfhr2	Cfhr2	Cfhr2	Cfhr2	chr1:139810291-139858699	LLC-NTC-GFP	LLC-SH21-GFP	OK	10.0291	21.6197	1.10816	3.02181	5e-05	0.0172687	yes
Acpp	Acpp	Acpp	Acpp	Acpp	chr9:104288239-104337722	LLC-NTC-GFP	LLC-SH21-GFP	OK	12.1419	6.39922	-0.924023	-3.00268	5e-05	0.0172688	yes
Acta2	Acta2	Acta2	Acta2	Acta2	chr19:34240335-34255373	LLC-NTC-GFP	LLC-SH21-GFP	OK	3.92554	7.91805	1.01225	2.47875	5e-05	0.0172688	yes
Adam19	Adam19	Adam19	Adam19	Adam19	chr11:46054501-46147347	LLC-NTC-GFP	LLC-SH21-GFP	OK	0.240938	0.963345	1.99939	2.64899	5e-05	0.0172688	yes
Adamts1	Adamts1	Adamts1	Adamts1	Adamts1	chr16:85793827-85803115	LLC-NTC-GFP	LLC-SH21-GFP	OK	41.17	63.8169	0.632345	2.72391	5e-05	0.0172688	yes
Add3	Add3	Add3	Add3	Add3	chr19:53140442-53247326	LLC-NTC-GFP	LLC-SH21-GFP	OK	2.45631	4.56274	0.893409	2.3553	5e-05	0.0172688	yes
Ccbe1	Ccbe1	Ccbe1	Ccbe1	Ccbe1	chr18:66056855-66291838	LLC-NTC-GFP	LLC-SH21-GFP	OK	85.8788	60.3206	-0.509652	-2.2598	5e-05	0.0172688	yes
Clip3	Clip3	Clip3	Clip3	Clip3	chr7:30291752-30308367	LLC-NTC-GFP	LLC-SH21-GFP	OK	4.08066	7.74605	0.924658	2.96413	5e-05	0.0172688	yes
Col1a1	Col1a1	Col1a1	Col1a1	Col1a1	chr11:94936269-94951856	LLC-NTC-GFP	LLC-SH21-GFP	OK	49.5513	79.3589	0.67947	2.86941	5e-05	0.0172688	yes
Cxcl9	Cxcl9	Cxcl9	Cxcl9	Cxcl9	chr5:92321330-92328079	LLC-NTC-GFP	LLC-SH21-GFP	OK	1.31311	3.96966	1.59603	3.00937	5e-05	0.0172688	yes
Ece1	Ece1	Ece1	Ece1	Ece1	chr4:137862236-137965229	LLC-NTC-GFP	LLC-SH21-GFP	OK	2.00138	3.96191	0.985198	2.72668	5e-05	0.0172688	yes
Edil3	Edil3	Edil3	Edil3	Edil3	chr13:88821471-89323225	LLC-NTC-GFP	LLC-SH21-GFP	OK	19.7025	34.3739	0.802932	3.19124	5e-05	0.0172688	yes
Eya1	Eya1	Eya1	Eya1	Eya1	chr1:14168957-14310199	LLC-NTC-GFP	LLC-SH21-GFP	OK	18.3614	27.6141	0.588726	2.31105	5e-05	0.0172688	yes
Fam167a	Fam167a	Fam167a	Fam167a	Fam167a	chr14:63436393-63465502	LLC-NTC-GFP	LLC-SH21-GFP	OK	18.5372	11.5549	-0.681921	-2.48434	5e-05	0.0172688	yes
Fgf10	Fgf10	Fgf10	Fgf10	Fgf10	chr13:118714698-118792573	LLC-NTC-GFP	LLC-SH21-GFP	OK	3.88817	6.98255	0.844661	2.44705	5e-05	0.0172688	yes
Foxc1	Foxc1	Foxc1	Foxc1	Foxc1	chr13:31806645-31810635	LLC-NTC-GFP	LLC-SH21-GFP	OK	6.78145	12.3038	0.859438	2.74238	5e-05	0.0172688	yes
Frzb	Frzb	Frzb	Frzb	Frzb	chr2:80411969-80447396	LLC-NTC-GFP	LLC-SH21-GFP	OK	1.2358	3.74932	1.60118	2.69627	5e-05	0.0172688	yes
H2-K1	H2-K1	H2-K1	H2-K1	H2-K1	chr17:33996011-34000333	LLC-NTC-GFP	LLC-SH21-GFP	OK	37.5817	63.8102	0.763756	2.94342	5e-05	0.0172688	yes
H2-Q4	H2-Q4	H2-Q4	H2-Q4	H2-Q4	chr17:35379616-35384674	LLC-NTC-GFP	LLC-SH21-GFP	OK	42.5519	64.8862	0.608687	2.41794	5e-05	0.0172688	yes
Il18rap	Il18rap	Il18rap	Il18rap	Il18rap	chr1:40515361-40551705	LLC-NTC-GFP	LLC-SH21-GFP	OK	41.0198	27.0563	-0.600359	-2.53594	5e-05	0.0172688	yes
Mfap4	Mfap4	Mfap4	Mfap4	Mfap4	chr11:61485443-61488704	LLC-NTC-GFP	LLC-SH21-GFP	OK	42.4817	77.9126	0.875014	3.38091	5e-05	0.0172688	yes
Nov	Nov	Nov	Nov	Nov	chr15:54745927-54753761	LLC-NTC-GFP	LLC-SH21-GFP	OK	23.5182	51.0226	1.11736	4.23742	5e-05	0.0172688	yes
Olr1	Olr1	Olr1	Olr1	Olr1	chr6:129485246-129507165	LLC-NTC-GFP	LLC-SH21-GFP	OK	4.23748	1.56871	-1.43363	-2.56058	5e-05	0.0172688	yes
Pf4	Pf4	Pf4	Pf4	Pf4	chr5:90772434-90773383	LLC-NTC-GFP	LLC-SH21-GFP	OK	5.69022	0	#NAME?	#NAME?	5e-05	0.0172688	yes
Rassf9	Rassf9	Rassf9	Rassf9	Rassf9	chr10:102512221-102546560	LLC-NTC-GFP	LLC-SH21-GFP	OK	1.87097	5.64848	1.59408	3.39026	5e-05	0.0172688	yes
Rcn3	Rcn3	Rcn3	Rcn3	Rcn3	chr7:45082913-45092213	LLC-NTC-GFP	LLC-SH21-GFP	OK	1.32811	5.04325	1.92498	3.08125	5e-05	0.0172688	yes
Sema7a	Sema7a	Sema7a	Sema7a	Sema7a	chr9:57940134-57962865	LLC-NTC-GFP	LLC-SH21-GFP	OK	12.2671	6.61693	-0.890555	-2.67619	5e-05	0.0172688	yes
Selenop	Sepp1	Sepp1	Sepp1	Sepp1	chr15:3270766-3280508	LLC-NTC-GFP	LLC-SH21-GFP	OK	22.0343	35.9424	0.705936	2.61838	5e-05	0.0172688	yes
Ubc	Ubc	Ubc	Ubc	Ubc	chr5:125385964-125390017	LLC-NTC-GFP	LLC-SH21-GFP	OK	5.81277	10.454	0.846761	2.71709	5e-05	0.0172688	yes
Xlr5c	Xlr5c	Xlr5c	Xlr5c	Xlr5c	chrX:73285196-73290515	LLC-NTC-GFP	LLC-SH21-GFP	OK	1.44416	0	#NAME?	#NAME?	5e-05	0.0172688	yes
Adamts14	Adamts14	Adamts14	Adamts14	Adamts14	chr10:61197111-61273438	LLC-NTC-GFP	LLC-SH21-GFP	OK	13.3338	8.91634	-0.58057	-2.15948	0.0001	0.0290842	yes
Arl4a	Arl4a	Arl4a	Arl4a	Arl4a	chr12:40033290-40037987	LLC-NTC-GFP	LLC-SH21-GFP	OK	21.6384	33.0467	0.610912	2.32956	0.0001	0.0290842	yes
Colec12	Colec12	Colec12	Colec12	Colec12	chr18:9707647-9877995	LLC-NTC-GFP	LLC-SH21-GFP	OK	20.5231	30.2074	0.557652	2.27605	0.0001	0.0290842	yes
H2-Q1	H2-Q1	H2-Q1	H2-Q1	H2-Q1	chr17:35320557-35325099	LLC-NTC-GFP	LLC-SH21-GFP	OK	59.0791	89.1811	0.594091	2.43056	0.0001	0.0290842	yes
Nod1	Nod1	Nod1	Nod1	Nod1	chr6:54923941-54972612	LLC-NTC-GFP	LLC-SH21-GFP	OK	0.697882	2.08266	1.57737	2.61559	0.0001	0.0290842	yes
Zfp820	Zfp820	Zfp820	Zfp820	Zfp820	chr17:21816875-21845759	LLC-NTC-GFP	LLC-SH21-GFP	OK	2.0774	4.01065	0.949058	2.33465	0.0001	0.0290842	yes
Ccl2	Ccl2	Ccl2	Ccl2	Ccl2	chr11:82035576-82037452	LLC-NTC-GFP	LLC-SH21-GFP	OK	330.633	224.784	-0.556688	-2.3444	0.00015	0.0404341	yes
Mndal	Mndal	Mndal	Mndal	Mndal	chr1:173857219-173880187	LLC-NTC-GFP	LLC-SH21-GFP	OK	12.2216	18.5332	0.600682	2.17012	0.00015	0.0404341	yes
Tppp3	Tppp3	Tppp3	Tppp3	Tppp3	chr8:105467491-105471422	LLC-NTC-GFP	LLC-SH21-GFP	OK	31.2157	49.0393	0.651667	2.24677	0.00015	0.0404341	yes
Acsbg1	Acsbg1	Acsbg1	Acsbg1	Acsbg1	chr9:54604996-54661885	LLC-NTC-GFP	LLC-SH21-GFP	OK	5.82487	2.91786	-0.997314	-2.35335	0.0002	0.0470298	yes
P4ha3	P4ha3	P4ha3	P4ha3	P4ha3	chr7:100285519-100319699	LLC-NTC-GFP	LLC-SH21-GFP	OK	5.6243	8.99315	0.677154	2.11492	0.0002	0.0470298	yes
Palld	Palld	Palld	Palld	Palld	chr8:61511428-61902694	LLC-NTC-GFP	LLC-SH21-GFP	OK	4.69332	7.67283	0.709149	2.16955	0.0002	0.0470298	yes
Pgf	Pgf	Pgf	Pgf	Pgf	chr12:85166638-85177313	LLC-NTC-GFP	LLC-SH21-GFP	OK	0.764998	2.63044	1.78178	2.28122	0.0002	0.0470298	yes
Thsd7a	Thsd7a	Thsd7a	Thsd7a	Thsd7a	chr6:12311607-12749253	LLC-NTC-GFP	LLC-SH21-GFP	OK	0.550461	1.14069	1.0512	2.20692	0.0002	0.0470298	yes
Ldlrad3	Ldlrad3	Ldlrad3	Ldlrad3	Ldlrad3	chr2:101950200-102186460	LLC-NTC-GFP	LLC-SH21-GFP	OK	4.05873	1.83653	-1.14405	-2.37364	0.00025	0.0563878	no
Sod3	Sod3	Sod3	Sod3	Sod3	chr5:52363803-52369738	LLC-NTC-GFP	LLC-SH21-GFP	OK	5.50631	9.70217	0.81722	2.12621	0.00025	0.0563878	no
Ptgfrn	Ptgfrn	Ptgfrn	Ptgfrn	Ptgfrn	chr3:101040235-101110166	LLC-NTC-GFP	LLC-SH21-GFP	OK	12.4918	17.9455	0.522639	2.06289	0.0003	0.0650118	no
Reg3g	Reg3g	Reg3g	Reg3g	Reg3g	chr6:78466267-78468874	LLC-NTC-GFP	LLC-SH21-GFP	OK	0	0.977265	inf	#NAME?	0.0003	0.0650118	no
Cfh	Cfh	Cfh	Cfh	Cfh	chr1:140085854-140183411	LLC-NTC-GFP	LLC-SH21-GFP	OK	67.3344	93.6211	0.47549	2.0509	0.0004	0.0834113	no
Mical2	Mical2	Mical2	Mical2	Mical2	chr7:112225835-112355194	LLC-NTC-GFP	LLC-SH21-GFP	OK	14.2461	9.77099	-0.543991	-2.10649	0.0004	0.0834113	no
Ablim1	Ablim1	Ablim1	Ablim1	Ablim1	chr19:57033263-57216032	LLC-NTC-GFP	LLC-SH21-GFP	OK	1.47793	2.59639	0.812934	2.00885	0.00045	0.0888107	no
Gbp2	Gbp2	Gbp2	Gbp2	Gbp2	chr3:142620662-142638008	LLC-NTC-GFP	LLC-SH21-GFP	OK	17.7118	26.0305	0.555491	2.03325	0.00045	0.0888107	no
Prss23	Prss23	Prss23	Prss23	Prss23	chr7:89507784-89517586	LLC-NTC-GFP	LLC-SH21-GFP	OK	1.40101	2.86498	1.03206	2.03879	0.00045	0.0888107	no
Fcgrt	Fcgrt	Fcgrt	Fcgrt	Fcgrt	chr7:45092992-45103822	LLC-NTC-GFP	LLC-SH21-GFP	OK	30.1928	44.0713	0.545633	2.00471	0.0005	0.0921	no
Nr2f1	Nr2f1	Nr2f1	Nr2f1	Nr2f1	chr13:78188972-78236564	LLC-NTC-GFP	LLC-SH21-GFP	OK	15.9054	25.3557	0.672793	2.02035	0.0005	0.0921	no
Scn7a	Scn7a	Scn7a	Scn7a	Scn7a	chr2:66673425-66784910	LLC-NTC-GFP	LLC-SH21-GFP	OK	1.4571	0.48472	-1.58787	-2.45179	0.0005	0.0921	no
Slc40a1	Slc40a1	Slc40a1	Slc40a1	Slc40a1	chr1:45908069-45925594	LLC-NTC-GFP	LLC-SH21-GFP	OK	1.67308	3.7014	1.14556	2.13309	0.0005	0.0921	no
Ccl5	Ccl5	Ccl5	Ccl5	Ccl5	chr11:83525778-83530518	LLC-NTC-GFP	LLC-SH21-GFP	OK	0	1.73877	inf	#NAME?	0.00055	0.0964857	no
D17H6S56E-5	D17H6S56E-5	D17H6S56E-5	D17H6S56E-5	D17H6S56E-5	chr17:34996723-35000746	LLC-NTC-GFP	LLC-SH21-GFP	OK	72.2442	100.129	0.470904	2.06181	0.00055	0.0964857	no
Gm4788	Gm4788	Gm4788	Gm4788	Gm4788	chr1:139697918-139781239	LLC-NTC-GFP	LLC-SH21-GFP	OK	5.74173	9.35483	0.704225	2.03782	0.00055	0.0964857	no
Ccl17	Ccl17	Ccl17	Ccl17	Ccl17	chr8:94810452-94812036	LLC-NTC-GFP	LLC-SH21-GFP	OK	0	1.43431	inf	#NAME?	0.0006	0.0975176	no
Mettl18	Mettl18	Mettl18	Mettl18	Mettl18	chr1:163994944-163997244	LLC-NTC-GFP	LLC-SH21-GFP	OK	1.96249	5.35564	1.44837	2.16591	0.0006	0.0975176	no
Pdgfrb	Pdgfrb	Pdgfrb	Pdgfrb	Pdgfrb	chr18:61045149-61085067	LLC-NTC-GFP	LLC-SH21-GFP	OK	2.33388	3.85857	0.725338	1.99117	0.0006	0.0975176	no
Rab3il1	Rab3il1	Rab3il1	Rab3il1	Rab3il1	chr19:10018227-10035586	LLC-NTC-GFP	LLC-SH21-GFP	OK	2.46602	4.62031	0.905804	2.00489	0.0006	0.0975176	no
Dpp7	Dpp7	Dpp7	Dpp7	Dpp7	chr2:25352289-25356332	LLC-NTC-GFP	LLC-SH21-GFP	OK	5.57577	9.98787	0.841006	1.95668	0.00065	0.10118	no
Rgma	Rgma	Rgma	Rgma	Rgma	chr7:73310379-73419899	LLC-NTC-GFP	LLC-SH21-GFP	OK	41.5047	29.452	-0.49491	-2.0461	0.00065	0.10118	no
Rfng	Rfng	Rfng	Rfng	Rfng	chr11:120780744-120784204	LLC-NTC-GFP	LLC-SH21-GFP	OK	5.87057	9.5178	0.697127	2.0101	0.0007	0.10745	no
Peg3	Peg3	Peg3	Peg3	Peg3	chr7:6705959-6730419	LLC-NTC-GFP	LLC-SH21-GFP	OK	0.598648	1.18264	0.982236	1.96324	0.00075	0.113548	no
Tmem176b	Tmem176b	Tmem176b	Tmem176b	Tmem176b	chr6:48833810-48841374	LLC-NTC-GFP	LLC-SH21-GFP	OK	68.0563	97.3705	0.516756	1.93203	0.0008	0.119481	no
Efemp1	Efemp1	Efemp1	Efemp1	Efemp1	chr11:28853204-28926743	LLC-NTC-GFP	LLC-SH21-GFP	OK	3.22118	6.06604	0.913168	1.95243	0.0009	0.129179	no
Sema3c	Sema3c	Sema3c	Sema3c	Sema3c	chr5:17574815-17730267	LLC-NTC-GFP	LLC-SH21-GFP	OK	3.51015	5.60682	0.67565	1.96334	0.0009	0.129179	no
Col8a1	Col8a1	Col8a1	Col8a1	Col8a1	chr16:57624255-57754737	LLC-NTC-GFP	LLC-SH21-GFP	OK	35.9537	49.3227	0.45611	1.9671	0.00095	0.134608	no
Angptl1	Angptl1	Angptl1	Angptl1	Angptl1	chr1:156804165-156939626	LLC-NTC-GFP	LLC-SH21-GFP	OK	5.78275	11.057	0.935127	1.92793	0.001	0.136444	no
Col14a1	Col14a1	Col14a1	Col14a1	Col14a1	chr15:55307749-55520803	LLC-NTC-GFP	LLC-SH21-GFP	OK	0.296758	0.775943	1.38666	2.00304	0.001	0.136444	no
Parp12	Parp12	Parp12	Parp12	Parp12	chr6:39086411-39118349	LLC-NTC-GFP	LLC-SH21-GFP	OK	4.66018	7.58374	0.702522	1.87496	0.001	0.136444	no
Scoc	Scoc	Scoc	Scoc	Scoc	chr8:83434491-83458396	LLC-NTC-GFP	LLC-SH21-GFP	OK	36.7877	24.2913	-0.598784	-2.01802	0.0011	0.148259	no
Fam110c	Fam110c	Fam110c	Fam110c	Fam110c	chr12:31073967-31079940	LLC-NTC-GFP	LLC-SH21-GFP	OK	9.57057	5.835	-0.713873	-1.99043	0.00115	0.149527	no
Ifitm1	Ifitm1	Ifitm1	Ifitm1	Ifitm1	chr7:140967428-140969827	LLC-NTC-GFP	LLC-SH21-GFP	OK	85.8002	55.8349	-0.619813	-1.95305	0.00115	0.149527	no
Oplah	Oplah	Oplah	Oplah	Oplah	chr15:76294433-76307245	LLC-NTC-GFP	LLC-SH21-GFP	OK	12.8068	7.94343	-0.68907	-2.11685	0.00115	0.149527	no
Ace	Ace	Ace	Ace	Ace	chr11:105965606-105989964	LLC-NTC-GFP	LLC-SH21-GFP	OK	9.10282	6.16763	-0.561597	-1.93462	0.00125	0.156989	no
Nupr1	Nupr1	Nupr1	Nupr1	Nupr1	chr7:126623245-126625470	LLC-NTC-GFP	LLC-SH21-GFP	OK	49.23	70.0283	0.5084	1.85096	0.00125	0.156989	no
Slit2	Slit2	Slit2	Slit2	Slit2	chr5:47983154-48306282	LLC-NTC-GFP	LLC-SH21-GFP	OK	1.67257	2.72614	0.704789	1.88723	0.00125	0.156989	no
P3h4	P3h4	P3h4	P3h4	P3h4	chr11:100408749-100414819	LLC-NTC-GFP	LLC-SH21-GFP	OK	5.21834	8.68193	0.734424	1.83543	0.0013	0.161434	no
Fbln1	Fbln1	Fbln1	Fbln1	Fbln1	chr15:85206007-85286294	LLC-NTC-GFP	LLC-SH21-GFP	OK	9.83744	14.6272	0.572295	1.85282	0.00135	0.16578	no
Plcb1	Plcb1	Plcb1	Plcb1	Plcb1	chr2:134786163-135475258	LLC-NTC-GFP	LLC-SH21-GFP	OK	0.785735	1.4124	0.846032	1.83515	0.0014	0.170031	no
Raph1	Raph1	Raph1	Raph1	Raph1	chr1:60483184-60566765	LLC-NTC-GFP	LLC-SH21-GFP	OK	22.5938	16.6177	-0.443207	-1.87496	0.00145	0.170483	no
Slc30a1	Slc30a1	Slc30a1	Slc30a1	Slc30a1	chr1:191894071-191913247	LLC-NTC-GFP	LLC-SH21-GFP	OK	0.734218	1.77741	1.2755	1.90342	0.00145	0.170483	no
Zfp963	Zfp963	Zfp963	Zfp963	Zfp963	chr8:69741638-69749962	LLC-NTC-GFP	LLC-SH21-GFP	OK	2.08101	4.09237	0.975651	1.88742	0.00145	0.170483	no
Sv2a	Sv2a	Sv2a	Sv2a	Sv2a	chr3:96181226-96195180	LLC-NTC-GFP	LLC-SH21-GFP	OK	0.45557	1.54131	1.75841	2.18315	0.0015	0.174505	no
Adamts10	Adamts10	Adamts10	Adamts10	Adamts10	chr17:33524195-33553782	LLC-NTC-GFP	LLC-SH21-GFP	OK	0.884329	1.85943	1.07221	1.83986	0.0018	0.195035	no
Batf2	Batf2	Batf2	Batf2	Batf2	chr19:6164457-6172475	LLC-NTC-GFP	LLC-SH21-GFP	OK	0.421865	2.52047	2.57884	2.3575	0.0017	0.195035	no
Gmds	Gmds	Gmds	Gmds	Gmds	chr13:31819585-32338544	LLC-NTC-GFP	LLC-SH21-GFP	OK	29.6953	41.8468	0.49488	1.84177	0.0018	0.195035	no
Kctd21	Kctd21	Kctd21	Kctd21	Kctd21	chr7:97332322-97350216	LLC-NTC-GFP	LLC-SH21-GFP	OK	2.11525	3.89205	0.879702	1.84276	0.0018	0.195035	no
P2ry14	P2ry14	P2ry14	P2ry14	P2ry14	chr3:59006977-59344256	LLC-NTC-GFP	LLC-SH21-GFP	OK	12.1723	20.0925	0.723063	1.8447	0.00175	0.195035	no
Ptgs2	Ptgs2	Ptgs2	Ptgs2	Ptgs2	chr1:150100123-150108012	LLC-NTC-GFP	LLC-SH21-GFP	OK	42.6869	30.8864	-0.466824	-1.90405	0.0018	0.195035	no
Usp43	Usp43	Usp43	Usp43	Usp43	chr11:67854522-67922153	LLC-NTC-GFP	LLC-SH21-GFP	OK	6.12837	3.76335	-0.703486	-2.01934	0.00175	0.195035	no
Angpt1	Angpt1	Angpt1	Angpt1	Angpt1	chr15:42424666-42676977	LLC-NTC-GFP	LLC-SH21-GFP	OK	0.649046	1.46604	1.17553	1.82313	0.00195	0.205251	no
Spc24	Spc24	Spc24	Spc24	Spc24	chr9:21755441-21760286	LLC-NTC-GFP	LLC-SH21-GFP	OK	8.00476	13.3366	0.736463	1.79025	0.00195	0.205251	no
Tmem176a	Tmem176a	Tmem176a	Tmem176a	Tmem176a	chr6:48841482-48845364	LLC-NTC-GFP	LLC-SH21-GFP	OK	16.3554	26.4069	0.691149	1.74089	0.00195	0.205251	no
Ecscr	Ecscr	Ecscr	Ecscr	Ecscr	chr18:35713088-35721491	LLC-NTC-GFP	LLC-SH21-GFP	OK	6.63918	11.167	0.750163	1.79401	0.0021	0.218955	no
Fbln5	Fbln5	Fbln5	Fbln5	Fbln5	chr12:101746564-101819119	LLC-NTC-GFP	LLC-SH21-GFP	OK	1.71084	2.85088	0.736707	1.74832	0.00215	0.222073	no
Apod	Apod	Apod	Apod	Apod	chr16:31296191-31314808	LLC-NTC-GFP	LLC-SH21-GFP	OK	16.5986	23.8208	0.521156	1.75148	0.00235	0.240483	no
Hoxd3	Hoxd3	Hoxd3	Hoxd3	Hoxd3	chr2:74710043-74748271	LLC-NTC-GFP	LLC-SH21-GFP	OK	0.364909	1.56035	2.09626	2.15132	0.00245	0.248417	no
Bcl6	Bcl6	Bcl6	Bcl6	Bcl6	chr16:23965051-23988612	LLC-NTC-GFP	LLC-SH21-GFP	OK	7.68425	11.2085	0.544616	1.72503	0.0026	0.252063	no
Cebpa	Cebpa	Cebpa	Cebpa	Cebpa	chr7:35119292-35121931	LLC-NTC-GFP	LLC-SH21-GFP	OK	0.378199	1.42632	1.91508	2.00538	0.00255	0.252063	no
Dynlt1c	Dynlt1c	Dynlt1c	Dynlt1c,Dynlt1f	Dynlt1c,Dynlt1f	chr17:6646605-6655939	LLC-NTC-GFP	LLC-SH21-GFP	OK	65.6547	97.3968	0.684423	1.63351	0.0026	0.252063	no
Ly9	Ly9	Ly9	Ly9	Ly9	chr1:171588612-171607410	LLC-NTC-GFP	LLC-SH21-GFP	OK	0.215148	0.908285	2.07782	1.87151	0.0026	0.252063	no
Mtcl1	Mtcl1	Mtcl1	Mtcl1	Mtcl1	chr17:66336981-66449750	LLC-NTC-GFP	LLC-SH21-GFP	OK	2.7108	1.67704	-0.692807	-1.83659	0.00255	0.252063	no
Arhgdib	Arhgdib	Arhgdib	Arhgdib	Arhgdib	chr6:136923660-136941899	LLC-NTC-GFP	LLC-SH21-GFP	OK	90.2272	121.8	0.432878	1.72445	0.00275	0.253275	no
Ifi204	Ifi204	Ifi204	Ifi204	Ifi204	chr1:173747293-173766919	LLC-NTC-GFP	LLC-SH21-GFP	OK	21.1597	28.7869	0.44409	1.72525	0.00275	0.253275	no
Igf2	Igf2	Igf2	Igf2	Igf2	chr7:142650767-142670356	LLC-NTC-GFP	LLC-SH21-GFP	OK	0.878511	1.74249	0.988018	1.77722	0.00275	0.253275	no
Kera	Kera	Kera	Kera	Kera	chr10:97607204-97613688	LLC-NTC-GFP	LLC-SH21-GFP	OK	80.113	108.999	0.444203	1.81114	0.0027	0.253275	no
Ptgir	Ptgir	Ptgir	Ptgir	Ptgir	chr7:16906489-16910905	LLC-NTC-GFP	LLC-SH21-GFP	OK	0.243137	0.978893	2.00938	2.06877	0.0027	0.253275	no
Spin1	Spin1	Spin1	Spin1	Spin1	chr13:51100879-51152562	LLC-NTC-GFP	LLC-SH21-GFP	OK	20.17	27.2279	0.432871	1.71018	0.0027	0.253275	no
Hivep3	Hivep3	Hivep3	Hivep3	Hivep3	chr4:119814677-120135411	LLC-NTC-GFP	LLC-SH21-GFP	OK	1.13041	0.639887	-0.820964	-1.91599	0.0028	0.255749	no
Spata13	Spata13	Spata13	Spata13	Spata13	chr14:60634728-60764556	LLC-NTC-GFP	LLC-SH21-GFP	OK	1.20575	1.9453	0.690059	1.71636	0.00285	0.258182	no
Abca8a	Abca8a	Abca8a	Abca8a	Abca8a	chr11:110025633-110095937	LLC-NTC-GFP	LLC-SH21-GFP	OK	4.20963	2.63148	-0.677816	-1.7897	0.0029	0.260576	no
Serpinb8	Serpinb8	Serpinb8	Serpinb8	Serpinb8	chr1:107590005-107608978	LLC-NTC-GFP	LLC-SH21-GFP	OK	0.255039	1.1108	2.12282	1.73306	0.00295	0.262931	no
Arrdc4	Arrdc4	Arrdc4	Arrdc4	Arrdc4	chr7:68736993-68749238	LLC-NTC-GFP	LLC-SH21-GFP	OK	2.45769	1.08548	-1.17897	-1.68224	0.003	0.263143	no
Slc25a10	Slc25a10	Slc25a10	Slc25a10	Slc25a10	chr11:120491836-120501161	LLC-NTC-GFP	LLC-SH21-GFP	OK	3.70639	1.97614	-0.907333	-1.91621	0.003	0.263143	no
Angptl4	Angptl4	Angptl4	Angptl4	Angptl4	chr17:33774899-33781575	LLC-NTC-GFP	LLC-SH21-GFP	OK	19.8794	13.6352	-0.543939	-1.7708	0.00305	0.263348	no
Setbp1	Setbp1	Setbp1	Setbp1	Setbp1	chr18:78750377-79109391	LLC-NTC-GFP	LLC-SH21-GFP	OK	1.00974	1.5665	0.633561	1.72587	0.00305	0.263348	no
Ifi205	Ifi205	Ifi205	Ifi205	Ifi205	chr1:174011997-174031755	LLC-NTC-GFP	LLC-SH21-GFP	OK	15.663	21.897	0.483372	1.70701	0.00325	0.278442	no
Olfml3	Olfml3	Olfml3	Olfml3	Olfml3	chr3:103735393-103738001	LLC-NTC-GFP	LLC-SH21-GFP	OK	9.33386	14.0562	0.590657	1.70302	0.00335	0.284802	no
H2-Aa	H2-Aa	H2-Aa	H2-Aa	H2-Aa	chr17:34282750-34287771	LLC-NTC-GFP	LLC-SH21-GFP	OK	2.67406	6.24684	1.2241	1.70593	0.0034	0.286846	no
Atf3	Atf3	Atf3	Atf3	Atf3	chr1:191170296-191183333	LLC-NTC-GFP	LLC-SH21-GFP	OK	4.24453	6.95805	0.713079	1.69676	0.0035	0.290842	no
Slc14a1	Slc14a1	Slc14a1	Slc14a1	Slc14a1	chr18:78100090-78142119	LLC-NTC-GFP	LLC-SH21-GFP	OK	32.1597	23.8363	-0.432093	-1.70617	0.0035	0.290842	no
Slc2a3	Slc2a3	Slc2a3	Slc2a3	Slc2a3	chr6:122727808-122742745	LLC-NTC-GFP	LLC-SH21-GFP	OK	1.99169	0.760037	-1.38985	-1.89275	0.00365	0.298813	no
Slc6a15	Slc6a15	Slc6a15	Slc6a15	Slc6a15	chr10:103367807-103419379	LLC-NTC-GFP	LLC-SH21-GFP	OK	6.01875	3.38525	-0.830202	-1.80965	0.00365	0.298813	no
Hbb-b1	Hbb-b1	Hbb-b1	Hbb-b1,Hbb-bs	Hbb-b1,Hbb-bs	chr7:103826522-103827929	LLC-NTC-GFP	LLC-SH21-GFP	OK	41.0552	15.1212	-1.44099	-2.33126	0.00375	0.302518	no
Krt8	Krt8	Krt8	Krt8	Krt8	chr15:101996710-102004342	LLC-NTC-GFP	LLC-SH21-GFP	OK	107.839	81.7378	-0.399804	-1.71085	0.00375	0.302518	no
L1cam	L1cam	L1cam	L1cam	L1cam	chrX:73853779-73880834	LLC-NTC-GFP	LLC-SH21-GFP	OK	4.04703	2.63014	-0.621726	-1.79886	0.00385	0.307877	no
Mlh3	Mlh3	Mlh3	Mlh3	Mlh3	chr12:85234465-85270599	LLC-NTC-GFP	LLC-SH21-GFP	OK	2.80403	4.23886	0.596175	1.68035	0.0039	0.307877	no
Plcb4	Plcb4	Plcb4	Plcb4	Plcb4	chr2:135741829-136013068	LLC-NTC-GFP	LLC-SH21-GFP	OK	0.155791	0.745002	2.25764	2.12204	0.0039	0.307877	no
Hdgfrp3	Hdgfrp3	Hdgfrp3	Hdgfrp3	Hdgfrp3	chr7:81859000-81934459	LLC-NTC-GFP	LLC-SH21-GFP	OK	3.10138	4.69943	0.599574	1.6418	0.00395	0.309147	no
Iqcb1	Iqcb1	Iqcb1	Iqcb1	Iqcb1	chr16:36792883-36874826	LLC-NTC-GFP	LLC-SH21-GFP	OK	6.01897	9.13249	0.60149	1.66844	0.004	0.309147	no
Rbpj	Rbpj	Rbpj	Rbpj	Rbpj	chr5:53555778-53657445	LLC-NTC-GFP	LLC-SH21-GFP	OK	156.445	120.808	-0.372942	-1.6652	0.004	0.309147	no
Gpx8	Gpx8	Gpx8	Gpx8	Gpx8	chr13:113035378-113091135	LLC-NTC-GFP	LLC-SH21-GFP	OK	52.7074	71.3904	0.437725	1.66183	0.0041	0.312505	no
Meis1	Meis1	Meis1	Meis1	Meis1	chr11:18880427-19018969	LLC-NTC-GFP	LLC-SH21-GFP	OK	17.3622	23.4266	0.432196	1.66583	0.0041	0.312505	no
Rmdn2	Rmdn2	Rmdn2	Rmdn2	Rmdn2	chr17:79614899-79682152	LLC-NTC-GFP	LLC-SH21-GFP	OK	4.16246	6.81032	0.710285	1.67146	0.00415	0.314149	no
Prkca	Prkca	Prkca	Prkca	Prkca	chr11:107933386-108343888	LLC-NTC-GFP	LLC-SH21-GFP	OK	12.3875	9.19229	-0.430384	-1.71886	0.0042	0.315771	no
Fzd4	Fzd4	Fzd4	Fzd4	Fzd4	chr7:89404365-89410110	LLC-NTC-GFP	LLC-SH21-GFP	OK	0.655247	1.5791	1.269	1.72565	0.0045	0.333785	no
Gbp4	Gbp4	Gbp4	Gbp4	Gbp4	chr5:105115766-105139586	LLC-NTC-GFP	LLC-SH21-GFP	OK	0.524618	1.14954	1.13171	1.6619	0.0045	0.333785	no
Cryab	Cryab	Cryab	Cryab	Cryab	chr9:50751071-50756635	LLC-NTC-GFP	LLC-SH21-GFP	OK	1.87181	4.48794	1.26162	1.63034	0.0046	0.334468	no
Mapkapk3	Mapkapk3	Mapkapk3	Mapkapk3	Mapkapk3	chr9:107254926-107289877	LLC-NTC-GFP	LLC-SH21-GFP	OK	3.64024	1.84897	-0.977312	-1.78067	0.0046	0.334468	no
Commd2	Commd2	Commd2	Commd2	Commd2	chr3:57644348-57651684	LLC-NTC-GFP	LLC-SH21-GFP	OK	6.9825	10.5619	0.597052	1.68138	0.00475	0.342255	no
Cstf2t	Cstf2t	Cstf2t	Cstf2t	Cstf2t	chr19:30564486-31765033	LLC-NTC-GFP	LLC-SH21-GFP	OK	6.8483	9.81463	0.519187	1.63962	0.0048	0.342255	no
H2-D1	H2-D1	H2-D1	H2-D1	H2-D1	chr17:35263093-35267497	LLC-NTC-GFP	LLC-SH21-GFP	OK	452.611	588.076	0.377732	1.6591	0.0048	0.342255	no
Sh3rf1	Sh3rf1	Sh3rf1	Sh3rf1	Sh3rf1	chr8:61224170-61396072	LLC-NTC-GFP	LLC-SH21-GFP	OK	3.74699	5.52598	0.560496	1.67548	0.00485	0.343604	no
Tmem41a	Tmem41a	Tmem41a	Tmem41a	Tmem41a	chr16:21934326-21947552	LLC-NTC-GFP	LLC-SH21-GFP	OK	33.9644	48.6937	0.519714	1.62262	0.00495	0.348455	no
Sept4	Sept4	2017-09-04	2017-09-04	2017-09-04	chr11:87578388-87590539	LLC-NTC-GFP	LLC-SH21-GFP	OK	2.84909	5.09102	0.837453	1.63001	0.00505	0.348829	no
Serpina3g	Serpina3g	Serpina3g	Serpina3g	Serpina3g	chr12:104214543-104241934	LLC-NTC-GFP	LLC-SH21-GFP	OK	0.163834	1.95673	3.57814	2.39532	0.00505	0.348829	no
Serpinb2	Serpinb2	Serpinb2	Serpinb2	Serpinb2	chr1:107511422-107525600	LLC-NTC-GFP	LLC-SH21-GFP	OK	0.61205	1.84504	1.59193	1.8043	0.005	0.348829	no
Plec	Plec	Plec	Plec	Plec	chr15:76170973-76231378	LLC-NTC-GFP	LLC-SH21-GFP	OK	14.7586	11.2221	-0.395207	-1.6525	0.00515	0.353527	no
Hist1h2bc	Hist1h2bc	Hist1h2bc	Hist1h2bc	Hist1h2bc	chr13:23684198-23692480	LLC-NTC-GFP	LLC-SH21-GFP	OK	98.3205	132.327	0.428542	1.63804	0.0053	0.361578	no
Boc	Boc	Boc	Boc	Boc	chr16:44485044-44558870	LLC-NTC-GFP	LLC-SH21-GFP	OK	3.70278	5.37386	0.537352	1.59914	0.0055	0.37292	no
Tmem17	Tmem17	Tmem17	Tmem17	Tmem17	chr11:22512282-22519231	LLC-NTC-GFP	LLC-SH21-GFP	OK	7.74743	12.7902	0.723252	1.61207	0.00555	0.374016	no
Nos2	Nos2	Nos2	Nos2	Nos2	chr11:78920858-78960124	LLC-NTC-GFP	LLC-SH21-GFP	OK	3.32985	2.01248	-0.726486	-1.72104	0.00565	0.376167	no
Raet1d	Raet1d	Raet1d	Raet1d	Raet1d	chr10:22158608-22374139	LLC-NTC-GFP	LLC-SH21-GFP	OK	7.76811	15.3024	0.978126	1.66573	0.0058	0.383842	no
Calcrl	Calcrl	Calcrl	Calcrl	Calcrl	chr2:84330626-84425266	LLC-NTC-GFP	LLC-SH21-GFP	OK	5.43927	7.80293	0.520602	1.57943	0.00595	0.391425	no
Egfr	Egfr	Egfr	Egfr	Egfr	chr11:16752202-16913907	LLC-NTC-GFP	LLC-SH21-GFP	OK	11.4298	15.4211	0.432104	1.64116	0.006	0.392379	no
Phf11d	Phf11d	Phf11d	Phf11d	Phf11d	chr14:59347406-59365490	LLC-NTC-GFP	LLC-SH21-GFP	OK	1.54755	2.87543	0.893792	1.60079	0.0062	0.403073	no
S1pr1	S1pr1	S1pr1	S1pr1	S1pr1	chr3:115710432-115715055	LLC-NTC-GFP	LLC-SH21-GFP	OK	0.527975	1.30722	1.30796	1.59821	0.0063	0.407179	no
Gpr153	Gpr153	Gpr153	Gpr153	Gpr153	chr4:152274361-152285337	LLC-NTC-GFP	LLC-SH21-GFP	OK	24.5242	32.4693	0.404868	1.59498	0.00645	0.412054	no
Nox4	Nox4	Nox4	Nox4	Nox4	chr7:87246648-87398708	LLC-NTC-GFP	LLC-SH21-GFP	OK	0.700641	1.60443	1.19532	1.6286	0.00645	0.412054	no
Gbp6	Gbp6	Gbp6	Gbp6	Gbp6	chr5:105270701-105293699	LLC-NTC-GFP	LLC-SH21-GFP	OK	3.04217	4.52322	0.572249	1.56369	0.0065	0.412862	no
Decr2	Decr2	Decr2	Decr2	Decr2	chr17:26081210-26090164	LLC-NTC-GFP	LLC-SH21-GFP	OK	8.74355	13.166	0.590527	1.54737	0.00655	0.413661	no
Dusp9	Dusp9	Dusp9	Dusp9	Dusp9	chrX:73639440-73643514	LLC-NTC-GFP	LLC-SH21-GFP	OK	34.1068	25.4541	-0.422163	-1.6082	0.0066	0.41445	no
D930015E06Rik	D930015E06Rik	D930015E06Rik	D930015E06Rik	D930015E06Rik	chr3:83898286-84040161	LLC-NTC-GFP	LLC-SH21-GFP	OK	6.37894	8.72699	0.452166	1.56155	0.0069	0.42366	no
Ptprk	Ptprk	Ptprk	Ptprk	Ptprk	chr10:28074819-28597397	LLC-NTC-GFP	LLC-SH21-GFP	OK	6.59206	8.97385	0.444998	1.585	0.0069	0.42366	no
Synpo2	Synpo2	Synpo2	Synpo2	Synpo2	chr3:123076518-123236149	LLC-NTC-GFP	LLC-SH21-GFP	OK	0.88584	1.44266	0.703613	1.53993	0.0068	0.42366	no
Traf2	Traf2	Traf2	Traf2	Traf2	chr2:25517981-25546940	LLC-NTC-GFP	LLC-SH21-GFP	OK	5.28122	7.84889	0.571619	1.54575	0.00685	0.42366	no
Clu	Clu	Clu	Clu	Clu	chr14:65968482-65981545	LLC-NTC-GFP	LLC-SH21-GFP	OK	68.8791	89.2661	0.374046	1.57267	0.007	0.427425	no
Tecrl	Tecrl	Tecrl	Tecrl	Tecrl	chr5:83278121-83355195	LLC-NTC-GFP	LLC-SH21-GFP	OK	0.217616	1.37511	2.65969	1.899	0.00705	0.428113	no
Snrnp25	Snrnp25	Snrnp25	Snrnp25	Snrnp25	chr11:32205414-32208995	LLC-NTC-GFP	LLC-SH21-GFP	OK	4.30213	8.50088	0.982561	1.61156	0.0071	0.428793	no
Crem	Crem	Crem	Crem	Crem	chr18:3266353-3366863	LLC-NTC-GFP	LLC-SH21-GFP	OK	6.57786	3.77451	-0.801328	-1.50708	0.00725	0.433119	no
Rhbdl2	Rhbdl2	Rhbdl2	Rhbdl2	Rhbdl2	chr4:123787874-123829904	LLC-NTC-GFP	LLC-SH21-GFP	OK	4.17221	7.66569	0.877603	1.54618	0.00725	0.433119	no
Dynlt1b	Dynlt1b	Dynlt1b	Dynlt1b	Dynlt1b	chr17:6430111-6436295	LLC-NTC-GFP	LLC-SH21-GFP	OK	89.6693	119.492	0.414226	1.59097	0.0073	0.433761	no
Agpat9	Agpat9	Agpat9	Agpat9	Agpat9	chr5:100846228-100899102	LLC-NTC-GFP	LLC-SH21-GFP	OK	5.5788	8.38057	0.587094	1.57283	0.0074	0.437352	no
Irx2	Irx2	Irx2	Irx2	Irx2	chr13:72628977-72634194	LLC-NTC-GFP	LLC-SH21-GFP	OK	2.25191	3.83734	0.76896	1.543	0.00745	0.437965	no
Dhrs9	Dhrs9	Dhrs9	Dhrs9	Dhrs9	chr2:69380461-69403086	LLC-NTC-GFP	LLC-SH21-GFP	OK	12.8767	9.03813	-0.510664	-1.58574	0.00765	0.444988	no
Mmp13	Mmp13	Mmp13	Mmp13	Mmp13	chr9:7272513-7283333	LLC-NTC-GFP	LLC-SH21-GFP	OK	0.523629	1.36751	1.38493	1.59533	0.00765	0.444988	no
Myc	Myc	Myc	Myc	Myc	chr15:61985340-61990361	LLC-NTC-GFP	LLC-SH21-GFP	OK	247.899	196.337	-0.336418	-1.50072	0.0078	0.451338	no
Pnck	Pnck	Pnck	Pnck	Pnck	chrX:73655991-73660070	LLC-NTC-GFP	LLC-SH21-GFP	OK	0.405774	1.68681	2.05555	1.53524	0.00785	0.451866	no
Prph	Prph	Prph	Prph	Prph	chr15:99055173-99058978	LLC-NTC-GFP	LLC-SH21-GFP	OK	2.32287	0.703222	-1.72386	-1.75443	0.00795	0.455251	no
Ebf3	Ebf3	Ebf3	Ebf3	Ebf3	chr7:137193670-137314445	LLC-NTC-GFP	LLC-SH21-GFP	OK	1.4222	2.28944	0.68687	1.5237	0.0081	0.457227	no
Gdf11	Gdf11	Gdf11	Gdf11	Gdf11	chr10:128884545-128891718	LLC-NTC-GFP	LLC-SH21-GFP	OK	4.79407	2.7021	-0.82717	-1.6052	0.0081	0.457227	no
Rbp1	Rbp1	Rbp1	Rbp1	Rbp1	chr9:98422960-98446550	LLC-NTC-GFP	LLC-SH21-GFP	OK	0.696589	1.49536	1.10211	1.54802	0.00815	0.457227	no
Strbp	Strbp	Strbp	Strbp	Strbp	chr2:37569867-37647285	LLC-NTC-GFP	LLC-SH21-GFP	OK	1.29447	1.89263	0.548035	1.53191	0.00815	0.457227	no
Cnpy3	Cnpy3	Cnpy3	Cnpy3	Cnpy3	chr17:46735710-46752214	LLC-NTC-GFP	LLC-SH21-GFP	OK	27.7347	36.5562	0.398428	1.51797	0.00835	0.466082	no
Polr1b	Polr1b	Polr1b	Polr1b	Polr1b	chr2:129100995-129126595	LLC-NTC-GFP	LLC-SH21-GFP	OK	9.05868	6.30306	-0.523248	-1.58775	0.0084	0.466517	no
Hmga2	Hmga2	Hmga2	Hmga2	Hmga2	chr10:120361274-120476935	LLC-NTC-GFP	LLC-SH21-GFP	OK	191.8	151.599	-0.339343	-1.51732	0.0085	0.46971	no
Rims2	Rims2	Rims2	Rims2	Rims2	chr15:39198285-39684372	LLC-NTC-GFP	LLC-SH21-GFP	OK	2.11542	1.14501	-0.885581	-1.60736	0.0086	0.472872	no
Tle6	Tle6	Tle6	Tle6	Tle6	chr10:81590904-81600900	LLC-NTC-GFP	LLC-SH21-GFP	OK	0.431044	1.17795	1.45038	1.52412	0.00865	0.473266	no
Ly6c2	Ly6c2	Ly6c2	Ly6c2	Ly6c2	chr15:75108160-75111949	LLC-NTC-GFP	LLC-SH21-GFP	OK	17.3912	27.1402	0.642075	1.53064	0.00875	0.476379	no
Arhgap32	Arhgap32	Arhgap32	Arhgap32	Arhgap32	chr9:32116135-32265511	LLC-NTC-GFP	LLC-SH21-GFP	OK	0.949452	0.53521	-0.826991	-1.60976	0.00905	0.485861	no
Jup	Jup	Jup	Jup	Jup	chr11:100368855-100397790	LLC-NTC-GFP	LLC-SH21-GFP	OK	3.91504	5.49358	0.48872	1.49662	0.0091	0.485861	no
Plaur	Plaur	Plaur	Plaur	Plaur	chr7:24462499-24475873	LLC-NTC-GFP	LLC-SH21-GFP	OK	57.9202	43.2443	-0.421557	-1.56064	0.0091	0.485861	no
Zfp873	Zfp873	Zfp873	Zfp873	Zfp873	chr10:82048126-82061586	LLC-NTC-GFP	LLC-SH21-GFP	OK	0.492084	1.36107	1.46777	1.6177	0.0091	0.485861	no
Hmox1	Hmox1	Hmox1	Hmox1	Hmox1	chr8:75093617-75100593	LLC-NTC-GFP	LLC-SH21-GFP	OK	52.1643	39.0444	-0.417949	-1.57408	0.00915	0.486182	no
Adam8	Adam8	Adam8	Adam8	Adam8	chr7:139978931-139992562	LLC-NTC-GFP	LLC-SH21-GFP	OK	18.7969	14.0966	-0.415144	-1.52647	0.0093	0.489446	no
Ifi203	Ifi203	Ifi203	Ifi203	Ifi203	chr1:173920400-173942672	LLC-NTC-GFP	LLC-SH21-GFP	OK	11.5179	15.6079	0.438403	1.5155	0.0093	0.489446	no
Sfxn5	Sfxn5	Sfxn5	Sfxn5	Sfxn5	chr6:85213050-85333422	LLC-NTC-GFP	LLC-SH21-GFP	OK	2.64176	4.08394	0.628462	1.47363	0.00935	0.489745	no
Clcn2	Clcn2	Clcn2	Clcn2	Clcn2	chr16:20695056-20716636	LLC-NTC-GFP	LLC-SH21-GFP	OK	0.386485	1.02853	1.41209	1.5501	0.0095	0.490626	no
Rbm20	Rbm20	Rbm20	Rbm20	Rbm20	chr19:53677305-53867080	LLC-NTC-GFP	LLC-SH21-GFP	OK	0.45044	0.818112	0.860964	1.47952	0.00945	0.490626	no
Trib2	Trib2	Trib2	Trib2	Trib2	chr12:15791726-15816785	LLC-NTC-GFP	LLC-SH21-GFP	OK	6.92329	9.55134	0.464245	1.4662	0.0095	0.490626	no
Ccdc61	Ccdc61	Ccdc61	Ccdc61	Ccdc61	chr7:18890883-18910404	LLC-NTC-GFP	LLC-SH21-GFP	OK	6.96072	3.94433	-0.819457	-1.63595	0.00965	0.496055	no
Hnrnpf	Hnrnpf	Hnrnpf	Hnrnpf	Hnrnpf	chr6:117900339-117925622	LLC-NTC-GFP	LLC-SH21-GFP	OK	186.026	145.717	-0.352336	-1.56216	0.0097	0.496317	no
Zfp780b	Zfp780b	Zfp780b	Zfp780b	Zfp780b	chr7:27959799-27979157	LLC-NTC-GFP	LLC-SH21-GFP	OK	1.99534	3.03103	0.603173	1.45385	0.00975	0.496576	no
Shq1	Shq1	Shq1	Shq1	Shq1	chr6:100571810-100671157	LLC-NTC-GFP	LLC-SH21-GFP	OK	3.4963	1.90309	-0.877488	-1.56875	0.00985	0.499368	no
Map3k1	Map3k1	Map3k1	Map3k1	Map3k1	chr13:111746434-111808983	LLC-NTC-GFP	LLC-SH21-GFP	OK	2.27884	3.31711	0.541629	1.50063	0.0099	0.499611	no
Zfp975	Gm5595	Gm5595	Gm5595	Gm5595	chr7:42660107-42692718	LLC-NTC-GFP	LLC-SH21-GFP	OK	1.31081	2.25785	0.784493	1.49033	0.01005	0.500327	no
Lonrf1	Lonrf1	Lonrf1	Lonrf1	Lonrf1	chr8:36216063-36249516	LLC-NTC-GFP	LLC-SH21-GFP	OK	2.03168	3.43653	0.758282	1.4972	0.01	0.500327	no
Prr36	Prr36	Prr36	Prr36	Prr36	chr8:4209542-4217312	LLC-NTC-GFP	LLC-SH21-GFP	OK	1.15725	1.96119	0.761038	1.51296	0.01005	0.500327	no
Cep95	Cep95	Cep95	Cep95	Cep95	chr11:106789251-106818861	LLC-NTC-GFP	LLC-SH21-GFP	OK	3.3979	2.16439	-0.65068	-1.54279	0.01015	0.503039	no
Ifi207	AI607873	AI607873	AI607873	AI607873	chr1:173723427-173741809	LLC-NTC-GFP	LLC-SH21-GFP	OK	4.79069	6.63039	0.46886	1.45611	0.0104	0.503971	no
Apol10b	Apol10b	Apol10b	Apol10b	Apol10b	chr15:77584157-77596125	LLC-NTC-GFP	LLC-SH21-GFP	OK	2.69698	4.51405	0.743075	1.48541	0.011	0.503971	no
Bcl3	Bcl3	Bcl3	Bcl3	Bcl3	chr7:19808461-19822755	LLC-NTC-GFP	LLC-SH21-GFP	OK	18.2043	24.6114	0.435046	1.44558	0.0111	0.503971	no
Cd37	Cd37	Cd37	Cd37	Cd37	chr7:45233631-45239115	LLC-NTC-GFP	LLC-SH21-GFP	OK	0.614966	2.3022	1.90443	1.34615	0.0114	0.503971	no
Cnot10	Cnot10	Cnot10	Cnot10	Cnot10	chr9:114585873-114640200	LLC-NTC-GFP	LLC-SH21-GFP	OK	16.8875	12.3677	-0.449382	-1.54299	0.01105	0.503971	no
Ebf1	Ebf1	Ebf1	Ebf1	Ebf1	chr11:44618099-45008096	LLC-NTC-GFP	LLC-SH21-GFP	OK	10.1203	7.47251	-0.437583	-1.53396	0.01045	0.503971	no
Elf3	Elf3	Elf3	Elf3	Elf3	chr1:135253573-135258472	LLC-NTC-GFP	LLC-SH21-GFP	OK	0.218193	0.937403	2.10307	1.54207	0.01085	0.503971	no
Gchfr	Gchfr	Gchfr	Gchfr	Gchfr	chr2:119167787-119172389	LLC-NTC-GFP	LLC-SH21-GFP	OK	23.3693	12.3322	-0.922184	-1.59094	0.0106	0.503971	no
Glrx2	Glrx2	Glrx2	Glrx2	Glrx2	chr1:143739348-143749678	LLC-NTC-GFP	LLC-SH21-GFP	OK	11.751	8.26234	-0.508157	-1.49434	0.0113	0.503971	no
Tmem267	Gm7120	Gm7120	Gm7120	Gm7120	chr13:119487256-119610459	LLC-NTC-GFP	LLC-SH21-GFP	OK	12.4164	19.5244	0.653033	1.43927	0.01085	0.503971	no
Gng11	Gng11	Gng11	Gng11	Gng11	chr6:4003986-4008446	LLC-NTC-GFP	LLC-SH21-GFP	OK	13.9384	20.7901	0.576829	1.46367	0.0104	0.503971	no
Hapln4	Hapln4	Hapln4	Hapln4	Hapln4	chr8:70083528-70090862	LLC-NTC-GFP	LLC-SH21-GFP	OK	6.65977	4.40138	-0.597516	-1.53398	0.0114	0.503971	no
Lrrc42	Lrrc42	Lrrc42	Lrrc42	Lrrc42	chr4:107233513-107253533	LLC-NTC-GFP	LLC-SH21-GFP	OK	14.6185	20.2034	0.466804	1.50562	0.01095	0.503971	no
Mctp2	Mctp2	Mctp2	Mctp2	Mctp2	chr7:72077829-72306595	LLC-NTC-GFP	LLC-SH21-GFP	OK	5.79837	4.1472	-0.483508	-1.47181	0.01135	0.503971	no
Mrps27	Mrps27	Mrps27	Mrps27	Mrps27	chr13:99344785-99415561	LLC-NTC-GFP	LLC-SH21-GFP	OK	14.3586	19.7068	0.456784	1.45137	0.011	0.503971	no
Ndufb8	Ndufb8	Ndufb8	Ndufb8	Ndufb8	chr19:44550253-44555415	LLC-NTC-GFP	LLC-SH21-GFP	OK	80.5929	108.059	0.423099	1.48434	0.01095	0.503971	no
Pde3b	Pde3b	Pde3b	Pde3b	Pde3b	chr7:114415253-114537937	LLC-NTC-GFP	LLC-SH21-GFP	OK	29.1895	22.5695	-0.371078	-1.504	0.01045	0.503971	no
Raet1e	Raet1e	Raet1e	Raet1e	Raet1e	chr10:22158608-22374139	LLC-NTC-GFP	LLC-SH21-GFP	OK	16.3468	25.3679	0.633994	1.46528	0.0104	0.503971	no
Sgpl1	Sgpl1	Sgpl1	Sgpl1	Sgpl1	chr10:61098641-61147665	LLC-NTC-GFP	LLC-SH21-GFP	OK	66.8544	52.6405	-0.34485	-1.47016	0.01135	0.503971	no
Shroom4	Shroom4	Shroom4	Shroom4	Shroom4	chrX:6400144-6633717	LLC-NTC-GFP	LLC-SH21-GFP	OK	0.860085	0.371267	-1.21202	-1.65779	0.0108	0.503971	no
Snx8	Snx8	Snx8	Snx8	Snx8	chr5:140340302-140389247	LLC-NTC-GFP	LLC-SH21-GFP	OK	7.34036	4.62703	-0.665765	-1.56072	0.01115	0.503971	no
Sprr1a	Sprr1a	Sprr1a	Sprr1a	Sprr1a	chr3:92483953-92485881	LLC-NTC-GFP	LLC-SH21-GFP	OK	1.36351	3.61889	1.40822	1.50718	0.01095	0.503971	no
Tgm2	Tgm2	Tgm2	Tgm2	Tgm2	chr2:158116404-158146392	LLC-NTC-GFP	LLC-SH21-GFP	OK	17.0419	22.3526	0.391351	1.50045	0.0112	0.503971	no
Zfp429	Zfp429	Zfp429	Zfp429	Zfp429	chr13:67389327-67399767	LLC-NTC-GFP	LLC-SH21-GFP	OK	0.995931	2.18316	1.1323	1.50202	0.0108	0.503971	no
Zfp455	Zfp455	Zfp455	Zfp455	Zfp455	chr13:67194505-67209298	LLC-NTC-GFP	LLC-SH21-GFP	OK	0.870332	1.8336	1.07504	1.46297	0.01075	0.503971	no
Zfp827	Zfp827	Zfp827	Zfp827	Zfp827	chr8:79028436-79193766	LLC-NTC-GFP	LLC-SH21-GFP	OK	4.75531	6.29563	0.404812	1.46401	0.01055	0.503971	no
Zmym6	Zmym6	Zmym6	Zmym6	Zmym6	chr4:127077382-127124374	LLC-NTC-GFP	LLC-SH21-GFP	OK	4.14386	2.58192	-0.68253	-1.54262	0.0103	0.503971	no
Fmnl1	Fmnl1	Fmnl1	Fmnl1	Fmnl1	chr11:103171137-103198900	LLC-NTC-GFP	LLC-SH21-GFP	OK	1.55057	0.752614	-1.04282	-1.61981	0.01145	0.504165	no
Slc30a6	Slc30a6	Slc30a6	Slc30a6	Slc30a6	chr17:74395607-74424229	LLC-NTC-GFP	LLC-SH21-GFP	OK	9.34474	13.5822	0.539488	1.45617	0.0115	0.504357	no
Ptch1	Ptch1	Ptch1	Ptch1	Ptch1	chr13:63511532-63565520	LLC-NTC-GFP	LLC-SH21-GFP	OK	6.97842	9.47033	0.440514	1.46172	0.01155	0.504548	no
Tmem183a	Tmem183a	Tmem183a	Tmem183a	Tmem183a	chr1:134346096-134361999	LLC-NTC-GFP	LLC-SH21-GFP	OK	19.2017	25.3819	0.402571	1.44312	0.0116	0.504737	no
2510009E07Rik	2510009E07Rik	2510009E07Rik	2510009E07Rik	2510009E07Rik	chr16:21649044-21694665	LLC-NTC-GFP	LLC-SH21-GFP	OK	17.2683	22.3045	0.369205	1.45808	0.0126	0.510857	no
Adamts9	Adamts9	Adamts9	Adamts9	Adamts9	chr6:92772698-92901441	LLC-NTC-GFP	LLC-SH21-GFP	OK	1.50437	2.3206	0.625342	1.47774	0.01195	0.510857	no
Deb1	Deb1	Deb1	Deb1	Deb1	chr9:121710388-121712921	LLC-NTC-GFP	LLC-SH21-GFP	OK	4.02218	9.74865	1.27723	1.52093	0.01285	0.510857	no
Depdc1a	Depdc1a	Depdc1a	Depdc1a	Depdc1a	chr3:159495432-159529955	LLC-NTC-GFP	LLC-SH21-GFP	OK	3.44948	5.43073	0.654764	1.44937	0.01285	0.510857	no
Dusp1	Dusp1	Dusp1	Dusp1	Dusp1	chr17:26505590-26508472	LLC-NTC-GFP	LLC-SH21-GFP	OK	19.9542	26.7187	0.421153	1.45679	0.01245	0.510857	no
Egfl7	Egfl7	Egfl7	Egfl7	Egfl7	chr2:26581055-26592682	LLC-NTC-GFP	LLC-SH21-GFP	OK	4.69546	8.2114	0.806361	1.43115	0.0119	0.510857	no
Enpp3	Enpp3	Enpp3	Enpp3	Enpp3	chr10:24773813-24836195	LLC-NTC-GFP	LLC-SH21-GFP	OK	5.3084	7.55208	0.508598	1.42139	0.01225	0.510857	no
Zfp994	Gm4944	Gm4944	Gm4944	Gm4944	chr17:22197264-22225614	LLC-NTC-GFP	LLC-SH21-GFP	OK	4.02231	5.50151	0.451805	1.43414	0.0128	0.510857	no
Hbegf	Hbegf	Hbegf	Hbegf	Hbegf	chr18:36504926-36515805	LLC-NTC-GFP	LLC-SH21-GFP	OK	16.0573	11.5115	-0.480153	-1.48363	0.01255	0.510857	no
Imp3	Imp3	Imp3	Imp3	Imp3	chr9:56937499-56938398	LLC-NTC-GFP	LLC-SH21-GFP	OK	72.9188	97.7063	0.422161	1.44935	0.01225	0.510857	no
Pard6b	Pard6b	Pard6b	Pard6b	Pard6b	chr2:168081003-168101203	LLC-NTC-GFP	LLC-SH21-GFP	OK	0.494482	1.21457	1.29646	1.52191	0.0123	0.510857	no
Peg10	Peg10	Peg10	Peg10	Peg10	chr6:4747305-4760516	LLC-NTC-GFP	LLC-SH21-GFP	OK	67.6922	85.2998	0.333553	1.46936	0.0127	0.510857	no
Rap1gap	Rap1gap	Rap1gap	Rap1gap	Rap1gap	chr4:137664725-137729861	LLC-NTC-GFP	LLC-SH21-GFP	OK	2.55001	1.47631	-0.788503	-1.56973	0.0127	0.510857	no
Rpl29	Rpl29	Rpl29	Rpl29	Rpl29	chr9:106429538-106431567	LLC-NTC-GFP	LLC-SH21-GFP	OK	847.059	674.012	-0.329689	-1.45969	0.01195	0.510857	no
Slc37a4	Slc37a4	Slc37a4	Slc37a4	Slc37a4	chr9:44396926-44402968	LLC-NTC-GFP	LLC-SH21-GFP	OK	3.70679	1.66571	-1.15403	-1.55042	0.01255	0.510857	no
Snrpn	Snrpn	Snrpn	Snrpn	Snrpn	chr7:59982500-60140219	LLC-NTC-GFP	LLC-SH21-GFP	OK	0.392956	1.19028	1.59886	1.35308	0.01265	0.510857	no
Tsc22d3	Tsc22d3	Tsc22d3	Tsc22d3	Tsc22d3	chrX:140539528-140600522	LLC-NTC-GFP	LLC-SH21-GFP	OK	22.0802	29.6907	0.427255	1.45432	0.0124	0.510857	no
Tuft1	Tuft1	Tuft1	Tuft1	Tuft1	chr3:94612752-94658872	LLC-NTC-GFP	LLC-SH21-GFP	OK	4.99187	7.27228	0.542827	1.42743	0.0128	0.510857	no
Vrk2	Vrk2	Vrk2	Vrk2	Vrk2	chr11:26387083-26593920	LLC-NTC-GFP	LLC-SH21-GFP	OK	4.44751	7.16851	0.688675	1.44744	0.0121	0.510857	no
Zfp341	Zfp341	Zfp341	Zfp341	Zfp341	chr2:154613367-154646817	LLC-NTC-GFP	LLC-SH21-GFP	OK	1.84512	0.911573	-1.01728	-1.65072	0.0125	0.510857	no
Zfp358	Zfp358	Zfp358	Zfp358	Zfp358	chr8:3493137-3497208	LLC-NTC-GFP	LLC-SH21-GFP	OK	23.2499	30.6145	0.396987	1.45144	0.01255	0.510857	no
Ddx31	Ddx31	Ddx31	Ddx31	Ddx31	chr2:28840405-28905575	LLC-NTC-GFP	LLC-SH21-GFP	OK	4.45683	2.80349	-0.668797	-1.52758	0.013	0.513408	no
Fgfbp3	Fgfbp3	Fgfbp3	Fgfbp3	Fgfbp3	chr19:36917549-36919599	LLC-NTC-GFP	LLC-SH21-GFP	OK	10.7169	6.92805	-0.629364	-1.45712	0.0131	0.513408	no
Pms2	Pms2	Pms2	Pms2	Pms2	chr5:143910000-143931756	LLC-NTC-GFP	LLC-SH21-GFP	OK	6.2193	4.19991	-0.566393	-1.47811	0.0131	0.513408	no
Arid5a	Arid5a	Arid5a	Arid5a	Arid5a	chr1:36307732-36324029	LLC-NTC-GFP	LLC-SH21-GFP	OK	1.78168	2.64146	0.568098	1.43329	0.0131	0.513409	no
Postn	Postn	Postn	Postn	Postn	chr3:54361106-54391041	LLC-NTC-GFP	LLC-SH21-GFP	OK	5.62734	3.8717	-0.539488	-1.46302	0.0132	0.5155	no
Mgp	Mgp	Mgp	Mgp	Mgp	chr6:136872434-136875805	LLC-NTC-GFP	LLC-SH21-GFP	OK	11.0324	18.1984	0.722075	1.43097	0.01335	0.519522	no
Angel1	Angel1	Angel1	Angel1	Angel1	chr12:86700501-86726460	LLC-NTC-GFP	LLC-SH21-GFP	OK	1.8694	0.892164	-1.06719	-1.57615	0.0136	0.525644	no
Spry1	Spry1	Spry1	Spry1	Spry1	chr3:37639946-37644599	LLC-NTC-GFP	LLC-SH21-GFP	OK	39.8865	51.4268	0.36662	1.44932	0.01365	0.525644	no
Tmem143	Tmem143	Tmem143	Tmem143	Tmem143	chr7:45897068-45917413	LLC-NTC-GFP	LLC-SH21-GFP	OK	2.3595	4.04286	0.776894	1.43876	0.01365	0.525644	no
Fam57a	Fam57a	Fam57a	Fam57a	Fam57a	chr11:76202055-76208257	LLC-NTC-GFP	LLC-SH21-GFP	OK	15.9734	9.07358	-0.815932	-1.54085	0.01385	0.531494	no
Fam160a1	Fam160a1	Fam160a1	Fam160a1	Fam160a1	chr3:85660062-85746209	LLC-NTC-GFP	LLC-SH21-GFP	OK	2.42882	3.5462	0.54602	1.43067	0.01395	0.533479	no
Epha2	Epha2	Epha2	Epha2	Epha2	chr4:141301220-141329384	LLC-NTC-GFP	LLC-SH21-GFP	OK	35.3767	27.7705	-0.349247	-1.43801	0.01405	0.53545	no
Irgm2	Irgm2	Irgm2	Irgm2	Irgm2	chr11:58214976-58222783	LLC-NTC-GFP	LLC-SH21-GFP	OK	6.36572	8.84762	0.474965	1.42449	0.0141	0.535509	no
Idi1	Idi1	Idi1	Idi1	Idi1	chr13:8885605-8892396	LLC-NTC-GFP	LLC-SH21-GFP	OK	3.68838	5.71847	0.632642	1.40489	0.0142	0.53746	no
Crlf3	Crlf3	Crlf3	Crlf3	Crlf3	chr11:80046492-80080991	LLC-NTC-GFP	LLC-SH21-GFP	OK	14.1988	10.048	-0.498859	-1.473	0.01425	0.537512	no
Rabac1	Rabac1	Rabac1	Rabac1	Rabac1	chr7:24969749-24972728	LLC-NTC-GFP	LLC-SH21-GFP	OK	65.1591	46.6277	-0.48278	-1.45676	0.0143	0.537563	no
Gbp10	Gbp10	Gbp10	Gbp10	Gbp10	chr5:105215698-105239533	LLC-NTC-GFP	LLC-SH21-GFP	OK	1.77791	2.81017	0.660473	1.41582	0.0147	0.547018	no
Mcat	Mcat	Mcat	Mcat	Mcat	chr15:83546796-83555711	LLC-NTC-GFP	LLC-SH21-GFP	OK	8.57542	5.22302	-0.715322	-1.47699	0.0147	0.547018	no
Mmp3	Mmp3	Mmp3	Mmp3	Mmp3	chr9:7445821-7455974	LLC-NTC-GFP	LLC-SH21-GFP	OK	33.4908	43.5129	0.377681	1.4071	0.0147	0.547018	no
Fkbp5	Fkbp5	Fkbp5	Fkbp5	Fkbp5	chr17:28398752-28486149	LLC-NTC-GFP	LLC-SH21-GFP	OK	43.3153	54.5828	0.333569	1.41615	0.01485	0.547074	no
Ptp4a3	Ptp4a3	Ptp4a3	Ptp4a3	Ptp4a3	chr15:73723144-73758766	LLC-NTC-GFP	LLC-SH21-GFP	OK	19.9385	15.1203	-0.399066	-1.43219	0.01485	0.547074	no
Spopl	Spopl	Spopl	Spopl	Spopl	chr2:23510053-23572104	LLC-NTC-GFP	LLC-SH21-GFP	OK	11.0673	7.55922	-0.549997	-1.44404	0.0148	0.547074	no
Ckb	Ckb	Ckb	Ckb	Ckb	chr12:111669354-111672338	LLC-NTC-GFP	LLC-SH21-GFP	OK	0.663346	1.90444	1.52153	1.53914	0.0149	0.547092	no
Pddc1	Pddc1	Pddc1	Pddc1	Pddc1	chr7:141408183-141414125	LLC-NTC-GFP	LLC-SH21-GFP	OK	16.9465	24	0.502043	1.40465	0.01495	0.547111	no
Arrb1	Arrb1	Arrb1	Arrb1	Arrb1	chr7:99535485-99606771	LLC-NTC-GFP	LLC-SH21-GFP	OK	2.03456	1.31226	-0.632666	-1.45954	0.01505	0.547147	no
Cwf19l1	Cwf19l1	Cwf19l1	Cwf19l1	Cwf19l1	chr19:44108636-44135876	LLC-NTC-GFP	LLC-SH21-GFP	OK	8.15123	5.79852	-0.491333	-1.44486	0.01505	0.547147	no
Smim7	Smim7	Smim7	Smim7	Smim7	chr8:72565197-72571048	LLC-NTC-GFP	LLC-SH21-GFP	OK	24.8064	32.5317	0.391134	1.42023	0.01515	0.548976	no
Usp36	Usp36	Usp36	Usp36	Usp36	chr11:118259652-118290244	LLC-NTC-GFP	LLC-SH21-GFP	OK	13.9648	10.8113	-0.369246	-1.42008	0.01525	0.550794	no
Lpcat4	Lpcat4	Lpcat4	Lpcat4	Lpcat4	chr2:112239840-112247111	LLC-NTC-GFP	LLC-SH21-GFP	OK	35.7862	27.0459	-0.403996	-1.41391	0.0154	0.554394	no
Osbpl5	Osbpl5	Osbpl5	Osbpl5	Osbpl5	chr7:143688761-143741963	LLC-NTC-GFP	LLC-SH21-GFP	OK	6.17397	4.39956	-0.48884	-1.42074	0.01545	0.554394	no
Ephx1	Ephx1	Ephx1	Ephx1	Ephx1	chr1:180989555-181017495	LLC-NTC-GFP	LLC-SH21-GFP	OK	8.9509	5.95098	-0.588905	-1.42993	0.0158	0.557896	no
Galntl6	Galntl6	Galntl6	Galntl6	Galntl6	chr8:57774051-58911627	LLC-NTC-GFP	LLC-SH21-GFP	OK	1.29644	0.585839	-1.14598	-1.58644	0.01565	0.557896	no
Ifi44	Ifi44	Ifi44	Ifi44	Ifi44	chr3:151730922-151749959	LLC-NTC-GFP	LLC-SH21-GFP	OK	8.56519	11.837	0.46674	1.38719	0.0158	0.557896	no
Pprc1	Pprc1	Pprc1	Pprc1	Pprc1	chr19:46056538-46072909	LLC-NTC-GFP	LLC-SH21-GFP	OK	28.2973	22.4489	-0.334018	-1.39795	0.0158	0.557896	no
Timm8a1	Timm8a1	Timm8a1	Timm8a1	Timm8a1	chrX:134537257-134541629	LLC-NTC-GFP	LLC-SH21-GFP	OK	7.869	3.90493	-1.01088	-1.48573	0.0158	0.557896	no
Chst15	Chst15	Chst15	Chst15	Chst15	chr7:132236254-132318291	LLC-NTC-GFP	LLC-SH21-GFP	OK	7.64024	5.48862	-0.477174	-1.42916	0.016	0.559595	no
Zdhhc1	Zdhhc1	Zdhhc1	Zdhhc1	Zdhhc1	chr8:105472424-105496870	LLC-NTC-GFP	LLC-SH21-GFP	OK	8.74414	12.1271	0.471841	1.37864	0.016	0.559595	no
Zfp955b	Zfp955b	Zfp955b	Zfp955b	Zfp955b	chr17:33289543-33304689	LLC-NTC-GFP	LLC-SH21-GFP	OK	8.68892	11.5533	0.411054	1.37996	0.016	0.559595	no
Gpatch3	Gpatch3	Gpatch3	Gpatch3	Gpatch3	chr4:133574744-133584242	LLC-NTC-GFP	LLC-SH21-GFP	OK	2.04125	3.52789	0.789354	1.38286	0.01625	0.564764	no
Atad5	Atad5	Atad5	Atad5	Atad5	chr11:80089399-80135791	LLC-NTC-GFP	LLC-SH21-GFP	OK	1.90221	1.26186	-0.592127	-1.42216	0.0165	0.566329	no
Hacd1	Hacd1	Hacd1	Hacd1	Hacd1	chr2:14026830-14056035	LLC-NTC-GFP	LLC-SH21-GFP	OK	37.043	25.0059	-0.56693	-1.45805	0.0165	0.566329	no
Stap2	Stap2	Stap2	Stap2	Stap2	chr17:55997075-56005606	LLC-NTC-GFP	LLC-SH21-GFP	OK	0.617694	1.70719	1.46666	1.44749	0.0165	0.566329	no
Tkfc	Tkfc	Tkfc	Tkfc	Tkfc	chr19:10592196-10604258	LLC-NTC-GFP	LLC-SH21-GFP	OK	15.0123	10.7254	-0.485109	-1.40701	0.0165	0.566329	no
Dopey2	Dopey2	Dopey2	Dopey2	Dopey2	chr16:93711906-93810588	LLC-NTC-GFP	LLC-SH21-GFP	OK	1.79131	2.59869	0.536773	1.22003	0.01675	0.567856	no
Hsf2	Hsf2	Hsf2	Hsf2	Hsf2	chr10:57486384-57513143	LLC-NTC-GFP	LLC-SH21-GFP	OK	12.1236	8.7132	-0.47654	-1.4093	0.0166	0.567856	no
Serf1	Serf1	Serf1	Serf1	Serf1	chr13:100108018-100114233	LLC-NTC-GFP	LLC-SH21-GFP	OK	38.1014	51.5986	0.437488	1.3783	0.01665	0.567856	no
Tarsl2	Tarsl2	Tarsl2	Tarsl2	Tarsl2	chr7:65644897-65692093	LLC-NTC-GFP	LLC-SH21-GFP	OK	4.12999	2.69204	-0.617439	-1.44527	0.0167	0.567856	no
Loxl2	Loxl2	Loxl2	Loxl2	Loxl2	chr14:69609475-69695834	LLC-NTC-GFP	LLC-SH21-GFP	OK	3.36308	4.7141	0.487197	1.36259	0.01685	0.569499	no
Basp1	Basp1	Basp1	Basp1	Basp1	chr15:25363276-25413764	LLC-NTC-GFP	LLC-SH21-GFP	OK	0.514888	1.27473	1.30786	1.38793	0.01725	0.575973	no
Chd7	Chd7	Chd7	Chd7	Chd7	chr4:8690405-8868449	LLC-NTC-GFP	LLC-SH21-GFP	OK	1.69756	1.20483	-0.494636	-1.40521	0.01715	0.575973	no
Kif24	Kif24	Kif24	Kif24	Kif24	chr4:41390747-41464848	LLC-NTC-GFP	LLC-SH21-GFP	OK	0.758547	0.318697	-1.25106	-1.61297	0.01715	0.575973	no
Stat5a	Stat5a	Stat5a	Stat5a	Stat5a	chr11:100859350-100885169	LLC-NTC-GFP	LLC-SH21-GFP	OK	3.19864	4.54365	0.506393	1.36837	0.01725	0.575973	no
Cd248	Cd248	Cd248	Cd248	Cd248	chr19:5068077-5070639	LLC-NTC-GFP	LLC-SH21-GFP	OK	147.29	182.906	0.312444	1.39027	0.0174	0.579231	no
Arap3	Arap3	Arap3	Arap3	Arap3	chr18:37972622-37998969	LLC-NTC-GFP	LLC-SH21-GFP	OK	8.43043	10.9335	0.375072	1.3844	0.01755	0.580642	no
Gpr89	Gpr89	Gpr89	Gpr89	Gpr89	chr3:96871065-96905298	LLC-NTC-GFP	LLC-SH21-GFP	OK	10.4392	6.73581	-0.632088	-1.45309	0.0176	0.580642	no
Tmem200b	Tmem200b	Tmem200b	Tmem200b	Tmem200b	chr4:131921770-131923140	LLC-NTC-GFP	LLC-SH21-GFP	OK	4.49229	7.7017	0.777726	1.37829	0.0176	0.580642	no
Mrpl44	Mrpl44	Mrpl44	Mrpl44	Mrpl44	chr1:79776017-79781445	LLC-NTC-GFP	LLC-SH21-GFP	OK	10.7108	15.1937	0.504398	1.35713	0.01775	0.583848	no
Msln	Msln	Msln	Msln	Msln	chr17:25748612-25754327	LLC-NTC-GFP	LLC-SH21-GFP	OK	3.13059	1.72721	-0.857992	-1.39877	0.018	0.590315	no
Ephb6	Ephb6	Ephb6	Ephb6	Ephb6	chr6:41605481-41620507	LLC-NTC-GFP	LLC-SH21-GFP	OK	2.51842	1.47378	-0.772994	-1.42723	0.01815	0.593352	no
Meis2	Meis2	Meis2	Meis2	Meis2	chr2:115861263-116065058	LLC-NTC-GFP	LLC-SH21-GFP	OK	10.6117	13.6462	0.362845	1.36319	0.0182	0.593352	no
Abtb1	Abtb1	Abtb1	Abtb1	Abtb1	chr6:88835913-88841935	LLC-NTC-GFP	LLC-SH21-GFP	OK	6.00757	9.26132	0.624435	1.3731	0.0183	0.594858	no
Add2	Add2	Add2	Add2	Add2	chr6:86028680-86124409	LLC-NTC-GFP	LLC-SH21-GFP	OK	4.03825	2.59766	-0.636515	-1.36498	0.0184	0.596354	no
Cuta	Cuta	Cuta	Cuta	Cuta	chr17:26937971-26939538	LLC-NTC-GFP	LLC-SH21-GFP	OK	33.6556	47.2951	0.490846	1.36527	0.01905	0.615616	no
Asic1	Asic1	Asic1	Asic1	Asic1	chr15:99670717-99701130	LLC-NTC-GFP	LLC-SH21-GFP	OK	2.00193	1.12151	-0.835949	-1.44488	0.0193	0.616117	no
Dtnb	Dtnb	Dtnb	Dtnb	Dtnb	chr12:3572390-3781398	LLC-NTC-GFP	LLC-SH21-GFP	OK	11.3111	8.21804	-0.460867	-1.36609	0.0194	0.616117	no
Kif22	Kif22	Kif22	Kif22	Kif22	chr7:127027730-127042420	LLC-NTC-GFP	LLC-SH21-GFP	OK	7.33174	10.1366	0.467345	1.34957	0.01925	0.616117	no
Pptc7	Pptc7	Pptc7	Pptc7	Pptc7	chr5:122284397-122324281	LLC-NTC-GFP	LLC-SH21-GFP	OK	10.8442	7.95679	-0.446665	-1.39404	0.01935	0.616117	no
Tmem18	Tmem18	Tmem18	Tmem18	Tmem18	chr12:30584442-30591219	LLC-NTC-GFP	LLC-SH21-GFP	OK	14.734	10.7366	-0.45661	-1.35931	0.0193	0.616117	no
Tns1	Tns1	Tns1	Tns1	Tns1	chr1:73910230-74124449	LLC-NTC-GFP	LLC-SH21-GFP	OK	0.820094	1.22935	0.584038	1.35377	0.0193	0.616117	no
Arglu1	Arglu1	Arglu1	Arglu1	Arglu1	chr8:8666575-8690537	LLC-NTC-GFP	LLC-SH21-GFP	OK	30.6812	23.5942	-0.37892	-1.35374	0.0197	0.616421	no
Clec5a	Clec5a	Clec5a	Clec5a	Clec5a	chr6:40529090-40910666	LLC-NTC-GFP	LLC-SH21-GFP	OK	0.270854	0.718444	1.40736	1.35077	0.0196	0.616421	no
Ier3	Ier3	Ier3	Ier3	Ier3	chr17:35821712-35822911	LLC-NTC-GFP	LLC-SH21-GFP	OK	69.1036	52.8163	-0.387778	-1.35821	0.01955	0.616421	no
R3hcc1	R3hcc1	R3hcc1	R3hcc1	R3hcc1	chr14:69697303-69714809	LLC-NTC-GFP	LLC-SH21-GFP	OK	31.4777	24.4127	-0.366699	-1.35062	0.0197	0.616421	no
Rogdi	Rogdi	Rogdi	Rogdi	Rogdi	chr16:5008728-5013553	LLC-NTC-GFP	LLC-SH21-GFP	OK	8.56912	5.32387	-0.686671	-1.44023	0.01975	0.616421	no
Thap1	Thap1	Thap1	Thap1	Thap1	chr8:26158168-26164151	LLC-NTC-GFP	LLC-SH21-GFP	OK	7.76892	5.18922	-0.582196	-1.37446	0.0198	0.616421	no
Zbtb40	Zbtb40	Zbtb40	Zbtb40	Zbtb40	chr4:136979731-137048695	LLC-NTC-GFP	LLC-SH21-GFP	OK	1.36507	0.851956	-0.680129	-1.35717	0.0198	0.616421	no
Lhfpl4	Lhfpl4	Lhfpl4	Lhfpl4	Lhfpl4	chr6:113168086-113195384	LLC-NTC-GFP	LLC-SH21-GFP	OK	1.23453	1.99247	0.690597	1.34876	0.0202	0.623407	no
Twf2	Twf2	Twf2	Twf2	Twf2	chr9:106203107-106215387	LLC-NTC-GFP	LLC-SH21-GFP	OK	14.2299	10.074	-0.498286	-1.38034	0.02015	0.623407	no
Uxs1	Uxs1	Uxs1	Uxs1	Uxs1	chr1:43750230-43827708	LLC-NTC-GFP	LLC-SH21-GFP	OK	36.4885	27.9954	-0.382252	-1.34445	0.02025	0.623407	no
Arpc5l	Arpc5l	Arpc5l	Arpc5l	Arpc5l	chr2:39008138-39015872	LLC-NTC-GFP	LLC-SH21-GFP	OK	50.1508	64.8312	0.370415	1.35223	0.0208	0.625782	no
B4galnt4	B4galnt4	B4galnt4	B4galnt4	B4galnt4	chr7:141061273-141072119	LLC-NTC-GFP	LLC-SH21-GFP	OK	0.897113	0.319735	-1.48841	-1.47511	0.02055	0.625782	no
Cpe	Cpe	Cpe	Cpe	Cpe	chr8:64592550-64693040	LLC-NTC-GFP	LLC-SH21-GFP	OK	111.051	89.0747	-0.318129	-1.34757	0.02075	0.625782	no
Crip1	Crip1	Crip1	Crip1	Crip1	chr12:113152011-113153879	LLC-NTC-GFP	LLC-SH21-GFP	OK	7.2493	14.7712	1.02688	1.30568	0.02075	0.625782	no
Gla	Gla	Gla	Gla	Gla	chrX:134588168-134601005	LLC-NTC-GFP	LLC-SH21-GFP	OK	3.03109	4.59505	0.600244	1.35355	0.02075	0.625782	no
Lipe	Lipe	Lipe	Lipe	Lipe	chr7:25376818-25566417	LLC-NTC-GFP	LLC-SH21-GFP	OK	0.803272	1.62946	1.02044	1.36335	0.0207	0.625782	no
Tapt1	Tapt1	Tapt1	Tapt1	Tapt1	chr5:44175161-44226606	LLC-NTC-GFP	LLC-SH21-GFP	OK	22.7514	17.6118	-0.369415	-1.34288	0.02075	0.625782	no
Tbx2	Tbx2	Tbx2	Tbx2	Tbx2	chr11:85832614-85841948	LLC-NTC-GFP	LLC-SH21-GFP	OK	2.58236	3.88804	0.590352	1.32799	0.02095	0.625782	no
Timmdc1	Timmdc1	Timmdc1	Timmdc1	Timmdc1	chr16:38497842-38522663	LLC-NTC-GFP	LLC-SH21-GFP	OK	6.72952	9.74974	0.534861	1.32901	0.02045	0.625782	no
Tnfrsf26	Tnfrsf26	Tnfrsf26	Tnfrsf26	Tnfrsf26	chr7:143607684-143627845	LLC-NTC-GFP	LLC-SH21-GFP	OK	0.270081	0.827218	1.61488	1.46826	0.0209	0.625782	no
Vars2	Vars2	Vars2	Vars2	Vars2	chr17:35655634-35667592	LLC-NTC-GFP	LLC-SH21-GFP	OK	5.40443	7.22926	0.419707	1.31739	0.02085	0.625782	no
Psd3	Psd3	Psd3	Psd3	Psd3	chr8:67689081-67974574	LLC-NTC-GFP	LLC-SH21-GFP	OK	18.1486	14.442	-0.329585	-1.33039	0.0212	0.631543	no
Calr3	Calr3	Calr3	Calr3	Calr3	chr8:72424182-72443778	LLC-NTC-GFP	LLC-SH21-GFP	OK	0.790932	1.89224	1.25847	1.33928	0.0214	0.632387	no
Chst5	Chst5	Chst5	Chst5	Chst5	chr8:111889134-111910199	LLC-NTC-GFP	LLC-SH21-GFP	OK	8.94706	5.49438	-0.703457	-1.42774	0.0213	0.632387	no
Whrn	Whrn	Whrn	Whrn	Whrn	chr4:63414909-63495991	LLC-NTC-GFP	LLC-SH21-GFP	OK	0.841068	1.5804	0.909995	1.33216	0.0214	0.632387	no
Kctd18	Kctd18	Kctd18	Kctd18	Kctd18	chr1:57955100-57970084	LLC-NTC-GFP	LLC-SH21-GFP	OK	6.81218	9.5419	0.48616	1.32393	0.0216	0.634684	no
Maml2	Maml2	Maml2	Maml2	Maml2	chr9:13619988-13709533	LLC-NTC-GFP	LLC-SH21-GFP	OK	2.36595	3.49757	0.563933	1.3276	0.02165	0.634684	no
Zic5	Zic5	Zic5	Zic5	Zic5	chr14:122459159-122465658	LLC-NTC-GFP	LLC-SH21-GFP	OK	1.16648	0.437768	-1.41393	-1.39055	0.0216	0.634684	no
Adarb1	Adarb1	Adarb1	Adarb1	Adarb1	chr10:77290726-77418273	LLC-NTC-GFP	LLC-SH21-GFP	OK	10.4666	8.17289	-0.356871	-1.3371	0.02185	0.63549	no
Hdac8	Hdac8	Hdac8	Hdac8	Hdac8	chrX:102284639-102505148	LLC-NTC-GFP	LLC-SH21-GFP	OK	7.16703	10.3057	0.52399	1.33249	0.0218	0.63549	no
Pcyt1b	Pcyt1b	Pcyt1b	Pcyt1b	Pcyt1b	chrX:93654862-93749948	LLC-NTC-GFP	LLC-SH21-GFP	OK	1.8784	1.17884	-0.672132	-1.34826	0.02175	0.63549	no
Zfp688	Zfp688	Zfp688	Zfp688	Zfp688	chr7:127418965-127422034	LLC-NTC-GFP	LLC-SH21-GFP	OK	2.64021	5.12312	0.956369	1.3165	0.02195	0.636723	no
Gcnt1	Gcnt1	Gcnt1	Gcnt1	Gcnt1	chr19:17326140-17372844	LLC-NTC-GFP	LLC-SH21-GFP	OK	19.7102	15.3557	-0.360164	-1.33668	0.0221	0.638944	no
Smim3	Smim3	Smim3	Smim3	Smim3	chr18:60474190-60501983	LLC-NTC-GFP	LLC-SH21-GFP	OK	24.9364	18.7663	-0.410113	-1.34147	0.0222	0.638944	no
Stard10	Stard10	Stard10	Stard10	Stard10	chr7:101321318-101346312	LLC-NTC-GFP	LLC-SH21-GFP	OK	2.11629	3.92695	0.891873	1.3072	0.0222	0.638944	no
Vps13b	Vps13b	Vps13b	Vps13b	Vps13b	chr15:35371545-35931229	LLC-NTC-GFP	LLC-SH21-GFP	OK	10.1719	8.12959	-0.323327	-1.32214	0.02245	0.644461	no
Nfkbib	Nfkbib	Nfkbib	Nfkbib	Nfkbib	chr7:28756173-28766644	LLC-NTC-GFP	LLC-SH21-GFP	OK	14.9352	10.644	-0.488676	-1.31753	0.02275	0.644933	no
Npc2	Npc2	Npc2	Npc2	Npc2	chr12:84754558-84773112	LLC-NTC-GFP	LLC-SH21-GFP	OK	48.3288	60.2091	0.317099	1.32986	0.02305	0.644933	no
Pard6a	Pard6a	Pard6a	Pard6a	Pard6a	chr8:105701147-105703494	LLC-NTC-GFP	LLC-SH21-GFP	OK	3.69709	6.28437	0.76538	1.27995	0.023	0.644933	no
Prss36	Prss36	Prss36	Prss36	Prss36	chr7:127932637-127946725	LLC-NTC-GFP	LLC-SH21-GFP	OK	0.341983	0.931912	1.44627	1.34187	0.0227	0.644933	no
Ror2	Ror2	Ror2	Ror2	Ror2	chr13:53109316-53286109	LLC-NTC-GFP	LLC-SH21-GFP	OK	0.885846	1.50626	0.765839	1.29501	0.023	0.644933	no
Sec61g	Sec61g	Sec61g	Sec61g	Sec61g	chr11:16501637-16508484	LLC-NTC-GFP	LLC-SH21-GFP	OK	126.879	159.541	0.33047	1.30909	0.02255	0.644933	no
Slco4a1	Slco4a1	Slco4a1	Slco4a1	Slco4a1	chr2:180460977-180474853	LLC-NTC-GFP	LLC-SH21-GFP	OK	1.61548	0.649023	-1.31562	-1.50857	0.0228	0.644933	no
Tmc8	Tmc8	Tmc8	Tmc8	Tmc8	chr11:117782296-117793137	LLC-NTC-GFP	LLC-SH21-GFP	OK	0.521359	1.21	1.21466	1.32867	0.0227	0.644933	no
Trnau1ap	Trnau1ap	Trnau1ap	Trnau1ap	Trnau1ap	chr4:132311762-132329538	LLC-NTC-GFP	LLC-SH21-GFP	OK	22.4298	29.9602	0.417636	1.31018	0.02285	0.644933	no
Zranb3	Zranb3	Zranb3	Zranb3	Zranb3	chr1:127954178-128103047	LLC-NTC-GFP	LLC-SH21-GFP	OK	1.30859	0.706195	-0.889873	-1.37457	0.02295	0.644933	no
Adhfe1	Adhfe1	Adhfe1	Adhfe1	Adhfe1	chr1:9548045-9631092	LLC-NTC-GFP	LLC-SH21-GFP	OK	1.79656	2.90804	0.694806	1.306	0.0235	0.645843	no
Elk1	Elk1	Elk1	Elk1	Elk1	chrX:20933394-20950608	LLC-NTC-GFP	LLC-SH21-GFP	OK	7.6107	10.0817	0.405633	1.29092	0.02325	0.645843	no
Ifitm3	Ifitm3	Ifitm3	Ifitm3	Ifitm3	chr7:141009589-141010744	LLC-NTC-GFP	LLC-SH21-GFP	OK	609.217	492.884	-0.305708	-1.31397	0.0235	0.645843	no
Mrpl52	Mrpl52	Mrpl52	Mrpl52	Mrpl52	chr14:54426908-54429750	LLC-NTC-GFP	LLC-SH21-GFP	OK	143.816	107.166	-0.42438	-1.31247	0.0235	0.645843	no
Ndufaf2	Ndufaf2	Ndufaf2	Ndufaf2	Ndufaf2	chr13:108052588-108158625	LLC-NTC-GFP	LLC-SH21-GFP	OK	47.4678	61.431	0.372018	1.29534	0.02355	0.645843	no
Pik3cb	Pik3cb	Pik3cb	Pik3cb	Pik3cb	chr9:99038401-99140211	LLC-NTC-GFP	LLC-SH21-GFP	OK	7.81995	5.81204	-0.428116	-1.32417	0.0233	0.645843	no
Rab32	Rab32	Rab32	Rab32	Rab32	chr10:10545038-10558207	LLC-NTC-GFP	LLC-SH21-GFP	OK	4.08401	2.18298	-0.903686	-1.42072	0.0234	0.645843	no
P2ry2	P2ry2	P2ry2	P2ry2	P2ry2	chr7:100996567-101012053	LLC-NTC-GFP	LLC-SH21-GFP	OK	3.54269	2.08781	-0.762854	-1.38967	0.0238	0.65084	no
Sdhaf4	Sdhaf4	Sdhaf4	Sdhaf4	Sdhaf4	chr1:23995938-24005640	LLC-NTC-GFP	LLC-SH21-GFP	OK	7.8684	13.1363	0.739422	1.30721	0.02385	0.65084	no
Kri1	Kri1	Kri1	Kri1	Kri1	chr9:21265284-21287969	LLC-NTC-GFP	LLC-SH21-GFP	OK	8.40018	6.16855	-0.445488	-1.32729	0.024	0.65332	no
Abca5	Abca5	Abca5	Abca5	Abca5	chr11:110269368-110337716	LLC-NTC-GFP	LLC-SH21-GFP	OK	1.92579	1.22313	-0.654878	-1.35005	0.0247	0.657289	no
Brd7	Brd7	Brd7	Brd7	Brd7	chr8:88332310-88362191	LLC-NTC-GFP	LLC-SH21-GFP	OK	33.2485	26.5527	-0.324431	-1.31012	0.02445	0.657289	no
Capn5	Capn5	Capn5	Capn5	Capn5	chr7:98121558-98184799	LLC-NTC-GFP	LLC-SH21-GFP	OK	2.00004	2.94872	0.560056	1.29845	0.0243	0.657289	no
Cdk18	Cdk18	Cdk18	Cdk18	Cdk18	chr1:132113546-132139685	LLC-NTC-GFP	LLC-SH21-GFP	OK	4.64657	6.41146	0.464488	1.28545	0.0247	0.657289	no
Cyb5r1	Cyb5r1	Cyb5r1	Cyb5r1	Cyb5r1	chr1:134405989-134411738	LLC-NTC-GFP	LLC-SH21-GFP	OK	16.6368	11.9868	-0.472927	-1.30931	0.0244	0.657289	no
Dennd2c	Dennd2c	Dennd2c	Dennd2c	Dennd2c	chr3:103127555-103169733	LLC-NTC-GFP	LLC-SH21-GFP	OK	1.45403	0.820952	-0.824686	-1.35827	0.02475	0.657289	no
Fcgr3	Fcgr3	Fcgr3	Fcgr3	Fcgr3	chr1:171051168-171059403	LLC-NTC-GFP	LLC-SH21-GFP	OK	3.09785	5.09937	0.719051	1.33581	0.0244	0.657289	no
Ifi30	Ifi30	Ifi30	Ifi30	Ifi30	chr8:70762772-70766663	LLC-NTC-GFP	LLC-SH21-GFP	OK	32.6036	42.7914	0.392291	1.33158	0.02465	0.657289	no
Nol4	Nol4	Nol4	Nol4	Nol4	chr18:22693154-23041653	LLC-NTC-GFP	LLC-SH21-GFP	OK	1.28991	2.00788	0.638401	1.29479	0.02435	0.657289	no
Slc9b1	Slc9b1	Slc9b1	Slc9b1	Slc9b1	chr3:135348036-135397827	LLC-NTC-GFP	LLC-SH21-GFP	OK	2.49225	3.87029	0.634995	1.28149	0.0248	0.657289	no
Trp53i11	Trp53i11	Trp53i11	Trp53i11	Trp53i11	chr2:93187583-93201757	LLC-NTC-GFP	LLC-SH21-GFP	OK	40.6885	32.3212	-0.332139	-1.30956	0.02455	0.657289	no
Gpsm3	Gpsm3	Gpsm3	Gpsm3	Gpsm3	chr17:34589805-34591754	LLC-NTC-GFP	LLC-SH21-GFP	OK	31.4272	39.7266	0.338093	1.285	0.02495	0.658108	no
Pms1	Pms1	Pms1	Pms1	Pms1	chr1:53189188-53296996	LLC-NTC-GFP	LLC-SH21-GFP	OK	4.90218	3.38034	-0.536257	-1.31772	0.0249	0.658108	no
Ckap2l	Ckap2l	Ckap2l	Ckap2l	Ckap2l	chr2:129268209-129297212	LLC-NTC-GFP	LLC-SH21-GFP	OK	7.0825	9.18235	0.374604	1.29306	0.02515	0.658417	no
Fgf7	Fgf7	Fgf7	Fgf7	Fgf7	chr2:125859108-126152004	LLC-NTC-GFP	LLC-SH21-GFP	OK	20.9982	14.6713	-0.517268	-1.36654	0.0252	0.658417	no
Mettl4	Mettl4	Mettl4	Mettl4	Mettl4	chr17:94727079-94749892	LLC-NTC-GFP	LLC-SH21-GFP	OK	6.20619	4.02317	-0.625378	-1.3219	0.02505	0.658417	no
Pole	Pole	Pole	Pole	Pole	chr5:110286318-110337453	LLC-NTC-GFP	LLC-SH21-GFP	OK	3.16174	2.31702	-0.448449	-1.30663	0.02515	0.658417	no
Il18bp	Il18bp	Il18bp	Il18bp	Il18bp	chr7:102015076-102018155	LLC-NTC-GFP	LLC-SH21-GFP	OK	1.07727	2.38631	1.1474	1.28733	0.0254	0.66052	no
Tacc3	Tacc3	Tacc3	Tacc3	Tacc3	chr5:33658146-33672197	LLC-NTC-GFP	LLC-SH21-GFP	OK	15.4095	19.7874	0.360765	1.29062	0.0254	0.66052	no
Chil4	Chil4	Chil4	Chil4	Chil4	chr3:106201490-106219479	LLC-NTC-GFP	LLC-SH21-GFP	OK	0.889512	2.16684	1.28451	1.3076	0.02565	0.66055	no
Dsel	Dsel	Dsel	Dsel	Dsel	chr1:111858701-111864918	LLC-NTC-GFP	LLC-SH21-GFP	OK	7.05598	5.26907	-0.421298	-1.28706	0.02565	0.66055	no
H2-T22	H2-T22	H2-T22	H2-T22,H2-T9	H2-T22,H2-T9	chr17:36038408-36042702	LLC-NTC-GFP	LLC-SH21-GFP	OK	21.4519	36.2583	0.757203	1.39118	0.0257	0.66055	no
Iglon5	Iglon5	Iglon5	Iglon5	Iglon5	chr7:43472906-43490023	LLC-NTC-GFP	LLC-SH21-GFP	OK	3.62037	2.34639	-0.625692	-1.35569	0.0256	0.66055	no
Pgs1	Pgs1	Pgs1	Pgs1	Pgs1	chr11:117986856-118129219	LLC-NTC-GFP	LLC-SH21-GFP	OK	23.1251	17.7229	-0.383841	-1.29854	0.0255	0.66055	no
Fam198b	Fam198b	Fam198b	Fam198b	Fam198b	chr3:79885929-79946278	LLC-NTC-GFP	LLC-SH21-GFP	OK	14.6807	18.5154	0.334806	1.30195	0.02585	0.662864	no
Ndufb2	Ndufb2	Ndufb2	Ndufb2	Ndufb2	chr6:39592582-39599471	LLC-NTC-GFP	LLC-SH21-GFP	OK	70.3745	98.4847	0.484848	1.25349	0.02595	0.663887	no
Hist1h1c	Hist1h1c	Hist1h1c	Hist1h1c	Hist1h1c	chr13:23738806-23739531	LLC-NTC-GFP	LLC-SH21-GFP	OK	29.8741	39.8309	0.41499	1.26125	0.0262	0.665401	no
Hist1h2bn	Hist1h2bn	Hist1h2bn	Hist1h2bn	Hist1h2bn	chr13:21754122-21754553	LLC-NTC-GFP	LLC-SH21-GFP	OK	0	1.20557	inf	#NAME?	0.02615	0.665401	no
Rfesd	Rfesd	Rfesd	Rfesd	Rfesd	chr13:76001534-76018712	LLC-NTC-GFP	LLC-SH21-GFP	OK	3.3726	5.13495	0.606491	1.25947	0.02625	0.665401	no
Zfp101	Zfp101	Zfp101	Zfp101	Zfp101	chr17:33380178-33394637	LLC-NTC-GFP	LLC-SH21-GFP	OK	1.24796	2.18593	0.808679	1.26339	0.02615	0.665401	no
Trim39	Trim39	Trim39	Trim39	Trim39	chr17:36258872-36272004	LLC-NTC-GFP	LLC-SH21-GFP	OK	3.73428	5.2694	0.496811	1.2804	0.02635	0.666408	no
Angptl2	Angptl2	Angptl2	Angptl2	Angptl2	chr2:33133418-33371494	LLC-NTC-GFP	LLC-SH21-GFP	OK	108.011	88.4184	-0.288755	-1.26275	0.02665	0.671641	no
Ankrd39	Ankrd39	Ankrd39	Ankrd39	Ankrd39	chr1:36538172-36547201	LLC-NTC-GFP	LLC-SH21-GFP	OK	1.67868	3.15368	0.909711	1.28042	0.0267	0.671641	no
Fam92a	Fam92a	Fam92a	Fam92a	Fam92a	chr4:12153721-12172015	LLC-NTC-GFP	LLC-SH21-GFP	OK	76.6514	94.9051	0.308174	1.27104	0.0268	0.671641	no
Slc44a1	Slc44a1	Slc44a1	Slc44a1	Slc44a1	chr4:53440412-53622478	LLC-NTC-GFP	LLC-SH21-GFP	OK	6.0295	8.84841	0.55338	1.25886	0.02675	0.671641	no
Cdk15	Cdk15	Cdk15	Cdk15	Cdk15	chr1:59256906-59352369	LLC-NTC-GFP	LLC-SH21-GFP	OK	0.299871	1.16814	1.96181	1.40489	0.02745	0.674857	no
Cmtm6	Cmtm6	Cmtm6	Cmtm6	Cmtm6	chr9:114731202-114749343	LLC-NTC-GFP	LLC-SH21-GFP	OK	17.507	13.4051	-0.385157	-1.25978	0.0274	0.674857	no
Dus4l	Dus4l	Dus4l	Dus4l	Dus4l	chr12:31640054-31654826	LLC-NTC-GFP	LLC-SH21-GFP	OK	5.92267	3.78219	-0.647024	-1.30704	0.0276	0.674857	no
Ndufs3	Ndufs3	Ndufs3	Ndufs3	Ndufs3	chr2:90894635-90904721	LLC-NTC-GFP	LLC-SH21-GFP	OK	34.2728	45.7371	0.416301	1.26286	0.0274	0.674857	no
Sparc	Sparc	Sparc	Sparc	Sparc	chr11:55394158-55420080	LLC-NTC-GFP	LLC-SH21-GFP	OK	147.017	179.413	0.287306	1.28227	0.0276	0.674857	no
Steap1	Steap1	Steap1	Steap1	Steap1	chr5:5736321-5749317	LLC-NTC-GFP	LLC-SH21-GFP	OK	14.9489	9.8474	-0.602224	-1.33262	0.0273	0.674857	no
Trim23	Trim23	Trim23	Trim23	Trim23	chr13:104179097-104202048	LLC-NTC-GFP	LLC-SH21-GFP	OK	7.09965	9.60771	0.436446	1.28373	0.027	0.674857	no
Unc45a	Unc45a	Unc45a	Unc45a	Unc45a	chr7:80325291-80340219	LLC-NTC-GFP	LLC-SH21-GFP	OK	7.07776	5.13868	-0.461896	-1.29927	0.02715	0.674857	no
Usp2	Usp2	Usp2	Usp2	Usp2	chr9:44067020-44095627	LLC-NTC-GFP	LLC-SH21-GFP	OK	0.854518	1.49537	0.807319	1.25284	0.0272	0.674857	no
Zfp956	Zfp956	Zfp956	Zfp956	Zfp956	chr6:47943174-47965299	LLC-NTC-GFP	LLC-SH21-GFP	OK	0.644856	1.29426	1.00508	1.29088	0.02735	0.674857	no
Akr1c13	Akr1c13	Akr1c13	Akr1c13	Akr1c13	chr13:4191186-4205603	LLC-NTC-GFP	LLC-SH21-GFP	OK	0.301374	2.16577	2.84525	1.82478	0.0281	0.680774	no
Dhrs3	Dhrs3	Dhrs3	Dhrs3	Dhrs3	chr4:144892826-144927645	LLC-NTC-GFP	LLC-SH21-GFP	OK	6.83558	9.74009	0.510871	1.2684	0.02805	0.680774	no
Fubp1	Fubp1	Fubp1	Fubp1	Fubp1	chr3:152210457-152236830	LLC-NTC-GFP	LLC-SH21-GFP	OK	64.0423	52.2956	-0.292336	-1.26753	0.0281	0.680774	no
Gipc3	Gipc3	Gipc3	Gipc3	Gipc3	chr10:81337761-81343266	LLC-NTC-GFP	LLC-SH21-GFP	OK	2.0411	0.444011	-2.20068	-1.51544	0.028	0.680774	no
Tgfb3	Tgfb3	Tgfb3	Tgfb3	Tgfb3	chr12:86056742-86079041	LLC-NTC-GFP	LLC-SH21-GFP	OK	45.1699	55.6018	0.29977	1.28555	0.02815	0.680774	no
Dcxr	Dcxr	Dcxr	Dcxr	Dcxr	chr11:120725372-120727281	LLC-NTC-GFP	LLC-SH21-GFP	OK	4.24527	7.37268	0.796333	1.24863	0.0283	0.682907	no
2410002F23Rik	2410002F23Rik	2410002F23Rik	2410002F23Rik	2410002F23Rik	chr7:44246721-44252319	LLC-NTC-GFP	LLC-SH21-GFP	OK	18.595	24.1592	0.37766	1.26837	0.02865	0.685081	no
Zfp979	2610305D13Rik	2610305D13Rik	2610305D13Rik	2610305D13Rik	chr4:147611935-147642508	LLC-NTC-GFP	LLC-SH21-GFP	OK	2.26247	1.29685	-0.802885	-1.3185	0.02865	0.685081	no
Map6	Map6	Map6	Map6	Map6	chr7:99267446-99337137	LLC-NTC-GFP	LLC-SH21-GFP	OK	1.41362	2.25174	0.671646	1.24334	0.0287	0.685081	no
Ramp2	Ramp2	Ramp2	Ramp2	Ramp2	chr11:101246333-101248250	LLC-NTC-GFP	LLC-SH21-GFP	OK	4.28211	7.87061	0.878155	1.25209	0.02855	0.685081	no
Hgf	Hgf	Hgf	Hgf	Hgf	chr5:16553494-16619439	LLC-NTC-GFP	LLC-SH21-GFP	OK	5.62643	3.84934	-0.547608	-1.27308	0.0289	0.685414	no
Pgap1	Pgap1	Pgap1	Pgap1	Pgap1	chr1:54472999-54557684	LLC-NTC-GFP	LLC-SH21-GFP	OK	1.23326	0.742764	-0.731501	-1.31197	0.0288	0.685414	no
Plekho2	Plekho2	Plekho2	Plekho2	Plekho2	chr9:65552576-65580087	LLC-NTC-GFP	LLC-SH21-GFP	OK	32.3956	26.2951	-0.301005	-1.26668	0.0289	0.685414	no
Morc4	Morc4	Morc4	Morc4	Morc4	chrX:139821634-139871654	LLC-NTC-GFP	LLC-SH21-GFP	OK	13.4027	10.5133	-0.350302	-1.27848	0.0291	0.687208	no
Pdlim2	Pdlim2	Pdlim2	Pdlim2	Pdlim2	chr14:70164217-70177672	LLC-NTC-GFP	LLC-SH21-GFP	OK	132.935	108.469	-0.293443	-1.26121	0.02905	0.687208	no
Spata5	Spata5	Spata5	Spata5	Spata5	chr3:37420279-37579095	LLC-NTC-GFP	LLC-SH21-GFP	OK	19.1673	24.2376	0.3386	1.26283	0.02925	0.689277	no
Kpna2	Kpna2	Kpna2	Kpna2	Kpna2	chr11:106988628-106999525	LLC-NTC-GFP	LLC-SH21-GFP	OK	55.2426	44.2642	-0.319643	-1.26007	0.0296	0.694262	no
Plau	Plau	Plau	Plau	Plau	chr14:20836661-20843388	LLC-NTC-GFP	LLC-SH21-GFP	OK	90.0959	73.1318	-0.300962	-1.28219	0.02955	0.694262	no
Ascc3	Ascc3	Ascc3	Ascc3	Ascc3	chr10:50592668-50851202	LLC-NTC-GFP	LLC-SH21-GFP	OK	10.9953	8.74399	-0.330523	-1.26531	0.02985	0.697468	no
C030006K11Rik	C030006K11Rik	C030006K11Rik	C030006K11Rik	C030006K11Rik	chr15:76715275-76723845	LLC-NTC-GFP	LLC-SH21-GFP	OK	3.66903	1.85165	-0.986585	-1.35178	0.03	0.699494	no
Cyp2s1	Cyp2s1	Cyp2s1	Cyp2s1	Cyp2s1	chr7:25802475-25816530	LLC-NTC-GFP	LLC-SH21-GFP	OK	1.02678	0.173799	-2.56264	-1.66767	0.0302	0.702675	no
Rac3	Rac3	Rac3	Rac3	Rac3	chr11:120721467-120723969	LLC-NTC-GFP	LLC-SH21-GFP	OK	5.22677	8.56178	0.711991	1.24684	0.03055	0.709325	no
Cenpw	Cenpw	Cenpw	Cenpw	Cenpw	chr10:30196008-30200540	LLC-NTC-GFP	LLC-SH21-GFP	OK	3.32982	6.24777	0.907899	1.26117	0.03065	0.710155	no
Ftsj1	Ftsj1	Ftsj1	Ftsj1	Ftsj1	chrX:8238667-8252406	LLC-NTC-GFP	LLC-SH21-GFP	OK	2.57115	1.57637	-0.705807	-1.30331	0.03075	0.710651	no
Ski	Ski	Ski	Ski	Ski	chr4:155154074-155222535	LLC-NTC-GFP	LLC-SH21-GFP	OK	32.4179	39.6271	0.289697	1.24389	0.0308	0.710651	no
Eif2b2	Eif2b2	Eif2b2	Eif2b2	Eif2b2	chr12:85219512-85226628	LLC-NTC-GFP	LLC-SH21-GFP	OK	51.4951	40.988	-0.329233	-1.25504	0.03095	0.711142	no
Fyn	Fyn	Fyn	Fyn	Fyn	chr10:39369798-39565374	LLC-NTC-GFP	LLC-SH21-GFP	OK	8.47056	11.0576	0.384503	1.26406	0.03095	0.711142	no
Lif	Lif	Lif	Lif	Lif	chr11:4257567-4272514	LLC-NTC-GFP	LLC-SH21-GFP	OK	9.19447	7.00002	-0.393408	-1.25231	0.03115	0.712774	no
Ndufa8	Ndufa8	Ndufa8	Ndufa8	Ndufa8	chr2:36036333-36049292	LLC-NTC-GFP	LLC-SH21-GFP	OK	116.511	145.834	0.323858	1.25394	0.0311	0.712774	no
Plin3	Plin3	Plin3	Plin3	Plin3	chr17:56278961-56290511	LLC-NTC-GFP	LLC-SH21-GFP	OK	35.7304	44.4384	0.314653	1.25029	0.0313	0.713253	no
Ptprj	Ptprj	Ptprj	Ptprj	Ptprj	chr2:90429755-90580647	LLC-NTC-GFP	LLC-SH21-GFP	OK	7.01115	8.81877	0.330926	1.2361	0.03125	0.713253	no
Cdc7	Cdc7	Cdc7	Cdc7	Cdc7	chr5:106964321-106984439	LLC-NTC-GFP	LLC-SH21-GFP	OK	7.54222	5.41595	-0.477774	-1.25233	0.0314	0.714059	no
Gale	Gale	Gale	Gale	Gale	chr4:135965164-135968178	LLC-NTC-GFP	LLC-SH21-GFP	OK	3.24675	5.16881	0.670835	1.24305	0.0316	0.715662	no
L3hypdh	L3hypdh	L3hypdh	L3hypdh	L3hypdh	chr12:72073427-72085313	LLC-NTC-GFP	LLC-SH21-GFP	OK	8.44369	11.981	0.504805	1.2398	0.03155	0.715662	no
Sfmbt1	Sfmbt1	Sfmbt1	Sfmbt1	Sfmbt1	chr14:30714848-30822721	LLC-NTC-GFP	LLC-SH21-GFP	OK	2.71789	3.6465	0.424027	1.23128	0.0318	0.71838	no
Zfp54	Zfp54	Zfp54	Zfp54	Zfp54	chr17:21423226-21435384	LLC-NTC-GFP	LLC-SH21-GFP	OK	2.03487	3.17212	0.640511	1.25556	0.03185	0.71838	no
Abcc1	Abcc1	Abcc1	Abcc1	Abcc1	chr16:14361557-14474878	LLC-NTC-GFP	LLC-SH21-GFP	OK	14.2776	11.3428	-0.331982	-1.26362	0.03195	0.719168	no
Areg	Areg	Areg	Areg	Areg	chr5:91139614-91148432	LLC-NTC-GFP	LLC-SH21-GFP	OK	47.7972	38.0125	-0.330452	-1.23332	0.03225	0.722976	no
Zfp94	Zfp94	Zfp94	Zfp94	Zfp94	chr7:24301703-24316666	LLC-NTC-GFP	LLC-SH21-GFP	OK	1.06753	1.81892	0.768805	1.21674	0.03225	0.722976	no
Nop9	Nop9	Nop9	Nop9	Nop9	chr14:55745692-55758424	LLC-NTC-GFP	LLC-SH21-GFP	OK	11.0272	8.36252	-0.399064	-1.25016	0.0324	0.724868	no
Amotl1	Amotl1	Amotl1	Amotl1	Amotl1	chr9:14541966-14615000	LLC-NTC-GFP	LLC-SH21-GFP	OK	20.1208	24.5076	0.284545	1.2252	0.0331	0.727391	no
Ano10	Ano10	Ano10	Ano10	Ano10	chr9:122175873-122294423	LLC-NTC-GFP	LLC-SH21-GFP	OK	15.2322	11.6165	-0.390943	-1.24727	0.03275	0.727391	no
B3galt4	B3galt4	B3galt4	B3galt4	B3galt4	chr17:33949911-33951488	LLC-NTC-GFP	LLC-SH21-GFP	OK	1.92016	3.36783	0.810592	1.23374	0.033	0.727391	no
Bhlhe41	Bhlhe41	Bhlhe41	Bhlhe41	Bhlhe41	chr6:145858242-145865420	LLC-NTC-GFP	LLC-SH21-GFP	OK	2.36587	3.33248	0.494222	1.2225	0.0335	0.727391	no
Cdkn2aipnl	Cdkn2aipnl	Cdkn2aipnl	Cdkn2aipnl	Cdkn2aipnl	chr11:51967630-51977336	LLC-NTC-GFP	LLC-SH21-GFP	OK	29.9817	37.7029	0.330594	1.20363	0.03345	0.727391	no
Dexi	Dexi	Dexi	Dexi	Dexi	chr16:10530206-10543054	LLC-NTC-GFP	LLC-SH21-GFP	OK	10.8873	15.3319	0.493884	1.22024	0.03295	0.727391	no
Fosl1	Fosl1	Fosl1	Fosl1	Fosl1	chr19:5447697-5457563	LLC-NTC-GFP	LLC-SH21-GFP	OK	99.216	79.7657	-0.314804	-1.22233	0.0333	0.727391	no
Nudt15	Nudt15	Nudt15	Nudt15	Nudt15	chr14:73519863-73548242	LLC-NTC-GFP	LLC-SH21-GFP	OK	0.342276	0.987463	1.52856	1.34282	0.03285	0.727391	no
Pgm2l1	Pgm2l1	Pgm2l1	Pgm2l1	Pgm2l1	chr7:100227606-100278872	LLC-NTC-GFP	LLC-SH21-GFP	OK	2.82879	2.04795	-0.466005	-1.24378	0.0327	0.727391	no
Pus1	Pus1	Pus1	Pus1	Pus1	chr5:110773666-110780615	LLC-NTC-GFP	LLC-SH21-GFP	OK	19.7436	14.7171	-0.423896	-1.25731	0.03265	0.727391	no
Serpinb9	Serpinb9	Serpinb9	Serpinb9	Serpinb9	chr13:33004540-33017955	LLC-NTC-GFP	LLC-SH21-GFP	OK	12.5402	16.1518	0.365129	1.24396	0.0335	0.727391	no
Socs1	Socs1	Socs1	Socs1	Socs1	chr16:10783808-10785536	LLC-NTC-GFP	LLC-SH21-GFP	OK	4.59572	2.12778	-1.11094	-1.2894	0.0333	0.727391	no
Stim1	Stim1	Stim1	Stim1	Stim1	chr7:102267823-102436855	LLC-NTC-GFP	LLC-SH21-GFP	OK	8.47742	6.375	-0.4112	-1.24309	0.0335	0.727391	no
Tmem8	Tmem8	Tmem8	Tmem8	Tmem8	chr17:26113315-26123253	LLC-NTC-GFP	LLC-SH21-GFP	OK	1.26522	0.566959	-1.15807	-1.3192	0.0328	0.727391	no
Tmsb4x	Tmsb4x	Tmsb4x	Tmsb4x	Tmsb4x	chrX:167207093-167209218	LLC-NTC-GFP	LLC-SH21-GFP	OK	194.339	238.861	0.297599	1.2217	0.03345	0.727391	no
Abcd1	Abcd1	Abcd1	Abcd1	Abcd1	chrX:73716596-73738287	LLC-NTC-GFP	LLC-SH21-GFP	OK	11.2271	8.63747	-0.378299	-1.23963	0.0338	0.731032	no
Ndst3	Ndst3	Ndst3	Ndst3	Ndst3	chr3:123526165-123690852	LLC-NTC-GFP	LLC-SH21-GFP	OK	1.63837	1.04089	-0.654437	-1.24489	0.03375	0.731032	no
Atf6b	Atf6b	Atf6b	Atf6b	Atf6b	chr17:34647145-34655074	LLC-NTC-GFP	LLC-SH21-GFP	OK	16.6241	21.003	0.337316	1.218	0.0342	0.7368	no
BC004004	BC004004	BC004004	BC004004	BC004004	chr17:29268787-29302887	LLC-NTC-GFP	LLC-SH21-GFP	OK	24.2244	30.347	0.325092	1.21958	0.0342	0.7368	no
Thbs1	Thbs1	Thbs1	Thbs1	Thbs1	chr2:118111921-118127133	LLC-NTC-GFP	LLC-SH21-GFP	OK	4.39297	3.32234	-0.402998	-1.22851	0.03435	0.738592	no
Snurf	Snurf	Snurf	Snurf	Snurf	chr7:59982500-60140219	LLC-NTC-GFP	LLC-SH21-GFP	OK	0.41496	1.16604	1.49057	1.28912	0.03455	0.74145	no
Rpl22l1	Rpl22l1	Rpl22l1	Rpl22l1	Rpl22l1	chr3:28805510-28807415	LLC-NTC-GFP	LLC-SH21-GFP	OK	53.9945	72.2479	0.420143	1.20104	0.03465	0.742155	no
Tnip2	Tnip2	Tnip2	Tnip2	Tnip2	chr5:34496095-34513979	LLC-NTC-GFP	LLC-SH21-GFP	OK	4.27052	6.19298	0.536223	1.22426	0.03475	0.742857	no
Siva1	Siva1	Siva1	Siva1	Siva1	chr12:112644827-112649152	LLC-NTC-GFP	LLC-SH21-GFP	OK	41.057	59.4068	0.533001	1.28231	0.0349	0.744623	no
Hint3	Hint3	Hint3	Hint3	Hint3	chr10:30608206-30618366	LLC-NTC-GFP	LLC-SH21-GFP	OK	2.04515	5.70588	1.48025	1.33992	0.0354	0.748752	no
Mthfd2	Mthfd2	Mthfd2	Mthfd2	Mthfd2	chr6:83305703-83317604	LLC-NTC-GFP	LLC-SH21-GFP	OK	20.0428	15.3808	-0.381955	-1.22139	0.03525	0.748752	no
Poc5	Poc5	Poc5	Poc5	Poc5	chr13:96388293-96415587	LLC-NTC-GFP	LLC-SH21-GFP	OK	6.17638	8.33032	0.43161	1.20398	0.0352	0.748752	no
Rasl11a	Rasl11a	Rasl11a	Rasl11a	Rasl11a	chr5:146845070-146847726	LLC-NTC-GFP	LLC-SH21-GFP	OK	0.138619	1.01083	2.86633	1.49763	0.0353	0.748752	no
Rnasek	Rnasek	Rnasek	Rnasek	Rnasek	chr11:70238122-70239852	LLC-NTC-GFP	LLC-SH21-GFP	OK	275.574	221.79	-0.313246	-1.20474	0.0355	0.748752	no
Ube2a	Ube2a	Ube2a	Ube2a	Ube2a	chrX:36874365-36884220	LLC-NTC-GFP	LLC-SH21-GFP	OK	25.3476	18.9277	-0.421354	-1.22977	0.03545	0.748752	no
Tmed4	Tmed4	Tmed4	Tmed4	Tmed4	chr11:6270713-6274837	LLC-NTC-GFP	LLC-SH21-GFP	OK	26.5515	33.7348	0.345441	1.20394	0.0357	0.751536	no
Bmf	Bmf	Bmf	Bmf	Bmf	chr2:118528756-118549678	LLC-NTC-GFP	LLC-SH21-GFP	OK	4.40334	5.81856	0.402066	1.1998	0.036	0.752121	no
Klhdc4	Klhdc4	Klhdc4	Klhdc4	Klhdc4	chr8:121796307-121829569	LLC-NTC-GFP	LLC-SH21-GFP	OK	13.6939	17.5514	0.358053	1.22208	0.036	0.752121	no
Rprd1a	Rprd1a	Rprd1a	Rprd1a	Rprd1a	chr18:24484961-24530204	LLC-NTC-GFP	LLC-SH21-GFP	OK	7.16499	5.3073	-0.432986	-1.22479	0.036	0.752121	no
Bag2	Bag2	Bag2	Bag2	Bag2	chr1:33745483-33757750	LLC-NTC-GFP	LLC-SH21-GFP	OK	39.3404	31.6596	-0.313367	-1.21523	0.03615	0.75383	no
Sept11	Sept11	2017-09-11	2017-09-11	2017-09-11	chr5:93093456-93174958	LLC-NTC-GFP	LLC-SH21-GFP	OK	62.0086	74.8751	0.272017	1.20449	0.03625	0.754492	no
Acot13	Acot13	Acot13	Acot13	Acot13	chr13:24817954-24831489	LLC-NTC-GFP	LLC-SH21-GFP	OK	28.5499	38.1321	0.417522	1.20587	0.0365	0.755427	no
Hax1	Hax1	Hax1	Hax1	Hax1	chr3:89995445-89998716	LLC-NTC-GFP	LLC-SH21-GFP	OK	56.555	70.4373	0.316684	1.21834	0.0364	0.755427	no
Nemp2	Tmem194b	Tmem194b	Tmem194b	Tmem194b	chr1:52630704-52651919	LLC-NTC-GFP	LLC-SH21-GFP	OK	3.62638	2.28606	-0.665668	-1.21399	0.03645	0.755427	no
Clk3	Clk3	Clk3	Clk3	Clk3	chr9:57750710-57765860	LLC-NTC-GFP	LLC-SH21-GFP	OK	17.239	21.5747	0.323663	1.19749	0.03705	0.765377	no
1810022K09Rik	1810022K09Rik	1810022K09Rik	1810022K09Rik	1810022K09Rik	chr3:14578670-14611256	LLC-NTC-GFP	LLC-SH21-GFP	OK	122.979	90.3568	-0.44471	-1.21273	0.03745	0.770759	no
Stk38l	Stk38l	Stk38l	Stk38l	Stk38l	chr6:146724929-146778814	LLC-NTC-GFP	LLC-SH21-GFP	OK	10.6596	8.31021	-0.359199	-1.20163	0.03745	0.770759	no
Cth	Cth	Cth	Cth	Cth	chr3:157894247-157925063	LLC-NTC-GFP	LLC-SH21-GFP	OK	0.276164	1.00135	1.85835	1.30425	0.03755	0.77138	no
Ccnd1	Ccnd1	Ccnd1	Ccnd1	Ccnd1	chr7:144929930-144939925	LLC-NTC-GFP	LLC-SH21-GFP	OK	131.81	109.328	-0.269803	-1.20185	0.0378	0.772824	no
Hspb8	Hspb8	Hspb8	Hspb8	Hspb8	chr5:116408490-116422864	LLC-NTC-GFP	LLC-SH21-GFP	OK	28.9933	36.4992	0.332145	1.20776	0.0379	0.772824	no
Pcbp4	Pcbp4	Pcbp4	Pcbp4	Pcbp4	chr9:106453837-106465940	LLC-NTC-GFP	LLC-SH21-GFP	OK	31.609	25.2578	-0.323608	-1.19467	0.0379	0.772824	no
Sbf2	Sbf2	Sbf2	Sbf2	Sbf2	chr7:110308012-110614920	LLC-NTC-GFP	LLC-SH21-GFP	OK	16.38	13.3478	-0.295342	-1.19839	0.0379	0.772824	no
Dync2li1	Dync2li1	Dync2li1	Dync2li1	Dync2li1	chr17:84626498-84655564	LLC-NTC-GFP	LLC-SH21-GFP	OK	54.9534	67.951	0.306287	1.19908	0.03805	0.773031	no
Gm1045	Gm1045	Gm1045	Gm1045	Gm1045	chr5:91987472-91995317	LLC-NTC-GFP	LLC-SH21-GFP	OK	6.04832	3.1986	-0.919095	-1.2292	0.038	0.773031	no
Arap2	Arap2	Arap2	Arap2	Arap2	chr5:62602445-62766177	LLC-NTC-GFP	LLC-SH21-GFP	OK	1.54352	2.12559	0.461639	1.19189	0.03835	0.774852	no
Dtna	Dtna	Dtna	Dtna	Dtna	chr18:23310019-23659719	LLC-NTC-GFP	LLC-SH21-GFP	OK	1.42677	2.14327	0.587064	1.1516	0.03825	0.774852	no
Mctp1	Mctp1	Mctp1	Mctp1	Mctp1	chr13:76384960-77031810	LLC-NTC-GFP	LLC-SH21-GFP	OK	2.96267	4.12672	0.478097	1.19748	0.0383	0.774852	no
Haus3	Haus3	Haus3	Haus3	Haus3	chr5:34007178-34169526	LLC-NTC-GFP	LLC-SH21-GFP	OK	12.3495	9.17707	-0.428348	-1.19284	0.03905	0.784852	no
Layn	Layn	Layn	Layn	Layn	chr9:51056779-51077094	LLC-NTC-GFP	LLC-SH21-GFP	OK	23.2036	18.3393	-0.339405	-1.19131	0.03915	0.784852	no
Pias2	Pias2	Pias2	Pias2	Pias2	chr18:77065207-77155708	LLC-NTC-GFP	LLC-SH21-GFP	OK	34.4982	27.2653	-0.339456	-1.17317	0.0392	0.784852	no
Tmem158	Tmem158	Tmem158	Tmem158	Tmem158	chr9:123259056-123260789	LLC-NTC-GFP	LLC-SH21-GFP	OK	14.888	20.2886	0.44652	1.2024	0.03915	0.784852	no
Cdc6	Cdc6	Cdc6	Cdc6	Cdc6	chr11:98907888-98923942	LLC-NTC-GFP	LLC-SH21-GFP	OK	5.64419	4.21688	-0.420592	-1.1921	0.03965	0.789571	no
Pla2g16	Pla2g16	Pla2g16	Pla2g16	Pla2g16	chr19:7557458-7588545	LLC-NTC-GFP	LLC-SH21-GFP	OK	2.02253	3.02987	0.583094	1.182	0.0396	0.789571	no
Mphosph10	Mphosph10	Mphosph10	Mphosph10	Mphosph10	chr7:64376540-64392236	LLC-NTC-GFP	LLC-SH21-GFP	OK	13.1801	10.3882	-0.343422	-1.19002	0.0398	0.790704	no
Nudt6	Nudt6	Nudt6	Nudt6	Nudt6	chr3:37404981-37419596	LLC-NTC-GFP	LLC-SH21-GFP	OK	8.21556	5.08847	-0.691126	-1.20771	0.03985	0.790704	no
Ampd3	Ampd3	Ampd3	Ampd3	Ampd3	chr7:110768205-110812408	LLC-NTC-GFP	LLC-SH21-GFP	OK	3.02458	4.13241	0.450249	1.18983	0.04005	0.791829	no
Hes6	Hes6	Hes6	Hes6	Hes6	chr1:91411482-91413222	LLC-NTC-GFP	LLC-SH21-GFP	OK	2.35981	4.1792	0.824556	1.15534	0.04005	0.791829	no
Arhgap29	Arhgap29	Arhgap29	Arhgap29	Arhgap29	chr3:121953325-122016153	LLC-NTC-GFP	LLC-SH21-GFP	OK	3.0706	2.21424	-0.47171	-1.17691	0.04055	0.795587	no
Jmy	Jmy	Jmy	Jmy	Jmy	chr13:93430096-93499808	LLC-NTC-GFP	LLC-SH21-GFP	OK	7.63481	9.45433	0.308382	1.1819	0.04045	0.795587	no
Pkp2	Pkp2	Pkp2	Pkp2	Pkp2	chr16:16213344-16272712	LLC-NTC-GFP	LLC-SH21-GFP	OK	3.65812	5.09579	0.478206	1.18146	0.0406	0.795587	no
Rhox2h	Rhox2h	Rhox2h	Rhox2h	Rhox2h	chrX:37668996-37673277	LLC-NTC-GFP	LLC-SH21-GFP	OK	84.9671	105.097	0.306744	1.17826	0.04055	0.795587	no
Zfp563	Zfp563	Zfp563	Zfp563	Zfp563	chr17:33089366-33110704	LLC-NTC-GFP	LLC-SH21-GFP	OK	2.4245	3.36756	0.474016	1.19029	0.04055	0.795587	no
Ccng2	Ccng2	Ccng2	Ccng2	Ccng2	chr5:93267572-93276231	LLC-NTC-GFP	LLC-SH21-GFP	OK	22.5833	28.5804	0.339773	1.17587	0.04085	0.796795	no
Gstm1	Gstm1	Gstm1	Gstm1	Gstm1	chr3:108012249-108017973	LLC-NTC-GFP	LLC-SH21-GFP	OK	31.3203	24.502	-0.3542	-1.19398	0.04085	0.796795	no
Klf6	Klf6	Klf6	Klf6	Klf6	chr13:5861488-5870393	LLC-NTC-GFP	LLC-SH21-GFP	OK	86.9127	104.724	0.268952	1.19665	0.0409	0.796795	no
Suv39h1	Suv39h1	Suv39h1	Suv39h1	Suv39h1	chrX:8061170-8074760	LLC-NTC-GFP	LLC-SH21-GFP	OK	8.0446	5.98134	-0.42755	-1.19387	0.04095	0.796795	no
Apol9a	Apol9a	Apol9a	Apol9a	Apol9a	chr15:77403788-77411080	LLC-NTC-GFP	LLC-SH21-GFP	OK	2.30455	3.72659	0.693369	1.17011	0.04155	0.79735	no
Ccdc59	Ccdc59	Ccdc59	Ccdc59	Ccdc59	chr10:105841478-105847510	LLC-NTC-GFP	LLC-SH21-GFP	OK	53.9294	43.5861	-0.307203	-1.17564	0.04125	0.79735	no
Ctgf	Ctgf	Ctgf	Ctgf	Ctgf	chr10:24595441-24598682	LLC-NTC-GFP	LLC-SH21-GFP	OK	1.71505	2.86573	0.74065	1.17621	0.0416	0.79735	no
Cyb5d1	Cyb5d1	Cyb5d1	Cyb5d1	Cyb5d1	chr11:69393611-69395346	LLC-NTC-GFP	LLC-SH21-GFP	OK	10.5509	6.49765	-0.699376	-1.19084	0.0416	0.79735	no
Dcn	Dcn	Dcn	Dcn	Dcn	chr10:97479499-97518162	LLC-NTC-GFP	LLC-SH21-GFP	OK	1557.08	1288.26	-0.273421	-1.15306	0.0415	0.79735	no
Kctd11	Kctd11	Kctd11	Kctd11	Kctd11	chr11:69878263-69880985	LLC-NTC-GFP	LLC-SH21-GFP	OK	24.6509	19.6196	-0.329344	-1.1768	0.0417	0.79735	no
Kdelc2	Kdelc2	Kdelc2	Kdelc2	Kdelc2	chr9:53384022-53401867	LLC-NTC-GFP	LLC-SH21-GFP	OK	32.542	39.4813	0.278866	1.15956	0.0417	0.79735	no
Lgr4	Lgr4	Lgr4	Lgr4	Lgr4	chr2:109917646-110014257	LLC-NTC-GFP	LLC-SH21-GFP	OK	1.0697	1.77082	0.727211	1.20031	0.0413	0.79735	no
Nme5	Nme5	Nme5	Nme5	Nme5	chr18:34562640-34579106	LLC-NTC-GFP	LLC-SH21-GFP	OK	0.202687	1.07388	2.40551	1.17702	0.0417	0.79735	no
Spn	Spn	Spn	Spn	Spn	chr7:127132231-127137823	LLC-NTC-GFP	LLC-SH21-GFP	OK	0.361841	0.811469	1.16518	1.13486	0.04115	0.79735	no
Sema4g	Sema4g	Sema4g	Sema4g	Sema4g	chr19:44989343-45003395	LLC-NTC-GFP	LLC-SH21-GFP	OK	1.50732	0.927658	-0.700319	-1.20923	0.0418	0.797882	no
BC022687	BC022687	BC022687	BC022687	BC022687	chr12:112808974-112816245	LLC-NTC-GFP	LLC-SH21-GFP	OK	2.60762	4.1733	0.678456	1.18394	0.0428	0.799963	no
C1rb	C1rb	C1rb	C1rb	C1rb	chr6:124570429-124581044	LLC-NTC-GFP	LLC-SH21-GFP	OK	5.8426	7.77325	0.411908	1.15246	0.0427	0.799963	no
Ccl9	Ccl9	Ccl9	Ccl9	Ccl9	chr11:83572916-83578636	LLC-NTC-GFP	LLC-SH21-GFP	OK	5.25322	3.46486	-0.600408	-1.17522	0.04265	0.799963	no
Cd1d1	Cd1d1	Cd1d1	Cd1d1	Cd1d1	chr3:86995835-86999340	LLC-NTC-GFP	LLC-SH21-GFP	OK	2.24437	1.06351	-1.07748	-1.20192	0.0423	0.799963	no
Mtfmt	Mtfmt	Mtfmt	Mtfmt	Mtfmt	chr9:65435781-65453054	LLC-NTC-GFP	LLC-SH21-GFP	OK	7.93456	5.60964	-0.500241	-1.1708	0.0422	0.799963	no
Papolg	Papolg	Papolg	Papolg	Papolg	chr11:23862645-23895270	LLC-NTC-GFP	LLC-SH21-GFP	OK	7.16083	9.24742	0.368925	1.1613	0.04215	0.799963	no
Sec22a	Sec22a	Sec22a	Sec22a	Sec22a	chr16:35311130-35363918	LLC-NTC-GFP	LLC-SH21-GFP	OK	11.1479	14.1883	0.347931	1.17062	0.04285	0.799963	no
Tbc1d5	Tbc1d5	Tbc1d5	Tbc1d5	Tbc1d5	chr17:50733126-51179352	LLC-NTC-GFP	LLC-SH21-GFP	OK	11.565	14.2482	0.301015	1.16086	0.04225	0.799963	no
Tgtp1	Tgtp1	Tgtp1	Tgtp1	Tgtp1	chr11:48985328-48992246	LLC-NTC-GFP	LLC-SH21-GFP	OK	2.82675	4.0439	0.516605	1.14799	0.0427	0.799963	no
Ttll5	Ttll5	Ttll5	Ttll5	Ttll5	chr12:85824949-86053760	LLC-NTC-GFP	LLC-SH21-GFP	OK	5.63868	7.15172	0.342932	1.17149	0.04265	0.799963	no
Ulk2	Ulk2	Ulk2	Ulk2	Ulk2	chr11:61775597-61855092	LLC-NTC-GFP	LLC-SH21-GFP	OK	17.6215	14.2403	-0.307357	-1.17795	0.0425	0.799963	no
Xylt2	Xylt2	Xylt2	Xylt2	Xylt2	chr11:94663846-94677493	LLC-NTC-GFP	LLC-SH21-GFP	OK	10.2848	7.99457	-0.363419	-1.17369	0.04285	0.799963	no
Hmgn5	Hmgn5	Hmgn5	Hmgn5	Hmgn5	chrX:109004536-109013380	LLC-NTC-GFP	LLC-SH21-GFP	OK	25.1303	30.5943	0.283839	1.17597	0.04315	0.801502	no
Sbsn	Sbsn	Sbsn	Sbsn	Sbsn	chr7:30751470-30756134	LLC-NTC-GFP	LLC-SH21-GFP	OK	1.151	0.277423	-2.05273	-0.743298	0.0431	0.801502	no
Zfand2b	Zfand2b	Zfand2b	Zfand2b	Zfand2b	chr1:75168645-75171626	LLC-NTC-GFP	LLC-SH21-GFP	OK	8.31825	5.48975	-0.599539	-1.19884	0.04315	0.801502	no
Ndufc1	Ndufc1	Ndufc1	Ndufc1	Ndufc1	chr3:51405478-51408955	LLC-NTC-GFP	LLC-SH21-GFP	OK	33.1616	20.6476	-0.683538	-1.1625	0.0433	0.802939	no
Emsy	2210018M11Rik	2210018M11Rik	2210018M11Rik	2210018M11Rik	chr7:98590605-98656569	LLC-NTC-GFP	LLC-SH21-GFP	OK	12.1238	9.76538	-0.312088	-1.15993	0.04365	0.804033	no
Ints6l	Ddx26b	Ddx26b	Ddx26b	Ddx26b	chrX:56454838-56507843	LLC-NTC-GFP	LLC-SH21-GFP	OK	0.623716	1.14952	0.882071	1.18708	0.04345	0.804033	no
Fut8	Fut8	Fut8	Fut8	Fut8	chr12:77238103-77475996	LLC-NTC-GFP	LLC-SH21-GFP	OK	110.728	92.0362	-0.266745	-1.17588	0.0436	0.804033	no
Id3	Id3	Id3	Id3	Id3	chr4:136143821-136145392	LLC-NTC-GFP	LLC-SH21-GFP	OK	42.6743	54.5255	0.353563	1.15075	0.0436	0.804033	no
Eif4e	Eif4e	Eif4e	Eif4e	Eif4e	chr3:138526190-138557599	LLC-NTC-GFP	LLC-SH21-GFP	OK	161.393	134.205	-0.266147	-1.17017	0.0439	0.805951	no
Zfp467	Zfp467	Zfp467	Zfp467	Zfp467	chr6:48427691-48445825	LLC-NTC-GFP	LLC-SH21-GFP	OK	2.4047	3.75726	0.643822	1.16336	0.04385	0.805951	no
Acyp1	Acyp1	Acyp1	Acyp1	Acyp1	chr12:85272397-85280435	LLC-NTC-GFP	LLC-SH21-GFP	OK	15.5924	9.61087	-0.698104	-1.20782	0.04425	0.807996	no
Cog8	Cog8	Cog8	Cog8	Cog8	chr8:107048708-107056737	LLC-NTC-GFP	LLC-SH21-GFP	OK	11.5385	14.9778	0.376369	1.13779	0.0444	0.807996	no
Gins1	Gins1	Gins1	Gins1	Gins1	chr2:150909593-150931280	LLC-NTC-GFP	LLC-SH21-GFP	OK	8.13014	4.64432	-0.807814	-1.24377	0.04445	0.807996	no
H2-DMb1	H2-DMb1	H2-DMb1	H2-DMb1	H2-DMb1	chr17:34153190-34160229	LLC-NTC-GFP	LLC-SH21-GFP	OK	1.63546	0.578336	-1.49971	-1.26372	0.04445	0.807996	no
Slc39a7	Slc39a7	Slc39a7	Slc39a7	Slc39a7	chr17:34028265-34031690	LLC-NTC-GFP	LLC-SH21-GFP	OK	81.3838	97.6326	0.262622	1.14305	0.04425	0.807996	no
Tsga10	Tsga10	Tsga10	Tsga10	Tsga10	chr1:37754571-37865298	LLC-NTC-GFP	LLC-SH21-GFP	OK	0.822433	0.387982	-1.08391	-1.05839	0.04415	0.807996	no
Afg3l1	Afg3l1	Afg3l1	Afg3l1	Afg3l1	chr8:123477861-123503916	LLC-NTC-GFP	LLC-SH21-GFP	OK	17.5322	14.1314	-0.311103	-1.15954	0.0446	0.808064	no
Ubr1	Ubr1	Ubr1	Ubr1	Ubr1	chr2:120850655-120970715	LLC-NTC-GFP	LLC-SH21-GFP	OK	7.3922	9.20876	0.317003	1.15986	0.0446	0.808064	no
H2-T23	H2-T23	H2-T23	H2-T23	H2-T23	chr17:35994503-36038174	LLC-NTC-GFP	LLC-SH21-GFP	OK	28.5699	36.1369	0.338976	1.15413	0.04475	0.809455	no
Atxn7l2	Atxn7l2	Atxn7l2	Atxn7l2	Atxn7l2	chr3:108202227-108210527	LLC-NTC-GFP	LLC-SH21-GFP	OK	4.66655	3.28263	-0.507503	-1.18273	0.04485	0.809938	no
Schip1	Schip1	Schip1	Schip1	Schip1	chr3:67892219-68626482	LLC-NTC-GFP	LLC-SH21-GFP	OK	6.35222	8.74333	0.460922	1.15643	0.04495	0.81042	no
Gpcpd1	Gpcpd1	Gpcpd1	Gpcpd1	Gpcpd1	chr2:132529081-132578248	LLC-NTC-GFP	LLC-SH21-GFP	OK	3.40218	4.82494	0.504054	1.1496	0.04505	0.81048	no
Rbm38	Rbm38	Rbm38	Rbm38	Rbm38	chr2:173021901-173034731	LLC-NTC-GFP	LLC-SH21-GFP	OK	27.1265	21.4077	-0.341574	-1.16373	0.0451	0.81048	no
Zbp1	Zbp1	Zbp1	Zbp1	Zbp1	chr2:173206611-173218922	LLC-NTC-GFP	LLC-SH21-GFP	OK	2.62933	4.32011	0.716374	1.15252	0.0453	0.812753	no
Lrrc1	Lrrc1	Lrrc1	Lrrc1	Lrrc1	chr9:77430822-77544852	LLC-NTC-GFP	LLC-SH21-GFP	OK	3.34345	4.69618	0.490147	1.14266	0.0455	0.813277	no
S100a3	S100a3	S100a3	S100a3	S100a3	chr3:90600214-90602702	LLC-NTC-GFP	LLC-SH21-GFP	OK	1.20182	3.84938	1.67941	1.57931	0.04555	0.813277	no
Snapc1	Snapc1	Snapc1	Snapc1	Snapc1	chr12:73964529-73984820	LLC-NTC-GFP	LLC-SH21-GFP	OK	13.9919	10.7565	-0.379385	-1.14647	0.04545	0.813277	no
L3mbtl3	L3mbtl3	L3mbtl3	L3mbtl3	L3mbtl3	chr10:26275451-26375185	LLC-NTC-GFP	LLC-SH21-GFP	OK	4.18344	3.05003	-0.455865	-1.14533	0.0461	0.820473	no
Oxnad1	Oxnad1	Oxnad1	Oxnad1	Oxnad1	chr14:32085727-32103203	LLC-NTC-GFP	LLC-SH21-GFP	OK	13.9807	10.7982	-0.372651	-1.14368	0.0462	0.820473	no
Usp18	Usp18	Usp18	Usp18	Usp18	chr6:121245905-121270917	LLC-NTC-GFP	LLC-SH21-GFP	OK	4.25556	2.64486	-0.686159	-1.17468	0.04615	0.820473	no
Dnajc4	Dnajc4	Dnajc4	Dnajc4	Dnajc4	chr19:6987910-6992272	LLC-NTC-GFP	LLC-SH21-GFP	OK	7.99826	11.8118	0.562473	1.1403	0.04625	0.820474	no
Mars2	Mars2	Mars2	Mars2	Mars2	chr1:55237176-55240058	LLC-NTC-GFP	LLC-SH21-GFP	OK	2.69331	1.5274	-0.818305	-1.20052	0.0464	0.8205	no
Zfp874a	Zfp874a	Zfp874a	Zfp874a	Zfp874a	chr13:67440430-67451624	LLC-NTC-GFP	LLC-SH21-GFP	OK	3.86427	5.29581	0.454655	1.13767	0.0464	0.8205	no
2210016F16Rik	2210016F16Rik	2210016F16Rik	2210016F16Rik	2210016F16Rik	chr13:58380045-58385225	LLC-NTC-GFP	LLC-SH21-GFP	OK	0.830566	1.56543	0.914396	1.16002	0.04755	0.821295	no
Acbd6	Acbd6	Acbd6	Acbd6	Acbd6	chr1:155558119-155687233	LLC-NTC-GFP	LLC-SH21-GFP	OK	15.1867	19.5832	0.366812	1.1106	0.048	0.821295	no
Adamtsl4	Adamtsl4	Adamtsl4	Adamtsl4	Adamtsl4	chr3:95676200-95687917	LLC-NTC-GFP	LLC-SH21-GFP	OK	0.608832	1.05299	0.790377	1.13698	0.0482	0.821295	no
Alyref2	Alyref2	Alyref2	Alyref2	Alyref2	chr1:171503477-171504750	LLC-NTC-GFP	LLC-SH21-GFP	OK	3.98213	2.28557	-0.800982	-1.14026	0.048	0.821295	no
Arhgef4	Arhgef4	Arhgef4	Arhgef4	Arhgef4	chr1:34801721-34812754	LLC-NTC-GFP	LLC-SH21-GFP	OK	0.452593	0.990464	1.12989	1.19843	0.0482	0.821295	no
Atxn3	Atxn3	Atxn3	Atxn3	Atxn3	chr12:101918900-101958243	LLC-NTC-GFP	LLC-SH21-GFP	OK	8.68779	5.95834	-0.544077	-1.1437	0.04715	0.821295	no
Baz1a	Baz1a	Baz1a	Baz1a	Baz1a	chr12:54892988-54986336	LLC-NTC-GFP	LLC-SH21-GFP	OK	9.90635	8.06664	-0.296387	-1.12524	0.04845	0.821295	no
Cyp39a1	Cyp39a1	Cyp39a1	Cyp39a1	Cyp39a1	chr17:43667371-43751431	LLC-NTC-GFP	LLC-SH21-GFP	OK	2.39203	3.57415	0.579366	1.14466	0.0483	0.821295	no
Diexf	Diexf	Diexf	Diexf	Diexf	chr1:193104402-193130251	LLC-NTC-GFP	LLC-SH21-GFP	OK	6.43255	5.00925	-0.360795	-1.14486	0.04745	0.821295	no
Epb41l4a	Epb4.1l4a	Epb4.1l4a	Epb4.1l4a	Epb4.1l4a	chr18:33796326-34007206	LLC-NTC-GFP	LLC-SH21-GFP	OK	1.88311	1.23746	-0.60573	-1.16916	0.04685	0.821295	no
Fpgt	Fpgt	Fpgt	Fpgt	Fpgt	chr3:155084918-155093378	LLC-NTC-GFP	LLC-SH21-GFP	OK	21.63	17.2066	-0.330069	-1.14655	0.0467	0.821295	no
Gbp9	Gbp9	Gbp9	Gbp9	Gbp9	chr5:105078393-105110292	LLC-NTC-GFP	LLC-SH21-GFP	OK	2.94088	4.04372	0.459436	1.14603	0.0477	0.821295	no
Grem1	Grem1	Grem1	Grem1	Grem1	chr2:113748674-113758648	LLC-NTC-GFP	LLC-SH21-GFP	OK	10.9472	8.24206	-0.409487	-1.14944	0.04755	0.821295	no
H2-Q10	H2-Q10	H2-Q10	H2-Q10	H2-Q10	chr17:35470088-35474563	LLC-NTC-GFP	LLC-SH21-GFP	OK	3.79352	5.71356	0.590853	1.14544	0.04825	0.821295	no
Med14	Med14	Med14	Med14	Med14	chrX:12675370-12761973	LLC-NTC-GFP	LLC-SH21-GFP	OK	9.40954	7.47805	-0.331462	-1.14024	0.0467	0.821295	no
Ncam2	Ncam2	Ncam2	Ncam2	Ncam2	chr16:81200696-81624287	LLC-NTC-GFP	LLC-SH21-GFP	OK	0.551897	0.957909	0.79549	1.17235	0.0478	0.821295	no
Nxpe4	Nxpe4	Nxpe4	Nxpe4	Nxpe4	chr9:48362040-48400025	LLC-NTC-GFP	LLC-SH21-GFP	OK	2.07191	3.03502	0.55074	1.12491	0.04855	0.821295	no
Phospho1	Phospho1	Phospho1	Phospho1	Phospho1	chr11:95824499-95845731	LLC-NTC-GFP	LLC-SH21-GFP	OK	1.6459	2.76797	0.749949	1.14353	0.0477	0.821295	no
Rfc5	Rfc5	Rfc5	Rfc5	Rfc5	chr5:117379144-117389023	LLC-NTC-GFP	LLC-SH21-GFP	OK	15.0171	11.3535	-0.403479	-1.13857	0.047	0.821295	no
Rhox2f	Rhox2f	Rhox2f	Rhox2f	Rhox2f	chrX:37571420-37576159	LLC-NTC-GFP	LLC-SH21-GFP	OK	4.58627	7.42805	0.695662	1.12697	0.04745	0.821295	no
Rpl37rt	Rpl37rt	Rpl37rt	Rpl37rt	Rpl37rt	chr5:115102921-115110268	LLC-NTC-GFP	LLC-SH21-GFP	OK	12.4592	18.3871	0.561481	1.15006	0.0482	0.821295	no
Rrp12	Rrp12	Rrp12	Rrp12	Rrp12	chr19:41862850-41896153	LLC-NTC-GFP	LLC-SH21-GFP	OK	13.8878	11.1577	-0.315777	-1.13844	0.04845	0.821295	no
Spi1	Spi1	Spi1	Spi1	Spi1	chr2:91096796-91115756	LLC-NTC-GFP	LLC-SH21-GFP	OK	1.19714	0.441094	-1.44044	-1.1071	0.04855	0.821295	no
Star	Star	Star	Star	Star	chr8:25808512-25815982	LLC-NTC-GFP	LLC-SH21-GFP	OK	2.80554	1.89364	-0.567114	-1.17198	0.0469	0.821295	no
Stx8	Stx8	Stx8	Stx8	Stx8	chr11:67966482-68207148	LLC-NTC-GFP	LLC-SH21-GFP	OK	5.98696	7.67916	0.359126	1.13959	0.0468	0.821295	no
Tcf7	Tcf7	Tcf7	Tcf7	Tcf7	chr11:52252603-52282571	LLC-NTC-GFP	LLC-SH21-GFP	OK	1.75378	1.00504	-0.803218	-1.17218	0.04785	0.821295	no
Tsacc	Tsacc	Tsacc	Tsacc	Tsacc	chr3:88282759-88296838	LLC-NTC-GFP	LLC-SH21-GFP	OK	3.13738	0.683571	-2.1984	-1.2565	0.0482	0.821295	no
Zfp729b	Zfp729b	Zfp729b	Zfp729b	Zfp729b	chr13:67589438-67609707	LLC-NTC-GFP	LLC-SH21-GFP	OK	2.17845	2.97342	0.448816	1.13166	0.0486	0.821295	no
Zfp871	Zfp871	Zfp871	Zfp871	Zfp871	chr17:32765496-32788287	LLC-NTC-GFP	LLC-SH21-GFP	OK	15.4459	18.8041	0.283827	1.15352	0.0469	0.821295	no
Slc35a5	Slc35a5	Slc35a5	Slc35a5	Slc35a5	chr16:45139572-45158673	LLC-NTC-GFP	LLC-SH21-GFP	OK	8.67545	6.51996	-0.412075	-1.1427	0.04875	0.822573	no
B9d1	B9d1	B9d1	B9d1	B9d1	chr11:61505171-61512927	LLC-NTC-GFP	LLC-SH21-GFP	OK	10.8604	15.8844	0.548533	1.11993	0.0492	0.825127	no
Fam60a	Fam60a	Fam60a	Fam60a	Fam60a	chr6:148921058-148946432	LLC-NTC-GFP	LLC-SH21-GFP	OK	22.4987	17.9484	-0.325989	-1.12536	0.0492	0.825127	no
Txlna	Txlna	Txlna	Txlna	Txlna	chr4:129626076-129641065	LLC-NTC-GFP	LLC-SH21-GFP	OK	12.7216	10.2666	-0.30932	-1.12736	0.04915	0.825127	no
Zfp788	Zfp788	Zfp788	Zfp788	Zfp788	chr7:41633530-41651532	LLC-NTC-GFP	LLC-SH21-GFP	OK	1.7588	2.60798	0.568346	1.11671	0.049	0.825127	no
Pqlc3	Pqlc3	Pqlc3	Pqlc3	Pqlc3	chr12:16988647-17000118	LLC-NTC-GFP	LLC-SH21-GFP	OK	33.094	26.5534	-0.317675	-1.13794	0.0493	0.825551	no
Tdp1	Tdp1	Tdp1	Tdp1	Tdp1	chr12:99884514-99955216	LLC-NTC-GFP	LLC-SH21-GFP	OK	6.88115	9.0541	0.395923	1.11965	0.0495	0.827646	no
Cyp4f16	Cyp4f16	Cyp4f16	Cyp4f16	Cyp4f16	chr17:32536628-32551797	LLC-NTC-GFP	LLC-SH21-GFP	OK	8.28306	11.0511	0.415952	1.14414	0.04985	0.829314	no
Emp2	Emp2	Emp2	Emp2	Emp2	chr16:10281748-10313968	LLC-NTC-GFP	LLC-SH21-GFP	OK	26.3272	31.891	0.276595	1.13006	0.04995	0.829314	no
Hhex	Hhex	Hhex	Hhex	Hhex	chr19:37434840-37440731	LLC-NTC-GFP	LLC-SH21-GFP	OK	2.05916	3.282	0.672519	1.11498	0.04985	0.829314	no
Med28	Med28	Med28	Med28	Med28	chr5:45520228-45529284	LLC-NTC-GFP	LLC-SH21-GFP	OK	6.52658	4.93067	-0.404544	-1.11044	0.05005	0.829314	no
Mrpl55	Mrpl55	Mrpl55	Mrpl55	Mrpl55	chr11:59202485-59206135	LLC-NTC-GFP	LLC-SH21-GFP	OK	9.22723	13.1555	0.511693	1.11529	0.05	0.829314	no
Zfp874b	Zfp874b	Zfp874b	Zfp874b	Zfp874b	chr13:67471512-67484253	LLC-NTC-GFP	LLC-SH21-GFP	OK	1.58258	2.34218	0.565572	1.11407	0.05	0.829314	no
Card19	1110007C09Rik	1110007C09Rik	1110007C09Rik	1110007C09Rik	chr13:49202950-49216026	LLC-NTC-GFP	LLC-SH21-GFP	OK	36.3442	46.8824	0.367321	1.14052	0.05015	0.829725	no
Cst3	Cst3	Cst3	Cst3	Cst3	chr2:148871731-148875468	LLC-NTC-GFP	LLC-SH21-GFP	OK	243.958	293.794	0.268173	1.12633	0.0503	0.829725	no
Zfp942	Zfp942	Zfp942	Zfp942	Zfp942	chr17:21926962-21962464	LLC-NTC-GFP	LLC-SH21-GFP	OK	4.39202	5.76347	0.392052	1.12566	0.0503	0.829725	no
2610318N02Rik	2610318N02Rik	2610318N02Rik	2610318N02Rik	2610318N02Rik	chr16:17113397-17125106	LLC-NTC-GFP	LLC-SH21-GFP	OK	1.86424	3.27362	0.812297	1.13665	0.051	0.83542	no
2810004N23Rik	2810004N23Rik	2810004N23Rik	2810004N23Rik	2810004N23Rik	chr8:124839354-124863029	LLC-NTC-GFP	LLC-SH21-GFP	OK	25.1814	31.2777	0.312777	1.11965	0.0512	0.83542	no
B9d2	B9d2	B9d2	B9d2	B9d2	chr7:25681157-25686558	LLC-NTC-GFP	LLC-SH21-GFP	OK	12.4357	17.2252	0.470032	1.11815	0.05115	0.83542	no
Cetn3	Cetn3	Cetn3	Cetn3	Cetn3	chr13:81783291-81797157	LLC-NTC-GFP	LLC-SH21-GFP	OK	90.4426	109.911	0.281263	1.1219	0.0511	0.83542	no
Dnlz	Dnlz	Dnlz	Dnlz	Dnlz	chr2:26315532-26352110	LLC-NTC-GFP	LLC-SH21-GFP	OK	10.726	7.80847	-0.458001	-1.15042	0.0511	0.83542	no
Lat2	Lat2	Lat2	Lat2	Lat2	chr5:134600102-134615025	LLC-NTC-GFP	LLC-SH21-GFP	OK	0.705675	1.49619	1.08422	1.12276	0.0512	0.83542	no
Zbtb14	Zbtb14	Zbtb14	Zbtb14	Zbtb14	chr17:69383977-69390544	LLC-NTC-GFP	LLC-SH21-GFP	OK	9.77307	12.3555	0.33827	1.11573	0.05085	0.83542	no
Zswim7	Zswim7	Zswim7	Zswim7	Zswim7	chr11:62267223-62281395	LLC-NTC-GFP	LLC-SH21-GFP	OK	7.86747	4.01805	-0.969405	-1.21939	0.05125	0.83542	no
Pcnt	Pcnt	Pcnt	Pcnt	Pcnt	chr10:76351253-76442912	LLC-NTC-GFP	LLC-SH21-GFP	OK	2.55959	1.99853	-0.356972	-1.12035	0.0514	0.836632	no
Spry4	Spry4	Spry4	Spry4	Spry4	chr18:38586264-38601268	LLC-NTC-GFP	LLC-SH21-GFP	OK	32.2971	26.7419	-0.272303	-1.11688	0.05155	0.837003	no
Thg1l	Thg1l	Thg1l	Thg1l	Thg1l	chr11:45945305-45955503	LLC-NTC-GFP	LLC-SH21-GFP	OK	5.71518	7.40047	0.372817	1.11677	0.05165	0.837003	no
Zfp930	Zfp930	Zfp930	Zfp930	Zfp930	chr8:69209045-69230539	LLC-NTC-GFP	LLC-SH21-GFP	OK	3.0739	2.10311	-0.547547	-1.10272	0.05165	0.837003	no
Selenoi	Ept1	Ept1	Ept1	Ept1	chr5:30232617-30272430	LLC-NTC-GFP	LLC-SH21-GFP	OK	15.3143	12.3784	-0.307058	-1.1164	0.05175	0.837395	no
Alox5ap	Alox5ap	Alox5ap	Alox5ap	Alox5ap	chr5:149265003-149288153	LLC-NTC-GFP	LLC-SH21-GFP	OK	9.87553	14.2064	0.524609	1.10187	0.0529	0.842436	no
Slf1	Ankrd32	Ankrd32	Ankrd32	Ankrd32	chr13:77043087-77135468	LLC-NTC-GFP	LLC-SH21-GFP	OK	4.7182	3.42517	-0.462063	-1.12691	0.0528	0.842436	no
Bad	Bad	Bad	Bad	Bad	chr19:6938069-6951905	LLC-NTC-GFP	LLC-SH21-GFP	OK	35.7406	46.797	0.388852	1.13017	0.05235	0.842436	no
C330027C09Rik	C330027C09Rik	C330027C09Rik	C330027C09Rik	C330027C09Rik	chr16:48994187-49019705	LLC-NTC-GFP	LLC-SH21-GFP	OK	9.81639	12.3918	0.336118	1.115	0.0526	0.842436	no
Epb41l3	Epb4.1l3	Epb4.1l3	Epb4.1l3	Epb4.1l3	chr17:69156809-69289987	LLC-NTC-GFP	LLC-SH21-GFP	OK	9.79474	12.0306	0.296628	1.1021	0.0529	0.842436	no
Fcgr4	Fcgr4	Fcgr4	Fcgr4	Fcgr4	chr1:171018925-171029761	LLC-NTC-GFP	LLC-SH21-GFP	OK	0.139556	0.827269	2.56752	1.26902	0.0525	0.842436	no
Hspb6	Hspb6	Hspb6	Hspb6	Hspb6	chr7:30553301-30555439	LLC-NTC-GFP	LLC-SH21-GFP	OK	5.6922	8.15116	0.51802	1.11761	0.05275	0.842436	no
Nt5m	Nt5m	Nt5m	Nt5m	Nt5m	chr11:59848072-59876533	LLC-NTC-GFP	LLC-SH21-GFP	OK	3.95237	6.16353	0.641038	1.10398	0.05215	0.842436	no
Plcd3	Plcd3	Plcd3	Plcd3	Plcd3	chr11:103070295-103101658	LLC-NTC-GFP	LLC-SH21-GFP	OK	4.09069	5.51735	0.431631	1.11461	0.0524	0.842436	no
Stat2	Stat2	Stat2	Stat2	Stat2	chr10:128270575-128292849	LLC-NTC-GFP	LLC-SH21-GFP	OK	4.78209	6.12816	0.357813	1.11653	0.05265	0.842436	no
Tbx3	Tbx3	Tbx3	Tbx3	Tbx3	chr5:119670861-119684724	LLC-NTC-GFP	LLC-SH21-GFP	OK	1.6039	1.02844	-0.641132	-1.12869	0.05225	0.842436	no
Tmem94	2310067B10Rik	2310067B10Rik	2310067B10Rik	2310067B10Rik	chr11:115765432-115799033	LLC-NTC-GFP	LLC-SH21-GFP	OK	6.72572	5.24849	-0.357788	-1.11207	0.0537	0.843029	no
Enpp4	Enpp4	Enpp4	Enpp4	Enpp4	chr17:44096309-44105808	LLC-NTC-GFP	LLC-SH21-GFP	OK	2.49535	1.59818	-0.642817	-1.14565	0.05315	0.843029	no
Hexb	Hexb	Hexb	Hexb	Hexb	chr13:97137936-97198357	LLC-NTC-GFP	LLC-SH21-GFP	OK	30.3325	38.5291	0.345085	1.10749	0.05335	0.843029	no
Med6	Med6	Med6	Med6	Med6	chr12:81573563-81594958	LLC-NTC-GFP	LLC-SH21-GFP	OK	7.96955	11.0604	0.47284	1.09762	0.0535	0.843029	no
Mocs1	Mocs1	Mocs1	Mocs1	Mocs1	chr17:49428363-49455430	LLC-NTC-GFP	LLC-SH21-GFP	OK	8.35284	10.5649	0.338935	1.1128	0.0537	0.843029	no
Sept1	Sept1	2017-09-01	2017-09-01	2017-09-01	chr7:127214441-127218445	LLC-NTC-GFP	LLC-SH21-GFP	OK	0.41722	1.07323	1.36307	1.11152	0.0534	0.843029	no
Ssx2ip	Ssx2ip	Ssx2ip	Ssx2ip	Ssx2ip	chr3:146404641-146440137	LLC-NTC-GFP	LLC-SH21-GFP	OK	13.4759	10.7973	-0.319712	-1.09843	0.05365	0.843029	no
Tlr4	Tlr4	Tlr4	Tlr4	Tlr4	chr4:66827810-66842796	LLC-NTC-GFP	LLC-SH21-GFP	OK	10.5464	13.3099	0.335743	1.10839	0.05335	0.843029	no
Tlr9	Tlr9	Tlr9	Tlr9	Tlr9	chr9:106222597-106226876	LLC-NTC-GFP	LLC-SH21-GFP	OK	1.23848	0.658332	-0.911682	-1.0961	0.0537	0.843029	no
Vmac	Vmac	Vmac	Vmac	Vmac	chr17:56713931-56717699	LLC-NTC-GFP	LLC-SH21-GFP	OK	16.8221	20.9341	0.315495	1.10952	0.05305	0.843029	no
Mmp10	Mmp10	Mmp10	Mmp10	Mmp10	chr9:7502341-7510242	LLC-NTC-GFP	LLC-SH21-GFP	OK	6.12983	8.35184	0.446247	1.12256	0.054	0.846536	no
Adgra1	Adgra1	Adgra1	Adgra1	Adgra1	chr7:139834173-139878088	LLC-NTC-GFP	LLC-SH21-GFP	OK	4.41642	3.36977	-0.390228	-1.10354	0.055	0.848553	no
Adgrl3	Adgrl3	Adgrl3	Adgrl3	Adgrl3	chr5:81021592-81795730	LLC-NTC-GFP	LLC-SH21-GFP	OK	1.85882	2.47851	0.41509	1.08932	0.0546	0.848553	no
Adi1	Adi1	Adi1	Adi1	Adi1	chr12:28675206-28682174	LLC-NTC-GFP	LLC-SH21-GFP	OK	51.1685	41.6886	-0.295606	-1.10387	0.05495	0.848553	no
Adora2b	Adora2b	Adora2b	Adora2b	Adora2b	chr11:62248983-62266452	LLC-NTC-GFP	LLC-SH21-GFP	OK	7.68087	5.18257	-0.5676	-1.14023	0.0547	0.848553	no
Ankrd26	Ankrd26	Ankrd26	Ankrd26	Ankrd26	chr6:118502563-118562256	LLC-NTC-GFP	LLC-SH21-GFP	OK	2.90357	2.22014	-0.387181	-1.08894	0.0543	0.848553	no
Maz	Maz	Maz	Maz	Maz	chr7:127022136-127026479	LLC-NTC-GFP	LLC-SH21-GFP	OK	30.6339	37.2587	0.282449	1.10372	0.05455	0.848553	no
Paxip1	Paxip1	Paxip1	Paxip1	Paxip1	chr5:27740080-27791550	LLC-NTC-GFP	LLC-SH21-GFP	OK	10.3639	8.38474	-0.305731	-1.09754	0.05495	0.848553	no
Snx21	Snx21	Snx21	Snx21	Snx21	chr2:164786020-164804881	LLC-NTC-GFP	LLC-SH21-GFP	OK	10.583	13.9739	0.400986	1.09233	0.0544	0.848553	no
Ugt1a7c	Ugt1a7c	Ugt1a7c	Ugt1a7c	Ugt1a7c	chr1:88055410-88220002	LLC-NTC-GFP	LLC-SH21-GFP	OK	10.0653	7.50953	-0.422592	-1.11223	0.05455	0.848553	no
Zfp41	Zfp41	Zfp41	Zfp41	Zfp41	chr15:75616683-75625300	LLC-NTC-GFP	LLC-SH21-GFP	OK	2.47346	1.66287	-0.572856	-1.10342	0.05445	0.848553	no
Zfp524	Zfp524	Zfp524	Zfp524	Zfp524	chr7:5015507-5018488	LLC-NTC-GFP	LLC-SH21-GFP	OK	6.8625	4.44751	-0.625736	-1.12361	0.05505	0.848553	no
Hip1r	Hip1r	Hip1r	Hip1r	Hip1r	chr5:123973627-124003215	LLC-NTC-GFP	LLC-SH21-GFP	OK	1.72168	1.14629	-0.586849	-1.13167	0.05525	0.85045	no
Mdn1	Mdn1	Mdn1	Mdn1	Mdn1	chr4:32657118-32775217	LLC-NTC-GFP	LLC-SH21-GFP	OK	2.84291	2.29085	-0.311484	-1.08801	0.05535	0.850804	no
Sorbs2	Sorbs2	Sorbs2	Sorbs2	Sorbs2	chr8:45507787-45827906	LLC-NTC-GFP	LLC-SH21-GFP	OK	0.948659	0.59934	-0.662515	-1.12912	0.05545	0.851158	no
Coq8b	Adck4	Adck4	Adck4	Adck4	chr7:27233012-27257949	LLC-NTC-GFP	LLC-SH21-GFP	OK	10.8267	8.14145	-0.411239	-1.10053	0.0558	0.852976	no
Arsg	Arsg	Arsg	Arsg	Arsg	chr11:109440077-109573329	LLC-NTC-GFP	LLC-SH21-GFP	OK	2.03813	3.25868	0.677041	1.13047	0.05575	0.852976	no
Gpr155	Gpr155	Gpr155	Gpr155	Gpr155	chr2:73341505-73386480	LLC-NTC-GFP	LLC-SH21-GFP	OK	1.94664	2.76536	0.506481	1.10436	0.0557	0.852976	no
Cops5	Cops5	Cops5	Cops5	Cops5	chr1:10024599-10038159	LLC-NTC-GFP	LLC-SH21-GFP	OK	31.76	25.289	-0.328701	-1.1077	0.0563	0.853124	no
Glrx	Glrx	Glrx	Glrx	Glrx	chr13:75839885-75850151	LLC-NTC-GFP	LLC-SH21-GFP	OK	26.6623	20.4564	-0.382249	-1.1148	0.0562	0.853124	no
Rel	Rel	Rel	Rel	Rel	chr11:23741728-23770970	LLC-NTC-GFP	LLC-SH21-GFP	OK	1.58265	0.764412	-1.04992	-1.18204	0.0563	0.853124	no
Rufy1	Rufy1	Rufy1	Rufy1	Rufy1	chr11:50389302-50431111	LLC-NTC-GFP	LLC-SH21-GFP	OK	20.4647	16.7118	-0.292274	-1.09824	0.05635	0.853124	no
Scara5	Scara5	Scara5	Scara5	Scara5	chr14:65666402-65764826	LLC-NTC-GFP	LLC-SH21-GFP	OK	2.65315	1.78688	-0.570265	-1.11817	0.056	0.853124	no
Tifa	Tifa	Tifa	Tifa	Tifa	chr3:127789912-127798389	LLC-NTC-GFP	LLC-SH21-GFP	OK	0.844719	1.66575	0.979628	1.09814	0.0561	0.853124	no
Tmem64	Tmem64	Tmem64	Tmem64	Tmem64	chr4:15265819-15286753	LLC-NTC-GFP	LLC-SH21-GFP	OK	14.7808	18.5649	0.328849	1.10653	0.05605	0.853124	no
Epb41l1	Epb4.1l1	Epb4.1l1	Epb4.1l1	Epb4.1l1	chr2:156420908-156543214	LLC-NTC-GFP	LLC-SH21-GFP	OK	18.8291	15.7016	-0.262057	-1.07895	0.0569	0.853543	no
Ftsj3	Ftsj3	Ftsj3	Ftsj3	Ftsj3	chr11:106249143-106255802	LLC-NTC-GFP	LLC-SH21-GFP	OK	37.4397	31.2499	-0.260714	-1.08746	0.05715	0.853543	no
Gls	Gls	Gls	Gls	Gls	chr1:52163449-52233232	LLC-NTC-GFP	LLC-SH21-GFP	OK	57.4235	47.6987	-0.267692	-1.09276	0.0566	0.853543	no
Ldhb	Ldhb	Ldhb	Ldhb	Ldhb	chr6:142490248-142507957	LLC-NTC-GFP	LLC-SH21-GFP	OK	2.00639	3.63014	0.855426	1.084	0.0571	0.853543	no
Papd4	Papd4	Papd4	Papd4	Papd4	chr13:93147399-93192283	LLC-NTC-GFP	LLC-SH21-GFP	OK	36.732	29.7188	-0.305662	-1.12073	0.0568	0.853543	no
Sass6	Sass6	Sass6	Sass6	Sass6	chr3:116562972-116630986	LLC-NTC-GFP	LLC-SH21-GFP	OK	2.11759	1.37441	-0.623616	-1.10447	0.0568	0.853543	no
Tinagl1	Tinagl1	Tinagl1	Tinagl1	Tinagl1	chr4:130165599-130175122	LLC-NTC-GFP	LLC-SH21-GFP	OK	3.55061	5.07493	0.515321	1.06501	0.05715	0.853543	no
Tmem185b	Tmem185b	Tmem185b	Tmem185b	Tmem185b	chr1:119526153-119528983	LLC-NTC-GFP	LLC-SH21-GFP	OK	0.909752	1.71292	0.912912	1.12201	0.05675	0.853543	no
Tmem2	Tmem2	Tmem2	Tmem2	Tmem2	chr19:21778339-21858360	LLC-NTC-GFP	LLC-SH21-GFP	OK	22.1996	18.5302	-0.260655	-1.09597	0.05705	0.853543	no
Tram1l1	Tram1l1	Tram1l1	Tram1l1	Tram1l1	chr3:124321036-124323260	LLC-NTC-GFP	LLC-SH21-GFP	OK	0.24529	1.10578	2.1725	1.44512	0.0569	0.853543	no
3300002I08Rik	3300002I08Rik	3300002I08Rik	3300002I08Rik	3300002I08Rik	chr2:150310936-150362765	LLC-NTC-GFP	LLC-SH21-GFP	OK	1.46024	4.41385	1.59583	1.39771	0.05725	0.853883	no
Atp6v1a	Atp6v1a	Atp6v1a	Atp6v1a	Atp6v1a	chr16:44085403-44139019	LLC-NTC-GFP	LLC-SH21-GFP	OK	37.9723	45.5861	0.263648	1.08723	0.0576	0.855567	no
Ccdc85c	Ccdc85c	Ccdc85c	Ccdc85c	Ccdc85c	chr12:108206344-108275417	LLC-NTC-GFP	LLC-SH21-GFP	OK	1.24784	2.48774	0.995402	1.14943	0.05775	0.855567	no
Fam26e	Fam26e	Fam26e	Fam26e	Fam26e	chr10:34037596-34109815	LLC-NTC-GFP	LLC-SH21-GFP	OK	0.190861	1.02908	2.43076	1.36858	0.05775	0.855567	no
Trip11	Trip11	Trip11	Trip11	Trip11	chr12:101837371-101913171	LLC-NTC-GFP	LLC-SH21-GFP	OK	2.89313	2.24255	-0.36749	-1.07534	0.0577	0.855567	no
Trove2	Trove2	Trove2	Trove2	Trove2	chr1:143750790-143777051	LLC-NTC-GFP	LLC-SH21-GFP	OK	14.5164	17.5049	0.270077	1.08862	0.0575	0.855567	no
Gadd45a	Gadd45a	Gadd45a	Gadd45a	Gadd45a	chr6:67035095-67080652	LLC-NTC-GFP	LLC-SH21-GFP	OK	52.8028	64.5288	0.289331	1.0844	0.05785	0.855901	no
Tuba1b	Tuba1b	Tuba1b	Tuba1b	Tuba1b	chr15:98931430-98934390	LLC-NTC-GFP	LLC-SH21-GFP	OK	281.135	236.525	-0.24927	-1.09341	0.05795	0.856234	no
Ddx21	Ddx21	Ddx21	Ddx21	Ddx21	chr10:62580246-62602298	LLC-NTC-GFP	LLC-SH21-GFP	OK	61.1518	51.61	-0.244744	-1.07963	0.05805	0.856567	no
Mesdc2	Mesdc2	Mesdc2	Mesdc2	Mesdc2	chr7:83891999-83901532	LLC-NTC-GFP	LLC-SH21-GFP	OK	22.3638	26.8957	0.266211	1.07667	0.0582	0.857635	no
Gm14139	Gm14139	Gm14139	Gm14139	Gm14139	chr2:150181754-150193279	LLC-NTC-GFP	LLC-SH21-GFP	OK	1.23783	0.566981	-1.12644	-1.06027	0.0592	0.862027	no
Gskip	Gskip	Gskip	Gskip	Gskip	chr12:105685351-105703057	LLC-NTC-GFP	LLC-SH21-GFP	OK	13.2512	10.1755	-0.381021	-1.08463	0.0591	0.862027	no
Helz	Helz	Helz	Helz	Helz	chr11:107547959-107686943	LLC-NTC-GFP	LLC-SH21-GFP	OK	6.71496	8.20868	0.289771	1.06595	0.0587	0.862027	no
Setd4	Setd4	Setd4	Setd4	Setd4	chr16:93583460-93603815	LLC-NTC-GFP	LLC-SH21-GFP	OK	0.34391	1.05397	1.61573	1.2493	0.0589	0.862027	no
Slc35c2	Slc35c2	Slc35c2	Slc35c2	Slc35c2	chr2:165276521-165287838	LLC-NTC-GFP	LLC-SH21-GFP	OK	19.8686	15.497	-0.358502	-1.08801	0.0587	0.862027	no
Tfap2c	Tfap2c	Tfap2c	Tfap2c	Tfap2c	chr2:172549592-172558621	LLC-NTC-GFP	LLC-SH21-GFP	OK	1.98173	1.16813	-0.762555	-1.10286	0.0591	0.862027	no
Thada	Thada	Thada	Thada	Thada	chr17:84190055-84466208	LLC-NTC-GFP	LLC-SH21-GFP	OK	6.02826	4.8216	-0.322231	-1.07915	0.0592	0.862027	no
Ubox5	Ubox5	Ubox5	Ubox5	Ubox5	chr2:130589995-130630038	LLC-NTC-GFP	LLC-SH21-GFP	OK	2.45889	3.60421	0.551677	1.08378	0.059	0.862027	no
Uros	Uros	Uros	Uros	Uros	chr7:133686354-133709295	LLC-NTC-GFP	LLC-SH21-GFP	OK	3.39894	5.26189	0.630497	1.06723	0.059	0.862027	no
Pter	Pter	Pter	Pter	Pter	chr2:12924040-13010864	LLC-NTC-GFP	LLC-SH21-GFP	OK	6.23215	8.06208	0.371422	1.08037	0.05945	0.864528	no
Hspe1	Hspe1	Hspe1	Hspe1	Hspe1	chr1:55088147-55091317	LLC-NTC-GFP	LLC-SH21-GFP	OK	760.964	901.204	0.244026	1.07864	0.0596	0.865571	no
Slc2a9	Slc2a9	Slc2a9	Slc2a9	Slc2a9	chr5:38349272-38502152	LLC-NTC-GFP	LLC-SH21-GFP	OK	3.15703	2.17729	-0.536035	-1.0804	0.05985	0.868061	no
Ocel1	Ocel1	Ocel1	Ocel1	Ocel1	chr8:71371297-71373689	LLC-NTC-GFP	LLC-SH21-GFP	OK	2.11022	1.08722	-0.956753	-1.06965	0.06015	0.869194	no
Ppp5c	Ppp5c	Ppp5c	Ppp5c	Ppp5c	chr7:17004640-17027914	LLC-NTC-GFP	LLC-SH21-GFP	OK	22.4235	27.4754	0.29313	1.08404	0.0604	0.869194	no
Sorbs1	Sorbs1	Sorbs1	Sorbs1	Sorbs1	chr19:40292039-40513812	LLC-NTC-GFP	LLC-SH21-GFP	OK	7.63793	6.14075	-0.314767	-1.07909	0.0602	0.869194	no
Zfp330	Zfp330	Zfp330	Zfp330	Zfp330	chr8:82763619-82774126	LLC-NTC-GFP	LLC-SH21-GFP	OK	25.3134	20.0328	-0.337537	-1.09489	0.0604	0.869194	no
Zfp40	Zfp40	Zfp40	Zfp40	Zfp40	chr17:23173868-23193228	LLC-NTC-GFP	LLC-SH21-GFP	OK	1.35222	1.95324	0.53054	1.08016	0.0604	0.869194	no
Zfpm1	Zfpm1	Zfpm1	Zfpm1	Zfpm1	chr8:122282140-122337247	LLC-NTC-GFP	LLC-SH21-GFP	OK	2.06776	1.36644	-0.597651	-1.1213	0.06015	0.869194	no
Dbn1	Dbn1	Dbn1	Dbn1	Dbn1	chr13:55473427-55488076	LLC-NTC-GFP	LLC-SH21-GFP	OK	22.3243	27.0816	0.278698	1.08715	0.0608	0.872262	no
Pnrc1	Pnrc1	Pnrc1	Pnrc1	Pnrc1	chr4:33245422-33248787	LLC-NTC-GFP	LLC-SH21-GFP	OK	55.5889	66.8107	0.265281	1.07617	0.06085	0.872262	no
Slc35f5	Slc35f5	Slc35f5	Slc35f5	Slc35f5	chr1:125561015-125595684	LLC-NTC-GFP	LLC-SH21-GFP	OK	31.2346	38.2031	0.290546	1.08137	0.06085	0.872262	no
9430020K01Rik	9430020K01Rik	9430020K01Rik	9430020K01Rik	9430020K01Rik	chr18:4634928-4682869	LLC-NTC-GFP	LLC-SH21-GFP	OK	3.79678	4.78307	0.333162	1.07629	0.0615	0.873945	no
Apln	Apln	Apln	Apln	Apln	chrX:48025145-48034852	LLC-NTC-GFP	LLC-SH21-GFP	OK	10.561	8.27087	-0.352635	-1.06655	0.0613	0.873945	no
Cdk12	Cdk12	Cdk12	Cdk12	Cdk12	chr11:98203304-98253540	LLC-NTC-GFP	LLC-SH21-GFP	OK	5.61439	4.48805	-0.323041	-1.10038	0.06115	0.873945	no
Hddc2	Hddc2	Hddc2	Hddc2	Hddc2	chr10:31313404-31328086	LLC-NTC-GFP	LLC-SH21-GFP	OK	18.5875	13.7152	-0.438561	-1.06803	0.06105	0.873945	no
Nemp1	Tmem194	Tmem194	Tmem194	Tmem194	chr10:127677064-127701047	LLC-NTC-GFP	LLC-SH21-GFP	OK	4.86471	3.58818	-0.439102	-1.07487	0.0616	0.873945	no
Wbp5	Wbp5	Wbp5	Wbp5	Wbp5	chrX:136245079-136247139	LLC-NTC-GFP	LLC-SH21-GFP	OK	147.385	175.798	0.254328	1.07698	0.06155	0.873945	no
Zfp617	Zfp617	Zfp617	Zfp617	Zfp617	chr8:71922824-71934630	LLC-NTC-GFP	LLC-SH21-GFP	OK	5.49796	4.14808	-0.406454	-1.07918	0.0615	0.873945	no
Zscan2	Zscan2	Zscan2	Zscan2	Zscan2	chr7:80862107-80876513	LLC-NTC-GFP	LLC-SH21-GFP	OK	1.88486	2.77923	0.560226	1.09742	0.06145	0.873945	no
Gpaa1	Gpaa1	Gpaa1	Gpaa1	Gpaa1	chr15:76331293-76334899	LLC-NTC-GFP	LLC-SH21-GFP	OK	6.39804	4.40396	-0.538828	-1.05814	0.0619	0.874832	no
Marco	Marco	Marco	Marco	Marco	chr1:120474537-120505084	LLC-NTC-GFP	LLC-SH21-GFP	OK	2.40975	1.50402	-0.680061	-1.09427	0.0618	0.874832	no
Zfp263	Zfp263	Zfp263	Zfp263	Zfp263	chr16:3744098-3750788	LLC-NTC-GFP	LLC-SH21-GFP	OK	5.65607	7.20518	0.349235	1.06485	0.0619	0.874832	no
Errfi1	Errfi1	Errfi1	Errfi1	Errfi1	chr4:150855090-150868880	LLC-NTC-GFP	LLC-SH21-GFP	OK	123.822	104.72	-0.24174	-1.06175	0.06205	0.875832	no
Psen2	Psen2	Psen2	Psen2	Psen2	chr1:180227003-180256300	LLC-NTC-GFP	LLC-SH21-GFP	OK	5.2819	3.58275	-0.55999	-1.07462	0.06225	0.877534	no
Csnk1d	Csnk1d	Csnk1d	Csnk1d	Csnk1d	chr11:120961740-120991333	LLC-NTC-GFP	LLC-SH21-GFP	OK	63.0613	52.9354	-0.25252	-1.07141	0.0626	0.879104	no
Ndufa11	Ndufa11	Ndufa11	Ndufa11	Ndufa11	chr17:56717761-56724248	LLC-NTC-GFP	LLC-SH21-GFP	OK	11.6478	9.20533	-0.339513	-1.07907	0.06255	0.879104	no
4930579G24Rik	4930579G24Rik	4930579G24Rik	4930579G24Rik	4930579G24Rik	chr3:79629078-79632819	LLC-NTC-GFP	LLC-SH21-GFP	OK	5.66246	7.89636	0.479759	1.06377	0.06325	0.879294	no
Dnajc21	Dnajc21	Dnajc21	Dnajc21	Dnajc21	chr15:10446762-10470516	LLC-NTC-GFP	LLC-SH21-GFP	OK	18.7153	15.261	-0.294364	-1.06113	0.0632	0.879294	no
Fam185a	Fam185a	Fam185a	Fam185a	Fam185a	chr5:21424902-21482124	LLC-NTC-GFP	LLC-SH21-GFP	OK	7.74228	5.73922	-0.431905	-1.08741	0.06325	0.879294	no
Ifi47	Ifi47	Ifi47	Ifi47	Ifi47	chr11:49037659-49135387	LLC-NTC-GFP	LLC-SH21-GFP	OK	1.87326	4.03791	1.10806	1.1607	0.0631	0.879294	no
Mrpl2	Mrpl2	Mrpl2	Mrpl2	Mrpl2	chr17:46646247-46650132	LLC-NTC-GFP	LLC-SH21-GFP	OK	47.0875	37.4748	-0.329421	-1.06592	0.0632	0.879294	no
Mthfd1l	Mthfd1l	Mthfd1l	Mthfd1l	Mthfd1l	chr10:3973074-4167081	LLC-NTC-GFP	LLC-SH21-GFP	OK	28.5829	23.8088	-0.263656	-1.07132	0.06325	0.879294	no
S1pr2	S1pr2	S1pr2	S1pr2	S1pr2	chr9:20965951-20976793	LLC-NTC-GFP	LLC-SH21-GFP	OK	27.7963	33.9171	0.287117	1.077	0.06305	0.879294	no
Tmed8	Tmed8	Tmed8	Tmed8	Tmed8	chr12:87166241-87200229	LLC-NTC-GFP	LLC-SH21-GFP	OK	3.60883	2.7415	-0.396564	-1.04944	0.06305	0.879294	no
Elp3	Elp3	Elp3	Elp3	Elp3	chr14:65530445-65593112	LLC-NTC-GFP	LLC-SH21-GFP	OK	26.0411	31.5304	0.275952	1.06566	0.0635	0.880015	no
Oas1a	Oas1a	Oas1a	Oas1a	Oas1a	chr5:120896256-120907525	LLC-NTC-GFP	LLC-SH21-GFP	OK	2.33682	3.64189	0.640143	1.07982	0.06365	0.880015	no
Sparcl1	Sparcl1	Sparcl1	Sparcl1	Sparcl1	chr5:104079108-104114088	LLC-NTC-GFP	LLC-SH21-GFP	OK	1.07036	1.57388	0.556223	1.06846	0.06365	0.880015	no
Stc1	Stc1	Stc1	Stc1	Stc1	chr14:69029288-69041401	LLC-NTC-GFP	LLC-SH21-GFP	OK	90.9662	76.7435	-0.245287	-1.06282	0.0636	0.880015	no
Efhd1	Efhd1	Efhd1	Efhd1	Efhd1	chr1:87264363-87310791	LLC-NTC-GFP	LLC-SH21-GFP	OK	0.86623	0.255635	-1.76066	-1.2018	0.0637	0.880016	no
Plekhh2	Plekhh2	Plekhh2	Plekhh2	Plekhh2	chr17:84511894-84622142	LLC-NTC-GFP	LLC-SH21-GFP	OK	11.4494	9.44774	-0.277235	-1.08134	0.0639	0.880169	no
Vgll4	Vgll4	Vgll4	Vgll4	Vgll4	chr6:114862091-114921752	LLC-NTC-GFP	LLC-SH21-GFP	OK	11.7794	15.4994	0.39595	1.05782	0.06395	0.880169	no
Zfp62	Zfp62	Zfp62	Zfp62	Zfp62	chr11:49203499-49218816	LLC-NTC-GFP	LLC-SH21-GFP	OK	7.35106	9.16108	0.317566	1.07399	0.0638	0.880169	no
3110009E18Rik	3110009E18Rik	3110009E18Rik	3110009E18Rik	3110009E18Rik	chr1:120121186-120188189	LLC-NTC-GFP	LLC-SH21-GFP	OK	5.50336	9.75323	0.825567	1.08091	0.06405	0.880449	no
Slc7a6	Slc7a6	Slc7a6	Slc7a6	Slc7a6	chr8:106168874-106198704	LLC-NTC-GFP	LLC-SH21-GFP	OK	20.4089	16.5843	-0.299385	-1.07345	0.0644	0.88416	no
Isg20	Isg20	Isg20	Isg20	Isg20	chr7:78913423-78920396	LLC-NTC-GFP	LLC-SH21-GFP	OK	17.489	23.3947	0.419738	1.07737	0.0646	0.884981	no
Psme3	Psme3	Psme3	Psme3	Psme3	chr11:101316250-101323530	LLC-NTC-GFP	LLC-SH21-GFP	OK	150.111	127.183	-0.239127	-1.05298	0.0647	0.884981	no
Stard3nl	Stard3nl	Stard3nl	Stard3nl	Stard3nl	chr13:19357675-19395813	LLC-NTC-GFP	LLC-SH21-GFP	OK	13.2616	17.6611	0.413325	1.05479	0.06465	0.884981	no
C1ra	C1ra	C1ra	C1ra	C1ra	chr6:124512620-124523440	LLC-NTC-GFP	LLC-SH21-GFP	OK	11.2693	14.0032	0.31335	1.07306	0.06495	0.885795	no
Dclk2	Dclk2	Dclk2	Dclk2	Dclk2	chr3:86786149-86920884	LLC-NTC-GFP	LLC-SH21-GFP	OK	5.55907	7.17138	0.367408	1.05855	0.065	0.885795	no
Tex10	Tex10	Tex10	Tex10	Tex10	chr4:48279759-48473422	LLC-NTC-GFP	LLC-SH21-GFP	OK	33.9394	27.037	-0.328026	-1.05808	0.0649	0.885795	no
Nusap1	Nusap1	Nusap1	Nusap1	Nusap1	chr2:119609531-119650160	LLC-NTC-GFP	LLC-SH21-GFP	OK	4.35855	5.86075	0.427239	1.07808	0.06535	0.889468	no
Tcf7l2	Tcf7l2	Tcf7l2	Tcf7l2	Tcf7l2	chr19:55741809-55933655	LLC-NTC-GFP	LLC-SH21-GFP	OK	8.1262	6.45137	-0.332975	-1.07016	0.0656	0.891773	no
Commd7	Commd7	Commd7	Commd7	Commd7	chr2:153616929-153632781	LLC-NTC-GFP	LLC-SH21-GFP	OK	11.5983	14.4511	0.317261	1.05488	0.06585	0.894071	no
Zfp345	Zfp345	Zfp345	Zfp345	Zfp345	chr2:150470990-150485063	LLC-NTC-GFP	LLC-SH21-GFP	OK	1.31354	0.713921	-0.879626	-1.05554	0.06605	0.895687	no
Dcaf4	Dcaf4	Dcaf4	Dcaf4	Dcaf4	chr12:83520465-83541992	LLC-NTC-GFP	LLC-SH21-GFP	OK	5.58337	7.46509	0.419025	1.04234	0.06635	0.898652	no
Dhodh	Dhodh	Dhodh	Dhodh	Dhodh	chr8:109593247-109608673	LLC-NTC-GFP	LLC-SH21-GFP	OK	4.78977	6.50378	0.441321	1.07233	0.0667	0.898986	no
Fam69b	Fam69b	Fam69b	Fam69b	Fam69b	chr2:26628456-26636497	LLC-NTC-GFP	LLC-SH21-GFP	OK	1.65175	3.02418	0.872544	1.05517	0.06665	0.898986	no
Tex264	Tex264	Tex264	Tex264	Tex264	chr9:106658745-106685952	LLC-NTC-GFP	LLC-SH21-GFP	OK	45.796	37.4272	-0.291136	-1.04726	0.0667	0.898986	no
Smc2	Smc2	Smc2	Smc2	Smc2	chr4:52439220-52488365	LLC-NTC-GFP	LLC-SH21-GFP	OK	14.1396	11.7176	-0.271072	-1.05096	0.0668	0.899237	no
Bmp5	Bmp5	Bmp5	Bmp5	Bmp5	chr9:75775364-75899017	LLC-NTC-GFP	LLC-SH21-GFP	OK	1.12675	0.514195	-1.13178	-1.14195	0.067	0.900409	no
Mvb12b	Mvb12b	Mvb12b	Mvb12b	Mvb12b	chr2:33729955-33887946	LLC-NTC-GFP	LLC-SH21-GFP	OK	4.37326	5.53319	0.339402	1.04159	0.06705	0.900409	no
Serpinh1	Serpinh1	Serpinh1	Serpinh1	Serpinh1	chr7:99345374-99353239	LLC-NTC-GFP	LLC-SH21-GFP	OK	405.55	478.762	0.239427	1.06053	0.06715	0.900658	no
Arl4c	Arl4c	Arl4c	Arl4c	Arl4c	chr1:88698225-88702191	LLC-NTC-GFP	LLC-SH21-GFP	OK	86.6708	73.4531	-0.238722	-1.04554	0.06745	0.903585	no
Atp6v0d2	Atp6v0d2	Atp6v0d2	Atp6v0d2	Atp6v0d2	chr4:19876837-19922566	LLC-NTC-GFP	LLC-SH21-GFP	OK	0.95012	0.441731	-1.10494	-1.10446	0.0676	0.904498	no
Zfp629	Zfp629	Zfp629	Zfp629	Zfp629	chr7:127607034-127614433	LLC-NTC-GFP	LLC-SH21-GFP	OK	1.66201	2.18599	0.395353	1.03332	0.0677	0.904741	no
B2m	B2m	B2m	B2m	B2m	chr2:122120107-122186189	LLC-NTC-GFP	LLC-SH21-GFP	OK	2916.44	3458.61	0.24598	1.04153	0.0678	0.904983	no
Ufc1	Ufc1	Ufc1	Ufc1	Ufc1	chr1:171288563-171294982	LLC-NTC-GFP	LLC-SH21-GFP	OK	52.8531	64.4314	0.285778	1.04271	0.0679	0.905224	no
Swi5	Swi5	Swi5	Swi5	Swi5	chr2:32278804-32288069	LLC-NTC-GFP	LLC-SH21-GFP	OK	227.952	271.131	0.250257	1.04977	0.06805	0.906131	no
Armc9	Armc9	Armc9	Armc9	Armc9	chr1:86154779-86278284	LLC-NTC-GFP	LLC-SH21-GFP	OK	7.0298	5.2269	-0.427528	-1.05087	0.0682	0.906423	no
Cdkn1b	Cdkn1b	Cdkn1b	Cdkn1b	Cdkn1b	chr6:134920400-134925525	LLC-NTC-GFP	LLC-SH21-GFP	OK	63.6844	75.823	0.251696	1.04455	0.06825	0.906423	no
Lum	Lum	Lum	Lum	Lum	chr10:97565500-97572703	LLC-NTC-GFP	LLC-SH21-GFP	OK	616.734	726.753	0.236816	1.02866	0.0684	0.906423	no
Rasl11b	Rasl11b	Rasl11b	Rasl11b	Rasl11b	chr5:74195325-74199477	LLC-NTC-GFP	LLC-SH21-GFP	OK	9.70711	12.6266	0.379357	1.06015	0.0685	0.906661	no
Ppm1k	Ppm1k	Ppm1k	Ppm1k	Ppm1k	chr6:57506501-57535426	LLC-NTC-GFP	LLC-SH21-GFP	OK	1.82107	2.56172	0.492324	1.0376	0.0686	0.906899	no
Tango6	Tango6	Tango6	Tango6	Tango6	chr8:106683067-106851439	LLC-NTC-GFP	LLC-SH21-GFP	OK	3.5172	2.62927	-0.419766	-1.05047	0.06895	0.908925	no
Timm22	Timm22	Timm22	Timm22	Timm22	chr11:76406924-76416313	LLC-NTC-GFP	LLC-SH21-GFP	OK	13.3472	16.6671	0.320471	1.03998	0.069	0.908925	no
Zscan12	Zscan12	Zscan12	Zscan12	Zscan12	chr13:21362819-21372302	LLC-NTC-GFP	LLC-SH21-GFP	OK	1.76047	2.4539	0.479117	1.04008	0.069	0.908925	no
Tor3a	Tor3a	Tor3a	Tor3a	Tor3a	chr1:156653616-156674339	LLC-NTC-GFP	LLC-SH21-GFP	OK	12.1096	14.8638	0.295651	1.0318	0.06915	0.909816	no
AW554918	AW554918	AW554918	AW554918	AW554918	chr18:25169019-25467321	LLC-NTC-GFP	LLC-SH21-GFP	OK	4.60929	3.61087	-0.352199	-1.04631	0.07225	0.911349	no
Adamtsl3	Adamtsl3	Adamtsl3	Adamtsl3	Adamtsl3	chr7:82335693-82614448	LLC-NTC-GFP	LLC-SH21-GFP	OK	12.8175	10.6765	-0.263666	-1.04021	0.0699	0.911349	no
Cd52	Cd52	Cd52	Cd52	Cd52	chr4:134093537-134095073	LLC-NTC-GFP	LLC-SH21-GFP	OK	7.66264	3.9593	-0.952596	-1.07368	0.07105	0.911349	no
Cdon	Cdon	Cdon	Cdon	Cdon	chr9:35452075-35507652	LLC-NTC-GFP	LLC-SH21-GFP	OK	23.2762	27.5956	0.245583	1.03641	0.07135	0.911349	no
Cenpj	Cenpj	Cenpj	Cenpj	Cenpj	chr14:56526760-56571846	LLC-NTC-GFP	LLC-SH21-GFP	OK	1.47752	1.03829	-0.50897	-1.03333	0.0724	0.911349	no
Chchd1	Chchd1	Chchd1	Chchd1	Chchd1	chr14:20702011-20704425	LLC-NTC-GFP	LLC-SH21-GFP	OK	46.6216	58.3422	0.323541	1.02386	0.0709	0.911349	no
Cks2	Cks2	Cks2	Cks2	Cks2	chr13:51645231-51650662	LLC-NTC-GFP	LLC-SH21-GFP	OK	64.7018	80.2576	0.310832	1.03671	0.07135	0.911349	no
Cyp26b1	Cyp26b1	Cyp26b1	Cyp26b1	Cyp26b1	chr6:84571413-84593908	LLC-NTC-GFP	LLC-SH21-GFP	OK	0.84587	0.472163	-0.841153	-1.05663	0.07085	0.911349	no
Cyp2u1	Cyp2u1	Cyp2u1	Cyp2u1	Cyp2u1	chr3:131290490-131303227	LLC-NTC-GFP	LLC-SH21-GFP	OK	1.28455	0.666966	-0.945579	-1.0171	0.0715	0.911349	no
Dock7	Dock7	Dock7	Dock7	Dock7	chr4:98936658-99120915	LLC-NTC-GFP	LLC-SH21-GFP	OK	47.1502	40.0985	-0.233717	-1.0293	0.07165	0.911349	no
Egr3	Egr3	Egr3	Egr3	Egr3	chr14:70077444-70082613	LLC-NTC-GFP	LLC-SH21-GFP	OK	7.01901	5.45805	-0.362881	-1.03556	0.07225	0.911349	no
Tepsin	Enthd2	Enthd2	Enthd2	Enthd2	chr11:120090521-120098731	LLC-NTC-GFP	LLC-SH21-GFP	OK	2.73387	1.82222	-0.585247	-1.04548	0.07205	0.911349	no
Faim	Faim	Faim	Faim	Faim	chr9:98986372-99002019	LLC-NTC-GFP	LLC-SH21-GFP	OK	34.3548	27.2383	-0.334877	-1.03739	0.06975	0.911349	no
Fam195a	Fam195a	Fam195a	Fam195a	Fam195a	chr17:25863697-25868738	LLC-NTC-GFP	LLC-SH21-GFP	OK	7.16064	4.33913	-0.722683	-1.07244	0.0704	0.911349	no
Fstl1	Fstl1	Fstl1	Fstl1	Fstl1	chr16:37777054-37836516	LLC-NTC-GFP	LLC-SH21-GFP	OK	154.455	181.062	0.2293	1.02436	0.0715	0.911349	no
G6pdx	G6pdx	G6pdx	G6pdx	G6pdx	chrX:74393290-74453778	LLC-NTC-GFP	LLC-SH21-GFP	OK	30.7918	24.8216	-0.310951	-1.02147	0.07205	0.911349	no
Gm15800	Gm15800	Gm15800	Gm15800	Gm15800	chr5:121220218-121368577	LLC-NTC-GFP	LLC-SH21-GFP	OK	1.29398	0.997211	-0.37584	-1.03898	0.06975	0.911349	no
Gm5141	Gm5141	Gm5141	Gm5141	Gm5141	chr13:62772199-62785808	LLC-NTC-GFP	LLC-SH21-GFP	OK	0.698562	1.16812	0.741731	1.04483	0.07195	0.911349	no
Guca1a	Guca1a	Guca1a	Guca1a	Guca1a	chr17:47394557-47400584	LLC-NTC-GFP	LLC-SH21-GFP	OK	2.08992	0.575194	-1.86133	-1.22196	0.07045	0.911349	no
Hbb-bt	Hbb-bt	Hbb-bt	Hbb-bt	Hbb-bt	chr7:103812523-103813923	LLC-NTC-GFP	LLC-SH21-GFP	OK	2.10623	0.799913	-1.39675	-1.03765	0.0718	0.911349	no
Hivep2	Hivep2	Hivep2	Hivep2	Hivep2	chr10:13966378-14151378	LLC-NTC-GFP	LLC-SH21-GFP	OK	6.37643	5.27026	-0.274876	-1.03086	0.07235	0.911349	no
Klf2	Klf2	Klf2	Klf2	Klf2	chr8:72319061-72321654	LLC-NTC-GFP	LLC-SH21-GFP	OK	17.4439	21.9495	0.331461	1.0331	0.07205	0.911349	no
Lztfl1	Lztfl1	Lztfl1	Lztfl1	Lztfl1	chr9:123697592-123717557	LLC-NTC-GFP	LLC-SH21-GFP	OK	11.6663	9.29476	-0.327855	-1.01398	0.07155	0.911349	no
Med22	Med22	Med22	Med22	Med22	chr2:26905266-26910642	LLC-NTC-GFP	LLC-SH21-GFP	OK	12.0436	9.49994	-0.342276	-1.02217	0.0713	0.911349	no
Mmp28	Mmp28	Mmp28	Mmp28	Mmp28	chr11:83441875-83462961	LLC-NTC-GFP	LLC-SH21-GFP	OK	2.57182	3.74495	0.542158	1.03104	0.07215	0.911349	no
Mmp8	Mmp8	Mmp8	Mmp8	Mmp8	chr9:7558428-7568486	LLC-NTC-GFP	LLC-SH21-GFP	OK	0.257705	0.74378	1.52915	1.15577	0.07105	0.911349	no
Mtpap	Mtpap	Mtpap	Mtpap	Mtpap	chr18:4375591-4397330	LLC-NTC-GFP	LLC-SH21-GFP	OK	15.0981	12.0817	-0.321546	-1.03341	0.0724	0.911349	no
Rell1	Rell1	Rell1	Rell1	Rell1	chr5:63908897-63968897	LLC-NTC-GFP	LLC-SH21-GFP	OK	12.2181	15.1072	0.306216	1.0388	0.06975	0.911349	no
Sarm1	Sarm1	Sarm1	Sarm1	Sarm1	chr11:78472329-78497754	LLC-NTC-GFP	LLC-SH21-GFP	OK	0.78885	0.445925	-0.82295	-0.987585	0.0714	0.911349	no
Sdf2	Sdf2	Sdf2	Sdf2	Sdf2	chr11:78245745-78255496	LLC-NTC-GFP	LLC-SH21-GFP	OK	46.8757	57.2459	0.288333	1.04015	0.06965	0.911349	no
Sh2b2	Sh2b2	Sh2b2	Sh2b2	Sh2b2	chr5:136218148-136244940	LLC-NTC-GFP	LLC-SH21-GFP	OK	1.59935	0.974594	-0.714617	-1.03148	0.0709	0.911349	no
Ska1	Ska1	Ska1	Ska1	Ska1	chr18:74195298-74207818	LLC-NTC-GFP	LLC-SH21-GFP	OK	3.87624	5.30605	0.452983	1.02212	0.07125	0.911349	no
St3gal5	St3gal5	St3gal5	St3gal5	St3gal5	chr6:72097607-72154570	LLC-NTC-GFP	LLC-SH21-GFP	OK	1.20389	2.03467	0.757086	1.03763	0.07115	0.911349	no
Tcirg1	Tcirg1	Tcirg1	Tcirg1	Tcirg1	chr19:3896049-3907133	LLC-NTC-GFP	LLC-SH21-GFP	OK	11.0404	13.9365	0.336067	1.03803	0.0722	0.911349	no
Tspyl3	Tspyl3	Tspyl3	Tspyl3	Tspyl3	chr2:153222369-153225441	LLC-NTC-GFP	LLC-SH21-GFP	OK	0.481523	1.01857	1.08086	1.05607	0.06995	0.911349	no
Ube2o	Ube2o	Ube2o	Ube2o	Ube2o	chr11:116537752-116581447	LLC-NTC-GFP	LLC-SH21-GFP	OK	8.7479	7.13112	-0.294807	-1.04041	0.07105	0.911349	no
Zfp799	Zfp799	Zfp799	Zfp799	Zfp799	chr17:32815452-32830261	LLC-NTC-GFP	LLC-SH21-GFP	OK	1.80993	1.1462	-0.659071	-1.01238	0.07095	0.911349	no
Cdh13	Cdh13	Cdh13	Cdh13	Cdh13	chr8:118283754-119323448	LLC-NTC-GFP	LLC-SH21-GFP	OK	4.84105	3.68044	-0.395443	-1.01596	0.0725	0.91157	no
4833420G17Rik	4833420G17Rik	4833420G17Rik	4833420G17Rik	4833420G17Rik	chr13:119462758-119486117	LLC-NTC-GFP	LLC-SH21-GFP	OK	8.00056	10.2192	0.35311	1.04421	0.073	0.913507	no
Anapc13	Anapc13	Anapc13	Anapc13	Anapc13	chr9:102626295-102634244	LLC-NTC-GFP	LLC-SH21-GFP	OK	116.416	143	0.296731	1.03355	0.07295	0.913507	no
B3gnt3	B3gnt3	B3gnt3	B3gnt3	B3gnt3	chr8:71691719-71701800	LLC-NTC-GFP	LLC-SH21-GFP	OK	57.8602	68.8866	0.251652	1.03861	0.07295	0.913507	no
Cox16	Cox16	Cox16	Cox16	Cox16	chr12:81358852-81532911	LLC-NTC-GFP	LLC-SH21-GFP	OK	99.6673	127.919	0.360038	1.05258	0.0728	0.913507	no
Flrt2	Flrt2	Flrt2	Flrt2	Flrt2	chr12:95692225-95785213	LLC-NTC-GFP	LLC-SH21-GFP	OK	33.125	39.1495	0.241073	1.03746	0.07315	0.913507	no
Mapk3	Mapk3	Mapk3	Mapk3	Mapk3	chr7:126759625-126765816	LLC-NTC-GFP	LLC-SH21-GFP	OK	76.6325	90.5312	0.240459	1.0133	0.0731	0.913507	no
Hikeshi	l7Rn6	l7Rn6	l7Rn6	l7Rn6	chr7:89918684-89941204	LLC-NTC-GFP	LLC-SH21-GFP	OK	32.2631	24.8034	-0.379347	-1.02144	0.07325	0.913723	no
Adam5	Adam5	Adam5	Adam5	Adam5	chr8:24727092-24824369	LLC-NTC-GFP	LLC-SH21-GFP	OK	0.532994	1.04504	0.971361	0.97499	0.07365	0.913772	no
Mcph1	Mcph1	Mcph1	Mcph1	Mcph1	chr8:18595172-18803188	LLC-NTC-GFP	LLC-SH21-GFP	OK	5.66269	4.38585	-0.368631	-1.03215	0.07375	0.913772	no
Mtmr11	Mtmr11	Mtmr11	Mtmr11	Mtmr11	chr3:96161969-96171718	LLC-NTC-GFP	LLC-SH21-GFP	OK	11.1476	13.8613	0.314328	1.02356	0.07335	0.913772	no
Pofut2	Pofut2	Pofut2	Pofut2	Pofut2	chr10:77259299-77269586	LLC-NTC-GFP	LLC-SH21-GFP	OK	56.2971	47.3408	-0.249975	-1.02736	0.0736	0.913772	no
Zfp626	Zfp626	Zfp626	Zfp626	Zfp626	chr7:27807195-27822916	LLC-NTC-GFP	LLC-SH21-GFP	OK	1.32556	1.89614	0.516465	1.00779	0.07365	0.913772	no
Zfp953	Zfp953	Zfp953	Zfp953	Zfp953	chr13:67339308-67360572	LLC-NTC-GFP	LLC-SH21-GFP	OK	1.02272	1.5348	0.585645	1.00567	0.07375	0.913772	no
Mgst3	Mgst3	Mgst3	Mgst3	Mgst3	chr1:167372383-167393797	LLC-NTC-GFP	LLC-SH21-GFP	OK	49.948	62.787	0.330039	1.00762	0.0741	0.917081	no
Hmgcll1	Hmgcll1	Hmgcll1	Hmgcll1	Hmgcll1	chr9:76014976-76136350	LLC-NTC-GFP	LLC-SH21-GFP	OK	1.15802	0.596826	-0.956279	-1.07295	0.0742	0.917291	no
0610010K14Rik	0610010K14Rik	0610010K14Rik	0610010K14Rik	0610010K14Rik	chr11:70235203-70237914	LLC-NTC-GFP	LLC-SH21-GFP	OK	53.6163	42.8496	-0.323391	-1.02877	0.07765	0.917578	no
1600012H06Rik	1600012H06Rik	1600012H06Rik	1600012H06Rik	1600012H06Rik	chr17:14943183-14961260	LLC-NTC-GFP	LLC-SH21-GFP	OK	35.7156	46.2501	0.372903	1.01878	0.07815	0.917578	no
Acsf3	Acsf3	Acsf3	Acsf3	Acsf3	chr8:122775504-122817881	LLC-NTC-GFP	LLC-SH21-GFP	OK	1.52876	2.35339	0.622384	1.01309	0.0774	0.917578	no
Ank3	Ank3	Ank3	Ank3	Ank3	chr10:69533707-70027436	LLC-NTC-GFP	LLC-SH21-GFP	OK	9.94295	8.3358	-0.254352	-1.02474	0.0752	0.917578	no
Ap4b1	Ap4b1	Ap4b1	Ap4b1	Ap4b1	chr3:103809516-103822025	LLC-NTC-GFP	LLC-SH21-GFP	OK	8.62513	6.57849	-0.390789	-1.00202	0.0801	0.917578	no
Atg4a	Atg4a	Atg4a	Atg4a	Atg4a	chr3:103575281-103646068	LLC-NTC-GFP	LLC-SH21-GFP	OK	3.43802	4.86858	0.501926	1.01681	0.07815	0.917578	no
Atp6v0d1	Atp6v0d1	Atp6v0d1	Atp6v0d1	Atp6v0d1	chr8:105524469-105566040	LLC-NTC-GFP	LLC-SH21-GFP	OK	41.3872	49.81	0.267252	0.998483	0.08035	0.917578	no
Batf	Batf	Batf	Batf	Batf	chr12:85686719-85709087	LLC-NTC-GFP	LLC-SH21-GFP	OK	0.366961	1.06646	1.53913	1.08792	0.07635	0.917578	no
Bsn	Bsn	Bsn	Bsn	Bsn	chr9:108096021-108190383	LLC-NTC-GFP	LLC-SH21-GFP	OK	0.895411	0.655031	-0.450986	-1.00252	0.0802	0.917578	no
C330007P06Rik	C330007P06Rik	C330007P06Rik	C330007P06Rik	C330007P06Rik	chrX:36848543-36864246	LLC-NTC-GFP	LLC-SH21-GFP	OK	15.9875	19.4812	0.285137	1.00326	0.08035	0.917578	no
Cav1	Cav1	Cav1	Cav1	Cav1	chr6:17306334-17341328	LLC-NTC-GFP	LLC-SH21-GFP	OK	422.24	360.882	-0.226538	-1.01298	0.0787	0.917578	no
Ccdc102a	Ccdc102a	Ccdc102a	Ccdc102a	Ccdc102a	chr8:94902868-94918098	LLC-NTC-GFP	LLC-SH21-GFP	OK	3.79081	2.6646	-0.508589	-1.02384	0.076	0.917578	no
Cd109	Cd109	Cd109	Cd109	Cd109	chr9:78615545-78716260	LLC-NTC-GFP	LLC-SH21-GFP	OK	33.4016	28.2764	-0.240316	-1.00537	0.0786	0.917578	no
Cd59a	Cd59a	Cd59a	Cd59a	Cd59a	chr2:104095800-104115410	LLC-NTC-GFP	LLC-SH21-GFP	OK	0.289343	0.77306	1.4178	1.01809	0.07905	0.917578	no
Chpf	Chpf	Chpf	Chpf	Chpf	chr1:75474568-75479471	LLC-NTC-GFP	LLC-SH21-GFP	OK	62.6061	73.9022	0.239314	1.01949	0.0783	0.917578	no
Chpt1	Chpt1	Chpt1	Chpt1	Chpt1	chr10:88459586-88503970	LLC-NTC-GFP	LLC-SH21-GFP	OK	6.78525	9.47552	0.481804	1.01119	0.0779	0.917578	no
Chsy1	Chsy1	Chsy1	Chsy1	Chsy1	chr7:66109514-66173798	LLC-NTC-GFP	LLC-SH21-GFP	OK	19.6687	16.359	-0.265811	-1.01334	0.0764	0.917578	no
Coprs	Coprs	Coprs	Coprs	Coprs	chr8:13884787-13890271	LLC-NTC-GFP	LLC-SH21-GFP	OK	4.75696	2.67724	-0.829295	-1.04114	0.0782	0.917578	no
Ctnnal1	Ctnnal1	Ctnnal1	Ctnnal1	Ctnnal1	chr4:56810934-56865211	LLC-NTC-GFP	LLC-SH21-GFP	OK	8.33524	10.2897	0.303902	1.00548	0.07785	0.917578	no
Cwc27	Cwc27	Cwc27	Cwc27	Cwc27	chr13:104631326-104816953	LLC-NTC-GFP	LLC-SH21-GFP	OK	7.76929	9.78148	0.332271	1.01039	0.0766	0.917578	no
Cxxc4	Cxxc4	Cxxc4	Cxxc4	Cxxc4	chr3:134236494-134262089	LLC-NTC-GFP	LLC-SH21-GFP	OK	1.85551	2.51599	0.439306	1.0034	0.0802	0.917578	no
Ddit3	Ddit3	Ddit3	Ddit3	Ddit3	chr10:127290792-127311786	LLC-NTC-GFP	LLC-SH21-GFP	OK	6.01889	10.3624	0.78379	1.01604	0.07625	0.917578	no
Eif3j1	Eif3j1	Eif3j1	Eif3j1,Eif3j2	Eif3j1,Eif3j2	chr2:122028579-122118386	LLC-NTC-GFP	LLC-SH21-GFP	OK	16.5491	0.0999625	-7.37115	-1.57824	0.0803	0.917578	no
Enkur	Enkur	Enkur	Enkur	Enkur	chr2:21180730-21205365	LLC-NTC-GFP	LLC-SH21-GFP	OK	0.579542	1.22761	1.08287	0.978307	0.07545	0.917578	no
Enpp1	Enpp1	Enpp1	Enpp1	Enpp1	chr10:24637913-24712159	LLC-NTC-GFP	LLC-SH21-GFP	OK	1.05134	1.49739	0.510227	1.01079	0.07845	0.917578	no
Enthd1	Enthd1	Enthd1	Enthd1	Enthd1	chr15:80452239-80560470	LLC-NTC-GFP	LLC-SH21-GFP	OK	1.67878	1.03185	-0.702184	-0.986762	0.079	0.917578	no
Erdr1	Erdr1	Erdr1	Erdr1	Erdr1	chrY:90785441-90816465	LLC-NTC-GFP	LLC-SH21-GFP	OK	6.05109	8.67984	0.520473	1.01348	0.0783	0.917578	no
Fam179b	Fam179b	Fam179b	Fam179b	Fam179b	chr12:64965741-65022573	LLC-NTC-GFP	LLC-SH21-GFP	OK	10.6831	8.82399	-0.27583	-1.01867	0.07825	0.917578	no
Focad	Focad	Focad	Focad	Focad	chr4:88094629-88411011	LLC-NTC-GFP	LLC-SH21-GFP	OK	9.28854	7.59864	-0.289712	-1.01078	0.07745	0.917578	no
Gata4	Gata4	Gata4	Gata4	Gata4	chr14:63198914-63245260	LLC-NTC-GFP	LLC-SH21-GFP	OK	7.96059	6.24128	-0.351033	-1.00664	0.0762	0.917578	no
Gnao1	Gnao1	Gnao1	Gnao1	Gnao1	chr8:93810837-93969388	LLC-NTC-GFP	LLC-SH21-GFP	OK	0.746064	1.22753	0.718385	1.04709	0.07875	0.917578	no
Ifngr2	Ifngr2	Ifngr2	Ifngr2	Ifngr2	chr16:91547093-91564007	LLC-NTC-GFP	LLC-SH21-GFP	OK	15.7305	19.294	0.294581	1.01588	0.07945	0.917578	no
Igtp	Igtp	Igtp	Igtp	Igtp	chr11:58199555-58207592	LLC-NTC-GFP	LLC-SH21-GFP	OK	7.12168	9.20545	0.370271	1.03406	0.075	0.917578	no
Inpp5d	Inpp5d	Inpp5d	Inpp5d	Inpp5d	chr1:87620311-87720510	LLC-NTC-GFP	LLC-SH21-GFP	OK	0.694477	1.04612	0.591053	1.02078	0.07435	0.917578	no
Kbtbd4	Kbtbd4	Kbtbd4	Kbtbd4	Kbtbd4	chr2:90904785-90910560	LLC-NTC-GFP	LLC-SH21-GFP	OK	10.6887	8.33433	-0.358951	-1.0046	0.07835	0.917578	no
Kif3c	Kif3c	Kif3c	Kif3c	Kif3c	chr12:3365131-3426747	LLC-NTC-GFP	LLC-SH21-GFP	OK	5.23196	3.80853	-0.458119	-1.02627	0.07555	0.917578	no
Klf16	Klf16	Klf16	Klf16	Klf16	chr10:80567120-80577296	LLC-NTC-GFP	LLC-SH21-GFP	OK	18.2611	14.775	-0.305621	-0.992728	0.0799	0.917578	no
Klhl24	Klhl24	Klhl24	Klhl24	Klhl24	chr16:20097553-20127744	LLC-NTC-GFP	LLC-SH21-GFP	OK	7.35442	9.03667	0.297181	1.01616	0.0751	0.917578	no
Lacc1	Lacc1	Lacc1	Lacc1	Lacc1	chr14:77024200-77036617	LLC-NTC-GFP	LLC-SH21-GFP	OK	9.45333	7.32288	-0.36841	-1.0066	0.07705	0.917578	no
Lage3	Lage3	Lage3	Lage3	Lage3	chrX:74352161-74353618	LLC-NTC-GFP	LLC-SH21-GFP	OK	24.5224	32.4485	0.404051	1.03619	0.075	0.917578	no
Lipt2	Lipt2	Lipt2	Lipt2	Lipt2	chr7:100159276-100160931	LLC-NTC-GFP	LLC-SH21-GFP	OK	7.3306	10.379	0.501659	1.00046	0.07985	0.917578	no
Ly6a	Ly6a	Ly6a	Ly6a	Ly6a	chr15:74994876-74998031	LLC-NTC-GFP	LLC-SH21-GFP	OK	39.9195	50.3692	0.335446	1.01254	0.079	0.917578	no
Mettl16	Mettl16	Mettl16	Mettl16	Mettl16	chr11:74770862-74818692	LLC-NTC-GFP	LLC-SH21-GFP	OK	20.1462	16.4798	-0.289807	-1.01869	0.07785	0.917578	no
Mettl21a	Mettl21a	Mettl21a	Mettl21a	Mettl21a	chr1:64606479-64617168	LLC-NTC-GFP	LLC-SH21-GFP	OK	11.3799	14.4711	0.346676	1.01399	0.07655	0.917578	no
Mterf1a	Mterf1a	Mterf1a	Mterf1a	Mterf1a	chr5:3890580-3893933	LLC-NTC-GFP	LLC-SH21-GFP	OK	2.93087	1.66417	-0.816528	-1.03927	0.076	0.917578	no
Nfatc4	Nfatc4	Nfatc4	Nfatc4	Nfatc4	chr14:55824794-55833943	LLC-NTC-GFP	LLC-SH21-GFP	OK	1.12712	1.71637	0.606712	1.03523	0.07665	0.917578	no
Nme3	Nme3	Nme3	Nme3	Nme3	chr17:24896499-24936977	LLC-NTC-GFP	LLC-SH21-GFP	OK	7.35269	14.5344	0.983125	1.02929	0.0758	0.917578	no
Nol10	Nol10	Nol10	Nol10	Nol10	chr12:17348492-17430095	LLC-NTC-GFP	LLC-SH21-GFP	OK	24.0562	20.1492	-0.255687	-1.01122	0.0779	0.917578	no
Nrde2	Nrde2	Nrde2	Nrde2	Nrde2	chr12:100125449-100159653	LLC-NTC-GFP	LLC-SH21-GFP	OK	5.19733	6.50806	0.324458	1.01118	0.0798	0.917578	no
Nudt16	Nudt16	Nudt16	Nudt16	Nudt16	chr9:105129337-105131805	LLC-NTC-GFP	LLC-SH21-GFP	OK	1.81481	3.10003	0.772467	1.04194	0.07835	0.917578	no
Pdpn	Pdpn	Pdpn	Pdpn	Pdpn	chr4:143267408-143299564	LLC-NTC-GFP	LLC-SH21-GFP	OK	1.12104	0.555676	-1.01253	-1.00188	0.08045	0.917578	no
Prmt6	Prmt6	Prmt6	Prmt6	Prmt6	chr3:110246103-110250999	LLC-NTC-GFP	LLC-SH21-GFP	OK	12.8484	16.1905	0.333562	1.01264	0.0792	0.917578	no
Rab5c	Rab5c	Rab5c	Rab5c	Rab5c	chr11:100715002-100738215	LLC-NTC-GFP	LLC-SH21-GFP	OK	157.133	184.027	0.22793	1.0187	0.08015	0.917578	no
Rab6b	Rab6b	Rab6b	Rab6b	Rab6b	chr9:103112073-103185270	LLC-NTC-GFP	LLC-SH21-GFP	OK	18.317	15.2621	-0.263227	-1.01	0.0804	0.917578	no
Renbp	Renbp	Renbp	Renbp	Renbp	chrX:73922120-73930850	LLC-NTC-GFP	LLC-SH21-GFP	OK	1.92482	0.915638	-1.07188	-1.05566	0.0751	0.917578	no
Rhoc	Rhoc	Rhoc	Rhoc	Rhoc	chr3:104789033-104794459	LLC-NTC-GFP	LLC-SH21-GFP	OK	160.112	188.88	0.238387	1.02193	0.07595	0.917578	no
Rwdd1	Rwdd1	Rwdd1	Rwdd1	Rwdd1	chr10:33996554-34019616	LLC-NTC-GFP	LLC-SH21-GFP	OK	63.7663	53.4326	-0.255074	-1.02168	0.0759	0.917578	no
Sesn2	Sesn2	Sesn2	Sesn2	Sesn2	chr4:132492806-132510456	LLC-NTC-GFP	LLC-SH21-GFP	OK	14.2815	11.4441	-0.319541	-1.01142	0.0744	0.917578	no
Sh3pxd2a	Sh3pxd2a	Sh3pxd2a	Sh3pxd2a	Sh3pxd2a	chr19:47260173-47464411	LLC-NTC-GFP	LLC-SH21-GFP	OK	16.4399	19.3563	0.235601	1.00751	0.07855	0.917578	no
Sipa1l2	Sipa1l2	Sipa1l2	Sipa1l2	Sipa1l2	chr8:125418062-125492710	LLC-NTC-GFP	LLC-SH21-GFP	OK	1.71502	1.25332	-0.452475	-1.01166	0.0781	0.917578	no
Slc4a2	Slc4a2	Slc4a2	Slc4a2	Slc4a2	chr5:24425231-24440947	LLC-NTC-GFP	LLC-SH21-GFP	OK	12.6993	10.3945	-0.288939	-1.02091	0.07585	0.917578	no
Slx4	Slx4	Slx4	Slx4	Slx4	chr16:3979105-4001678	LLC-NTC-GFP	LLC-SH21-GFP	OK	2.6805	2.09938	-0.352535	-0.987289	0.0796	0.917578	no
Tmed3	Tmed3	Tmed3	Tmed3	Tmed3	chr9:89699202-89705043	LLC-NTC-GFP	LLC-SH21-GFP	OK	47.9007	57.6907	0.268293	1.00937	0.0796	0.917578	no
Tmem101	Tmem101	Tmem101	Tmem101	Tmem101	chr11:102152546-102156407	LLC-NTC-GFP	LLC-SH21-GFP	OK	13.492	17.5761	0.381508	0.99594	0.07825	0.917578	no
Tmem164	Tmem164	Tmem164	Tmem164	Tmem164	chrX:142681399-142843494	LLC-NTC-GFP	LLC-SH21-GFP	OK	21.2695	26.1636	0.298778	1.00833	0.0777	0.917578	no
Tmem242	Tmem242	Tmem242	Tmem242	Tmem242	chr17:5410863-5440260	LLC-NTC-GFP	LLC-SH21-GFP	OK	52.4072	63.7362	0.282347	1.01096	0.0782	0.917578	no
Wdfy3	Wdfy3	Wdfy3	Wdfy3	Wdfy3	chr5:101832952-102069921	LLC-NTC-GFP	LLC-SH21-GFP	OK	3.44124	2.81649	-0.289027	-0.997301	0.0776	0.917578	no
Wdr91	Wdr91	Wdr91	Wdr91	Wdr91	chr6:34880425-34910831	LLC-NTC-GFP	LLC-SH21-GFP	OK	7.25579	9.15457	0.335361	0.997551	0.07575	0.917578	no
Yaf2	Yaf2	Yaf2	Yaf2	Yaf2	chr15:93283832-93336935	LLC-NTC-GFP	LLC-SH21-GFP	OK	31.7563	26.0464	-0.28596	-1.00986	0.07975	0.917578	no
Zbtb2	Zbtb2	Zbtb2	Zbtb2	Zbtb2	chr10:4367073-4388108	LLC-NTC-GFP	LLC-SH21-GFP	OK	9.26982	7.44535	-0.316201	-1.00879	0.07545	0.917578	no
Zbtb44	Zbtb44	Zbtb44	Zbtb44	Zbtb44	chr9:31030643-31075885	LLC-NTC-GFP	LLC-SH21-GFP	OK	6.98606	5.6473	-0.306919	-1.00903	0.07995	0.917578	no
Zfp1	Zfp1	Zfp1	Zfp1	Zfp1	chr8:111643442-111671011	LLC-NTC-GFP	LLC-SH21-GFP	OK	5.19411	6.85893	0.401108	1.03387	0.07645	0.917578	no
Zfp959	Zfp959	Zfp959	Zfp959	Zfp959	chr17:55892092-55898930	LLC-NTC-GFP	LLC-SH21-GFP	OK	4.81672	6.55236	0.443965	1.02455	0.0774	0.917578	no
Ifit3b	Ifit3b	Ifit3b	Ifit3b	Ifit3b	chr19:34607956-34613401	LLC-NTC-GFP	LLC-SH21-GFP	OK	1.51874	0.801829	-0.921505	-1.05499	0.0807	0.919103	no
Tln2	Tln2	Tln2	Tln2	Tln2	chr9:67217084-67559703	LLC-NTC-GFP	LLC-SH21-GFP	OK	2.13114	2.63332	0.305256	0.992197	0.08075	0.919103	no
Acbd4	Acbd4	Acbd4	Acbd4	Acbd4	chr11:103101687-103112199	LLC-NTC-GFP	LLC-SH21-GFP	OK	6.19136	8.09072	0.386011	0.990929	0.08085	0.919294	no
Ttc13	Ttc13	Ttc13	Ttc13	Ttc13	chr8:124671326-124721975	LLC-NTC-GFP	LLC-SH21-GFP	OK	20.7681	24.8809	0.260664	1.0172	0.08105	0.920621	no
A930004D18Rik	A930004D18Rik	A930004D18Rik	A930004D18Rik	A930004D18Rik	chr2:18025188-18037741	LLC-NTC-GFP	LLC-SH21-GFP	OK	3.366	4.55053	0.434999	0.987115	0.0812	0.921378	no
Prg4	Prg4	Prg4	Prg4	Prg4	chr1:150361310-150466165	LLC-NTC-GFP	LLC-SH21-GFP	OK	61.781	78.9804	0.354331	0.985268	0.0814	0.921943	no
Rabgef1	Rabgef1	Rabgef1	Rabgef1	Rabgef1	chr5:130171818-130214337	LLC-NTC-GFP	LLC-SH21-GFP	OK	6.24768	7.90952	0.340269	0.988224	0.08145	0.921943	no
Tsnax	Tsnax	Tsnax	Tsnax	Tsnax	chr8:125012996-125034192	LLC-NTC-GFP	LLC-SH21-GFP	OK	26.099	21.394	-0.286791	-1.00016	0.0815	0.921943	no
Akap13	Akap13	Akap13	Akap13	Akap13	chr7:75455533-75754609	LLC-NTC-GFP	LLC-SH21-GFP	OK	3.75553	3.08575	-0.283396	-1.0032	0.0818	0.923055	no
Btbd2	Btbd2	Btbd2	Btbd2	Btbd2	chr10:80642616-80657071	LLC-NTC-GFP	LLC-SH21-GFP	OK	31.072	36.9936	0.251661	0.991984	0.08215	0.923055	no
Clip1	Clip1	Clip1	Clip1	Clip1	chr5:123577793-123684361	LLC-NTC-GFP	LLC-SH21-GFP	OK	7.56685	6.25096	-0.275615	-1.00973	0.08175	0.923055	no
Lrig3	Lrig3	Lrig3	Lrig3	Lrig3	chr10:125966218-126015359	LLC-NTC-GFP	LLC-SH21-GFP	OK	1.97146	1.37301	-0.521926	-1.00129	0.08235	0.923055	no
Rmdn1	Rmdn1	Rmdn1	Rmdn1	Rmdn1	chr4:19575065-19606932	LLC-NTC-GFP	LLC-SH21-GFP	OK	3.33721	2.10336	-0.665949	-1.0011	0.0822	0.923055	no
Spryd7	Spryd7	Spryd7	Spryd7	Spryd7	chr14:61534304-61556886	LLC-NTC-GFP	LLC-SH21-GFP	OK	25.7418	20.6553	-0.317597	-0.985793	0.0823	0.923055	no
Tjp2	Tjp2	Tjp2	Tjp2	Tjp2	chr19:24094501-24225026	LLC-NTC-GFP	LLC-SH21-GFP	OK	5.21141	6.40641	0.297844	1.00864	0.0821	0.923055	no
Zfp952	Zfp952	Zfp952	Zfp952	Zfp952	chr17:32993138-33005457	LLC-NTC-GFP	LLC-SH21-GFP	OK	3.49484	4.70828	0.429975	0.996022	0.08205	0.923055	no
Zfp324	Zfp324	Zfp324	Zfp324	Zfp324	chr7:12965863-12973822	LLC-NTC-GFP	LLC-SH21-GFP	OK	2.4748	1.77883	-0.476382	-1.01151	0.0825	0.923799	no
Dkk2	Dkk2	Dkk2	Dkk2	Dkk2	chr3:132085291-132180304	LLC-NTC-GFP	LLC-SH21-GFP	OK	211.986	181.644	-0.222855	-0.990429	0.08275	0.924725	no
F8a	F8a	F8a	F8a	F8a	chrX:73228305-73230795	LLC-NTC-GFP	LLC-SH21-GFP	OK	3.52367	2.16404	-0.703355	-1.01199	0.0827	0.924725	no
Il6ra	Il6ra	Il6ra	Il6ra	Il6ra	chr3:89869323-89913162	LLC-NTC-GFP	LLC-SH21-GFP	OK	7.5797	6.05146	-0.324858	-0.992167	0.08295	0.925089	no
P2ry6	P2ry6	P2ry6	P2ry6	P2ry6	chr7:100937633-100964366	LLC-NTC-GFP	LLC-SH21-GFP	OK	1.06781	0.464917	-1.19961	-1.02864	0.08295	0.925089	no
9030617O03Rik	9030617O03Rik	9030617O03Rik	9030617O03Rik	9030617O03Rik	chr12:100779122-100872610	LLC-NTC-GFP	LLC-SH21-GFP	OK	9.15022	11.2939	0.303671	0.992558	0.0847	0.925791	no
AK010878	AK010878	AK010878	AK010878	AK010878	chr12:102739829-102757810	LLC-NTC-GFP	LLC-SH21-GFP	OK	4.69721	1.71354	-1.45482	-1.06187	0.0869	0.925791	no
Adck1	Adck1	Adck1	Adck1	Adck1	chr12:88360513-88461726	LLC-NTC-GFP	LLC-SH21-GFP	OK	1.84448	1.06536	-0.791871	-0.970254	0.08475	0.925791	no
Adgrg6	Adgrg6	Adgrg6	Adgrg6	Adgrg6	chr10:14402584-14545036	LLC-NTC-GFP	LLC-SH21-GFP	OK	25.8686	21.9662	-0.235916	-0.985824	0.08615	0.925791	no
Alyref	Alyref	Alyref	Alyref	Alyref	chr11:120594515-120598365	LLC-NTC-GFP	LLC-SH21-GFP	OK	55.0958	45.6468	-0.271428	-0.978461	0.0863	0.925791	no
Cacnb2	Cacnb2	Cacnb2	Cacnb2	Cacnb2	chr2:14604305-14987908	LLC-NTC-GFP	LLC-SH21-GFP	OK	4.55408	5.75378	0.337349	0.992141	0.085	0.925791	no
Ccdc91	Ccdc91	Ccdc91	Ccdc91	Ccdc91	chr6:147475870-147632612	LLC-NTC-GFP	LLC-SH21-GFP	OK	28.3215	23.6491	-0.260112	-0.988895	0.08635	0.925791	no
Ccl6	Ccl6	Ccl6	Ccl6	Ccl6	chr11:83582060-83623693	LLC-NTC-GFP	LLC-SH21-GFP	OK	9.27542	6.73956	-0.460758	-0.978223	0.08355	0.925791	no
Cd36	Cd36	Cd36	Cd36	Cd36	chr5:17781689-17888959	LLC-NTC-GFP	LLC-SH21-GFP	OK	1.65331	1.00647	-0.716056	-0.944636	0.0847	0.925791	no
Cecr5	Cecr5	Cecr5	Cecr5	Cecr5	chr6:120509493-120531299	LLC-NTC-GFP	LLC-SH21-GFP	OK	1.44176	0.717733	-1.00631	-0.960555	0.08475	0.925791	no
Clns1a	Clns1a	Clns1a	Clns1a	Clns1a	chr7:97696656-97720793	LLC-NTC-GFP	LLC-SH21-GFP	OK	29.7131	35.3793	0.251809	0.981575	0.0859	0.925791	no
Cyp4v3	Cyp4v3	Cyp4v3	Cyp4v3	Cyp4v3	chr8:45305801-45333196	LLC-NTC-GFP	LLC-SH21-GFP	OK	8.33695	10.3948	0.318273	1.00571	0.0836	0.925791	no
Dffb	Dffb	Dffb	Dffb	Dffb	chr4:153964448-153975081	LLC-NTC-GFP	LLC-SH21-GFP	OK	0.577953	1.23081	1.09059	1.04554	0.0863	0.925791	no
Etv4	Etv4	Etv4	Etv4	Etv4	chr11:101769741-101785310	LLC-NTC-GFP	LLC-SH21-GFP	OK	10.7173	8.60977	-0.315898	-0.966161	0.08655	0.925791	no
Fam83h	Fam83h	Fam83h	Fam83h	Fam83h	chr15:76001091-76014336	LLC-NTC-GFP	LLC-SH21-GFP	OK	1.41202	0.947365	-0.575763	-0.974328	0.08695	0.925791	no
Fbf1	Fbf1	Fbf1	Fbf1	Fbf1	chr11:116142284-116168178	LLC-NTC-GFP	LLC-SH21-GFP	OK	11.2175	9.35581	-0.261811	-0.996097	0.0839	0.925791	no
Gne	Gne	Gne	Gne	Gne	chr4:44034074-44084177	LLC-NTC-GFP	LLC-SH21-GFP	OK	9.99318	7.99752	-0.32139	-0.988706	0.08475	0.925791	no
Gk	Gyk	Gyk	Gyk	Gyk	chrX:85701936-85776819	LLC-NTC-GFP	LLC-SH21-GFP	OK	1.72626	2.51242	0.54143	0.99529	0.08545	0.925791	no
Irs2	Irs2	Irs2	Irs2	Irs2	chr8:10986963-11054541	LLC-NTC-GFP	LLC-SH21-GFP	OK	5.02412	6.34855	0.337557	0.9995	0.0833	0.925791	no
Jmjd6	Jmjd6	Jmjd6	Jmjd6	Jmjd6	chr11:116837431-116843449	LLC-NTC-GFP	LLC-SH21-GFP	OK	17.45	21.2331	0.283083	0.997063	0.08495	0.925791	no
Klrg2	Klrg2	Klrg2	Klrg2	Klrg2	chr6:38626659-38637239	LLC-NTC-GFP	LLC-SH21-GFP	OK	2.0647	1.23198	-0.744954	-1.00375	0.0832	0.925791	no
Lmln	Lmln	Lmln	Lmln	Lmln	chr16:33062520-33125659	LLC-NTC-GFP	LLC-SH21-GFP	OK	2.11524	1.48139	-0.513877	-0.971791	0.0867	0.925791	no
Med18	Med18	Med18	Med18	Med18	chr4:132458728-132463921	LLC-NTC-GFP	LLC-SH21-GFP	OK	3.80669	2.36271	-0.68809	-1.00261	0.08665	0.925791	no
Mif	Mif	Mif	Mif	Mif	chr10:75859352-75860250	LLC-NTC-GFP	LLC-SH21-GFP	OK	797.665	681.104	-0.227908	-0.984681	0.08515	0.925791	no
Msra	Msra	Msra	Msra	Msra	chr14:64122620-64455903	LLC-NTC-GFP	LLC-SH21-GFP	OK	6.94585	9.32098	0.424331	0.986191	0.0859	0.925791	no
Mum1l1	Mum1l1	Mum1l1	Mum1l1	Mum1l1	chrX:139210043-139238335	LLC-NTC-GFP	LLC-SH21-GFP	OK	1.68154	2.33658	0.474615	0.97427	0.08685	0.925791	no
Ncaph2	Ncaph2	Ncaph2	Ncaph2	Ncaph2	chr15:89355718-89377037	LLC-NTC-GFP	LLC-SH21-GFP	OK	30.5515	36.4519	0.254752	0.981902	0.08645	0.925791	no
Ngef	Ngef	Ngef	Ngef	Ngef	chr1:87476828-87573870	LLC-NTC-GFP	LLC-SH21-GFP	OK	1.04571	0.604572	-0.790493	-0.948377	0.0852	0.925791	no
Pde2a	Pde2a	Pde2a	Pde2a	Pde2a	chr7:101421690-101512829	LLC-NTC-GFP	LLC-SH21-GFP	OK	0.738589	0.417528	-0.8229	-0.928939	0.08565	0.925791	no
Plek	Plek	Plek	Plek	Plek	chr11:16971205-17008718	LLC-NTC-GFP	LLC-SH21-GFP	OK	1.03837	0.615621	-0.754211	-1.00954	0.086	0.925791	no
Prpf38a	Prpf38a	Prpf38a	Prpf38a	Prpf38a	chr4:108564866-108579336	LLC-NTC-GFP	LLC-SH21-GFP	OK	23.2111	28.3243	0.287227	0.987548	0.08585	0.925791	no
Scaper	Scaper	Scaper	Scaper	Scaper	chr9:55549882-55938115	LLC-NTC-GFP	LLC-SH21-GFP	OK	3.60226	4.50549	0.322784	0.98117	0.0854	0.925791	no
Sec24c	Sec24c	Sec24c	Sec24c	Sec24c	chr14:20674320-20694850	LLC-NTC-GFP	LLC-SH21-GFP	OK	36.0761	30.6133	-0.236886	-0.97947	0.08315	0.925791	no
Setmar	Setmar	Setmar	Setmar	Setmar	chr6:108065044-108077127	LLC-NTC-GFP	LLC-SH21-GFP	OK	0.609411	1.26031	1.04829	0.981179	0.08365	0.925791	no
Slc25a11	Slc25a11	Slc25a11	Slc25a11	Slc25a11	chr11:70644026-70647039	LLC-NTC-GFP	LLC-SH21-GFP	OK	30.2776	24.6903	-0.294306	-0.987458	0.0835	0.925791	no
Smc5	Smc5	Smc5	Smc5	Smc5	chr19:23206440-23273897	LLC-NTC-GFP	LLC-SH21-GFP	OK	19.5282	16.4388	-0.248449	-0.984102	0.0852	0.925791	no
Spata7	Spata7	Spata7	Spata7	Spata7	chr12:98628141-98669819	LLC-NTC-GFP	LLC-SH21-GFP	OK	4.74764	6.27818	0.403136	0.99075	0.0842	0.925791	no
Tap1	Tap1	Tap1	Tap1	Tap1	chr17:34187555-34197225	LLC-NTC-GFP	LLC-SH21-GFP	OK	4.33117	5.72295	0.402002	0.979675	0.08465	0.925791	no
Tbc1d4	Tbc1d4	Tbc1d4	Tbc1d4	Tbc1d4	chr14:101442359-101609191	LLC-NTC-GFP	LLC-SH21-GFP	OK	2.64577	3.3688	0.348548	0.987288	0.0859	0.925791	no
Tctn2	Tctn2	Tctn2	Tctn2	Tctn2	chr5:124598748-124627738	LLC-NTC-GFP	LLC-SH21-GFP	OK	8.18266	6.37279	-0.360645	-0.978426	0.086	0.925791	no
Trim45	Trim45	Trim45	Trim45	Trim45	chr3:100922492-100936925	LLC-NTC-GFP	LLC-SH21-GFP	OK	2.74078	1.99611	-0.4574	-0.987851	0.08575	0.925791	no
Unc5a	Unc5a	Unc5a	Unc5a	Unc5a	chr13:54949431-55021385	LLC-NTC-GFP	LLC-SH21-GFP	OK	11.3044	9.27965	-0.284737	-0.972192	0.08635	0.925791	no
Wdr34	Wdr34	Wdr34	Wdr34	Wdr34	chr2:30031557-30048879	LLC-NTC-GFP	LLC-SH21-GFP	OK	9.46361	7.11285	-0.411963	-0.983711	0.0844	0.925791	no
Zfp882	Zfp882	Zfp882	Zfp882	Zfp882	chr8:71908605-71918851	LLC-NTC-GFP	LLC-SH21-GFP	OK	1.15366	0.75648	-0.608843	-0.978881	0.0861	0.925791	no
Zfp948	Zfp948	Zfp948	Zfp948	Zfp948	chr17:21567045-21588682	LLC-NTC-GFP	LLC-SH21-GFP	OK	5.49176	6.96265	0.342366	0.987592	0.08665	0.925791	no
Zkscan5	Zkscan5	Zkscan5	Zkscan5	Zkscan5	chr5:145204558-145221750	LLC-NTC-GFP	LLC-SH21-GFP	OK	2.25074	2.99772	0.41347	0.987727	0.0846	0.925791	no
Stx5a	Stx5a	Stx5a	Stx5a	Stx5a	chr19:8741423-8755642	LLC-NTC-GFP	LLC-SH21-GFP	OK	34.1106	40.7812	0.257685	0.983462	0.0874	0.929687	no
1700021F05Rik	1700021F05Rik	1700021F05Rik	1700021F05Rik	1700021F05Rik	chr10:43525120-43540994	LLC-NTC-GFP	LLC-SH21-GFP	OK	27.4815	21.9762	-0.322518	-0.977816	0.0885	0.929755	no
Amd2	Amd2	Amd2	Amd2	Amd2	chr10:40287457-40302188	LLC-NTC-GFP	LLC-SH21-GFP	OK	32.4563	19.0861	-0.765981	-1.13674	0.0885	0.929755	no
Ccl7	Ccl7	Ccl7	Ccl7	Ccl7	chr11:82045711-82047523	LLC-NTC-GFP	LLC-SH21-GFP	OK	54.6474	44.225	-0.305292	-0.987545	0.0879	0.929755	no
Fntb	Fntb	Fntb	Fntb	Fntb	chr12:76837466-76921412	LLC-NTC-GFP	LLC-SH21-GFP	OK	12.1728	9.81623	-0.31042	-0.971276	0.08805	0.929755	no
Frat2	Frat2	Frat2	Frat2	Frat2	chr19:41845975-41848132	LLC-NTC-GFP	LLC-SH21-GFP	OK	1.78582	2.82958	0.663998	0.958083	0.0884	0.929755	no
Klra4	Klra4	Klra4	Klra4	Klra4	chr6:129972081-130386874	LLC-NTC-GFP	LLC-SH21-GFP	OK	5.22032e-05	1.19814	14.4863	0.0037618	0.0877	0.929755	no
Rangrf	Rangrf	Rangrf	Rangrf	Rangrf	chr11:68968130-68975185	LLC-NTC-GFP	LLC-SH21-GFP	OK	21.4675	15.2681	-0.491637	-0.968914	0.0884	0.929755	no
Sigirr	Sigirr	Sigirr	Sigirr	Sigirr	chr7:141091174-141100546	LLC-NTC-GFP	LLC-SH21-GFP	OK	13.5065	10.5497	-0.356451	-0.96914	0.0878	0.929755	no
Slc39a10	Slc39a10	Slc39a10	Slc39a10	Slc39a10	chr1:46807543-46853509	LLC-NTC-GFP	LLC-SH21-GFP	OK	74.3784	63.7442	-0.222589	-0.973	0.08835	0.929755	no
Thnsl1	Thnsl1	Thnsl1	Thnsl1	Thnsl1	chr2:21205723-21215009	LLC-NTC-GFP	LLC-SH21-GFP	OK	3.0127	2.09152	-0.526505	-0.975631	0.08765	0.929755	no
Ubb	Ubb	Ubb	Ubb	Ubb	chr11:62551503-62553212	LLC-NTC-GFP	LLC-SH21-GFP	OK	287.295	339.043	0.238934	0.98052	0.08825	0.929755	no
Usp33	Usp33	Usp33	Usp33	Usp33	chr3:152346477-152393614	LLC-NTC-GFP	LLC-SH21-GFP	OK	16.479	13.7026	-0.266176	-0.978898	0.0876	0.929755	no
Vps4a	Vps4a	Vps4a	Vps4a	Vps4a	chr8:107031325-107045756	LLC-NTC-GFP	LLC-SH21-GFP	OK	23.1472	27.8211	0.265338	0.977249	0.0883	0.929755	no
Aip	Aip	Aip	Aip	Aip	chr19:4099997-4125858	LLC-NTC-GFP	LLC-SH21-GFP	OK	37.084	45.8604	0.30645	0.976541	0.0888	0.929896	no
Enkd1	Enkd1	Enkd1	Enkd1	Enkd1	chr8:105703651-105708168	LLC-NTC-GFP	LLC-SH21-GFP	OK	6.34655	4.47121	-0.505308	-0.9534	0.08885	0.929896	no
Ppp2r3a	Ppp2r3a	Ppp2r3a	Ppp2r3a	Ppp2r3a	chr9:101104988-101251832	LLC-NTC-GFP	LLC-SH21-GFP	OK	10.6341	8.85698	-0.263813	-0.97257	0.08875	0.929896	no
Spdl1	Spdl1	Spdl1	Spdl1	Spdl1	chr11:34809184-34833641	LLC-NTC-GFP	LLC-SH21-GFP	OK	3.70545	2.73441	-0.438418	-0.973308	0.0886	0.929896	no
Dyrk2	Dyrk2	Dyrk2	Dyrk2	Dyrk2	chr10:118859348-118868903	LLC-NTC-GFP	LLC-SH21-GFP	OK	7.36986	5.68562	-0.374322	-0.953207	0.0892	0.929985	no
Fam35a	Fam35a	Fam35a	Fam35a	Fam35a	chr14:34237034-34310503	LLC-NTC-GFP	LLC-SH21-GFP	OK	3.09232	2.2187	-0.478979	-0.972373	0.08955	0.929985	no
Fbxo3	Fbxo3	Fbxo3	Fbxo3	Fbxo3	chr2:104027798-104063237	LLC-NTC-GFP	LLC-SH21-GFP	OK	11.9671	15.58	0.380627	0.980407	0.08965	0.929985	no
Frat1	Frat1	Frat1	Frat1	Frat1	chr19:41829969-41832583	LLC-NTC-GFP	LLC-SH21-GFP	OK	0.426221	0.83784	0.975074	0.956038	0.08915	0.929985	no
Fzr1	Fzr1	Fzr1	Fzr1	Fzr1	chr10:81366878-81378370	LLC-NTC-GFP	LLC-SH21-GFP	OK	18.6363	15.2172	-0.292408	-0.992662	0.0892	0.929985	no
Gnb1l	Gnb1l	Gnb1l	Gnb1l	Gnb1l	chr16:18498712-18566680	LLC-NTC-GFP	LLC-SH21-GFP	OK	2.61729	1.86304	-0.490419	-0.950358	0.0897	0.929985	no
Pcbd2	Pcbd2	Pcbd2	Pcbd2	Pcbd2	chr13:55727367-55776830	LLC-NTC-GFP	LLC-SH21-GFP	OK	7.02128	11.0777	0.657855	0.974123	0.0894	0.929985	no
Retsat	Retsat	Retsat	Retsat	Retsat	chr6:72598627-72607488	LLC-NTC-GFP	LLC-SH21-GFP	OK	19.5527	15.9269	-0.295899	-0.976681	0.0892	0.929985	no
Tle1	Tle1	Tle1	Tle1	Tle1	chr4:72109944-72200893	LLC-NTC-GFP	LLC-SH21-GFP	OK	33.1552	40.6266	0.293186	0.982309	0.08935	0.929985	no
Zdhhc13	Zdhhc13	Zdhhc13	Zdhhc13	Zdhhc13	chr7:48789002-48827437	LLC-NTC-GFP	LLC-SH21-GFP	OK	17.8258	14.4525	-0.302641	-0.967199	0.08955	0.929985	no
Ppp1r3e	Ppp1r3e	Ppp1r3e	Ppp1r3e	Ppp1r3e	chr14:54875596-54877538	LLC-NTC-GFP	LLC-SH21-GFP	OK	13.3012	10.2295	-0.378832	-0.977294	0.08985	0.930667	no
Clcn5	Clcn5	Clcn5	Clcn5	Clcn5	chrX:7158411-7319358	LLC-NTC-GFP	LLC-SH21-GFP	OK	7.69346	6.09798	-0.335301	-0.970015	0.0905	0.931291	no
Fam173b	Fam173b	Fam173b	Fam173b	Fam173b	chr15:31602115-31617535	LLC-NTC-GFP	LLC-SH21-GFP	OK	8.00912	5.59104	-0.518528	-0.993051	0.0901	0.931291	no
Fam229b	Fam229b	Fam229b	Fam229b	Fam229b	chr10:39118807-39133895	LLC-NTC-GFP	LLC-SH21-GFP	OK	1.75453	0.582474	-1.59082	-1.00456	0.09045	0.931291	no
Itfg2	Itfg2	Itfg2	Itfg2	Itfg2	chr6:128409443-128424910	LLC-NTC-GFP	LLC-SH21-GFP	OK	3.88701	5.21982	0.425342	0.967072	0.0903	0.931291	no
Katnal2	Katnal2	Katnal2	Katnal2	Katnal2	chr18:76993199-77047296	LLC-NTC-GFP	LLC-SH21-GFP	OK	0.857107	1.43486	0.743359	0.969146	0.09035	0.931291	no
Kctd13	Kctd13	Kctd13	Kctd13	Kctd13	chr7:126928878-126945609	LLC-NTC-GFP	LLC-SH21-GFP	OK	11.6139	8.96127	-0.374082	-0.959404	0.0902	0.931291	no
Mettl8	Mettl8	Mettl8	Mettl8	Mettl8	chr2:70964561-71055606	LLC-NTC-GFP	LLC-SH21-GFP	OK	12.8432	10.2092	-0.331136	-0.976472	0.09015	0.931291	no
Zfp317	Zfp317	Zfp317	Zfp317	Zfp317	chr9:19622090-19649731	LLC-NTC-GFP	LLC-SH21-GFP	OK	4.27065	5.43285	0.347253	0.976365	0.09075	0.932994	no
Gjc2	Gjc2	Gjc2	Gjc2	Gjc2	chr11:59175563-59183213	LLC-NTC-GFP	LLC-SH21-GFP	OK	0.423578	0.954079	1.17148	0.949662	0.09085	0.933154	no
Ammecr1	Ammecr1	Ammecr1	Ammecr1	Ammecr1	chrX:142853473-142966728	LLC-NTC-GFP	LLC-SH21-GFP	OK	12.7101	10.1401	-0.325911	-0.96618	0.09145	0.934582	no
Cdkal1	Cdkal1	Cdkal1	Cdkal1	Cdkal1	chr13:29191745-29855673	LLC-NTC-GFP	LLC-SH21-GFP	OK	3.96163	2.91066	-0.444751	-0.953357	0.09125	0.934582	no
Cep89	Cep89	Cep89	Cep89	Cep89	chr7:35397092-35438684	LLC-NTC-GFP	LLC-SH21-GFP	OK	3.98026	5.13353	0.36709	0.973992	0.09155	0.934582	no
Epsti1	Epsti1	Epsti1	Epsti1	Epsti1	chr14:77904238-78002656	LLC-NTC-GFP	LLC-SH21-GFP	OK	0.635644	1.1449	0.848934	0.944763	0.09175	0.934582	no
Exo1	Exo1	Exo1	Exo1	Exo1	chr1:175880777-175911396	LLC-NTC-GFP	LLC-SH21-GFP	OK	1.89996	1.406	-0.434372	-0.959318	0.0916	0.934582	no
Pdk3	Pdk3	Pdk3	Pdk3	Pdk3	chrX:93764615-93832095	LLC-NTC-GFP	LLC-SH21-GFP	OK	40.3848	33.6863	-0.26165	-0.975111	0.09145	0.934582	no
Pfdn5	Pfdn5	Pfdn5	Pfdn5	Pfdn5	chr15:102326115-102331489	LLC-NTC-GFP	LLC-SH21-GFP	OK	324.611	379.225	0.224342	0.964602	0.09135	0.934582	no
Ulk3	Ulk3	Ulk3	Ulk3	Ulk3	chr9:57589451-57596233	LLC-NTC-GFP	LLC-SH21-GFP	OK	1.24333	1.94616	0.646418	0.970646	0.09175	0.934582	no
Utp20	Utp20	Utp20	Utp20	Utp20	chr10:88746606-88826814	LLC-NTC-GFP	LLC-SH21-GFP	OK	12.538	10.6378	-0.237112	-0.965568	0.0914	0.934582	no
Hist2h2be	Hist2h2be	Hist2h2be	Hist2h2be	Hist2h2be	chr3:96221120-96223738	LLC-NTC-GFP	LLC-SH21-GFP	OK	9.41322	11.9234	0.341035	0.95852	0.0923	0.936731	no
Slc7a6os	Slc7a6os	Slc7a6os	Slc7a6os	Slc7a6os	chr8:106200437-106210933	LLC-NTC-GFP	LLC-SH21-GFP	OK	11.8545	15.0115	0.340635	0.959728	0.09205	0.936731	no
Tcaf1	Tcaf1	Tcaf1	Tcaf1	Tcaf1	chr6:42672546-42693059	LLC-NTC-GFP	LLC-SH21-GFP	OK	3.95836	5.13046	0.374186	0.961716	0.09225	0.936731	no
H1f0	H1f0	H1f0	H1f0	H1f0	chr15:79028211-79030500	LLC-NTC-GFP	LLC-SH21-GFP	OK	131.062	152.156	0.215304	0.954652	0.09245	0.937392	no
Abhd14b	Abhd14b	Abhd14b	Abhd14b	Abhd14b	chr9:106448639-106452918	LLC-NTC-GFP	LLC-SH21-GFP	OK	47.8321	39.6272	-0.271487	-0.970504	0.0927	0.938205	no
Rnf5	Rnf5	Rnf5	Rnf5	Rnf5	chr17:34601098-34603561	LLC-NTC-GFP	LLC-SH21-GFP	OK	27.9563	34.7863	0.315346	0.949806	0.0927	0.938205	no
E2f1	E2f1	E2f1	E2f1	E2f1	chr2:154559399-154569892	LLC-NTC-GFP	LLC-SH21-GFP	OK	23.5	19.4174	-0.275307	-0.963001	0.0928	0.938358	no
Dstyk	Dstyk	Dstyk	Dstyk	Dstyk	chr1:132417452-132466959	LLC-NTC-GFP	LLC-SH21-GFP	OK	7.56206	9.17519	0.278958	0.9739	0.09315	0.941036	no
Xaf1	Xaf1	Xaf1	Xaf1	Xaf1	chr11:72301628-72313733	LLC-NTC-GFP	LLC-SH21-GFP	OK	1.83165	2.63868	0.526671	0.965205	0.0933	0.941691	no
Aspn	Aspn	Aspn	Aspn	Aspn	chr13:49464058-49652731	LLC-NTC-GFP	LLC-SH21-GFP	OK	234.167	275.285	0.233388	0.972901	0.09415	0.942818	no
Cmbl	Cmbl	Cmbl	Cmbl	Cmbl	chr15:31568911-31590119	LLC-NTC-GFP	LLC-SH21-GFP	OK	3.19541	5.03437	0.655812	0.967154	0.0943	0.942818	no
E130308A19Rik	E130308A19Rik	E130308A19Rik	E130308A19Rik	E130308A19Rik	chr4:59626210-59754303	LLC-NTC-GFP	LLC-SH21-GFP	OK	0.811646	1.2586	0.632891	0.955364	0.09415	0.942818	no
Eci2	Eci2	Eci2	Eci2	Eci2	chr13:34977747-34994144	LLC-NTC-GFP	LLC-SH21-GFP	OK	33.5268	40.3478	0.267173	0.963328	0.09375	0.942818	no
Ikzf5	Ikzf5	Ikzf5	Ikzf5	Ikzf5	chr7:131388648-131410478	LLC-NTC-GFP	LLC-SH21-GFP	OK	9.2429	7.4834	-0.30465	-0.958975	0.09435	0.942818	no
Irf2	Irf2	Irf2	Irf2	Irf2	chr8:46739744-46847458	LLC-NTC-GFP	LLC-SH21-GFP	OK	22.4536	26.6085	0.244941	0.957832	0.09405	0.942818	no
Rab13	Rab13	Rab13	Rab13	Rab13	chr3:90213714-90226387	LLC-NTC-GFP	LLC-SH21-GFP	OK	15.4829	19.0941	0.302455	0.964379	0.09425	0.942818	no
Sh3bp5	Sh3bp5	Sh3bp5	Sh3bp5	Sh3bp5	chr14:31373963-31436033	LLC-NTC-GFP	LLC-SH21-GFP	OK	26.8091	31.8218	0.247291	0.965623	0.0942	0.942818	no
Tnfrsf22	Tnfrsf22	Tnfrsf22	Tnfrsf22	Tnfrsf22	chr7:143636724-143649638	LLC-NTC-GFP	LLC-SH21-GFP	OK	11.6101	9.13456	-0.345975	-0.958149	0.09385	0.942818	no
Top1mt	Top1mt	Top1mt	Top1mt	Top1mt	chr15:75657032-75678790	LLC-NTC-GFP	LLC-SH21-GFP	OK	7.64292	5.96558	-0.357461	-0.950991	0.09425	0.942818	no
Lmtk2	Lmtk2	Lmtk2	Lmtk2	Lmtk2	chr5:144100435-144188204	LLC-NTC-GFP	LLC-SH21-GFP	OK	3.12912	2.50742	-0.319551	-0.959652	0.09455	0.943963	no
Camk1d	Camk1d	Camk1d	Camk1d	Camk1d	chr2:5293456-5714762	LLC-NTC-GFP	LLC-SH21-GFP	OK	9.05973	10.7694	0.249395	0.959966	0.0949	0.944896	no
Golm1	Golm1	Golm1	Golm1	Golm1	chr13:59634995-59675784	LLC-NTC-GFP	LLC-SH21-GFP	OK	8.74352	10.593	0.276823	0.946515	0.09485	0.944896	no
Pik3r1	Pik3r1	Pik3r1	Pik3r1	Pik3r1	chr13:101680760-101768217	LLC-NTC-GFP	LLC-SH21-GFP	OK	20.8658	24.5584	0.235072	0.960021	0.09485	0.944896	no
Arl6ip6	Arl6ip6	Arl6ip6	Arl6ip6	Arl6ip6	chr2:53192083-53219221	LLC-NTC-GFP	LLC-SH21-GFP	OK	26.6122	21.682	-0.295591	-0.957691	0.0954	0.946118	no
Brwd1	Brwd1	Brwd1	Brwd1	Brwd1	chr16:95992091-96082428	LLC-NTC-GFP	LLC-SH21-GFP	OK	4.59684	7.72373	0.748656	0.862094	0.0957	0.946118	no
Ccne1	Ccne1	Ccne1	Ccne1	Ccne1	chr7:38097983-38107490	LLC-NTC-GFP	LLC-SH21-GFP	OK	6.56174	4.94854	-0.407077	-0.962185	0.09555	0.946118	no
Dnajc18	Dnajc18	Dnajc18	Dnajc18	Dnajc18	chr18:35671104-35703144	LLC-NTC-GFP	LLC-SH21-GFP	OK	5.49495	6.74952	0.296678	0.945278	0.09605	0.946118	no
Gatsl3	Gatsl3	Gatsl3	Gatsl3	Gatsl3	chr11:4218250-4222409	LLC-NTC-GFP	LLC-SH21-GFP	OK	12.3336	9.47362	-0.380609	-0.949379	0.0959	0.946118	no
Hdgfrp2	Hdgfrp2	Hdgfrp2	Hdgfrp2	Hdgfrp2	chr17:56079630-56109802	LLC-NTC-GFP	LLC-SH21-GFP	OK	23.7133	27.9309	0.236162	0.956658	0.09525	0.946118	no
Ly6e	Ly6e	Ly6e	Ly6e	Ly6e	chr15:74955050-74959905	LLC-NTC-GFP	LLC-SH21-GFP	OK	611.363	712.24	0.220335	0.956553	0.09605	0.946118	no
Man2b2	Man2b2	Man2b2	Man2b2	Man2b2	chr5:36806812-36830649	LLC-NTC-GFP	LLC-SH21-GFP	OK	11.5182	13.8007	0.260825	0.964427	0.0959	0.946118	no
Mfsd8	Mfsd8	Mfsd8	Mfsd8	Mfsd8	chr3:40818171-40846854	LLC-NTC-GFP	LLC-SH21-GFP	OK	2.42338	3.41032	0.492886	0.953997	0.09585	0.946118	no
Parl	Parl	Parl	Parl	Parl	chr16:20279820-20302362	LLC-NTC-GFP	LLC-SH21-GFP	OK	22.6923	18.1019	-0.32606	-0.9429	0.09525	0.946118	no
Smim1	Smim1	Smim1	Smim1	Smim1	chr4:154011802-154026044	LLC-NTC-GFP	LLC-SH21-GFP	OK	1.58333	2.87425	0.860219	0.989109	0.0955	0.946118	no
Tbc1d10b	Tbc1d10b	Tbc1d10b	Tbc1d10b	Tbc1d10b	chr7:127197458-127208468	LLC-NTC-GFP	LLC-SH21-GFP	OK	29.1019	34.2261	0.233981	0.948523	0.0958	0.946118	no
4930550C14Rik	4930550C14Rik	4930550C14Rik	4930550C14Rik	4930550C14Rik	chr9:53405285-53432803	LLC-NTC-GFP	LLC-SH21-GFP	OK	0.81581	1.56976	0.944239	0.994083	0.09625	0.946401	no
Mnd1	Mnd1	Mnd1	Mnd1	Mnd1	chr3:84087933-84155786	LLC-NTC-GFP	LLC-SH21-GFP	OK	10.5942	14.0395	0.406215	0.967159	0.0962	0.946401	no
Fgf11	Fgf11	Fgf11	Fgf11	Fgf11	chr11:69796067-69801716	LLC-NTC-GFP	LLC-SH21-GFP	OK	1.9765	2.73818	0.470273	0.948302	0.0964	0.947034	no
Anapc1	Anapc1	Anapc1	Anapc1	Anapc1	chr2:128610082-128687395	LLC-NTC-GFP	LLC-SH21-GFP	OK	22.8154	19.5311	-0.224238	-0.951742	0.09665	0.948295	no
D17H6S53E	D17H6S53E	D17H6S53E	D17H6S53E	D17H6S53E	chr17:35126401-35128855	LLC-NTC-GFP	LLC-SH21-GFP	OK	2.89336	4.00436	0.468824	0.945187	0.0967	0.948295	no
BC030336	BC030336	BC030336	BC030336	BC030336	chr7:120677619-120734854	LLC-NTC-GFP	LLC-SH21-GFP	OK	9.24932	7.36402	-0.328854	-0.955885	0.09715	0.949827	no
C3ar1	C3ar1	C3ar1	C3ar1	C3ar1	chr6:122847139-122856157	LLC-NTC-GFP	LLC-SH21-GFP	OK	1.41643	2.0551	0.536946	0.942092	0.097	0.949827	no
Lyrm4	Lyrm4	Lyrm4	Lyrm4	Lyrm4	chr13:35978796-36117357	LLC-NTC-GFP	LLC-SH21-GFP	OK	9.17298	11.711	0.3524	0.954763	0.0972	0.949827	no
Stxbp6	Stxbp6	Stxbp6	Stxbp6	Stxbp6	chr12:44852485-45074483	LLC-NTC-GFP	LLC-SH21-GFP	OK	3.56176	4.65257	0.38544	0.958617	0.0972	0.949827	no
Gna11	Gna11	Gna11	Gna11	Gna11	chr10:81528731-81545046	LLC-NTC-GFP	LLC-SH21-GFP	OK	6.21507	4.91505	-0.338563	-0.93094	0.09735	0.950452	no
Apopt1	Apopt1	Apopt1	Apopt1	Apopt1	chr12:111713268-111755055	LLC-NTC-GFP	LLC-SH21-GFP	OK	15.4646	19.6176	0.343178	0.944673	0.09985	0.951462	no
Chuk	Chuk	Chuk	Chuk	Chuk	chr19:44073333-44107477	LLC-NTC-GFP	LLC-SH21-GFP	OK	17.6229	14.6242	-0.269093	-0.938403	0.09925	0.951462	no
Cox17	Cox17	Cox17	Cox17	Cox17	chr16:38346998-38352763	LLC-NTC-GFP	LLC-SH21-GFP	OK	60.6649	76.5249	0.335067	0.934688	0.0985	0.951462	no
Eaf1	Eaf1	Eaf1	Eaf1	Eaf1	chr14:31495078-31509858	LLC-NTC-GFP	LLC-SH21-GFP	OK	18.4822	15.4713	-0.256544	-0.956967	0.09805	0.951462	no
Egr1	Egr1	Egr1	Egr1	Egr1	chr18:34861206-34864956	LLC-NTC-GFP	LLC-SH21-GFP	OK	22.939	27.2545	0.248689	0.958779	0.0976	0.951462	no
Erlec1	Erlec1	Erlec1	Erlec1	Erlec1	chr11:30929783-30954131	LLC-NTC-GFP	LLC-SH21-GFP	OK	35.5876	30.2444	-0.234706	-0.944582	0.0992	0.951462	no
Exoc3	Exoc3	Exoc3	Exoc3	Exoc3	chr13:74169804-74208700	LLC-NTC-GFP	LLC-SH21-GFP	OK	11.6472	13.8401	0.248869	0.942328	0.0994	0.951462	no
Fbxl21	Fbxl21	Fbxl21	Fbxl21	Fbxl21	chr13:56522507-56537786	LLC-NTC-GFP	LLC-SH21-GFP	OK	1.64333	0.83076	-0.984115	-0.976437	0.09975	0.951462	no
Mphosph6	Mphosph6	Mphosph6	Mphosph6	Mphosph6	chr8:117791644-117801929	LLC-NTC-GFP	LLC-SH21-GFP	OK	37.3411	45.2073	0.27579	0.951957	0.0984	0.951462	no
Mrps10	Mrps10	Mrps10	Mrps10	Mrps10	chr17:47368886-47378679	LLC-NTC-GFP	LLC-SH21-GFP	OK	19.8048	24.8314	0.326314	0.941813	0.09975	0.951462	no
Ncapg	Ncapg	Ncapg	Ncapg	Ncapg	chr5:45669924-45857540	LLC-NTC-GFP	LLC-SH21-GFP	OK	7.77509	5.89044	-0.400485	-0.946205	0.09845	0.951462	no
Osgin2	Osgin2	Osgin2	Osgin2	Osgin2	chr4:15997120-16013877	LLC-NTC-GFP	LLC-SH21-GFP	OK	3.53519	2.43652	-0.536966	-0.912226	0.09995	0.951462	no
Pgap3	Pgap3	Pgap3	Pgap3	Pgap3	chr11:98388671-98400490	LLC-NTC-GFP	LLC-SH21-GFP	OK	4.45493	5.79113	0.378439	0.930059	0.0995	0.951462	no
Pigq	Pigq	Pigq	Pigq	Pigq	chr17:25926419-25941989	LLC-NTC-GFP	LLC-SH21-GFP	OK	24.3207	28.9263	0.250196	0.941258	0.0999	0.951462	no
Procr	Procr	Procr	Procr	Procr	chr2:155751216-155755478	LLC-NTC-GFP	LLC-SH21-GFP	OK	25.7611	31.353	0.283408	0.953083	0.0993	0.951462	no
Rab21	Rab21	Rab21	Rab21	Rab21	chr10:115289861-115315591	LLC-NTC-GFP	LLC-SH21-GFP	OK	47.242	39.4843	-0.258791	-0.946	0.09815	0.951462	no
Rnf139	Rnf139	Rnf139	Rnf139	Rnf139	chr15:58889228-58933730	LLC-NTC-GFP	LLC-SH21-GFP	OK	28.8337	34.073	0.240871	0.941349	0.09805	0.951462	no
Rnf31	Rnf31	Rnf31	Rnf31	Rnf31	chr14:55591789-55603671	LLC-NTC-GFP	LLC-SH21-GFP	OK	5.13469	6.55514	0.352349	0.958331	0.0982	0.951462	no
Spen	Spen	Spen	Spen	Spen	chr4:141444672-141538597	LLC-NTC-GFP	LLC-SH21-GFP	OK	4.71952	3.92952	-0.264287	-0.947557	0.0996	0.951462	no
Telo2	Telo2	Telo2	Telo2	Telo2	chr17:25099568-25115967	LLC-NTC-GFP	LLC-SH21-GFP	OK	5.20042	6.59832	0.343472	0.9526	0.09915	0.951462	no
Tmem127	Tmem127	Tmem127	Tmem127	Tmem127	chr2:127247974-127260764	LLC-NTC-GFP	LLC-SH21-GFP	OK	65.5506	76.1347	0.215945	0.948828	0.09965	0.951462	no
Tmem140	Tmem140	Tmem140	Tmem140	Tmem140	chr6:34863145-34878065	LLC-NTC-GFP	LLC-SH21-GFP	OK	4.05645	5.65338	0.478896	0.949504	0.0993	0.951462	no
Ulk1	Ulk1	Ulk1	Ulk1	Ulk1	chr5:110784488-110810081	LLC-NTC-GFP	LLC-SH21-GFP	OK	9.70847	8.0132	-0.276866	-0.953174	0.0996	0.951462	no
Zfp382	Zfp382	Zfp382	Zfp382	Zfp382	chr7:30121947-30135032	LLC-NTC-GFP	LLC-SH21-GFP	OK	1.22724	0.737331	-0.735027	-0.978426	0.09815	0.951462	no
Zfp566	Zfp566	Zfp566	Zfp566	Zfp566	chr7:30077336-30090510	LLC-NTC-GFP	LLC-SH21-GFP	OK	2.29688	1.49534	-0.619203	-0.919586	0.09965	0.951462	no
Zfp677	Zfp677	Zfp677	Zfp677	Zfp677	chr17:21383747-21399265	LLC-NTC-GFP	LLC-SH21-GFP	OK	1.36508	1.95627	0.519114	0.919492	0.0985	0.951462	no
Zfp758	Zfp758	Zfp758	Zfp758	Zfp758	chr17:22361452-22377281	LLC-NTC-GFP	LLC-SH21-GFP	OK	3.77086	4.85067	0.363289	0.943602	0.09885	0.951462	no
Brms1l	Brms1l	Brms1l	Brms1l	Brms1l	chr12:55836365-55869735	LLC-NTC-GFP	LLC-SH21-GFP	OK	23.3373	19.3865	-0.267588	-0.951958	0.10015	0.951726	no
Paip1	Paip1	Paip1	Paip1	Paip1	chr13:119428599-119460323	LLC-NTC-GFP	LLC-SH21-GFP	OK	25.7834	30.401	0.237677	0.94164	0.1001	0.951726	no
Aim2	Aim2	Aim2	Aim2	Aim2	chr1:173420603-173466036	LLC-NTC-GFP	LLC-SH21-GFP	OK	11.1377	9.03205	-0.302328	-0.953019	0.10085	0.951831	no
Chchd5	Chchd5	Chchd5	Chchd5	Chchd5	chr2:129129699-129134111	LLC-NTC-GFP	LLC-SH21-GFP	OK	15.9495	19.9852	0.325418	0.941464	0.1006	0.951831	no
Chn1	Chn1	Chn1	Chn1	Chn1	chr2:73596525-73775346	LLC-NTC-GFP	LLC-SH21-GFP	OK	1.33321	1.92548	0.530313	0.894203	0.1007	0.951831	no
Gatb	Gatb	Gatb	Gatb	Gatb	chr3:85574128-85654470	LLC-NTC-GFP	LLC-SH21-GFP	OK	2.84967	1.99532	-0.514177	-0.938596	0.10045	0.951831	no
Carmil1	Lrrc16a	Lrrc16a	Lrrc16a	Lrrc16a	chr13:24012483-24280790	LLC-NTC-GFP	LLC-SH21-GFP	OK	2.18809	1.65987	-0.398602	-0.928898	0.1003	0.951831	no
Ndufaf4	Ndufaf4	Ndufaf4	Ndufaf4	Ndufaf4	chr4:24898082-24905001	LLC-NTC-GFP	LLC-SH21-GFP	OK	4.54493	3.47095	-0.388925	-0.956005	0.1004	0.951831	no
Pla2g15	Pla2g15	Pla2g15	Pla2g15	Pla2g15	chr8:106150398-106164715	LLC-NTC-GFP	LLC-SH21-GFP	OK	12.4413	15.1992	0.288864	0.942197	0.10055	0.951831	no
Rin2	Rin2	Rin2	Rin2	Rin2	chr2:145786115-145887616	LLC-NTC-GFP	LLC-SH21-GFP	OK	19.4035	22.7603	0.230199	0.945487	0.10085	0.951831	no
Dr1	Dr1	Dr1	Dr1	Dr1	chr5:108268896-108280521	LLC-NTC-GFP	LLC-SH21-GFP	OK	37.7335	44.679	0.243752	0.941512	0.10095	0.951962	no
A830010M20Rik	A830010M20Rik	A830010M20Rik	A830010M20Rik	A830010M20Rik	chr5:107497744-107512556	LLC-NTC-GFP	LLC-SH21-GFP	OK	1.32951	0.927183	-0.519967	-0.935775	0.10175	0.954153	no
Abcb8	Abcb8	Abcb8	Abcb8	Abcb8	chr5:24394155-24409947	LLC-NTC-GFP	LLC-SH21-GFP	OK	6.72412	5.19609	-0.371919	-0.93125	0.1026	0.954153	no
Naxd	Carkd	Carkd	Carkd	Carkd	chr8:11497505-11513286	LLC-NTC-GFP	LLC-SH21-GFP	OK	24.8466	30.165	0.279828	0.938318	0.10145	0.954153	no
Cd84	Cd84	Cd84	Cd84	Cd84	chr1:171839696-171890718	LLC-NTC-GFP	LLC-SH21-GFP	OK	0.814488	0.410554	-0.988323	-0.963884	0.1023	0.954153	no
Dpagt1	Dpagt1	Dpagt1	Dpagt1	Dpagt1	chr9:44326844-44333600	LLC-NTC-GFP	LLC-SH21-GFP	OK	31.165	25.4258	-0.293634	-0.949524	0.1023	0.954153	no
Dut	Dut	Dut	Dut	Dut	chr2:125247247-125259049	LLC-NTC-GFP	LLC-SH21-GFP	OK	54.0463	45.7082	-0.241744	-0.930954	0.10265	0.954153	no
Il1rl1	Il1rl1	Il1rl1	Il1rl1	Il1rl1	chr1:40429569-40465414	LLC-NTC-GFP	LLC-SH21-GFP	OK	112.296	95.7189	-0.230432	-0.935415	0.1022	0.954153	no
Ino80e	Ino80e	Ino80e	Ino80e	Ino80e	chr7:126847552-126861463	LLC-NTC-GFP	LLC-SH21-GFP	OK	23.1936	28.4468	0.294538	0.942169	0.1018	0.954153	no
Isoc2a	Isoc2a	Isoc2a	Isoc2a	Isoc2a	chr7:4877052-4895716	LLC-NTC-GFP	LLC-SH21-GFP	OK	4.87597	2.98124	-0.709777	-0.966962	0.1025	0.954153	no
Ndufb4	Ndufb4	Ndufb4	Ndufb4	Ndufb4	chr16:37647601-37654368	LLC-NTC-GFP	LLC-SH21-GFP	OK	28.4429	20.3195	-0.485203	-0.923031	0.1015	0.954153	no
Notch1	Notch1	Notch1	Notch1	Notch1	chr2:26457901-26503822	LLC-NTC-GFP	LLC-SH21-GFP	OK	1.12139	1.46545	0.38606	0.930471	0.10245	0.954153	no
Nxn	Nxn	Nxn	Nxn	Nxn	chr11:76257225-76399141	LLC-NTC-GFP	LLC-SH21-GFP	OK	17.0713	20.4479	0.260377	0.934245	0.1019	0.954153	no
Pask	Pask	Pask	Pask	Pask	chr1:93309436-93342788	LLC-NTC-GFP	LLC-SH21-GFP	OK	1.04262	1.48826	0.513419	0.94523	0.1018	0.954153	no
Pja1	Pja1	Pja1	Pja1	Pja1	chrX:99465733-99470735	LLC-NTC-GFP	LLC-SH21-GFP	OK	24.1779	20.3034	-0.251962	-0.925468	0.1019	0.954153	no
Srgn	Srgn	Srgn	Srgn	Srgn	chr10:62494427-62507755	LLC-NTC-GFP	LLC-SH21-GFP	OK	24.6394	18.9953	-0.375322	-0.925757	0.10145	0.954153	no
Trim14	Trim14	Trim14	Trim14	Trim14	chr4:46505071-46536141	LLC-NTC-GFP	LLC-SH21-GFP	OK	0.869699	1.38589	0.672221	0.943226	0.1021	0.954153	no
Zfp68	Zfp68	Zfp68	Zfp68	Zfp68	chr5:138603651-138619743	LLC-NTC-GFP	LLC-SH21-GFP	OK	9.83208	11.7602	0.258339	0.937073	0.10255	0.954153	no
Mea1	Mea1	Mea1	Mea1	Mea1	chr17:46674550-46705002	LLC-NTC-GFP	LLC-SH21-GFP	OK	75.1031	98.6324	0.393189	0.950858	0.103	0.955798	no
Dhx33	Dhx33	Dhx33	Dhx33	Dhx33	chr11:70984090-71004432	LLC-NTC-GFP	LLC-SH21-GFP	OK	17.4356	14.7776	-0.238621	-0.934438	0.1031	0.955836	no
Htatsf1	Htatsf1	Htatsf1	Htatsf1	Htatsf1	chrX:57053569-57067182	LLC-NTC-GFP	LLC-SH21-GFP	OK	18.784	15.817	-0.248021	-0.936498	0.10335	0.955836	no
Lactb	Lactb	Lactb	Lactb	Lactb	chr9:66955392-66975484	LLC-NTC-GFP	LLC-SH21-GFP	OK	7.88257	6.11507	-0.366296	-0.934402	0.10335	0.955836	no
Mid1ip1	Mid1ip1	Mid1ip1	Mid1ip1	Mid1ip1	chrX:10717364-10719702	LLC-NTC-GFP	LLC-SH21-GFP	OK	7.83006	5.96863	-0.391622	-0.933274	0.10335	0.955836	no
Srsf5	Srsf5	Srsf5	Srsf5	Srsf5	chr12:80945503-80950507	LLC-NTC-GFP	LLC-SH21-GFP	OK	187.114	217.664	0.218185	0.941386	0.10345	0.955961	no
Abca8b	Abca8b	Abca8b	Abca8b	Abca8b	chr11:109933405-109995816	LLC-NTC-GFP	LLC-SH21-GFP	OK	0.875057	0.570687	-0.616678	-0.948245	0.10375	0.957932	no
1110034G24Rik	1110034G24Rik	1110034G24Rik	1110034G24Rik	1110034G24Rik	chr2:132690282-132751055	LLC-NTC-GFP	LLC-SH21-GFP	OK	1.37104	2.37099	0.790222	0.931999	0.1053	0.958082	no
Arg1	Arg1	Arg1	Arg1	Arg1	chr10:24915206-24927470	LLC-NTC-GFP	LLC-SH21-GFP	OK	9.38407	7.2375	-0.374723	-0.923437	0.10525	0.958082	no
Arl2	Arl2	Arl2	Arl2	Arl2	chr19:6134388-6141137	LLC-NTC-GFP	LLC-SH21-GFP	OK	48.067	57.7916	0.265814	0.925342	0.1044	0.958082	no
Fbxl4	Fbxl4	Fbxl4	Fbxl4	Fbxl4	chr4:22357542-22434091	LLC-NTC-GFP	LLC-SH21-GFP	OK	7.95052	6.14137	-0.372489	-0.926325	0.10425	0.958082	no
Ggcx	Ggcx	Ggcx	Ggcx	Ggcx	chr6:72414307-72431106	LLC-NTC-GFP	LLC-SH21-GFP	OK	6.70525	8.40074	0.325226	0.928546	0.10535	0.958082	no
Gphn	Gphn	Gphn	Gphn	Gphn	chr12:78226654-78684769	LLC-NTC-GFP	LLC-SH21-GFP	OK	15.5151	12.9638	-0.259183	-0.918129	0.1051	0.958082	no
Il10rb	Il10rb	Il10rb	Il10rb	Il10rb	chr16:91406234-91425834	LLC-NTC-GFP	LLC-SH21-GFP	OK	14.1234	17.207	0.284907	0.928306	0.1055	0.958082	no
Leng9	Leng9	Leng9	Leng9	Leng9	chr7:4148182-4149872	LLC-NTC-GFP	LLC-SH21-GFP	OK	0.838598	1.51161	0.850037	0.925441	0.10465	0.958082	no
Lsm3	Lsm3	Lsm3	Lsm3	Lsm3	chr6:91516034-91522620	LLC-NTC-GFP	LLC-SH21-GFP	OK	65.2448	78.1296	0.260007	0.926876	0.1044	0.958082	no
Ms4a4c	Ms4a4c	Ms4a4c	Ms4a4c	Ms4a4c	chr19:11407660-11427246	LLC-NTC-GFP	LLC-SH21-GFP	OK	0.730376	0.247453	-1.56148	-0.971867	0.1052	0.958082	no
Nap1l4	Nap1l4	Nap1l4	Nap1l4	Nap1l4	chr7:143513578-143549120	LLC-NTC-GFP	LLC-SH21-GFP	OK	57.662	49.4174	-0.222603	-0.926055	0.1053	0.958082	no
Ndufb7	Ndufb7	Ndufb7	Ndufb7	Ndufb7	chr8:83566757-83571623	LLC-NTC-GFP	LLC-SH21-GFP	OK	77.9533	95.0305	0.28578	0.935189	0.10515	0.958082	no
Osbpl7	Osbpl7	Osbpl7	Osbpl7	Osbpl7	chr11:97050819-97068904	LLC-NTC-GFP	LLC-SH21-GFP	OK	1.17317	1.6916	0.527974	0.927942	0.10515	0.958082	no
Polr3a	Polr3a	Polr3a	Polr3a	Polr3a	chr14:24448693-24487046	LLC-NTC-GFP	LLC-SH21-GFP	OK	5.46525	4.41224	-0.308776	-0.94301	0.104	0.958082	no
Sh2d5	Sh2d5	Sh2d5	Sh2d5	Sh2d5	chr4:138250410-138260968	LLC-NTC-GFP	LLC-SH21-GFP	OK	3.05305	2.228	-0.454506	-0.939729	0.104	0.958082	no
Sin3b	Sin3b	Sin3b	Sin3b	Sin3b	chr8:72723269-72758203	LLC-NTC-GFP	LLC-SH21-GFP	OK	78.7866	65.3153	-0.270529	-0.932108	0.10535	0.958082	no
Slc6a6	Slc6a6	Slc6a6	Slc6a6	Slc6a6	chr6:91684066-91759063	LLC-NTC-GFP	LLC-SH21-GFP	OK	51.3765	44.1941	-0.217255	-0.938586	0.1045	0.958082	no
Tom1	Tom1	Tom1	Tom1	Tom1	chr8:75033685-75070121	LLC-NTC-GFP	LLC-SH21-GFP	OK	4.36635	5.62599	0.36568	0.917935	0.1049	0.958082	no
Ung	Ung	Ung	Ung	Ung	chr5:114130434-114139321	LLC-NTC-GFP	LLC-SH21-GFP	OK	6.76284	4.97931	-0.441682	-0.92041	0.10435	0.958082	no
Zfp704	Zfp704	Zfp704	Zfp704	Zfp704	chr3:9427009-9610085	LLC-NTC-GFP	LLC-SH21-GFP	OK	3.94071	4.72739	0.262588	0.938546	0.1055	0.958082	no
Hivep1	Hivep1	Hivep1	Hivep1	Hivep1	chr13:42052020-42185026	LLC-NTC-GFP	LLC-SH21-GFP	OK	3.27774	2.68758	-0.286393	-0.934874	0.1056	0.958203	no
Cdyl	Cdyl	Cdyl	Cdyl	Cdyl	chr13:35659861-35874064	LLC-NTC-GFP	LLC-SH21-GFP	OK	2.2292	3.01621	0.43621	0.92193	0.1062	0.959708	no
Gm5617	Gm5617	Gm5617	Gm5617	Gm5617	chr9:48495342-48495975	LLC-NTC-GFP	LLC-SH21-GFP	OK	1.22248	3.23926	1.40585	0.997585	0.10605	0.959708	no
Ocrl	Ocrl	Ocrl	Ocrl	Ocrl	chrX:47912455-47965866	LLC-NTC-GFP	LLC-SH21-GFP	OK	12.1477	10.1757	-0.255559	-0.927886	0.10605	0.959708	no
Porcn	Porcn	Porcn	Porcn	Porcn	chrX:8193845-8206525	LLC-NTC-GFP	LLC-SH21-GFP	OK	0.813583	1.55042	0.930303	0.831016	0.1062	0.959708	no
Ptpn12	Ptpn12	Ptpn12	Ptpn12	Ptpn12	chr5:20986644-21055797	LLC-NTC-GFP	LLC-SH21-GFP	OK	21.248	18.0011	-0.239241	-0.921176	0.10615	0.959708	no
Ahcy	Ahcy	Ahcy	Ahcy	Ahcy	chr2:155059311-155074497	LLC-NTC-GFP	LLC-SH21-GFP	OK	49.3934	42.2679	-0.224757	-0.91932	0.10645	0.961181	no
4921536K21Rik	4921536K21Rik	4921536K21Rik	4921536K21Rik	4921536K21Rik	chr11:3886087-3895126	LLC-NTC-GFP	LLC-SH21-GFP	OK	0.807256	1.40469	0.799157	0.933284	0.10735	0.961452	no
Atpaf1	Atpaf1	Atpaf1	Atpaf1	Atpaf1	chr4:115784813-115812314	LLC-NTC-GFP	LLC-SH21-GFP	OK	10.8146	8.57963	-0.333996	-0.907671	0.10735	0.961452	no
Ccnk	Ccnk	Ccnk	Ccnk	Ccnk	chr12:108179737-108203359	LLC-NTC-GFP	LLC-SH21-GFP	OK	28.2325	32.9228	0.221729	0.916269	0.10705	0.961452	no
Cd274	Cd274	Cd274	Cd274	Cd274	chr19:29367437-29388094	LLC-NTC-GFP	LLC-SH21-GFP	OK	2.64097	3.46778	0.392941	0.931435	0.10735	0.961452	no
Faf1	Faf1	Faf1	Faf1	Faf1	chr4:109676626-109963960	LLC-NTC-GFP	LLC-SH21-GFP	OK	9.81678	11.889	0.27631	0.944746	0.10735	0.961452	no
Slfn8	Slfn8	Slfn8	Slfn8	Slfn8	chr11:83002157-83020810	LLC-NTC-GFP	LLC-SH21-GFP	OK	2.41316	1.7743	-0.443673	-0.916316	0.10685	0.961452	no
Tgfb2	Tgfb2	Tgfb2	Tgfb2	Tgfb2	chr1:186623185-186705992	LLC-NTC-GFP	LLC-SH21-GFP	OK	1.87677	2.48982	0.407792	0.936271	0.1069	0.961452	no
Tmcc2	Tmcc2	Tmcc2	Tmcc2	Tmcc2	chr1:132356314-132391281	LLC-NTC-GFP	LLC-SH21-GFP	OK	6.26858	7.72722	0.301809	0.915398	0.10705	0.961452	no
Vax2	Vax2	Vax2	Vax2	Vax2	chr6:83692805-83738304	LLC-NTC-GFP	LLC-SH21-GFP	OK	4.3008	2.87564	-0.580721	-0.914842	0.1069	0.961452	no
Yipf1	Yipf1	Yipf1	Yipf1	Yipf1	chr4:107314362-107359823	LLC-NTC-GFP	LLC-SH21-GFP	OK	18.7127	14.9335	-0.325466	-0.899229	0.1071	0.961452	no
Dera	Dera	Dera	Dera	Dera	chr6:137754576-137837872	LLC-NTC-GFP	LLC-SH21-GFP	OK	6.61608	8.78988	0.409868	0.943387	0.10755	0.961685	no
Mphosph8	Mphosph8	Mphosph8	Mphosph8	Mphosph8	chr14:56668247-56701000	LLC-NTC-GFP	LLC-SH21-GFP	OK	10.2379	8.46148	-0.274936	-0.917968	0.1075	0.961685	no
Vwa1	Vwa1	Vwa1	Vwa1	Vwa1	chr4:155768494-155774561	LLC-NTC-GFP	LLC-SH21-GFP	OK	1.53663	0.958164	-0.681422	-0.897741	0.1079	0.964035	no
Atp6v0b	Atp6v0b	Atp6v0b	Atp6v0b	Atp6v0b	chr4:117884329-117887329	LLC-NTC-GFP	LLC-SH21-GFP	OK	54.9389	66.9719	0.285727	0.9223	0.10865	0.964498	no
B230307C23Rik	B230307C23Rik	B230307C23Rik	B230307C23Rik	B230307C23Rik	chr16:97997346-98016756	LLC-NTC-GFP	LLC-SH21-GFP	OK	1.32369	0.457833	-1.53168	-1.08566	0.10845	0.964498	no
Bcs1l	Bcs1l	Bcs1l	Bcs1l	Bcs1l	chr1:74588288-74592443	LLC-NTC-GFP	LLC-SH21-GFP	OK	6.45339	8.38136	0.377128	0.91256	0.1085	0.964498	no
Syde1	Syde1	Syde1	Syde1	Syde1	chr10:78584502-78591964	LLC-NTC-GFP	LLC-SH21-GFP	OK	12.0221	9.95483	-0.27222	-0.91978	0.1086	0.964498	no
Tbp	Tbp	Tbp	Tbp	Tbp	chr17:15499887-15517427	LLC-NTC-GFP	LLC-SH21-GFP	OK	28.5864	33.9799	0.249354	0.92023	0.1084	0.964498	no
Tnfsf9	Tnfsf9	Tnfsf9	Tnfsf9	Tnfsf9	chr17:57092022-57107757	LLC-NTC-GFP	LLC-SH21-GFP	OK	7.95647	5.72658	-0.474455	-0.91428	0.1083	0.964498	no
Zfp119a	Zfp119a	Zfp119a	Zfp119a	Zfp119a	chr17:55864891-55878953	LLC-NTC-GFP	LLC-SH21-GFP	OK	2.61311	3.75577	0.52334	0.921498	0.10855	0.964498	no
Zfp647	Zfp647	Zfp647	Zfp647	Zfp647	chr15:76910369-76925448	LLC-NTC-GFP	LLC-SH21-GFP	OK	2.06221	1.39577	-0.563134	-0.884839	0.1086	0.964498	no
Cnrip1	Cnrip1	Cnrip1	Cnrip1	Cnrip1	chr11:17051933-17079372	LLC-NTC-GFP	LLC-SH21-GFP	OK	3.37625	4.8493	0.522355	0.940404	0.109	0.964619	no
Lrch4	Lrch4	Lrch4	Lrch4	Lrch4	chr5:137629122-137642902	LLC-NTC-GFP	LLC-SH21-GFP	OK	16.6196	20.7039	0.317015	0.924223	0.10905	0.964619	no
Nnmt	Nnmt	Nnmt	Nnmt	Nnmt	chr9:48591889-48605077	LLC-NTC-GFP	LLC-SH21-GFP	OK	3.09887	4.88509	0.656641	0.917251	0.10895	0.964619	no
Nudt8	Nudt8	Nudt8	Nudt8	Nudt8	chr19:4000579-4002102	LLC-NTC-GFP	LLC-SH21-GFP	OK	18.615	24.1826	0.377506	0.922244	0.10905	0.964619	no
Tnc	Tnc	Tnc	Tnc	Tnc	chr4:63959784-64047015	LLC-NTC-GFP	LLC-SH21-GFP	OK	56.0912	48.4152	-0.212313	-0.915962	0.1091	0.964619	no
Sapcd2	Sapcd2	Sapcd2	Sapcd2	Sapcd2	chr2:25372034-25378213	LLC-NTC-GFP	LLC-SH21-GFP	OK	0.588752	1.01768	0.789552	0.910033	0.10935	0.966056	no
1810011O10Rik	1810011O10Rik	1810011O10Rik	1810011O10Rik	1810011O10Rik	chr8:24437615-24438946	LLC-NTC-GFP	LLC-SH21-GFP	OK	62.3281	73.2415	0.232778	0.931913	0.1096	0.96661	no
Bcl7a	Bcl7a	Bcl7a	Bcl7a	Bcl7a	chr5:123344447-123374083	LLC-NTC-GFP	LLC-SH21-GFP	OK	2.31836	1.71325	-0.436369	-0.914148	0.1098	0.96661	no
Cenpt	Cenpt	Cenpt	Cenpt	Cenpt	chr8:105844677-105852008	LLC-NTC-GFP	LLC-SH21-GFP	OK	7.45133	9.5045	0.351114	0.913416	0.1096	0.96661	no
Ndc1	Ndc1	Ndc1	Ndc1	Ndc1	chr4:107367783-107414338	LLC-NTC-GFP	LLC-SH21-GFP	OK	21.6207	17.8623	-0.2755	-0.924027	0.1097	0.96661	no
Pola1	Pola1	Pola1	Pola1	Pola1	chrX:93304765-93632155	LLC-NTC-GFP	LLC-SH21-GFP	OK	10.5604	8.8465	-0.255481	-0.915617	0.10985	0.96661	no
Mfsd12	Mfsd12	Mfsd12	Mfsd12	Mfsd12	chr10:81357569-81365820	LLC-NTC-GFP	LLC-SH21-GFP	OK	2.06088	3.29686	0.677832	0.923361	0.10995	0.96672	no
2310009B15Rik	2310009B15Rik	2310009B15Rik	2310009B15Rik	2310009B15Rik	chr1:138851978-138856854	LLC-NTC-GFP	LLC-SH21-GFP	OK	32.7332	24.7818	-0.401472	-0.92127	0.11065	0.966832	no
Ccdc191	2610015P09Rik	2610015P09Rik	2610015P09Rik	2610015P09Rik	chr16:43889901-43964314	LLC-NTC-GFP	LLC-SH21-GFP	OK	2.32684	1.77153	-0.393373	-0.90498	0.1101	0.966832	no
Ctps	Ctps	Ctps	Ctps	Ctps	chr4:120539867-120570276	LLC-NTC-GFP	LLC-SH21-GFP	OK	25.011	21.0521	-0.2486	-0.921625	0.1103	0.966832	no
Fbxl16	Fbxl16	Fbxl16	Fbxl16	Fbxl16	chr17:25809084-25821265	LLC-NTC-GFP	LLC-SH21-GFP	OK	12.4945	14.8892	0.252969	0.906294	0.11025	0.966832	no
Fndc4	Fndc4	Fndc4	Fndc4	Fndc4	chr5:31292245-31295877	LLC-NTC-GFP	LLC-SH21-GFP	OK	6.9577	5.43147	-0.357268	-0.913454	0.1107	0.966832	no
Ndufc2	Ndufc2	Ndufc2	Ndufc2	Ndufc2	chr7:97400002-97407800	LLC-NTC-GFP	LLC-SH21-GFP	OK	57.0482	46.0326	-0.309524	-0.902978	0.11075	0.966832	no
Pstpip2	Pstpip2	Pstpip2	Pstpip2	Pstpip2	chr18:77794549-77882879	LLC-NTC-GFP	LLC-SH21-GFP	OK	0.758074	1.20378	0.667159	0.921075	0.1105	0.966832	no
Tuba4a	Tuba4a	Tuba4a	Tuba4a	Tuba4a	chr1:75210828-75219253	LLC-NTC-GFP	LLC-SH21-GFP	OK	27.8295	21.5999	-0.365585	-0.914332	0.1107	0.966832	no
Tube1	Tube1	Tube1	Tube1	Tube1	chr10:39134022-39163794	LLC-NTC-GFP	LLC-SH21-GFP	OK	1.34036	0.750132	-0.837409	-0.91843	0.1106	0.966832	no
Edem2	Edem2	Edem2	Edem2	Edem2	chr2:155701672-155729475	LLC-NTC-GFP	LLC-SH21-GFP	OK	21.9739	26.1446	0.250717	0.905283	0.11085	0.966941	no
Immp1l	Immp1l	Immp1l	Immp1l	Immp1l	chr2:105904637-105965558	LLC-NTC-GFP	LLC-SH21-GFP	OK	26.0087	32.9161	0.339797	0.911825	0.1113	0.969008	no
Nek7	Nek7	Nek7	Nek7	Nek7	chr1:138484713-138619696	LLC-NTC-GFP	LLC-SH21-GFP	OK	115.717	133.637	0.207725	0.911574	0.11135	0.969008	no
Tsc22d1	Tsc22d1	Tsc22d1	Tsc22d1	Tsc22d1	chr14:76415820-76507766	LLC-NTC-GFP	LLC-SH21-GFP	OK	45.6627	54.8937	0.265626	0.916846	0.11135	0.969008	no
Coro1c	Coro1c	Coro1c	Coro1c	Coro1c	chr5:113842438-113908706	LLC-NTC-GFP	LLC-SH21-GFP	OK	54.0133	46.642	-0.211684	-0.905715	0.11145	0.969115	no
Rap2b	Rap2b	Rap2b	Rap2b	Rap2b	chr3:61364506-61368703	LLC-NTC-GFP	LLC-SH21-GFP	OK	22.7764	26.7864	0.233958	0.91595	0.1118	0.970631	no
Rdm1	Rdm1	Rdm1	Rdm1	Rdm1	chr11:101627948-101636081	LLC-NTC-GFP	LLC-SH21-GFP	OK	2.28764	1.20466	-0.925234	-0.882857	0.1118	0.970631	no
Ssc5d	Ssc5d	Ssc5d	Ssc5d	Ssc5d	chr7:4925843-4944797	LLC-NTC-GFP	LLC-SH21-GFP	OK	22.9151	26.6068	0.215498	0.903638	0.1119	0.970737	no
Hhipl1	Hhipl1	Hhipl1	Hhipl1	Hhipl1	chr12:108306269-108328300	LLC-NTC-GFP	LLC-SH21-GFP	OK	7.71866	6.04571	-0.352439	-0.903717	0.11205	0.971276	no
Id1	Id1	Id1	Id1	Id1	chr2:152736250-152737410	LLC-NTC-GFP	LLC-SH21-GFP	OK	4.90312	7.29069	0.572355	0.922399	0.11255	0.971784	no
Lhx6	Lhx6	Lhx6	Lhx6	Lhx6	chr2:36081952-36105408	LLC-NTC-GFP	LLC-SH21-GFP	OK	2.47244	3.2084	0.37592	0.897951	0.1122	0.971784	no
Lrig2	Lrig2	Lrig2	Lrig2	Lrig2	chr3:104453982-104511856	LLC-NTC-GFP	LLC-SH21-GFP	OK	3.88193	4.78441	0.301566	0.907036	0.1129	0.971784	no
Raet1c	Raet1c	Raet1c	Raet1c,Raet1e	Raet1c,Raet1e	chr10:22158608-22374139	LLC-NTC-GFP	LLC-SH21-GFP	OK	1.33801	0.0902977	-3.88925	-0.813204	0.1128	0.971784	no
Slc35a2	Slc35a2	Slc35a2	Slc35a2	Slc35a2	chrX:7884243-7894492	LLC-NTC-GFP	LLC-SH21-GFP	OK	5.46329	3.90836	-0.483206	-0.895794	0.1127	0.971784	no
Tmem39a	Tmem39a	Tmem39a	Tmem39a	Tmem39a	chr16:38558697-38592162	LLC-NTC-GFP	LLC-SH21-GFP	OK	32.3098	38.176	0.240696	0.902061	0.1128	0.971784	no
Wdr62	Wdr62	Wdr62	Wdr62	Wdr62	chr7:30240137-30280421	LLC-NTC-GFP	LLC-SH21-GFP	OK	1.31329	0.942817	-0.47814	-0.902056	0.1124	0.971784	no
Ypel3	Ypel3	Ypel3	Ypel3	Ypel3	chr7:126776974-126780514	LLC-NTC-GFP	LLC-SH21-GFP	OK	25.8993	31.7428	0.293513	0.912892	0.11285	0.971784	no
Zfp784	Zfp784	Zfp784	Zfp784	Zfp784	chr7:5034445-5038446	LLC-NTC-GFP	LLC-SH21-GFP	OK	0.562207	1.05527	0.908432	0.893412	0.11285	0.971784	no
Aplf	Aplf	Aplf	Aplf	Aplf	chr6:87628428-87672168	LLC-NTC-GFP	LLC-SH21-GFP	OK	4.80194	5.92754	0.303815	0.904923	0.1147	0.972759	no
Arhgef3	Arhgef3	Arhgef3	Arhgef3	Arhgef3	chr14:27143992-27403911	LLC-NTC-GFP	LLC-SH21-GFP	OK	2.21037	1.64193	-0.428896	-0.886149	0.11495	0.972759	no
Ccdc53	Ccdc53	Ccdc53	Ccdc53	Ccdc53	chr10:88201096-88246158	LLC-NTC-GFP	LLC-SH21-GFP	OK	32.4143	26.574	-0.286614	-0.902362	0.11505	0.972759	no
Cdk19	Cdk19	Cdk19	Cdk19	Cdk19	chr10:40349307-40483818	LLC-NTC-GFP	LLC-SH21-GFP	OK	15.625	13.2621	-0.236549	-0.899897	0.1149	0.972759	no
Cluh	Cluh	Cluh	Cluh	Cluh	chr11:74649494-74670847	LLC-NTC-GFP	LLC-SH21-GFP	OK	12.358	10.4477	-0.242256	-0.913208	0.1135	0.972759	no
Dio2	Dio2	Dio2	Dio2	Dio2	chr12:90724551-90738438	LLC-NTC-GFP	LLC-SH21-GFP	OK	1.25162	1.69871	0.440649	0.909634	0.11455	0.972759	no
Dph1	Dph1	Dph1	Dph1	Dph1	chr11:75175942-75190483	LLC-NTC-GFP	LLC-SH21-GFP	OK	7.5889	4.93636	-0.620442	-0.939495	0.11445	0.972759	no
Epdr1	Epdr1	Epdr1	Epdr1	Epdr1	chr13:19591707-19619830	LLC-NTC-GFP	LLC-SH21-GFP	OK	3.96402	5.33054	0.427315	0.922771	0.11565	0.972759	no
Fabp4	Fabp4	Fabp4	Fabp4	Fabp4	chr3:10204342-10208576	LLC-NTC-GFP	LLC-SH21-GFP	OK	2.70509	4.57899	0.759353	0.875974	0.11645	0.972759	no
Fth1	Fth1	Fth1	Fth1	Fth1	chr19:9980599-9985111	LLC-NTC-GFP	LLC-SH21-GFP	OK	2800.15	2416.23	-0.212746	-0.903191	0.1137	0.972759	no
Gjc1	Gjc1	Gjc1	Gjc1	Gjc1	chr11:102799477-102819686	LLC-NTC-GFP	LLC-SH21-GFP	OK	15.6689	12.8012	-0.291628	-0.901251	0.11665	0.972759	no
Hdac10	Hdac10	Hdac10	Hdac10	Hdac10	chr15:89123302-89128700	LLC-NTC-GFP	LLC-SH21-GFP	OK	3.43758	2.41643	-0.508517	-0.883544	0.1138	0.972759	no
Hmbox1	Hmbox1	Hmbox1	Hmbox1	Hmbox1	chr14:64822217-64949847	LLC-NTC-GFP	LLC-SH21-GFP	OK	3.80271	4.85564	0.352633	0.906303	0.11455	0.972759	no
Igf2r	Igf2r	Igf2r	Igf2r	Igf2r	chr17:12682405-12868143	LLC-NTC-GFP	LLC-SH21-GFP	OK	60.0152	68.9144	0.199479	0.88655	0.11705	0.972759	no
Igsf10	Igsf10	Igsf10	Igsf10	Igsf10	chr3:59006977-59344256	LLC-NTC-GFP	LLC-SH21-GFP	OK	0.642564	1.08421	0.75473	0.943144	0.11335	0.972759	no
Il3ra	Il3ra	Il3ra	Il3ra	Il3ra	chr14:14346494-14355490	LLC-NTC-GFP	LLC-SH21-GFP	OK	4.75013	3.13917	-0.597585	-0.907202	0.1136	0.972759	no
Itga3	Itga3	Itga3	Itga3	Itga3	chr11:95044474-95076811	LLC-NTC-GFP	LLC-SH21-GFP	OK	15.7661	13.4056	-0.233985	-0.901531	0.11595	0.972759	no
Mrpl11	Mrpl11	Mrpl11	Mrpl11	Mrpl11	chr19:4962305-4966995	LLC-NTC-GFP	LLC-SH21-GFP	OK	7.95321	9.79331	0.300259	0.901878	0.11645	0.972759	no
Mthfd1	Mthfd1	Mthfd1	Mthfd1	Mthfd1	chr12:76255231-76319820	LLC-NTC-GFP	LLC-SH21-GFP	OK	27.0319	23.1162	-0.22576	-0.900142	0.11465	0.972759	no
Obsl1	Obsl1	Obsl1	Obsl1	Obsl1	chr1:75485824-75506452	LLC-NTC-GFP	LLC-SH21-GFP	OK	6.60039	5.44539	-0.277514	-0.902605	0.1158	0.972759	no
Osgin1	Osgin1	Osgin1	Osgin1	Osgin1	chr8:119437161-119446256	LLC-NTC-GFP	LLC-SH21-GFP	OK	4.92355	3.72354	-0.403022	-0.889695	0.11465	0.972759	no
Phb	Phb	Phb	Phb	Phb	chr11:95666956-95680773	LLC-NTC-GFP	LLC-SH21-GFP	OK	77.5252	90.2107	0.218633	0.906935	0.1145	0.972759	no
Prmt5	Prmt5	Prmt5	Prmt5	Prmt5	chr14:54507181-54517470	LLC-NTC-GFP	LLC-SH21-GFP	OK	48.9281	42.1097	-0.216509	-0.896808	0.1166	0.972759	no
Pycr1	Pycr1	Pycr1	Pycr1	Pycr1	chr11:120635711-120643670	LLC-NTC-GFP	LLC-SH21-GFP	OK	0.485508	0.823399	0.762096	0.889372	0.11715	0.972759	no
Rab30	Rab30	Rab30	Rab30	Rab30	chr7:92741713-92837117	LLC-NTC-GFP	LLC-SH21-GFP	OK	1.96212	2.89502	0.561159	0.894238	0.1164	0.972759	no
Rad54l	Rad54l	Rad54l	Rad54l	Rad54l	chr4:116075268-116123690	LLC-NTC-GFP	LLC-SH21-GFP	OK	1.14476	2.54143	1.1506	0.914829	0.11395	0.972759	no
Rpl9	Rpl9	Rpl9	Rpl9	Rpl9	chr5:65388363-65391431	LLC-NTC-GFP	LLC-SH21-GFP	OK	704.782	812.75	0.205634	0.897476	0.11365	0.972759	no
Rps26	Rps26	Rps26	Rps26	Rps26	chr10:128624528-128626506	LLC-NTC-GFP	LLC-SH21-GFP	OK	5819.94	5043.23	-0.206656	-0.901907	0.11575	0.972759	no
Slc9a3r2	Slc9a3r2	Slc9a3r2	Slc9a3r2	Slc9a3r2	chr17:24639281-24650305	LLC-NTC-GFP	LLC-SH21-GFP	OK	14.6886	11.9582	-0.296701	-0.904887	0.11585	0.972759	no
Slfn3	Slfn3	Slfn3	Slfn3	Slfn3	chr11:83191329-83215154	LLC-NTC-GFP	LLC-SH21-GFP	OK	2.87495	4.04642	0.493106	0.916586	0.11715	0.972759	no
Srfbp1	Srfbp1	Srfbp1	Srfbp1	Srfbp1	chr18:52465692-52490738	LLC-NTC-GFP	LLC-SH21-GFP	OK	22.5206	26.6222	0.241386	0.903574	0.11355	0.972759	no
Stk19	Stk19	Stk19	Stk19	Stk19	chr17:34823992-34836903	LLC-NTC-GFP	LLC-SH21-GFP	OK	13.7568	17.8554	0.376223	0.892482	0.11615	0.972759	no
Tgfbr3	Tgfbr3	Tgfbr3	Tgfbr3	Tgfbr3	chr5:107106569-107289595	LLC-NTC-GFP	LLC-SH21-GFP	OK	87.0162	75.5507	-0.203839	-0.897709	0.11595	0.972759	no
Tgtp2	Tgtp2	Tgtp2	Tgtp2	Tgtp2	chr11:49037659-49135387	LLC-NTC-GFP	LLC-SH21-GFP	OK	3.61001	4.90697	0.442829	0.883668	0.1156	0.972759	no
Tmem160	Tmem160	Tmem160	Tmem160	Tmem160	chr7:16452778-16455490	LLC-NTC-GFP	LLC-SH21-GFP	OK	13.9691	8.67462	-0.687364	-0.925799	0.11435	0.972759	no
Tmem218	Tmem218	Tmem218	Tmem218	Tmem218	chr9:37208222-37223228	LLC-NTC-GFP	LLC-SH21-GFP	OK	13.8409	17.8746	0.368973	0.902663	0.1149	0.972759	no
Tob1	Tob1	Tob1	Tob1	Tob1	chr11:94211453-94215492	LLC-NTC-GFP	LLC-SH21-GFP	OK	21.1758	25.4173	0.263395	0.9055	0.11585	0.972759	no
Tpk1	Tpk1	Tpk1	Tpk1	Tpk1	chr6:43345006-43666175	LLC-NTC-GFP	LLC-SH21-GFP	OK	2.69539	3.75674	0.478987	0.913533	0.11515	0.972759	no
Tpmt	Tpmt	Tpmt	Tpmt	Tpmt	chr13:47023542-47043217	LLC-NTC-GFP	LLC-SH21-GFP	OK	2.03034	2.89522	0.511951	0.891737	0.1158	0.972759	no
Txnrd3	Txnrd3	Txnrd3	Txnrd3	Txnrd3	chr6:89643987-89675529	LLC-NTC-GFP	LLC-SH21-GFP	OK	6.14906	4.82431	-0.350045	-0.884669	0.1171	0.972759	no
Vrk3	Vrk3	Vrk3	Vrk3	Vrk3	chr7:44748628-44777514	LLC-NTC-GFP	LLC-SH21-GFP	OK	11.05	8.8709	-0.316892	-0.882595	0.11605	0.972759	no
Wdr83os	Wdr83os	Wdr83os	Wdr83os	Wdr83os	chr8:85080962-85082339	LLC-NTC-GFP	LLC-SH21-GFP	OK	409.912	353.217	-0.214758	-0.887085	0.1169	0.972759	no
Zfp64	Zfp64	Zfp64	Zfp64	Zfp64	chr2:168925360-168955587	LLC-NTC-GFP	LLC-SH21-GFP	OK	8.7079	10.5444	0.276074	0.907169	0.1169	0.972759	no
Zfyve16	Zfyve16	Zfyve16	Zfyve16	Zfyve16	chr13:92487748-92530810	LLC-NTC-GFP	LLC-SH21-GFP	OK	8.83158	7.34231	-0.266437	-0.897273	0.1157	0.972759	no
Zfyve19	Zfyve19	Zfyve19	Zfyve19	Zfyve19	chr2:119172499-119217050	LLC-NTC-GFP	LLC-SH21-GFP	OK	6.76352	9.02399	0.415992	0.921241	0.1147	0.972759	no
Orc1	Orc1	Orc1	Orc1	Orc1	chr4:108579453-108614831	LLC-NTC-GFP	LLC-SH21-GFP	OK	1.93026	1.32956	-0.53784	-0.889612	0.11725	0.972858	no
Atp6ap2	Atp6ap2	Atp6ap2	Atp6ap2	Atp6ap2	chrX:12587758-12617051	LLC-NTC-GFP	LLC-SH21-GFP	OK	74.9712	64.1343	-0.22524	-0.897399	0.1175	0.973668	no
Chd1	Chd1	Chd1	Chd1	Chd1	chr17:15704966-15772612	LLC-NTC-GFP	LLC-SH21-GFP	OK	19.4706	16.7341	-0.218509	-0.906733	0.11765	0.973668	no
Col23a1	Col23a1	Col23a1	Col23a1	Col23a1	chr11:51289919-51583925	LLC-NTC-GFP	LLC-SH21-GFP	OK	2.58254	2.02713	-0.349348	-0.878573	0.1177	0.973668	no
Ube2d1	Ube2d1	Ube2d1	Ube2d1	Ube2d1	chr10:71254979-71285262	LLC-NTC-GFP	LLC-SH21-GFP	OK	67.7099	57.8758	-0.226407	-0.898442	0.11755	0.973668	no
9430016H08Rik	9430016H08Rik	9430016H08Rik	9430016H08Rik	9430016H08Rik	chr1:57388243-57415958	LLC-NTC-GFP	LLC-SH21-GFP	OK	14.0902	18.3929	0.384457	0.88305	0.12515	0.973893	no
Abcb1b	Abcb1b	Abcb1b	Abcb1b	Abcb1b	chr5:8798146-8866314	LLC-NTC-GFP	LLC-SH21-GFP	OK	5.90132	4.83518	-0.28747	-0.860998	0.13025	0.973893	no
Abhd17a	Abhd17a	Abhd17a	Abhd17a	Abhd17a	chr10:80583648-80590341	LLC-NTC-GFP	LLC-SH21-GFP	OK	25.4861	20.5807	-0.30842	-0.875466	0.12165	0.973893	no
Acsf2	Acsf2	Acsf2	Acsf2	Acsf2	chr11:94557101-94601786	LLC-NTC-GFP	LLC-SH21-GFP	OK	3.26544	4.13852	0.341837	0.862692	0.1303	0.973893	no
Adam9	Adam9	Adam9	Adam9	Adam9	chr8:24949610-25016922	LLC-NTC-GFP	LLC-SH21-GFP	OK	41.371	47.6473	0.203776	0.861541	0.1306	0.973893	no
Ambra1	Ambra1	Ambra1	Ambra1	Ambra1	chr2:91730137-91918849	LLC-NTC-GFP	LLC-SH21-GFP	OK	6.20394	7.36961	0.248403	0.868814	0.1284	0.973893	no
Amdhd2	Amdhd2	Amdhd2	Amdhd2	Amdhd2	chr17:24155832-24163733	LLC-NTC-GFP	LLC-SH21-GFP	OK	12.2014	9.50495	-0.360291	-0.858835	0.129	0.973893	no
Ankrd1	Ankrd1	Ankrd1	Ankrd1	Ankrd1	chr19:36111964-36119844	LLC-NTC-GFP	LLC-SH21-GFP	OK	4.75222	3.56845	-0.413305	-0.889941	0.1215	0.973893	no
Ap3m1	Ap3m1	Ap3m1	Ap3m1	Ap3m1	chr14:21033741-21052442	LLC-NTC-GFP	LLC-SH21-GFP	OK	25.5974	21.949	-0.221844	-0.880231	0.12185	0.973893	no
App	App	App	App	App	chr16:84954435-85173707	LLC-NTC-GFP	LLC-SH21-GFP	OK	2.0744	1.47855	-0.488514	-0.886854	0.12105	0.973893	no
Atp6v0c	Atp6v0c	Atp6v0c	Atp6v0c	Atp6v0c	chr17:24163864-24169429	LLC-NTC-GFP	LLC-SH21-GFP	OK	68.8527	81.2184	0.238294	0.888912	0.12075	0.973893	no
BC030500	BC030500	BC030500	BC030500	BC030500	chr8:58911754-58914298	LLC-NTC-GFP	LLC-SH21-GFP	OK	2.41114	3.60484	0.580219	0.900342	0.1215	0.973893	no
Bak1	Bak1	Bak1	Bak1	Bak1	chr17:27018034-27036378	LLC-NTC-GFP	LLC-SH21-GFP	OK	90.5255	104.185	0.202744	0.874668	0.1201	0.973893	no
Bcl2l2	Bcl2l2	Bcl2l2	Bcl2l2	Bcl2l2	chr14:54883424-54888234	LLC-NTC-GFP	LLC-SH21-GFP	OK	9.93809	12.0247	0.274954	0.877706	0.12915	0.973893	no
Cacnb3	Cacnb3	Cacnb3	Cacnb3	Cacnb3	chr15:98632327-98644536	LLC-NTC-GFP	LLC-SH21-GFP	OK	10.4529	12.5458	0.263306	0.865729	0.13135	0.973893	no
Casd1	Casd1	Casd1	Casd1	Casd1	chr6:4601065-4643381	LLC-NTC-GFP	LLC-SH21-GFP	OK	31.8966	37.2091	0.222255	0.879409	0.12505	0.973893	no
Cbx7	Cbx7	Cbx7	Cbx7	Cbx7	chr15:79915806-79932646	LLC-NTC-GFP	LLC-SH21-GFP	OK	10.3419	8.53114	-0.277697	-0.857859	0.1306	0.973893	no
Cbx8	Cbx8	Cbx8	Cbx8	Cbx8	chr11:119038435-119040913	LLC-NTC-GFP	LLC-SH21-GFP	OK	4.10545	5.44485	0.407353	0.869792	0.12635	0.973893	no
Ccdc153	Ccdc153	Ccdc153	Ccdc153	Ccdc153	chr9:44240676-44247306	LLC-NTC-GFP	LLC-SH21-GFP	OK	0.250813	0.813994	1.69841	0.932543	0.1252	0.973893	no
Cdc14b	Cdc14b	Cdc14b	Cdc14b	Cdc14b	chr13:64192544-64274988	LLC-NTC-GFP	LLC-SH21-GFP	OK	5.59833	4.51947	-0.308841	-0.891853	0.12185	0.973893	no
Chaf1b	Chaf1b	Chaf1b	Chaf1b	Chaf1b	chr16:93883900-93906106	LLC-NTC-GFP	LLC-SH21-GFP	OK	7.52232	6.02687	-0.319767	-0.863293	0.1312	0.973893	no
Clybl	Clybl	Clybl	Clybl	Clybl	chr14:122181693-122451146	LLC-NTC-GFP	LLC-SH21-GFP	OK	14.2125	11.4388	-0.313231	-0.86054	0.12855	0.973893	no
Cnn3	Cnn3	Cnn3	Cnn3	Cnn3	chr3:121426540-121458205	LLC-NTC-GFP	LLC-SH21-GFP	OK	232.18	265.247	0.192091	0.860979	0.13145	0.973893	no
Cobll1	Cobll1	Cobll1	Cobll1	Cobll1	chr2:65088338-65238626	LLC-NTC-GFP	LLC-SH21-GFP	OK	8.61919	10.1685	0.238479	0.879215	0.127	0.973893	no
Ctsl	Ctsl	Ctsl	Ctsl	Ctsl	chr13:64363213-64370306	LLC-NTC-GFP	LLC-SH21-GFP	OK	1641.28	1416.64	-0.212347	-0.896595	0.11985	0.973893	no
Cutc	Cutc	Cutc	Cutc	Cutc	chr19:43753022-43768638	LLC-NTC-GFP	LLC-SH21-GFP	OK	6.99367	4.91492	-0.508882	-0.880052	0.1201	0.973893	no
Cyb561a3	Cyb561a3	Cyb561a3	Cyb561a3	Cyb561a3	chr19:10570477-10590041	LLC-NTC-GFP	LLC-SH21-GFP	OK	19.2271	15.1177	-0.346899	-0.877666	0.12415	0.973893	no
D030056L22Rik	D030056L22Rik	D030056L22Rik	D030056L22Rik	D030056L22Rik	chr19:18713235-18718428	LLC-NTC-GFP	LLC-SH21-GFP	OK	37.6243	44.7808	0.251216	0.87274	0.1263	0.973893	no
Dnajb11	Dnajb11	Dnajb11	Dnajb11	Dnajb11	chr16:22857844-22899451	LLC-NTC-GFP	LLC-SH21-GFP	OK	48.8032	56.5831	0.213396	0.870663	0.1285	0.973893	no
Dnajc2	Dnajc2	Dnajc2	Dnajc2	Dnajc2	chr5:21757276-21785165	LLC-NTC-GFP	LLC-SH21-GFP	OK	23.5653	20.0581	-0.232479	-0.872034	0.12625	0.973893	no
Eogt	Eogt	Eogt	Eogt	Eogt	chr6:97110943-97148883	LLC-NTC-GFP	LLC-SH21-GFP	OK	8.50702	6.88928	-0.304301	-0.897562	0.11955	0.973893	no
Erap1	Erap1	Erap1	Erap1	Erap1	chr13:74639871-74691875	LLC-NTC-GFP	LLC-SH21-GFP	OK	24.5752	28.6997	0.223832	0.895929	0.1201	0.973893	no
Evi5	Evi5	Evi5	Evi5	Evi5	chr5:107744794-107875107	LLC-NTC-GFP	LLC-SH21-GFP	OK	27.6265	23.9505	-0.205997	-0.863062	0.1307	0.973893	no
Eya3	Eya3	Eya3	Eya3	Eya3	chr4:132639045-132724765	LLC-NTC-GFP	LLC-SH21-GFP	OK	12.6626	10.7164	-0.24075	-0.883861	0.12405	0.973893	no
F13a1	F13a1	F13a1	F13a1	F13a1	chr13:36867177-37050244	LLC-NTC-GFP	LLC-SH21-GFP	OK	1.08699	0.710055	-0.614339	-0.870304	0.12785	0.973893	no
Fam134b	Fam134b	Fam134b	Fam134b	Fam134b	chr15:25843297-25973696	LLC-NTC-GFP	LLC-SH21-GFP	OK	18.4706	21.8008	0.239152	0.870344	0.1313	0.973893	no
Fam135a	Fam135a	Fam135a	Fam135a	Fam135a	chr1:24010757-24100341	LLC-NTC-GFP	LLC-SH21-GFP	OK	9.50869	7.94357	-0.259459	-0.886673	0.12445	0.973893	no
Fam149b	Fam149b	Fam149b	Fam149b	Fam149b	chr14:20348161-20383491	LLC-NTC-GFP	LLC-SH21-GFP	OK	9.63312	11.7568	0.28742	0.883704	0.12205	0.973893	no
Fam174a	Fam174a	Fam174a	Fam174a	Fam174a	chr1:95313627-95335284	LLC-NTC-GFP	LLC-SH21-GFP	OK	16.3959	19.9193	0.280834	0.855384	0.127	0.973893	no
Fam19a1	Fam19a1	Fam19a1	Fam19a1	Fam19a1	chr6:96113153-96657198	LLC-NTC-GFP	LLC-SH21-GFP	OK	1.02475	0.251206	-2.02833	-1.79139	0.12535	0.973893	no
Fam89a	Fam89a	Fam89a	Fam89a	Fam89a	chr8:124740256-124751809	LLC-NTC-GFP	LLC-SH21-GFP	OK	3.27987	4.9416	0.591341	0.877172	0.13055	0.973893	no
Fkbp7	Fkbp7	Fkbp7	Fkbp7	Fkbp7	chr2:76663033-76673098	LLC-NTC-GFP	LLC-SH21-GFP	OK	20.2163	24.6268	0.284711	0.857708	0.13165	0.973893	no
Foxg1	Foxg1	Foxg1	Foxg1	Foxg1	chr12:49382882-49386867	LLC-NTC-GFP	LLC-SH21-GFP	OK	15.4748	18.2773	0.240131	0.872449	0.12455	0.973893	no
Foxs1	Foxs1	Foxs1	Foxs1	Foxs1	chr2:152931897-152933208	LLC-NTC-GFP	LLC-SH21-GFP	OK	2.51662	3.71393	0.561461	0.889331	0.12535	0.973893	no
Gapdh	Gapdh	Gapdh	Gapdh	Gapdh	chr6:125161851-125166467	LLC-NTC-GFP	LLC-SH21-GFP	OK	2180.75	1892.01	-0.204907	-0.860351	0.1271	0.973893	no
Garnl3	Garnl3	Garnl3	Garnl3	Garnl3	chr2:32986365-33087204	LLC-NTC-GFP	LLC-SH21-GFP	OK	1.05361	0.694724	-0.600824	-0.839703	0.13045	0.973893	no
Gas2	Gas2	Gas2	Gas2	Gas2	chr7:51879144-51994458	LLC-NTC-GFP	LLC-SH21-GFP	OK	12.5952	15.2919	0.279887	0.874379	0.13165	0.973893	no
Ggact	Ggact	Ggact	Ggact	Ggact	chr14:122890859-122913165	LLC-NTC-GFP	LLC-SH21-GFP	OK	9.74022	12.9007	0.405428	0.88274	0.1294	0.973893	no
Gm15446	Gm15446	Gm15446	Gm15446	Gm15446	chr5:109933562-109941710	LLC-NTC-GFP	LLC-SH21-GFP	OK	1.12962	0.522982	-1.11101	-0.866468	0.11955	0.973893	no
Gpatch2l	Gpatch2l	Gpatch2l	Gpatch2l	Gpatch2l	chr12:86241877-86291368	LLC-NTC-GFP	LLC-SH21-GFP	OK	5.69821	4.52681	-0.332016	-0.890909	0.12085	0.973893	no
Gpd2	Gpd2	Gpd2	Gpd2	Gpd2	chr2:57237677-57370719	LLC-NTC-GFP	LLC-SH21-GFP	OK	36.0944	31.1635	-0.211917	-0.902142	0.1181	0.973893	no
Gpx1	Gpx1	Gpx1	Gpx1	Gpx1	chr9:108339079-108340344	LLC-NTC-GFP	LLC-SH21-GFP	OK	282.951	324.822	0.1991	0.856109	0.13095	0.973893	no
Gstt3	Gstt3	Gstt3	Gstt3	Gstt3	chr10:75774121-75781414	LLC-NTC-GFP	LLC-SH21-GFP	OK	1.27253	2.11565	0.733403	0.897034	0.1192	0.973893	no
Hist1h2bb	Hist1h2bb	Hist1h2bb	Hist1h2bb	Hist1h2bb	chr13:23746733-23747223	LLC-NTC-GFP	LLC-SH21-GFP	OK	1.74341	3.81959	1.13151	0.86879	0.1301	0.973893	no
Hnrnpdl	Hnrnpdl	Hnrnpdl	Hnrnpdl	Hnrnpdl	chr5:100033578-100039222	LLC-NTC-GFP	LLC-SH21-GFP	OK	105.783	121.28	0.197227	0.856002	0.1316	0.973893	no
Hook3	Hook3	Hook3	Hook3	Hook3	chr8:26021420-26119224	LLC-NTC-GFP	LLC-SH21-GFP	OK	8.34893	7.15039	-0.22357	-0.86566	0.12905	0.973893	no
Hoxa11	Hoxa11	Hoxa11	Hoxa11	Hoxa11	chr6:52242104-52249769	LLC-NTC-GFP	LLC-SH21-GFP	OK	2.79069	1.90262	-0.552639	-0.866243	0.12715	0.973893	no
Hoxb3	Hoxb3	Hoxb3	Hoxb3	Hoxb3	chr11:96323125-96347930	LLC-NTC-GFP	LLC-SH21-GFP	OK	3.33692	4.25972	0.352242	0.896857	0.12235	0.973893	no
Hpse	Hpse	Hpse	Hpse	Hpse	chr5:100679485-100719683	LLC-NTC-GFP	LLC-SH21-GFP	OK	2.13624	2.96588	0.473387	0.89805	0.119	0.973893	no
Hs1bp3	Hs1bp3	Hs1bp3	Hs1bp3	Hs1bp3	chr12:8313432-8343824	LLC-NTC-GFP	LLC-SH21-GFP	OK	18.2262	21.492	0.237782	0.898882	0.11915	0.973893	no
Ifitm2	Ifitm2	Ifitm2	Ifitm2	Ifitm2	chr7:140954838-140955961	LLC-NTC-GFP	LLC-SH21-GFP	OK	1635.16	1425.18	-0.198286	-0.882966	0.1243	0.973893	no
Ift43	Ift43	Ift43	Ift43	Ift43	chr12:86082560-86162459	LLC-NTC-GFP	LLC-SH21-GFP	OK	31.2065	37.907	0.280619	0.891991	0.1204	0.973893	no
Ift74	Ift74	Ift74	Ift74	Ift74	chr4:94614490-94693233	LLC-NTC-GFP	LLC-SH21-GFP	OK	18.0927	15.2608	-0.245572	-0.885704	0.12095	0.973893	no
Il1rn	Il1rn	Il1rn	Il1rn	Il1rn	chr2:24336859-24351491	LLC-NTC-GFP	LLC-SH21-GFP	OK	1.05869	0.637091	-0.732705	-0.764874	0.1291	0.973893	no
Inhba	Inhba	Inhba	Inhba	Inhba	chr13:16014474-16027211	LLC-NTC-GFP	LLC-SH21-GFP	OK	6.63366	5.03366	-0.398198	-0.884703	0.12435	0.973893	no
Irak1bp1	Irak1bp1	Irak1bp1	Irak1bp1	Irak1bp1	chr9:82829805-82847688	LLC-NTC-GFP	LLC-SH21-GFP	OK	6.80229	8.65551	0.347598	0.897398	0.119	0.973893	no
Irf5	Irf5	Irf5	Irf5	Irf5	chr6:29526624-29537320	LLC-NTC-GFP	LLC-SH21-GFP	OK	1.23873	1.88126	0.602841	0.880239	0.12195	0.973893	no
Jade2	Jade2	Jade2	Jade2	Jade2	chr11:51813455-51857481	LLC-NTC-GFP	LLC-SH21-GFP	OK	6.03642	7.20825	0.255956	0.894365	0.1181	0.973893	no
Kctd15	Kctd15	Kctd15	Kctd15	Kctd15	chr7:34639015-34652841	LLC-NTC-GFP	LLC-SH21-GFP	OK	3.61743	4.80303	0.40898	0.871014	0.1296	0.973893	no
Kpna6	Kpna6	Kpna6	Kpna6	Kpna6	chr4:129643978-129672767	LLC-NTC-GFP	LLC-SH21-GFP	OK	20.4562	17.5384	-0.222019	-0.891261	0.121	0.973893	no
Lactb2	Lactb2	Lactb2	Lactb2	Lactb2	chr1:13625899-13660509	LLC-NTC-GFP	LLC-SH21-GFP	OK	21.2873	25.3062	0.249501	0.873109	0.1221	0.973893	no
Lman2l	Lman2l	Lman2l	Lman2l	Lman2l	chr1:36423185-36445239	LLC-NTC-GFP	LLC-SH21-GFP	OK	10.7729	13.2611	0.299797	0.873261	0.12625	0.973893	no
Luc7l3	Luc7l3	Luc7l3	Luc7l3	Luc7l3	chr11:94291138-94321911	LLC-NTC-GFP	LLC-SH21-GFP	OK	37.7391	32.5844	-0.211879	-0.875323	0.1242	0.973893	no
Mapk11	Mapk11	Mapk11	Mapk11	Mapk11	chr15:89142483-89149606	LLC-NTC-GFP	LLC-SH21-GFP	OK	8.41293	6.78976	-0.309249	-0.880047	0.12655	0.973893	no
Mex3a	Mex3a	Mex3a	Mex3a	Mex3a	chr3:88532394-88541394	LLC-NTC-GFP	LLC-SH21-GFP	OK	20.435	17.6391	-0.212259	-0.862053	0.1275	0.973893	no
Mex3c	Mex3c	Mex3c	Mex3c	Mex3c	chr18:73572704-73592578	LLC-NTC-GFP	LLC-SH21-GFP	OK	25.7121	30.0716	0.225955	0.87783	0.12165	0.973893	no
Ifi211	Mnda	Mnda	Mnda	Mnda	chr1:173896340-173913046	LLC-NTC-GFP	LLC-SH21-GFP	OK	38.7374	44.891	0.2127	0.870643	0.1316	0.973893	no
Mrgprf	Mrgprf	Mrgprf	Mrgprf	Mrgprf	chr7:145300908-145309557	LLC-NTC-GFP	LLC-SH21-GFP	OK	3.37251	4.59796	0.447172	0.86791	0.1301	0.973893	no
Mrpl16	Mrpl16	Mrpl16	Mrpl16	Mrpl16	chr19:11770414-11774946	LLC-NTC-GFP	LLC-SH21-GFP	OK	27.0126	21.8612	-0.30526	-0.889497	0.1217	0.973893	no
Mrps28	Mrps28	Mrps28	Mrps28	Mrps28	chr3:8802145-8923857	LLC-NTC-GFP	LLC-SH21-GFP	OK	50.7461	61.5282	0.277951	0.867291	0.12655	0.973893	no
Myo1c	Myo1c	Myo1c	Myo1c	Myo1c	chr11:75651508-75674634	LLC-NTC-GFP	LLC-SH21-GFP	OK	28.5179	24.6958	-0.207601	-0.876466	0.12815	0.973893	no
Nadsyn1	Nadsyn1	Nadsyn1	Nadsyn1	Nadsyn1	chr7:143795590-143822852	LLC-NTC-GFP	LLC-SH21-GFP	OK	1.8211	1.22577	-0.571129	-0.858951	0.1296	0.973893	no
Nemf	Nemf	Nemf	Nemf	Nemf	chr12:69311542-69357176	LLC-NTC-GFP	LLC-SH21-GFP	OK	17.2701	14.747	-0.227859	-0.887299	0.1208	0.973893	no
Nexn	Nexn	Nexn	Nexn	Nexn	chr3:152236983-152266320	LLC-NTC-GFP	LLC-SH21-GFP	OK	9.81348	8.2691	-0.247034	-0.872535	0.1305	0.973893	no
Nthl1	Nthl1	Nthl1	Nthl1	Nthl1	chr17:24632681-24638838	LLC-NTC-GFP	LLC-SH21-GFP	OK	3.87808	2.61355	-0.56933	-0.851818	0.12705	0.973893	no
Nucks1	Nucks1	Nucks1	Nucks1	Nucks1	chr1:131910457-131936321	LLC-NTC-GFP	LLC-SH21-GFP	OK	32.0477	37.0468	0.209125	0.880564	0.1255	0.973893	no
Nup54	Nup54	Nup54	Nup54	Nup54	chr5:92415539-92435199	LLC-NTC-GFP	LLC-SH21-GFP	OK	23.6206	19.8803	-0.248711	-0.90071	0.11925	0.973893	no
Oas3	Oas3	Oas3	Oas3	Oas3	chr5:120753097-120777659	LLC-NTC-GFP	LLC-SH21-GFP	OK	1.10442	0.7444	-0.569135	-0.850453	0.12685	0.973893	no
Oaz2	Oaz2	Oaz2	Oaz2	Oaz2	chr9:65676547-65690300	LLC-NTC-GFP	LLC-SH21-GFP	OK	68.5278	79.3501	0.211542	0.866628	0.12545	0.973893	no
Odf3l1	Odf3l1	Odf3l1	Odf3l1	Odf3l1	chr9:56848658-56851963	LLC-NTC-GFP	LLC-SH21-GFP	OK	0.139408	1.17886	3.08001	1.45888	0.12725	0.973893	no
Pde10a	Pde10a	Pde10a	Pde10a	Pde10a	chr17:8526800-8986648	LLC-NTC-GFP	LLC-SH21-GFP	OK	1.45158	1.08766	-0.416398	-0.888981	0.12265	0.973893	no
Pex10	Pex10	Pex10	Pex10	Pex10	chr4:155067029-155072406	LLC-NTC-GFP	LLC-SH21-GFP	OK	2.06659	1.26095	-0.712746	-0.874466	0.12855	0.973893	no
Pfn2	Pfn2	Pfn2	Pfn2	Pfn2	chr3:57841894-57847757	LLC-NTC-GFP	LLC-SH21-GFP	OK	10.6107	8.09593	-0.390255	-0.870645	0.12925	0.973893	no
Phf7	Phf7	Phf7	Phf7	Phf7	chr14:31237695-31251218	LLC-NTC-GFP	LLC-SH21-GFP	OK	1.63907	0.99802	-0.715738	-0.874907	0.12965	0.973893	no
Phka2	Phka2	Phka2	Phka2	Phka2	chrX:160502165-160598878	LLC-NTC-GFP	LLC-SH21-GFP	OK	1.69405	1.21642	-0.477835	-0.86931	0.1252	0.973893	no
Pmpca	Pmpca	Pmpca	Pmpca	Pmpca	chr2:26389347-26409219	LLC-NTC-GFP	LLC-SH21-GFP	OK	36.7214	31.1615	-0.236856	-0.874448	0.12445	0.973893	no
Ppbp	Ppbp	Ppbp	Ppbp	Ppbp	chr5:90768517-90770060	LLC-NTC-GFP	LLC-SH21-GFP	OK	2.4068	0.858831	-1.48667	-1.0593	0.1282	0.973893	no
Ppfibp1	Ppfibp1	Ppfibp1	Ppfibp1	Ppfibp1	chr6:146888493-147032023	LLC-NTC-GFP	LLC-SH21-GFP	OK	168.417	146.809	-0.198102	-0.879694	0.12265	0.973893	no
Ppih	Ppih	Ppih	Ppih	Ppih	chr4:119300009-119320523	LLC-NTC-GFP	LLC-SH21-GFP	OK	27.562	35.1427	0.350545	0.874608	0.125	0.973893	no
Ppp1ca	Ppp1ca	Ppp1ca	Ppp1ca	Ppp1ca	chr19:4192173-4201603	LLC-NTC-GFP	LLC-SH21-GFP	OK	363.805	417.107	0.197252	0.858891	0.1309	0.973893	no
Prkar2a	Prkar2a	Prkar2a	Prkar2a	Prkar2a	chr9:108692142-108749511	LLC-NTC-GFP	LLC-SH21-GFP	OK	44.1108	38.2181	-0.206876	-0.879881	0.12265	0.973893	no
Pwwp2a	Pwwp2a	Pwwp2a	Pwwp2a	Pwwp2a	chr11:43681997-43722633	LLC-NTC-GFP	LLC-SH21-GFP	OK	5.79374	4.63198	-0.322865	-0.891597	0.1219	0.973893	no
Rfx1	Rfx1	Rfx1	Rfx1	Rfx1	chr8:84066835-84096992	LLC-NTC-GFP	LLC-SH21-GFP	OK	6.10991	4.99503	-0.290656	-0.865253	0.12725	0.973893	no
Rif1	Rif1	Rif1	Rif1	Rif1	chr2:52072836-52122381	LLC-NTC-GFP	LLC-SH21-GFP	OK	6.7707	5.73163	-0.24036	-0.872946	0.12675	0.973893	no
Rnf187	Rnf187	Rnf187	Rnf187	Rnf187	chr11:58932287-58938906	LLC-NTC-GFP	LLC-SH21-GFP	OK	44.0172	51.7506	0.233508	0.875491	0.12715	0.973893	no
Rps6kc1	Rps6kc1	Rps6kc1	Rps6kc1	Rps6kc1	chr1:190772878-190911770	LLC-NTC-GFP	LLC-SH21-GFP	OK	7.13133	8.57505	0.265974	0.884376	0.1241	0.973893	no
Rpusd3	Rpusd3	Rpusd3	Rpusd3	Rpusd3	chr6:113415318-113419340	LLC-NTC-GFP	LLC-SH21-GFP	OK	1.25452	0.457489	-1.45533	-0.908585	0.1279	0.973893	no
Rtel1	Rtel1	Rtel1	Rtel1	Rtel1	chr2:181319723-181356616	LLC-NTC-GFP	LLC-SH21-GFP	OK	4.58893	3.67649	-0.31983	-0.870663	0.1247	0.973893	no
Rtkn2	Rtkn2	Rtkn2	Rtkn2	Rtkn2	chr10:67979597-68043864	LLC-NTC-GFP	LLC-SH21-GFP	OK	1.02441	1.46104	0.512197	0.898402	0.1219	0.973893	no
Sdf2l1	Sdf2l1	Sdf2l1	Sdf2l1	Sdf2l1	chr16:17130137-17132383	LLC-NTC-GFP	LLC-SH21-GFP	OK	13.318	9.9718	-0.417451	-0.893055	0.121	0.973893	no
Sgol1	Sgol1	Sgol1	Sgol1	Sgol1	chr17:53674786-53689315	LLC-NTC-GFP	LLC-SH21-GFP	OK	3.84091	4.82863	0.330166	0.869932	0.1263	0.973893	no
Six1	Six1	Six1	Six1	Six1	chr12:73041826-73046712	LLC-NTC-GFP	LLC-SH21-GFP	OK	6.56671	8.14892	0.311439	0.889749	0.12165	0.973893	no
Slc1a5	Slc1a5	Slc1a5	Slc1a5	Slc1a5	chr7:16781345-16798274	LLC-NTC-GFP	LLC-SH21-GFP	OK	16.8449	14.0052	-0.26635	-0.861814	0.1283	0.973893	no
Slc20a1	Slc20a1	Slc20a1	Slc20a1	Slc20a1	chr2:129198772-129211612	LLC-NTC-GFP	LLC-SH21-GFP	OK	17.6145	14.6308	-0.267759	-0.868087	0.12975	0.973893	no
Slc25a1	Slc25a1	Slc25a1	Slc25a1	Slc25a1	chr16:17925210-17928219	LLC-NTC-GFP	LLC-SH21-GFP	OK	16.597	20.1485	0.279754	0.884654	0.12215	0.973893	no
Slc25a37	Slc25a37	Slc25a37	Slc25a37	Slc25a37	chr14:69241850-69285103	LLC-NTC-GFP	LLC-SH21-GFP	OK	12.2635	10.2116	-0.264173	-0.878795	0.12545	0.973893	no
Slc9a3r1	Slc9a3r1	Slc9a3r1	Slc9a3r1	Slc9a3r1	chr11:115163340-115181178	LLC-NTC-GFP	LLC-SH21-GFP	OK	8.35718	10.2899	0.300145	0.861712	0.1272	0.973893	no
Sltm	Sltm	Sltm	Sltm	Sltm	chr9:70542777-70592232	LLC-NTC-GFP	LLC-SH21-GFP	OK	13.5973	11.597	-0.229572	-0.899479	0.1189	0.973893	no
Snrpc	Snrpc	Snrpc	Snrpc	Snrpc	chr17:27840086-27851967	LLC-NTC-GFP	LLC-SH21-GFP	OK	75.1088	88.2869	0.233218	0.898457	0.1211	0.973893	no
Spag5	Spag5	Spag5	Spag5	Spag5	chr11:78301590-78322454	LLC-NTC-GFP	LLC-SH21-GFP	OK	4.1885	3.38211	-0.30851	-0.858114	0.1258	0.973893	no
Sra1	Sra1	Sra1	Sra1	Sra1	chr18:36667186-36670311	LLC-NTC-GFP	LLC-SH21-GFP	OK	32.0943	38.4951	0.262358	0.859588	0.13005	0.973893	no
St7l	St7l	St7l	St7l	St7l	chr3:104864505-104930063	LLC-NTC-GFP	LLC-SH21-GFP	OK	4.91143	6.00804	0.290751	0.892848	0.12125	0.973893	no
Steap2	Steap2	Steap2	Steap2	Steap2	chr5:5664828-5694568	LLC-NTC-GFP	LLC-SH21-GFP	OK	24.6901	21.4132	-0.205434	-0.881783	0.12475	0.973893	no
Tab1	Tab1	Tab1	Tab1	Tab1	chr15:80133153-80161702	LLC-NTC-GFP	LLC-SH21-GFP	OK	5.30299	6.62362	0.320814	0.891014	0.1205	0.973893	no
Taf3	Taf3	Taf3	Taf3	Taf3	chr2:9914551-10048609	LLC-NTC-GFP	LLC-SH21-GFP	OK	4.05555	3.31705	-0.289995	-0.88858	0.1202	0.973893	no
Taok2	Taok2	Taok2	Taok2	Taok2	chr7:126865676-126884967	LLC-NTC-GFP	LLC-SH21-GFP	OK	5.25285	4.3151	-0.283706	-0.891014	0.12055	0.973893	no
Tbc1d2	Tbc1d2	Tbc1d2	Tbc1d2	Tbc1d2	chr4:46604389-46650199	LLC-NTC-GFP	LLC-SH21-GFP	OK	0.789699	0.486164	-0.69986	-0.85984	0.12815	0.973893	no
Tcf3	Tcf3	Tcf3	Tcf3	Tcf3	chr10:80409164-80433653	LLC-NTC-GFP	LLC-SH21-GFP	OK	45.2311	38.9895	-0.214227	-0.894158	0.1235	0.973893	no
Ticam1	Ticam1	Ticam1	Ticam1	Ticam1	chr17:56269461-56276767	LLC-NTC-GFP	LLC-SH21-GFP	OK	12.8525	15.299	0.251395	0.880319	0.11985	0.973893	no
Tm2d2	Tm2d2	Tm2d2	Tm2d2	Tm2d2	chr8:25017210-25023260	LLC-NTC-GFP	LLC-SH21-GFP	OK	38.0633	45.6397	0.261887	0.89147	0.12035	0.973893	no
Tmem177	Tmem177	Tmem177	Tmem177	Tmem177	chr1:119907898-119913168	LLC-NTC-GFP	LLC-SH21-GFP	OK	2.60653	1.86654	-0.481763	-0.888791	0.12345	0.973893	no
Tmsb10	Tmsb10	Tmsb10	Tmsb10	Tmsb10	chr6:72957346-72958748	LLC-NTC-GFP	LLC-SH21-GFP	OK	595.576	681.347	0.194105	0.864727	0.12745	0.973893	no
Tmx1	Tmx1	Tmx1	Tmx1	Tmx1	chr12:70244534-70669399	LLC-NTC-GFP	LLC-SH21-GFP	OK	96.3699	83.4683	-0.207354	-0.86359	0.12635	0.973893	no
Tnfrsf10b	Tnfrsf10b	Tnfrsf10b	Tnfrsf10b	Tnfrsf10b	chr14:69767471-69784411	LLC-NTC-GFP	LLC-SH21-GFP	OK	13.9439	11.6963	-0.253576	-0.86997	0.12685	0.973893	no
Tnfsf12	Tnfsf12	Tnfsf12	Tnfsf12	Tnfsf12	chr11:69682576-69696098	LLC-NTC-GFP	LLC-SH21-GFP	OK	42.9529	50.4562	0.232275	0.875893	0.1258	0.973893	no
Tnnc1	Tnnc1	Tnnc1	Tnnc1	Tnnc1	chr14:31208311-31211711	LLC-NTC-GFP	LLC-SH21-GFP	OK	1.06965	2.21969	1.05322	0.910324	0.13125	0.973893	no
Trib3	Trib3	Trib3	Trib3	Trib3	chr2:152337424-152344060	LLC-NTC-GFP	LLC-SH21-GFP	OK	4.13547	5.59219	0.435361	0.895287	0.1235	0.973893	no
Trim12c	Trim12c	Trim12c	Trim12c	Trim12c	chr7:104338753-104353358	LLC-NTC-GFP	LLC-SH21-GFP	OK	1.66105	2.2163	0.416057	0.857338	0.13115	0.973893	no
Ttc7	Ttc7	Ttc7	Ttc7	Ttc7	chr17:87282885-87381770	LLC-NTC-GFP	LLC-SH21-GFP	OK	3.86867	3.0637	-0.336559	-0.865929	0.127	0.973893	no
Tyrobp	Tyrobp	Tyrobp	Tyrobp	Tyrobp	chr7:30413787-30417579	LLC-NTC-GFP	LLC-SH21-GFP	OK	5.23753	8.82104	0.752061	0.895253	0.12905	0.973893	no
Usp20	Usp20	Usp20	Usp20	Usp20	chr2:30982278-31022655	LLC-NTC-GFP	LLC-SH21-GFP	OK	3.26729	2.51269	-0.378859	-0.889881	0.1199	0.973893	no
Vps33b	Vps33b	Vps33b	Vps33b	Vps33b	chr7:80269654-80291579	LLC-NTC-GFP	LLC-SH21-GFP	OK	4.13636	5.21672	0.334783	0.865576	0.13145	0.973893	no
Vps52	Vps52	Vps52	Vps52	Vps52	chr17:33955881-33966488	LLC-NTC-GFP	LLC-SH21-GFP	OK	18.4868	15.5708	-0.247658	-0.865678	0.1312	0.973893	no
Wdr45b	Wdr45b	Wdr45b	Wdr45b	Wdr45b	chr11:121327202-121354447	LLC-NTC-GFP	LLC-SH21-GFP	OK	38.1916	44.7913	0.229963	0.90217	0.11945	0.973893	no
Wdsub1	Wdsub1	Wdsub1	Wdsub1	Wdsub1	chr2:59852364-59882606	LLC-NTC-GFP	LLC-SH21-GFP	OK	6.28512	8.03139	0.353709	0.857777	0.1316	0.973893	no
Wrnip1	Wrnip1	Wrnip1	Wrnip1	Wrnip1	chr13:32802029-32822610	LLC-NTC-GFP	LLC-SH21-GFP	OK	16.5025	19.7645	0.260233	0.887913	0.12875	0.973893	no
Yy1	Yy1	Yy1	Yy1	Yy1	chr12:108793310-108816632	LLC-NTC-GFP	LLC-SH21-GFP	OK	26.3128	30.7793	0.226194	0.862081	0.1286	0.973893	no
Zbtb22	Zbtb22	Zbtb22	Zbtb22	Zbtb22	chr17:33916175-33919325	LLC-NTC-GFP	LLC-SH21-GFP	OK	22.0051	25.8343	0.23145	0.868868	0.1275	0.973893	no
Zc2hc1a	Zc2hc1a	Zc2hc1a	Zc2hc1a	Zc2hc1a	chr3:7503425-7553848	LLC-NTC-GFP	LLC-SH21-GFP	OK	13.9391	16.7119	0.261738	0.877059	0.12775	0.973893	no
Zfp202	Zfp202	Zfp202	Zfp202	Zfp202	chr9:40192315-40213604	LLC-NTC-GFP	LLC-SH21-GFP	OK	1.4288	1.93741	0.439326	0.86673	0.13115	0.973893	no
Zfp248	Zfp248	Zfp248	Zfp248	Zfp248	chr6:118427318-118455506	LLC-NTC-GFP	LLC-SH21-GFP	OK	1.87656	1.39192	-0.43101	-0.869007	0.1283	0.973893	no
Zfp7	Zfp7	Zfp7	Zfp7	Zfp7	chr15:76879275-76892394	LLC-NTC-GFP	LLC-SH21-GFP	OK	5.88503	4.70411	-0.323127	-0.892086	0.12095	0.973893	no
Zfp719	Zfp719	Zfp719	Zfp719	Zfp719	chr7:43579585-43593710	LLC-NTC-GFP	LLC-SH21-GFP	OK	4.11906	5.10188	0.308716	0.885416	0.12145	0.973893	no
Zpr1	Zpr1	Zpr1	Zpr1	Zpr1	chr9:46273063-46282642	LLC-NTC-GFP	LLC-SH21-GFP	OK	13.0727	11.0154	-0.247036	-0.867619	0.1303	0.973893	no
Card6	Card6	Card6	Card6	Card6	chr15:5097438-5108533	LLC-NTC-GFP	LLC-SH21-GFP	OK	8.09179	9.53269	0.236425	0.867502	0.13175	0.973981	no
Cdc40	Cdc40	Cdc40	Cdc40	Cdc40	chr10:40831621-40883143	LLC-NTC-GFP	LLC-SH21-GFP	OK	30.0373	34.7836	0.211649	0.861161	0.132	0.974118	no
Ensa	Ensa	Ensa	Ensa	Ensa	chr3:95624979-95632117	LLC-NTC-GFP	LLC-SH21-GFP	OK	35.2222	41.0976	0.222571	0.855176	0.13265	0.974118	no
Grina	Grina	Grina	Grina	Grina	chr15:76246806-76249904	LLC-NTC-GFP	LLC-SH21-GFP	OK	82.1873	70.9521	-0.212071	-0.855238	0.13245	0.974118	no
Gtf3c3	Gtf3c3	Gtf3c3	Gtf3c3	Gtf3c3	chr1:54397580-54438971	LLC-NTC-GFP	LLC-SH21-GFP	OK	11.0928	9.19757	-0.270294	-0.869936	0.1326	0.974118	no
Rbck1	Rbck1	Rbck1	Rbck1	Rbck1	chr2:152316333-152332639	LLC-NTC-GFP	LLC-SH21-GFP	OK	22.8613	26.7483	0.226543	0.855396	0.13255	0.974118	no
Scamp5	Scamp5	Scamp5	Scamp5	Scamp5	chr9:57441326-57468060	LLC-NTC-GFP	LLC-SH21-GFP	OK	3.80819	2.82112	-0.432837	-0.853507	0.13245	0.974118	no
Slc25a13	Slc25a13	Slc25a13	Slc25a13	Slc25a13	chr6:6041217-6217173	LLC-NTC-GFP	LLC-SH21-GFP	OK	19.3079	16.2719	-0.246806	-0.850893	0.1323	0.974118	no
Tns2	Tns2	Tns2	Tns2	Tns2	chr15:102102987-102116401	LLC-NTC-GFP	LLC-SH21-GFP	OK	33.6419	38.6449	0.200017	0.860478	0.1322	0.974118	no
Uhrf1bp1l	Uhrf1bp1l	Uhrf1bp1l	Uhrf1bp1l	Uhrf1bp1l	chr10:89744990-89819869	LLC-NTC-GFP	LLC-SH21-GFP	OK	18.8574	16.2942	-0.210771	-0.85665	0.1325	0.974118	no
Cul5	Cul5	Cul5	Cul5	Cul5	chr9:53614581-53667507	LLC-NTC-GFP	LLC-SH21-GFP	OK	9.9074	11.6669	0.235838	0.865259	0.133	0.975392	no
Fbxo7	Fbxo7	Fbxo7	Fbxo7	Fbxo7	chr10:86021928-86048328	LLC-NTC-GFP	LLC-SH21-GFP	OK	8.10354	10.138	0.323151	0.85169	0.13295	0.975392	no
Ctif	Ctif	Ctif	Ctif	Ctif	chr18:75431220-75697696	LLC-NTC-GFP	LLC-SH21-GFP	OK	3.72966	3.07687	-0.27758	-0.849671	0.13315	0.975845	no
Hist3h2a	Hist3h2a	Hist3h2a	Hist3h2a	Hist3h2a	chr11:58954684-58955192	LLC-NTC-GFP	LLC-SH21-GFP	OK	28.2171	20.1469	-0.486008	-0.854643	0.13325	0.97593	no
Ccnd2	Ccnd2	Ccnd2	Ccnd2	Ccnd2	chr6:127125708-127212419	LLC-NTC-GFP	LLC-SH21-GFP	OK	28.7835	24.9962	-0.203533	-0.849054	0.13355	0.97748	no
Dync1li1	Dync1li1	Dync1li1	Dync1li1	Dync1li1	chr9:114688830-114723777	LLC-NTC-GFP	LLC-SH21-GFP	OK	24.9476	21.19	-0.235515	-0.848283	0.13375	0.977649	no
Foxp1	Foxp1	Foxp1	Foxp1	Foxp1	chr6:98925341-99435345	LLC-NTC-GFP	LLC-SH21-GFP	OK	9.96702	11.625	0.221995	0.860939	0.1341	0.978912	no
Jag1	Jag1	Jag1	Jag1	Jag1	chr2:137081450-137116520	LLC-NTC-GFP	LLC-SH21-GFP	OK	0.651194	0.980376	0.590247	0.87303	0.1341	0.978912	no
Ccdc136	Ccdc136	Ccdc136	Ccdc136	Ccdc136	chr6:29398925-29426995	LLC-NTC-GFP	LLC-SH21-GFP	OK	2.71232	3.48919	0.363364	0.860162	0.13425	0.97936	no
Eral1	Eral1	Eral1	Eral1	Eral1	chr11:78073375-78080383	LLC-NTC-GFP	LLC-SH21-GFP	OK	7.13138	9.0045	0.336465	0.849368	0.13455	0.980901	no
Zc3h12c	Zc3h12c	Zc3h12c	Zc3h12c	Zc3h12c	chr9:52111984-52168111	LLC-NTC-GFP	LLC-SH21-GFP	OK	2.24639	2.84988	0.343292	0.863524	0.13465	0.980983	no
H2-Ab1	H2-Ab1	H2-Ab1	H2-Ab1	H2-Ab1	chr17:34263226-34269418	LLC-NTC-GFP	LLC-SH21-GFP	OK	3.27931	4.71862	0.52497	0.861946	0.13495	0.982521	no
Crabp2	Crabp2	Crabp2	Crabp2	Crabp2	chr3:87948692-87953372	LLC-NTC-GFP	LLC-SH21-GFP	OK	0.832898	1.66329	0.997825	0.889176	0.13545	0.984375	no
Dram1	Dram1	Dram1	Dram1	Dram1	chr10:88322803-88357075	LLC-NTC-GFP	LLC-SH21-GFP	OK	1.89193	2.67343	0.498835	0.854088	0.13565	0.984375	no
Rbm25	Rbm25	Rbm25	Rbm25	Rbm25	chr12:83632233-83683123	LLC-NTC-GFP	LLC-SH21-GFP	OK	29.2415	25.4909	-0.198038	-0.84083	0.13565	0.984375	no
Rnf183	Rnf183	Rnf183	Rnf183	Rnf183	chr4:62427541-62434726	LLC-NTC-GFP	LLC-SH21-GFP	OK	1.2032	0.599207	-1.00575	-0.847329	0.13555	0.984375	no
Slfn2	Slfn2	Slfn2	Slfn2	Slfn2	chr11:83065111-83070678	LLC-NTC-GFP	LLC-SH21-GFP	OK	2.56761	3.59557	0.485797	0.85794	0.13565	0.984375	no
Mettl26	0610011F06Rik	0610011F06Rik	0610011F06Rik	0610011F06Rik	chr17:25875499-25877163	LLC-NTC-GFP	LLC-SH21-GFP	OK	10.8543	7.91788	-0.455079	-0.843299	0.14075	0.984848	no
Adssl1	Adssl1	Adssl1	Adssl1	Adssl1	chr12:112620046-112641355	LLC-NTC-GFP	LLC-SH21-GFP	OK	11.0558	8.9439	-0.305831	-0.825448	0.14155	0.984848	no
Anxa6	Anxa6	Anxa6	Anxa6	Anxa6	chr11:54978961-55033471	LLC-NTC-GFP	LLC-SH21-GFP	OK	13.8794	16.2461	0.227145	0.829825	0.14365	0.984848	no
Ash1l	Ash1l	Ash1l	Ash1l	Ash1l	chr3:88965811-89079375	LLC-NTC-GFP	LLC-SH21-GFP	OK	10.0973	8.7383	-0.208544	-0.845414	0.1366	0.984848	no
Atp1a3	Atp1a3	Atp1a3	Atp1a3	Atp1a3	chr7:24978168-25005937	LLC-NTC-GFP	LLC-SH21-GFP	OK	1.51936	1.07437	-0.499969	-0.822683	0.14065	0.984848	no
B3gat3	B3gat3	B3gat3	B3gat3	B3gat3	chr19:8920392-8927236	LLC-NTC-GFP	LLC-SH21-GFP	OK	39.9676	34.0372	-0.23172	-0.84476	0.14475	0.984848	no
C1qbp	C1qbp	C1qbp	C1qbp	C1qbp	chr11:70970199-70983026	LLC-NTC-GFP	LLC-SH21-GFP	OK	199.57	173.079	-0.205459	-0.85814	0.1364	0.984848	no
Casp9	Casp9	Casp9	Casp9	Casp9	chr4:141793611-141826003	LLC-NTC-GFP	LLC-SH21-GFP	OK	8.69626	10.4485	0.264829	0.826232	0.14185	0.984848	no
Ccdc32	Ccdc32	Ccdc32	Ccdc32	Ccdc32	chr2:119017778-119029393	LLC-NTC-GFP	LLC-SH21-GFP	OK	10.3286	8.31061	-0.313618	-0.838559	0.1415	0.984848	no
Ccdc74a	Ccdc74a	Ccdc74a	Ccdc74a	Ccdc74a	chr16:17646469-17650738	LLC-NTC-GFP	LLC-SH21-GFP	OK	1.5885	0.871241	-0.866524	-0.844276	0.14205	0.984848	no
Ccr5	Ccr5	Ccr5	Ccr5	Ccr5	chr9:124121542-124127183	LLC-NTC-GFP	LLC-SH21-GFP	OK	1.12154	0.66228	-0.759971	-0.795388	0.14315	0.984848	no
Cdk10	Cdk10	Cdk10	Cdk10	Cdk10	chr8:123224840-123232256	LLC-NTC-GFP	LLC-SH21-GFP	OK	20.6793	24.5643	0.248375	0.834806	0.144	0.984848	no
Cdkn3	Cdkn3	Cdkn3	Cdkn3	Cdkn3	chr14:46760540-46771525	LLC-NTC-GFP	LLC-SH21-GFP	OK	4.83465	7.12048	0.558564	0.864214	0.13775	0.984848	no
Cep63	Cep63	Cep63	Cep63	Cep63	chr9:102586577-102626124	LLC-NTC-GFP	LLC-SH21-GFP	OK	5.22021	4.095	-0.350245	-0.841222	0.14275	0.984848	no
Chst14	Chst14	Chst14	Chst14	Chst14	chr2:118926496-118928583	LLC-NTC-GFP	LLC-SH21-GFP	OK	22.5158	26.7146	0.24669	0.846125	0.13905	0.984848	no
Cnksr3	Cnksr3	Cnksr3	Cnksr3	Cnksr3	chr10:7119061-7212237	LLC-NTC-GFP	LLC-SH21-GFP	OK	1.42687	1.96271	0.459998	0.860021	0.1362	0.984848	no
Copg1	Copg1	Copg1	Copg1	Copg1	chr6:87887939-87913594	LLC-NTC-GFP	LLC-SH21-GFP	OK	36.3384	41.6712	0.197554	0.802214	0.1395	0.984848	no
Crebl2	Crebl2	Crebl2	Crebl2	Crebl2	chr6:134830198-134857883	LLC-NTC-GFP	LLC-SH21-GFP	OK	2.76503	1.88677	-0.551379	-0.809699	0.14445	0.984848	no
Ctss	Ctss	Ctss	Ctss	Ctss	chr3:95526785-95556405	LLC-NTC-GFP	LLC-SH21-GFP	OK	30.3124	36.136	0.253528	0.827723	0.14235	0.984848	no
Cx3cl1	Cx3cl1	Cx3cl1	Cx3cl1	Cx3cl1	chr8:94772179-94782426	LLC-NTC-GFP	LLC-SH21-GFP	OK	7.5622	9.09516	0.266294	0.844182	0.14155	0.984848	no
Cxcr4	Cxcr4	Cxcr4	Cxcr4	Cxcr4	chr1:128588198-128592299	LLC-NTC-GFP	LLC-SH21-GFP	OK	0.573996	1.1043	0.94402	0.825604	0.1379	0.984848	no
Dap3	Dap3	Dap3	Dap3	Dap3	chr3:88920802-88950282	LLC-NTC-GFP	LLC-SH21-GFP	OK	10.9681	12.9064	0.234763	0.834931	0.1429	0.984848	no
Dock10	Dock10	Dock10	Dock10	Dock10	chr1:80501067-80758553	LLC-NTC-GFP	LLC-SH21-GFP	OK	7.76778	6.63636	-0.227109	-0.851606	0.13615	0.984848	no
Dpysl3	Dpysl3	Dpysl3	Dpysl3	Dpysl3	chr18:43320978-43438286	LLC-NTC-GFP	LLC-SH21-GFP	OK	155.093	136.065	-0.188843	-0.839669	0.1447	0.984848	no
Dscr3	Dscr3	Dscr3	Dscr3	Dscr3	chr16:94497723-94526629	LLC-NTC-GFP	LLC-SH21-GFP	OK	16.5913	13.8579	-0.259724	-0.838937	0.1394	0.984848	no
Ereg	Ereg	Ereg	Ereg	Ereg	chr5:91074616-91093649	LLC-NTC-GFP	LLC-SH21-GFP	OK	8.92364	7.39015	-0.272028	-0.830987	0.14445	0.984848	no
Faap100	Faap100	Faap100	Faap100	Faap100	chr11:120369561-120378746	LLC-NTC-GFP	LLC-SH21-GFP	OK	3.15118	2.35788	-0.4184	-0.833063	0.139	0.984848	no
Fam173a	Fam173a	Fam173a	Fam173a	Fam173a	chr17:25786579-25792394	LLC-NTC-GFP	LLC-SH21-GFP	OK	11.3142	15.5958	0.463019	0.852103	0.1359	0.984848	no
Fam53b	Fam53b	Fam53b	Fam53b	Fam53b	chr7:132712083-132813196	LLC-NTC-GFP	LLC-SH21-GFP	OK	0.831051	1.17077	0.494444	0.846774	0.13885	0.984848	no
Fn1	Fn1	Fn1	Fn1	Fn1	chr1:71585472-71653234	LLC-NTC-GFP	LLC-SH21-GFP	OK	1433.37	1220.93	-0.23143	-0.852272	0.1375	0.984848	no
Fosb	Fosb	Fosb	Fosb	Fosb	chr7:19302695-19310045	LLC-NTC-GFP	LLC-SH21-GFP	OK	5.94944	7.19592	0.274424	0.833065	0.14125	0.984848	no
Fzd7	Fzd7	Fzd7	Fzd7	Fzd7	chr1:59482146-59486955	LLC-NTC-GFP	LLC-SH21-GFP	OK	4.46751	3.59125	-0.314987	-0.828746	0.141	0.984848	no
Galt	Galt	Galt	Galt	Galt	chr4:41755227-41759224	LLC-NTC-GFP	LLC-SH21-GFP	OK	4.89797	3.55837	-0.460969	-0.85725	0.144	0.984848	no
Gfod1	Gfod1	Gfod1	Gfod1	Gfod1	chr13:43195518-43304172	LLC-NTC-GFP	LLC-SH21-GFP	OK	13.7032	11.7848	-0.217582	-0.838195	0.14495	0.984848	no
Ggct	Ggct	Ggct	Ggct	Ggct	chr6:54985094-54992867	LLC-NTC-GFP	LLC-SH21-GFP	OK	2.98067	1.93179	-0.625701	-0.804329	0.13795	0.984848	no
Glrx5	Glrx5	Glrx5	Glrx5	Glrx5	chr12:105032688-105040910	LLC-NTC-GFP	LLC-SH21-GFP	OK	60.0414	50.3605	-0.253665	-0.832893	0.14525	0.984848	no
Gtf2a2	Gtf2a2	Gtf2a2	Gtf2a2	Gtf2a2	chr9:70012547-70022866	LLC-NTC-GFP	LLC-SH21-GFP	OK	44.7331	53.609	0.261133	0.842743	0.1406	0.984848	no
Hdac5	Hdac5	Hdac5	Hdac5	Hdac5	chr11:102195746-102230172	LLC-NTC-GFP	LLC-SH21-GFP	OK	11.7187	9.97534	-0.232376	-0.823537	0.1451	0.984848	no
Hspbp1	Hspbp1	Hspbp1	Hspbp1	Hspbp1	chr7:4660520-4684963	LLC-NTC-GFP	LLC-SH21-GFP	OK	15.9352	12.7681	-0.319677	-0.822382	0.1387	0.984848	no
Ice1	Ice1	Ice1	Ice1	Ice1	chr13:70588688-70637634	LLC-NTC-GFP	LLC-SH21-GFP	OK	6.46091	5.494	-0.23388	-0.839061	0.13795	0.984848	no
Il13ra1	Il13ra1	Il13ra1	Il13ra1	Il13ra1	chrX:36112107-36171261	LLC-NTC-GFP	LLC-SH21-GFP	OK	0.897066	1.34402	0.583263	0.854043	0.1432	0.984848	no
Klf4	Klf4	Klf4	Klf4	Klf4	chr4:55527136-55532475	LLC-NTC-GFP	LLC-SH21-GFP	OK	1.7334	2.3293	0.426291	0.83061	0.1435	0.984848	no
Klhl28	Klhl28	Klhl28	Klhl28	Klhl28	chr12:64942439-64965536	LLC-NTC-GFP	LLC-SH21-GFP	OK	12.4116	10.1549	-0.289504	-0.836283	0.14	0.984848	no
Lats2	Lats2	Lats2	Lats2	Lats2	chr14:57689661-57746123	LLC-NTC-GFP	LLC-SH21-GFP	OK	8.37393	7.01165	-0.256152	-0.848064	0.1379	0.984848	no
Lrrc8d	Lrrc8d	Lrrc8d	Lrrc8d	Lrrc8d	chr5:105699968-105815215	LLC-NTC-GFP	LLC-SH21-GFP	OK	14.9384	12.7457	-0.229008	-0.839416	0.1363	0.984848	no
Mfsd7b	Mfsd7b	Mfsd7b	Mfsd7b	Mfsd7b	chr1:191005831-191029781	LLC-NTC-GFP	LLC-SH21-GFP	OK	12.7714	10.6859	-0.257198	-0.823352	0.14425	0.984848	no
Mipep	Mipep	Mipep	Mipep	Mipep	chr14:60784565-60905480	LLC-NTC-GFP	LLC-SH21-GFP	OK	5.27135	6.66479	0.338387	0.839819	0.13955	0.984848	no
Myh9	Myh9	Myh9	Myh9	Myh9	chr15:77760584-77842175	LLC-NTC-GFP	LLC-SH21-GFP	OK	52.7787	46.329	-0.188039	-0.831953	0.1443	0.984848	no
Ndufb10	Ndufb10	Ndufb10	Ndufb10	Ndufb10	chr17:24722066-24724388	LLC-NTC-GFP	LLC-SH21-GFP	OK	159.269	183.208	0.202014	0.835488	0.1406	0.984848	no
Nfkbil1	Nfkbil1	Nfkbil1	Nfkbil1	Nfkbil1	chr17:35220174-35235815	LLC-NTC-GFP	LLC-SH21-GFP	OK	12.2932	15.0194	0.288972	0.81906	0.1451	0.984848	no
Nle1	Nle1	Nle1	Nle1	Nle1	chr11:82900767-82908395	LLC-NTC-GFP	LLC-SH21-GFP	OK	9.11957	7.29517	-0.322023	-0.835025	0.1417	0.984848	no
Nr1d1	Nr1d1	Nr1d1	Nr1d1	Nr1d1	chr11:98767931-98775377	LLC-NTC-GFP	LLC-SH21-GFP	OK	9.8203	8.06247	-0.284546	-0.835985	0.14475	0.984848	no
Osgepl1	Osgepl1	Osgepl1	Osgepl1	Osgepl1	chr1:53313623-53326342	LLC-NTC-GFP	LLC-SH21-GFP	OK	9.81885	7.78368	-0.335101	-0.831403	0.144	0.984848	no
Pbrm1	Pbrm1	Pbrm1	Pbrm1	Pbrm1	chr14:31019137-31128930	LLC-NTC-GFP	LLC-SH21-GFP	OK	19.0955	16.6586	-0.196964	-0.826359	0.1442	0.984848	no
Pde1b	Pde1b	Pde1b	Pde1b	Pde1b	chr15:103503033-103530056	LLC-NTC-GFP	LLC-SH21-GFP	OK	1.31953	1.82862	0.470735	0.827683	0.14425	0.984848	no
Pfkfb1	Pfkfb1	Pfkfb1	Pfkfb1	Pfkfb1	chrX:150589920-150643878	LLC-NTC-GFP	LLC-SH21-GFP	OK	1.79302	1.14821	-0.643011	-0.820029	0.1399	0.984848	no
Pgk1	Pgk1	Pgk1	Pgk1	Pgk1	chrX:106187099-106203699	LLC-NTC-GFP	LLC-SH21-GFP	OK	366.316	320.794	-0.191443	-0.851984	0.1384	0.984848	no
Phactr4	Phactr4	Phactr4	Phactr4	Phactr4	chr4:132355924-132422446	LLC-NTC-GFP	LLC-SH21-GFP	OK	32.1446	27.9038	-0.204119	-0.85511	0.138	0.984848	no
Phpt1	Phpt1	Phpt1	Phpt1	Phpt1	chr2:25573430-25574871	LLC-NTC-GFP	LLC-SH21-GFP	OK	150.309	128.438	-0.226857	-0.833456	0.1427	0.984848	no
Pigl	Pigl	Pigl	Pigl	Pigl	chr11:62458459-62513900	LLC-NTC-GFP	LLC-SH21-GFP	OK	6.35888	4.89626	-0.377091	-0.842058	0.14045	0.984848	no
Pinx1	Pinx1	Pinx1	Pinx1	Pinx1	chr14:63860311-63919859	LLC-NTC-GFP	LLC-SH21-GFP	OK	10.6496	8.76456	-0.281049	-0.832095	0.13925	0.984848	no
Pkia	Pkia	Pkia	Pkia	Pkia	chr3:7366603-7445365	LLC-NTC-GFP	LLC-SH21-GFP	OK	1.02608	0.567765	-0.853778	-0.966489	0.1405	0.984848	no
Ppp1r37	Ppp1r37	Ppp1r37	Ppp1r37	Ppp1r37	chr7:19530966-19562398	LLC-NTC-GFP	LLC-SH21-GFP	OK	5.96236	4.87622	-0.290121	-0.821993	0.13975	0.984848	no
Prdm15	Prdm15	Prdm15	Prdm15	Prdm15	chr16:97791466-97851227	LLC-NTC-GFP	LLC-SH21-GFP	OK	1.60607	1.23065	-0.384113	-0.844013	0.1359	0.984848	no
Prkd2	Prkd2	Prkd2	Prkd2	Prkd2	chr7:16842901-16870461	LLC-NTC-GFP	LLC-SH21-GFP	OK	6.93653	8.32469	0.263183	0.838052	0.1433	0.984848	no
Prodh	Prodh	Prodh	Prodh	Prodh	chr16:18071725-18089190	LLC-NTC-GFP	LLC-SH21-GFP	OK	2.97121	2.11867	-0.487892	-0.819661	0.14505	0.984848	no
Prpf19	Prpf19	Prpf19	Prpf19	Prpf19	chr19:10895230-10909559	LLC-NTC-GFP	LLC-SH21-GFP	OK	82.889	72.6417	-0.190384	-0.853706	0.138	0.984848	no
Ptdss1	Ptdss1	Ptdss1	Ptdss1	Ptdss1	chr13:66912097-67032405	LLC-NTC-GFP	LLC-SH21-GFP	OK	22.2147	26.6238	0.2612	0.839694	0.1398	0.984848	no
Ptpn22	Ptpn22	Ptpn22	Ptpn22	Ptpn22	chr3:103859794-103912252	LLC-NTC-GFP	LLC-SH21-GFP	OK	1.54162	1.02484	-0.589048	-0.845267	0.13925	0.984848	no
Rab8a	Rab8a	Rab8a	Rab8a	Rab8a	chr8:72161199-72181366	LLC-NTC-GFP	LLC-SH21-GFP	OK	88.7928	101.791	0.197091	0.838405	0.1381	0.984848	no
Ralgapb	Ralgapb	Ralgapb	Ralgapb	Ralgapb	chr2:158409852-158499253	LLC-NTC-GFP	LLC-SH21-GFP	OK	15.0684	13.0358	-0.209048	-0.838672	0.1382	0.984848	no
Rangap1	Rangap1	Rangap1	Rangap1	Rangap1	chr15:81704247-81729919	LLC-NTC-GFP	LLC-SH21-GFP	OK	39.3408	34.0677	-0.207622	-0.851421	0.13715	0.984848	no
Rgs20	Rgs20	Rgs20	Rgs20	Rgs20	chr1:4909575-5070285	LLC-NTC-GFP	LLC-SH21-GFP	OK	3.69091	2.58423	-0.51424	-0.84281	0.13835	0.984848	no
Rmdn3	Rmdn3	Rmdn3	Rmdn3	Rmdn3	chr2:119136997-119157034	LLC-NTC-GFP	LLC-SH21-GFP	OK	9.46668	7.71579	-0.295045	-0.822332	0.14115	0.984848	no
Rnf26	Rnf26	Rnf26	Rnf26	Rnf26	chr9:44110780-44113051	LLC-NTC-GFP	LLC-SH21-GFP	OK	16.0566	19.2528	0.261907	0.845882	0.1374	0.984848	no
Rps18	Rps18	Rps18	Rps18	Rps18	chr17:33951998-33955641	LLC-NTC-GFP	LLC-SH21-GFP	OK	2055.02	2342.04	0.188609	0.826089	0.13915	0.984848	no
Sap130	Sap130	Sap130	Sap130	Sap130	chr18:31634382-31723061	LLC-NTC-GFP	LLC-SH21-GFP	OK	20.2906	17.5356	-0.210528	-0.827945	0.1426	0.984848	no
Sde2	Sde2	Sde2	Sde2	Sde2	chr1:180851150-180868114	LLC-NTC-GFP	LLC-SH21-GFP	OK	22.3272	26.0719	0.223697	0.832423	0.14525	0.984848	no
Sdhaf2	Sdhaf2	Sdhaf2	Sdhaf2	Sdhaf2	chr19:10500511-10525209	LLC-NTC-GFP	LLC-SH21-GFP	OK	18.9745	16.2164	-0.226609	-0.831874	0.1428	0.984848	no
Sec11c	Sec11c	Sec11c	Sec11c	Sec11c	chr18:65800577-65817657	LLC-NTC-GFP	LLC-SH21-GFP	OK	22.7167	28.7028	0.337444	0.863568	0.13745	0.984848	no
Sec16b	Sec16b	Sec16b	Sec16b	Sec16b	chr1:157506795-157568424	LLC-NTC-GFP	LLC-SH21-GFP	OK	1.69723	2.18703	0.365785	0.839305	0.1441	0.984848	no
Sestd1	Sestd1	Sestd1	Sestd1	Sestd1	chr2:77180339-77280592	LLC-NTC-GFP	LLC-SH21-GFP	OK	14.5827	12.5772	-0.213454	-0.838266	0.14515	0.984848	no
Slc43a3	Slc43a3	Slc43a3	Slc43a3	Slc43a3	chr2:84936645-84958509	LLC-NTC-GFP	LLC-SH21-GFP	OK	3.12877	2.24137	-0.48121	-0.850513	0.13605	0.984848	no
Slx4ip	Slx4ip	Slx4ip	Slx4ip	Slx4ip	chr2:136873780-137069778	LLC-NTC-GFP	LLC-SH21-GFP	OK	2.0485	1.26965	-0.690132	-0.839742	0.13785	0.984848	no
Sox9	Sox9	Sox9	Sox9	Sox9	chr11:112782209-112787757	LLC-NTC-GFP	LLC-SH21-GFP	OK	14.8529	17.3167	0.221423	0.859768	0.14045	0.984848	no
Spire1	Spire1	Spire1	Spire1	Spire1	chr18:67488208-67552721	LLC-NTC-GFP	LLC-SH21-GFP	OK	12.3237	10.491	-0.232279	-0.842628	0.1405	0.984848	no
Stmn1	Stmn1	Stmn1	Stmn1	Stmn1	chr4:134468319-134473843	LLC-NTC-GFP	LLC-SH21-GFP	OK	64.6614	74.7402	0.208979	0.834841	0.14105	0.984848	no
Sumf1	Sumf1	Sumf1	Sumf1	Sumf1	chr6:108107020-108185583	LLC-NTC-GFP	LLC-SH21-GFP	OK	36.8379	42.6582	0.211632	0.839243	0.141	0.984848	no
Tanc1	Tanc1	Tanc1	Tanc1	Tanc1	chr2:59612041-59846213	LLC-NTC-GFP	LLC-SH21-GFP	OK	12.2997	14.144	0.201568	0.834721	0.14145	0.984848	no
Tmem261	Tmem261	Tmem261	Tmem261	Tmem261	chr4:75277353-75278286	LLC-NTC-GFP	LLC-SH21-GFP	OK	23.3997	29.813	0.349452	0.859359	0.13785	0.984848	no
Tmem86a	Tmem86a	Tmem86a	Tmem86a	Tmem86a	chr7:47050639-47054776	LLC-NTC-GFP	LLC-SH21-GFP	OK	4.30541	5.86094	0.444982	0.826212	0.14375	0.984848	no
Tnfrsf9	Tnfrsf9	Tnfrsf9	Tnfrsf9	Tnfrsf9	chr4:150920154-150946102	LLC-NTC-GFP	LLC-SH21-GFP	OK	8.33691	6.52372	-0.353817	-0.83922	0.14435	0.984848	no
Tonsl	Tonsl	Tonsl	Tonsl	Tonsl	chr15:76626236-76639929	LLC-NTC-GFP	LLC-SH21-GFP	OK	1.9238	1.44518	-0.412714	-0.834375	0.1376	0.984848	no
Trmt11	Trmt11	Trmt11	Trmt11	Trmt11	chr10:30534224-30600749	LLC-NTC-GFP	LLC-SH21-GFP	OK	9.7909	11.9237	0.284318	0.847279	0.14015	0.984848	no
Troap	Troap	Troap	Troap	Troap	chr15:99074972-99083409	LLC-NTC-GFP	LLC-SH21-GFP	OK	1.87464	2.52648	0.430517	0.846122	0.139	0.984848	no
Ube3c	Ube3c	Ube3c	Ube3c	Ube3c	chr5:29569241-29676077	LLC-NTC-GFP	LLC-SH21-GFP	OK	21.1849	18.2356	-0.216274	-0.839556	0.14325	0.984848	no
Usp53	Usp53	Usp53	Usp53	Usp53	chr3:122933600-122984447	LLC-NTC-GFP	LLC-SH21-GFP	OK	2.61426	3.288	0.33081	0.835878	0.1428	0.984848	no
Vav2	Vav2	Vav2	Vav2	Vav2	chr2:27263634-27426825	LLC-NTC-GFP	LLC-SH21-GFP	OK	1.75238	2.36392	0.431866	0.862485	0.13725	0.984848	no
Vwa9	Vwa9	Vwa9	Vwa9	Vwa9	chr9:64960831-64986981	LLC-NTC-GFP	LLC-SH21-GFP	OK	15.5049	13.0244	-0.251504	-0.837628	0.1416	0.984848	no
Ydjc	Ydjc	Ydjc	Ydjc	Ydjc	chr16:17139063-17148857	LLC-NTC-GFP	LLC-SH21-GFP	OK	10.7483	7.55847	-0.507949	-0.787001	0.14285	0.984848	no
Zc3hc1	Zc3hc1	Zc3hc1	Zc3hc1	Zc3hc1	chr6:30366387-30391010	LLC-NTC-GFP	LLC-SH21-GFP	OK	15.1344	18.2366	0.269009	0.828401	0.1452	0.984848	no
Zfp239	Zfp239	Zfp239	Zfp239	Zfp239	chr6:117863076-117872766	LLC-NTC-GFP	LLC-SH21-GFP	OK	3.36712	4.26669	0.341603	0.834995	0.14035	0.984848	no
Zfp329	Zfp329	Zfp329	Zfp329	Zfp329	chr7:12803779-12818860	LLC-NTC-GFP	LLC-SH21-GFP	OK	1.322	0.989766	-0.417565	-0.841753	0.14145	0.984848	no
Zfp593	Zfp593	Zfp593	Zfp593	Zfp593	chr4:134243305-134245873	LLC-NTC-GFP	LLC-SH21-GFP	OK	3.54758	4.68863	0.402331	0.842094	0.1437	0.984848	no
Zfp84	Zfp84	Zfp84	Zfp84	Zfp84	chr7:29768551-29781419	LLC-NTC-GFP	LLC-SH21-GFP	OK	4.52051	5.45096	0.270027	0.852378	0.13835	0.984848	no
Aamdc	Aamdc	Aamdc	Aamdc	Aamdc	chr7:97550330-97579497	LLC-NTC-GFP	LLC-SH21-GFP	OK	5.20209	7.55831	0.538973	0.819838	0.14685	0.9859	no
Acat1	Acat1	Acat1	Acat1	Acat1	chr9:53580521-53610350	LLC-NTC-GFP	LLC-SH21-GFP	OK	26.4767	30.4568	0.202045	0.834042	0.14695	0.9859	no
Arhgap27	Arhgap27	Arhgap27	Arhgap27	Arhgap27	chr11:103331483-103363692	LLC-NTC-GFP	LLC-SH21-GFP	OK	1.34955	0.960416	-0.490748	-0.822363	0.14585	0.9859	no
Atg4b	Atg4b	Atg4b	Atg4b	Atg4b	chr1:93755032-93789529	LLC-NTC-GFP	LLC-SH21-GFP	OK	19.4805	22.836	0.229275	0.838594	0.1467	0.9859	no
Cdca2	Cdca2	Cdca2	Cdca2	Cdca2	chr14:67676353-67715841	LLC-NTC-GFP	LLC-SH21-GFP	OK	2.90372	2.27349	-0.352995	-0.814042	0.14705	0.9859	no
Dbr1	Dbr1	Dbr1	Dbr1	Dbr1	chr9:99575798-99584343	LLC-NTC-GFP	LLC-SH21-GFP	OK	13.8169	11.4733	-0.26816	-0.831298	0.14675	0.9859	no
Ddx19b	Ddx19b	Ddx19b	Ddx19b	Ddx19b	chr8:111003185-111031751	LLC-NTC-GFP	LLC-SH21-GFP	OK	5.66763	4.73947	-0.25802	-0.816786	0.14645	0.9859	no
Dhps	Dhps	Dhps	Dhps	Dhps	chr8:85071756-85080746	LLC-NTC-GFP	LLC-SH21-GFP	OK	11.3387	14.3979	0.344603	0.832821	0.1464	0.9859	no
Hells	Hells	Hells	Hells	Hells	chr19:38930989-38968277	LLC-NTC-GFP	LLC-SH21-GFP	OK	33.7029	29.0806	-0.212814	-0.832277	0.1461	0.9859	no
Ide	Ide	Ide	Ide	Ide	chr19:37268740-37330613	LLC-NTC-GFP	LLC-SH21-GFP	OK	31.3761	27.3298	-0.199192	-0.829891	0.14675	0.9859	no
Lrp8	Lrp8	Lrp8	Lrp8	Lrp8	chr4:107802258-107876840	LLC-NTC-GFP	LLC-SH21-GFP	OK	3.16797	2.59581	-0.287372	-0.820251	0.1464	0.9859	no
Pex11g	Pex11g	Pex11g	Pex11g	Pex11g	chr8:3458816-3467648	LLC-NTC-GFP	LLC-SH21-GFP	OK	1.85311	3.14614	0.763636	0.848008	0.14655	0.9859	no
Ppm1l	Ppm1l	Ppm1l	Ppm1l	Ppm1l	chr3:69316917-69555396	LLC-NTC-GFP	LLC-SH21-GFP	OK	5.12195	4.13695	-0.308126	-0.836951	0.14565	0.9859	no
Rab4a	Rab4a	Rab4a	Rab4a	Rab4a	chr8:123805995-123835291	LLC-NTC-GFP	LLC-SH21-GFP	OK	32.271	27.1407	-0.249778	-0.824535	0.1471	0.9859	no
Tirap	Tirap	Tirap	Tirap	Tirap	chr9:35184390-35200291	LLC-NTC-GFP	LLC-SH21-GFP	OK	6.60821	5.50906	-0.262454	-0.819868	0.1469	0.9859	no
Upf3b	Upf3b	Upf3b	Upf3b	Upf3b	chrX:37091833-37110322	LLC-NTC-GFP	LLC-SH21-GFP	OK	11.6235	9.88369	-0.233925	-0.827418	0.1471	0.9859	no
Wdr35	Wdr35	Wdr35	Wdr35	Wdr35	chr12:8974000-9028847	LLC-NTC-GFP	LLC-SH21-GFP	OK	13.2795	11.3218	-0.230095	-0.828112	0.14565	0.9859	no
Ythdf2	Ythdf2	Ythdf2	Ythdf2	Ythdf2	chr4:132184915-132212256	LLC-NTC-GFP	LLC-SH21-GFP	OK	18.0484	15.4364	-0.225533	-0.825668	0.1467	0.9859	no
Zfp830	Zfp830	Zfp830	Zfp830	Zfp830	chr11:82764344-82767622	LLC-NTC-GFP	LLC-SH21-GFP	OK	9.94293	11.8265	0.250284	0.828056	0.1468	0.9859	no
Gfpt2	Gfpt2	Gfpt2	Gfpt2	Gfpt2	chr11:49794154-49838620	LLC-NTC-GFP	LLC-SH21-GFP	OK	1.35629	0.911187	-0.573845	-0.816737	0.14795	0.98867	no
Ints5	Ints5	Ints5	Ints5	Ints5	chr19:8892986-8897890	LLC-NTC-GFP	LLC-SH21-GFP	OK	23.0567	26.838	0.219089	0.817209	0.1478	0.98867	no
Nprl2	Nprl2	Nprl2	Nprl2	Nprl2	chr9:107542208-107545706	LLC-NTC-GFP	LLC-SH21-GFP	OK	6.28564	4.75474	-0.402695	-0.812377	0.148	0.98867	no
Odf2	Odf2	Odf2	Odf2	Odf2	chr2:29889719-29931746	LLC-NTC-GFP	LLC-SH21-GFP	OK	7.08525	5.90478	-0.262935	-0.837963	0.14775	0.98867	no
Rbm43	Rbm43	Rbm43	Rbm43	Rbm43	chr2:51924448-51935009	LLC-NTC-GFP	LLC-SH21-GFP	OK	12.0353	14.4238	0.26118	0.822954	0.14805	0.98867	no
Ubap1	Ubap1	Ubap1	Ubap1	Ubap1	chr4:41348995-41389766	LLC-NTC-GFP	LLC-SH21-GFP	OK	16.1422	18.9232	0.229319	0.828862	0.14765	0.98867	no
Cstf3	Cstf3	Cstf3	Cstf3	Cstf3	chr2:104590483-104665425	LLC-NTC-GFP	LLC-SH21-GFP	OK	14.6618	12.3535	-0.247133	-0.793987	0.14815	0.98874	no
Agbl3	Agbl3	Agbl3	Agbl3	Agbl3	chr6:34780431-34859459	LLC-NTC-GFP	LLC-SH21-GFP	OK	2.09755	3.481	0.730799	0.857803	0.14925	0.989593	no
Armc10	Armc10	Armc10	Armc10	Armc10	chr5:21645983-21662592	LLC-NTC-GFP	LLC-SH21-GFP	OK	47.8087	55.3913	0.212388	0.826311	0.1485	0.989593	no
Bbc3	Bbc3	Bbc3	Bbc3	Bbc3	chr7:16309582-16318334	LLC-NTC-GFP	LLC-SH21-GFP	OK	4.94585	6.33187	0.356414	0.828253	0.14975	0.989593	no
Btd	Btd	Btd	Btd	Btd	chr14:31641056-31668197	LLC-NTC-GFP	LLC-SH21-GFP	OK	29.9989	34.9542	0.220557	0.824481	0.1491	0.989593	no
Zfp972	C330013J21Rik	C330013J21Rik	C330013J21Rik	C330013J21Rik	chr2:177897162-177927850	LLC-NTC-GFP	LLC-SH21-GFP	OK	0.383408	0.931416	1.28055	0.874011	0.14925	0.989593	no
Cfl1	Cfl1	Cfl1	Cfl1	Cfl1	chr19:5490454-5494031	LLC-NTC-GFP	LLC-SH21-GFP	OK	744.36	847.505	0.187221	0.826815	0.1488	0.989593	no
Cisd2	Cisd2	Cisd2	Cisd2	Cisd2	chr3:135406411-135423433	LLC-NTC-GFP	LLC-SH21-GFP	OK	24.3552	28.4177	0.22256	0.831793	0.1491	0.989593	no
Csrnp2	Csrnp2	Csrnp2	Csrnp2	Csrnp2	chr15:100479569-100495239	LLC-NTC-GFP	LLC-SH21-GFP	OK	1.52031	1.06192	-0.517682	-0.830454	0.14855	0.989593	no
Nhej1	Nhej1	Nhej1	Nhej1	Nhej1	chr1:74967345-75046639	LLC-NTC-GFP	LLC-SH21-GFP	OK	3.18024	1.8971	-0.745339	-0.825414	0.14945	0.989593	no
Pard3	Pard3	Pard3	Pard3	Pard3	chr8:127064055-127612286	LLC-NTC-GFP	LLC-SH21-GFP	OK	17.6645	20.4824	0.213526	0.820181	0.14975	0.989593	no
Prpf4	Prpf4	Prpf4	Prpf4	Prpf4	chr4:62408782-62426990	LLC-NTC-GFP	LLC-SH21-GFP	OK	9.38494	7.91444	-0.24586	-0.834051	0.14925	0.989593	no
Prss22	Prss22	Prss22	Prss22	Prss22	chr17:23993533-23998100	LLC-NTC-GFP	LLC-SH21-GFP	OK	3.32977	2.06798	-0.687197	-0.823788	0.14935	0.989593	no
Ralgapa2	Ralgapa2	Ralgapa2	Ralgapa2	Ralgapa2	chr2:146241298-146512004	LLC-NTC-GFP	LLC-SH21-GFP	OK	1.45864	1.15138	-0.341271	-0.818435	0.1488	0.989593	no
Ring1	Ring1	Ring1	Ring1	Ring1	chr17:34020791-34024680	LLC-NTC-GFP	LLC-SH21-GFP	OK	8.59471	10.4475	0.28164	0.821847	0.1498	0.989593	no
Rrm2	Rrm2	Rrm2	Rrm2	Rrm2	chr12:24708253-24714146	LLC-NTC-GFP	LLC-SH21-GFP	OK	43.8696	37.7474	-0.216847	-0.825949	0.14875	0.989593	no
Topbp1	Topbp1	Topbp1	Topbp1	Topbp1	chr9:103305326-103350427	LLC-NTC-GFP	LLC-SH21-GFP	OK	21.044	18.3034	-0.201297	-0.814164	0.14945	0.989593	no
Ubl7	Ubl7	Ubl7	Ubl7	Ubl7	chr9:57910985-57929968	LLC-NTC-GFP	LLC-SH21-GFP	OK	62.6122	53.9138	-0.215788	-0.826028	0.14975	0.989593	no
Fnip2	Fnip2	Fnip2	Fnip2	Fnip2	chr3:79345375-79567679	LLC-NTC-GFP	LLC-SH21-GFP	OK	6.08584	7.16092	0.234688	0.812659	0.1499	0.989662	no
Anapc15	Anapc15	Anapc15	Anapc15	Anapc15	chr7:101881324-101899545	LLC-NTC-GFP	LLC-SH21-GFP	OK	9.51567	12.1074	0.347511	0.816724	0.1517	0.992652	no
Ern1	Ern1	Ern1	Ern1	Ern1	chr11:106397619-106487796	LLC-NTC-GFP	LLC-SH21-GFP	OK	16.3435	14.0613	-0.216985	-0.820308	0.1517	0.992652	no
Foxa2	Foxa2	Foxa2	Foxa2	Foxa2	chr2:148042876-148046969	LLC-NTC-GFP	LLC-SH21-GFP	OK	2.77216	1.96149	-0.499062	-0.795888	0.1511	0.992652	no
Fuca2	Fuca2	Fuca2	Fuca2	Fuca2	chr10:13501027-13517275	LLC-NTC-GFP	LLC-SH21-GFP	OK	14.5774	12.411	-0.232121	-0.822881	0.15045	0.992652	no
Gbgt1	Gbgt1	Gbgt1	Gbgt1	Gbgt1	chr2:28496890-28505415	LLC-NTC-GFP	LLC-SH21-GFP	OK	0.240953	0.760337	1.65789	0.915262	0.15135	0.992652	no
Grik5	Grik5	Grik5	Grik5	Grik5	chr7:25009850-25072369	LLC-NTC-GFP	LLC-SH21-GFP	OK	1.79794	2.38577	0.408108	0.83535	0.1506	0.992652	no
Nudt22	Nudt22	Nudt22	Nudt22	Nudt22	chr19:6993018-6996037	LLC-NTC-GFP	LLC-SH21-GFP	OK	6.03081	8.37283	0.473365	0.828142	0.15105	0.992652	no
Osbpl8	Osbpl8	Osbpl8	Osbpl8	Osbpl8	chr10:111164801-111297247	LLC-NTC-GFP	LLC-SH21-GFP	OK	4.84616	4.03303	-0.264979	-0.823335	0.15155	0.992652	no
Pirb	Pirb	Pirb	Pirb	Pirb	chr7:3712504-3720382	LLC-NTC-GFP	LLC-SH21-GFP	OK	0.731899	0.46132	-0.665877	-0.780104	0.15165	0.992652	no
Pthlh	Pthlh	Pthlh	Pthlh	Pthlh	chr6:147252109-147264085	LLC-NTC-GFP	LLC-SH21-GFP	OK	10.9734	8.84089	-0.311743	-0.815949	0.15125	0.992652	no
Rsu1	Rsu1	Rsu1	Rsu1	Rsu1	chr2:13076966-13271415	LLC-NTC-GFP	LLC-SH21-GFP	OK	116.138	101.799	-0.190109	-0.811618	0.1514	0.992652	no
Tlr2	Tlr2	Tlr2	Tlr2	Tlr2	chr3:83836271-83841608	LLC-NTC-GFP	LLC-SH21-GFP	OK	2.8934	2.12494	-0.445341	-0.807841	0.1515	0.992652	no
Wnt7b	Wnt7b	Wnt7b	Wnt7b	Wnt7b	chr15:85535436-85593708	LLC-NTC-GFP	LLC-SH21-GFP	OK	15.946	13.5725	-0.232513	-0.812157	0.15165	0.992652	no
Zfp229	Zfp229	Zfp229	Zfp229	Zfp229	chr17:21733723-21748969	LLC-NTC-GFP	LLC-SH21-GFP	OK	3.90166	4.73789	0.280157	0.802796	0.1513	0.992652	no
Zmpste24	Zmpste24	Zmpste24	Zmpste24	Zmpste24	chr4:121059237-121098243	LLC-NTC-GFP	LLC-SH21-GFP	OK	43.0291	37.2664	-0.207439	-0.822544	0.15125	0.992652	no
Armt1	Armt1	Armt1	Armt1	Armt1	chr10:4432604-4455140	LLC-NTC-GFP	LLC-SH21-GFP	OK	12.5958	10.2979	-0.290583	-0.814323	0.15335	0.992747	no
Btbd10	Btbd10	Btbd10	Btbd10	Btbd10	chr7:113315643-113369339	LLC-NTC-GFP	LLC-SH21-GFP	OK	13.5965	11.3408	-0.261712	-0.817775	0.1534	0.992747	no
Cbl	Cbl	Cbl	Cbl	Cbl	chr9:44149261-44234046	LLC-NTC-GFP	LLC-SH21-GFP	OK	9.83716	8.34045	-0.238117	-0.816631	0.1527	0.992747	no
Cep44	Cep44	Cep44	Cep44	Cep44	chr8:56531521-56550566	LLC-NTC-GFP	LLC-SH21-GFP	OK	5.98459	7.74409	0.371842	0.815766	0.1538	0.992747	no
Erc1	Erc1	Erc1	Erc1	Erc1	chr6:119570795-119848150	LLC-NTC-GFP	LLC-SH21-GFP	OK	8.84501	7.63604	-0.21204	-0.778821	0.1535	0.992747	no
Katnal1	Katnal1	Katnal1	Katnal1	Katnal1	chr5:148871583-148928647	LLC-NTC-GFP	LLC-SH21-GFP	OK	6.18681	5.24368	-0.238615	-0.815622	0.15395	0.992747	no
Klc4	Klc4	Klc4	Klc4	Klc4	chr17:46630630-46645144	LLC-NTC-GFP	LLC-SH21-GFP	OK	6.01712	7.42236	0.302806	0.819469	0.15335	0.992747	no
Lin52	Lin52	Lin52	Lin52	Lin52	chr12:84451507-84531533	LLC-NTC-GFP	LLC-SH21-GFP	OK	5.26749	6.72691	0.352829	0.819504	0.1526	0.992747	no
Mbnl2	Mbnl2	Mbnl2	Mbnl2	Mbnl2	chr14:120275668-120431698	LLC-NTC-GFP	LLC-SH21-GFP	OK	66.4735	58.3123	-0.188979	-0.820677	0.15405	0.992747	no
Med7	Med7	Med7	Med7	Med7	chr11:46193848-46589232	LLC-NTC-GFP	LLC-SH21-GFP	OK	10.7186	13.1339	0.293179	0.813451	0.15315	0.992747	no
Ms4a6c	Ms4a6c	Ms4a6c	Ms4a6c	Ms4a6c	chr19:11469367-11482196	LLC-NTC-GFP	LLC-SH21-GFP	OK	0.509916	1.19847	1.23287	0.556187	0.15375	0.992747	no
Mthfsd	Mthfsd	Mthfsd	Mthfsd	Mthfsd	chr8:121097556-121108379	LLC-NTC-GFP	LLC-SH21-GFP	OK	3.94478	5.21164	0.401793	0.817536	0.15405	0.992747	no
Ndufa9	Ndufa9	Ndufa9	Ndufa9	Ndufa9	chr6:126821862-126849144	LLC-NTC-GFP	LLC-SH21-GFP	OK	59.0669	50.4285	-0.228111	-0.829396	0.1538	0.992747	no
Nupl1	Nupl1	Nupl1	Nupl1	Nupl1	chr14:60219467-60251378	LLC-NTC-GFP	LLC-SH21-GFP	OK	18.9856	16.0976	-0.238058	-0.801333	0.15395	0.992747	no
Psmb9	Psmb9	Psmb9	Psmb9	Psmb9	chr17:34182098-34187330	LLC-NTC-GFP	LLC-SH21-GFP	OK	5.8842	3.7239	-0.660032	-0.780204	0.153	0.992747	no
Rab5b	Rab5b	Rab5b	Rab5b	Rab5b	chr10:128677182-128696268	LLC-NTC-GFP	LLC-SH21-GFP	OK	46.9753	53.7367	0.194005	0.814429	0.1531	0.992747	no
Sept5	Sept5	2017-09-05	2017-09-05	2017-09-05	chr16:18620318-18629938	LLC-NTC-GFP	LLC-SH21-GFP	OK	35.1516	30.2967	-0.214431	-0.816203	0.15195	0.992747	no
Supv3l1	Supv3l1	Supv3l1	Supv3l1	Supv3l1	chr10:62429377-62451353	LLC-NTC-GFP	LLC-SH21-GFP	OK	11.6798	13.9581	0.257086	0.820656	0.15405	0.992747	no
Tbx15	Tbx15	Tbx15	Tbx15	Tbx15	chr3:99253759-99354260	LLC-NTC-GFP	LLC-SH21-GFP	OK	7.34786	8.75911	0.25346	0.823106	0.15375	0.992747	no
Vrk1	Vrk1	Vrk1	Vrk1	Vrk1	chr12:106010262-106077410	LLC-NTC-GFP	LLC-SH21-GFP	OK	6.25332	7.64945	0.290734	0.826151	0.15225	0.992747	no
Wdr78	Wdr78	Wdr78	Wdr78	Wdr78	chr4:103038064-103114299	LLC-NTC-GFP	LLC-SH21-GFP	OK	0.782865	0.512323	-0.61171	-0.81441	0.15215	0.992747	no
Wfdc2	Wfdc2	Wfdc2	Wfdc2	Wfdc2	chr2:164562715-164568506	LLC-NTC-GFP	LLC-SH21-GFP	OK	1.0476	0.409442	-1.35536	-0.721048	0.15225	0.992747	no
Zfand6	Zfand6	Zfand6	Zfand6	Zfand6	chr7:84615053-84679351	LLC-NTC-GFP	LLC-SH21-GFP	OK	38.1898	44.697	0.226993	0.818741	0.15195	0.992747	no
Zfp451	Zfp451	Zfp451	Zfp451	Zfp451	chr1:33761540-33814595	LLC-NTC-GFP	LLC-SH21-GFP	OK	11.1246	13.1894	0.245634	0.815517	0.1532	0.992747	no
Zfp775	Zfp775	Zfp775	Zfp775	Zfp775	chr6:48613179-48623227	LLC-NTC-GFP	LLC-SH21-GFP	OK	0.86901	1.26103	0.537163	0.81022	0.153	0.992747	no
Zwilch	Zwilch	Zwilch	Zwilch	Zwilch	chr9:64117146-64172931	LLC-NTC-GFP	LLC-SH21-GFP	OK	9.84617	11.8164	0.263162	0.820327	0.15405	0.992747	no
1700066M21Rik	1700066M21Rik	1700066M21Rik	1700066M21Rik	1700066M21Rik	chr1:57377619-57385422	LLC-NTC-GFP	LLC-SH21-GFP	OK	5.08395	6.37546	0.326579	0.787785	0.1644	0.992827	no
2700097O09Rik	2700097O09Rik	2700097O09Rik	2700097O09Rik	2700097O09Rik	chr12:55045660-55080110	LLC-NTC-GFP	LLC-SH21-GFP	OK	3.96811	5.75964	0.537524	0.806427	0.1629	0.992827	no
Abcc5	Abcc5	Abcc5	Abcc5	Abcc5	chr16:20331303-20426394	LLC-NTC-GFP	LLC-SH21-GFP	OK	9.34468	7.76666	-0.26685	-0.778755	0.1638	0.992827	no
Adar	Adar	Adar	Adar	Adar	chr3:89715021-89764632	LLC-NTC-GFP	LLC-SH21-GFP	OK	7.78742	9.05312	0.217269	0.802373	0.1626	0.992827	no
Adcyap1r1	Adcyap1r1	Adcyap1r1	Adcyap1r1	Adcyap1r1	chr6:55451977-55501455	LLC-NTC-GFP	LLC-SH21-GFP	OK	6.90255	5.81246	-0.247982	-0.793558	0.16305	0.992827	no
Aldh5a1	Aldh5a1	Aldh5a1	Aldh5a1	Aldh5a1	chr13:24905599-24939049	LLC-NTC-GFP	LLC-SH21-GFP	OK	1.79122	2.30821	0.365831	0.817296	0.15635	0.992827	no
Alg5	Alg5	Alg5	Alg5	Alg5	chr3:54735538-54749795	LLC-NTC-GFP	LLC-SH21-GFP	OK	28.9368	34.1291	0.238098	0.805524	0.16275	0.992827	no
Antxr2	Antxr2	Antxr2	Antxr2	Antxr2	chr5:97884687-98030962	LLC-NTC-GFP	LLC-SH21-GFP	OK	110.03	97.0679	-0.18083	-0.808028	0.15675	0.992827	no
Apitd1	Apitd1	Apitd1	Apitd1	Apitd1	chr4:149128348-149137600	LLC-NTC-GFP	LLC-SH21-GFP	OK	4.3686	6.03062	0.465135	0.799711	0.1647	0.992827	no
Arhgap11a	Arhgap11a	Arhgap11a	Arhgap11a	Arhgap11a	chr2:113831491-113848661	LLC-NTC-GFP	LLC-SH21-GFP	OK	8.24727	9.70925	0.235444	0.811296	0.1545	0.992827	no
Bdp1	Bdp1	Bdp1	Bdp1	Bdp1	chr13:100017993-100104070	LLC-NTC-GFP	LLC-SH21-GFP	OK	3.82004	3.27237	-0.223252	-0.787485	0.16315	0.992827	no
Bgn	Bgn	Bgn	Bgn	Bgn	chrX:73483634-73495936	LLC-NTC-GFP	LLC-SH21-GFP	OK	41.3523	47.3439	0.19521	0.784555	0.1646	0.992827	no
Bptf	Bptf	Bptf	Bptf	Bptf	chr11:107033080-107131922	LLC-NTC-GFP	LLC-SH21-GFP	OK	7.53052	6.57686	-0.195351	-0.780106	0.16535	0.992827	no
Cables2	Cables2	Cables2	Cables2	Cables2	chr2:180258538-180273465	LLC-NTC-GFP	LLC-SH21-GFP	OK	8.18319	6.7233	-0.283492	-0.801909	0.1553	0.992827	no
Car12	Car12	Car12	Car12	Car12	chr9:66713685-66766845	LLC-NTC-GFP	LLC-SH21-GFP	OK	1.48047	1.05367	-0.49063	-0.776192	0.1661	0.992827	no
Ccdc117	Ccdc117	Ccdc117	Ccdc117	Ccdc117	chr11:5528887-5542217	LLC-NTC-GFP	LLC-SH21-GFP	OK	14.4455	12.168	-0.247525	-0.808352	0.15645	0.992827	no
Ccs	Ccs	Ccs	Ccs	Ccs	chr19:4825365-4839322	LLC-NTC-GFP	LLC-SH21-GFP	OK	28.7288	34.2222	0.252436	0.782808	0.16595	0.992827	no
Cd3eap	Cd3eap	Cd3eap	Cd3eap	Cd3eap	chr7:19345070-19359483	LLC-NTC-GFP	LLC-SH21-GFP	OK	6.15735	4.93337	-0.319736	-0.790405	0.1632	0.992827	no
Cd9	Cd9	Cd9	Cd9	Cd9	chr6:125460265-125494755	LLC-NTC-GFP	LLC-SH21-GFP	OK	401.786	455.537	0.18114	0.804401	0.1578	0.992827	no
Cdk20	Cdk20	Cdk20	Cdk20	Cdk20	chr13:64432552-64439721	LLC-NTC-GFP	LLC-SH21-GFP	OK	9.00241	7.09362	-0.34379	-0.795792	0.1562	0.992827	no
Cgrrf1	Cgrrf1	Cgrrf1	Cgrrf1	Cgrrf1	chr14:46832243-46854190	LLC-NTC-GFP	LLC-SH21-GFP	OK	12.9836	16.0884	0.309333	0.783815	0.16555	0.992827	no
Cmpk2	Cmpk2	Cmpk2	Cmpk2	Cmpk2	chr12:26469214-26479837	LLC-NTC-GFP	LLC-SH21-GFP	OK	1.59851	2.26096	0.500202	0.819151	0.1611	0.992827	no
Col5a3	Col5a3	Col5a3	Col5a3	Col5a3	chr9:20770049-20815034	LLC-NTC-GFP	LLC-SH21-GFP	OK	11.1453	9.64356	-0.208793	-0.818093	0.1551	0.992827	no
Cpne3	Cpne3	Cpne3	Cpne3	Cpne3	chr4:19519251-19570104	LLC-NTC-GFP	LLC-SH21-GFP	OK	34.9657	39.9817	0.193398	0.808882	0.16165	0.992827	no
Cpsf1	Cpsf1	Cpsf1	Cpsf1	Cpsf1	chr15:76576358-76607591	LLC-NTC-GFP	LLC-SH21-GFP	OK	16.9595	14.5854	-0.217565	-0.796475	0.16345	0.992827	no
Crls1	Crls1	Crls1	Crls1	Crls1	chr2:132846665-132866768	LLC-NTC-GFP	LLC-SH21-GFP	OK	33.1327	38.9208	0.232286	0.816504	0.1553	0.992827	no
Cxcl3	Cxcl3	Cxcl3	Cxcl3	Cxcl3	chr5:90786100-90788093	LLC-NTC-GFP	LLC-SH21-GFP	OK	1.43399	0.592228	-1.27581	-0.889355	0.15965	0.992827	no
Cyfip1	Cyfip1	Cyfip1	Cyfip1	Cyfip1	chr7:55842070-55962493	LLC-NTC-GFP	LLC-SH21-GFP	OK	24.7303	21.2777	-0.216937	-0.795875	0.16055	0.992827	no
Dcaf17	Dcaf17	Dcaf17	Dcaf17	Dcaf17	chr2:71055743-71099142	LLC-NTC-GFP	LLC-SH21-GFP	OK	3.03309	2.23757	-0.438857	-0.785259	0.1559	0.992827	no
Dgkz	Dgkz	Dgkz	Dgkz	Dgkz	chr2:91932821-91963563	LLC-NTC-GFP	LLC-SH21-GFP	OK	11.6452	9.94177	-0.228158	-0.804434	0.1587	0.992827	no
Dip2a	Dip2a	Dip2a	Dip2a	Dip2a	chr10:76263048-76345291	LLC-NTC-GFP	LLC-SH21-GFP	OK	11.2897	9.71041	-0.217408	-0.805059	0.16095	0.992827	no
Eno1	Eno1	Eno1	Eno1,Eno1b	Eno1,Eno1b	chr4:150237196-150248873	LLC-NTC-GFP	LLC-SH21-GFP	OK	605.421	517.324	-0.226871	-0.81152	0.15655	0.992827	no
Epc1	Epc1	Epc1	Epc1	Epc1	chr18:6435950-6516108	LLC-NTC-GFP	LLC-SH21-GFP	OK	9.6732	12.1891	0.333527	0.765862	0.1635	0.992827	no
Exosc2	Exosc2	Exosc2	Exosc2	Exosc2	chr2:31670736-31681307	LLC-NTC-GFP	LLC-SH21-GFP	OK	17.0926	14.2464	-0.262773	-0.793014	0.1635	0.992827	no
Fam131b	Fam131b	Fam131b	Fam131b	Fam131b	chr6:42315304-42324640	LLC-NTC-GFP	LLC-SH21-GFP	OK	4.37547	3.5307	-0.309484	-0.801505	0.158	0.992827	no
Fam189b	Fam189b	Fam189b	Fam189b	Fam189b	chr3:89183224-89189289	LLC-NTC-GFP	LLC-SH21-GFP	OK	3.60863	4.57166	0.341267	0.784573	0.163	0.992827	no
Fam43a	Fam43a	Fam43a	Fam43a	Fam43a	chr16:30599722-30602797	LLC-NTC-GFP	LLC-SH21-GFP	OK	0.682794	1.12915	0.725714	0.82246	0.16485	0.992827	no
Fam96a	Fam96a	Fam96a	Fam96a	Fam96a	chr9:66126610-66138968	LLC-NTC-GFP	LLC-SH21-GFP	OK	38.8673	45.5802	0.229849	0.792434	0.16455	0.992827	no
Frrs1	Frrs1	Frrs1	Frrs1	Frrs1	chr3:116859566-116903750	LLC-NTC-GFP	LLC-SH21-GFP	OK	11.5268	9.61284	-0.26196	-0.799091	0.1574	0.992827	no
Fuk	Fuk	Fuk	Fuk	Fuk	chr8:110882455-110902488	LLC-NTC-GFP	LLC-SH21-GFP	OK	3.08285	3.92866	0.349774	0.81363	0.15815	0.992827	no
Fzd2	Fzd2	Fzd2	Fzd2	Fzd2	chr11:102604430-102608058	LLC-NTC-GFP	LLC-SH21-GFP	OK	3.08569	3.96256	0.360841	0.796295	0.16325	0.992827	no
Galnt1	Galnt1	Galnt1	Galnt1	Galnt1	chr18:24205343-24286816	LLC-NTC-GFP	LLC-SH21-GFP	OK	133.752	118.394	-0.175973	-0.785554	0.1647	0.992827	no
Gas7	Gas7	Gas7	Gas7	Gas7	chr11:67532997-67688992	LLC-NTC-GFP	LLC-SH21-GFP	OK	0.623642	0.844748	0.437804	0.782799	0.16545	0.992827	no
Ggps1	Ggps1	Ggps1	Ggps1	Ggps1	chr13:14052444-14063401	LLC-NTC-GFP	LLC-SH21-GFP	OK	20.2453	23.6449	0.223945	0.792458	0.16325	0.992827	no
Gimap9	Gimap9	Gimap9	Gimap9	Gimap9	chr6:48676134-48678704	LLC-NTC-GFP	LLC-SH21-GFP	OK	2.64073	3.74793	0.505155	0.788558	0.16495	0.992827	no
Tarbp1	Gm17296	Gm17296	Gm17296	Gm17296	chr8:126426651-126475065	LLC-NTC-GFP	LLC-SH21-GFP	OK	4.46932	3.61428	-0.306347	-0.787488	0.16415	0.992827	no
Gpn1	Gpn1	Gpn1	Gpn1	Gpn1	chr5:31494760-31511627	LLC-NTC-GFP	LLC-SH21-GFP	OK	10.1071	12.3518	0.289344	0.806965	0.15875	0.992827	no
Grwd1	Grwd1	Grwd1	Grwd1	Grwd1	chr7:45825222-45830789	LLC-NTC-GFP	LLC-SH21-GFP	OK	12.809	10.661	-0.264811	-0.773632	0.16585	0.992827	no
H2afv	H2afv	H2afv	H2afv	H2afv	chr11:6427225-6444443	LLC-NTC-GFP	LLC-SH21-GFP	OK	52.8448	61.154	0.210683	0.800885	0.164	0.992827	no
Has2	Has2	Has2	Has2	Has2	chr15:56665626-56694546	LLC-NTC-GFP	LLC-SH21-GFP	OK	8.73905	10.3484	0.243859	0.808789	0.15545	0.992827	no
Herpud1	Herpud1	Herpud1	Herpud1	Herpud1	chr8:94386499-94395358	LLC-NTC-GFP	LLC-SH21-GFP	OK	19.5126	23.029	0.239051	0.811149	0.1566	0.992827	no
Hif1a	Hif1a	Hif1a	Hif1a	Hif1a	chr12:73907866-73947530	LLC-NTC-GFP	LLC-SH21-GFP	OK	137.598	121.704	-0.177081	-0.790063	0.1644	0.992827	no
Hsdl2	Hsdl2	Hsdl2	Hsdl2	Hsdl2	chr4:59581562-59618694	LLC-NTC-GFP	LLC-SH21-GFP	OK	14.1585	11.981	-0.240923	-0.781732	0.162	0.992827	no
Hspa8	Hspa8	Hspa8	Hspa8	Hspa8	chr9:40801272-40805199	LLC-NTC-GFP	LLC-SH21-GFP	OK	1195.42	1044.05	-0.195334	-0.815797	0.1565	0.992827	no
Iba57	Iba57	Iba57	Iba57	Iba57	chr11:59155368-59163745	LLC-NTC-GFP	LLC-SH21-GFP	OK	3.20077	2.16265	-0.565621	-0.781462	0.15945	0.992827	no
Id2	Id2	Id2	Id2	Id2	chr12:25093798-25096092	LLC-NTC-GFP	LLC-SH21-GFP	OK	18.6283	15.1388	-0.299238	-0.812797	0.1564	0.992827	no
Iigp1	Iigp1	Iigp1	Iigp1	Iigp1	chr18:60376028-60392629	LLC-NTC-GFP	LLC-SH21-GFP	OK	12.1515	14.3788	0.242809	0.814951	0.1566	0.992827	no
Isg15	Isg15	Isg15	Isg15	Isg15	chr4:156199423-156200818	LLC-NTC-GFP	LLC-SH21-GFP	OK	17.2341	21.8147	0.340032	0.807156	0.1558	0.992827	no
Klf5	Klf5	Klf5	Klf5	Klf5	chr14:99298690-99313409	LLC-NTC-GFP	LLC-SH21-GFP	OK	12.0556	14.4449	0.260854	0.800572	0.1583	0.992827	no
Larp1	Larp1	Larp1	Larp1	Larp1	chr11:58009063-58062032	LLC-NTC-GFP	LLC-SH21-GFP	OK	34.3882	30.275	-0.183789	-0.801007	0.15495	0.992827	no
Larp4	Larp4	Larp4	Larp4	Larp4	chr15:99970064-100016358	LLC-NTC-GFP	LLC-SH21-GFP	OK	34.8	30.5463	-0.188092	-0.793856	0.16345	0.992827	no
Lyz2	Lyz2	Lyz2	Lyz2	Lyz2	chr10:117277540-117282272	LLC-NTC-GFP	LLC-SH21-GFP	OK	71.8383	83.1299	0.210614	0.801123	0.1605	0.992827	no
Maoa	Maoa	Maoa	Maoa	Maoa	chrX:16619697-16687812	LLC-NTC-GFP	LLC-SH21-GFP	OK	19.7219	16.8968	-0.22305	-0.813895	0.15425	0.992827	no
Map2	Map2	Map2	Map2	Map2	chr1:66175328-66442583	LLC-NTC-GFP	LLC-SH21-GFP	OK	1.8676	2.35621	0.33528	0.808506	0.1631	0.992827	no
Mapk12	Mapk12	Mapk12	Mapk12	Mapk12	chr15:89130583-89140703	LLC-NTC-GFP	LLC-SH21-GFP	OK	22.0606	18.7658	-0.23337	-0.783655	0.1642	0.992827	no
Mex3b	Mex3b	Mex3b	Mex3b	Mex3b	chr7:82867332-82871576	LLC-NTC-GFP	LLC-SH21-GFP	OK	7.19028	5.8837	-0.289324	-0.789662	0.16595	0.992827	no
Mier3	Mier3	Mier3	Mier3	Mier3	chr13:111686177-111718594	LLC-NTC-GFP	LLC-SH21-GFP	OK	9.86924	11.5449	0.226238	0.792376	0.16055	0.992827	no
Mpv17l2	Mpv17l2	Mpv17l2	Mpv17l2	Mpv17l2	chr8:70754678-70760921	LLC-NTC-GFP	LLC-SH21-GFP	OK	38.7095	31.4124	-0.301356	-0.808663	0.1643	0.992827	no
Mrpl13	Mrpl13	Mrpl13	Mrpl13	Mrpl13	chr15:55534094-55557312	LLC-NTC-GFP	LLC-SH21-GFP	OK	55.8004	65.5471	0.232256	0.805288	0.1581	0.992827	no
Mrpl37	Mrpl37	Mrpl37	Mrpl37	Mrpl37	chr4:107055873-107066866	LLC-NTC-GFP	LLC-SH21-GFP	OK	18.3531	15.2229	-0.269782	-0.806694	0.1548	0.992827	no
Mrps15	Mrps15	Mrps15	Mrps15	Mrps15	chr4:126046927-126055536	LLC-NTC-GFP	LLC-SH21-GFP	OK	47.8336	55.4823	0.214004	0.791459	0.16445	0.992827	no
Mrps18b	Mrps18b	Mrps18b	Mrps18b	Mrps18b	chr17:35910384-35916369	LLC-NTC-GFP	LLC-SH21-GFP	OK	32.598	27.3424	-0.253641	-0.798295	0.15805	0.992827	no
Mrps26	Mrps26	Mrps26	Mrps26	Mrps26	chr2:130563756-130565394	LLC-NTC-GFP	LLC-SH21-GFP	OK	25.1027	20.7361	-0.275701	-0.802179	0.15505	0.992827	no
Mt1	Mt1	Mt1	Mt1	Mt1	chr8:94179088-94180327	LLC-NTC-GFP	LLC-SH21-GFP	OK	775.703	680.518	-0.188871	-0.804383	0.1576	0.992827	no
Mutyh	Mutyh	Mutyh	Mutyh	Mutyh	chr4:116807733-116819431	LLC-NTC-GFP	LLC-SH21-GFP	OK	0.543671	1.01595	0.902022	0.803665	0.16355	0.992827	no
Mvk	Mvk	Mvk	Mvk	Mvk	chr5:114444268-114460590	LLC-NTC-GFP	LLC-SH21-GFP	OK	6.09159	7.72572	0.34285	0.80967	0.15885	0.992827	no
Myd88	Myd88	Myd88	Myd88	Myd88	chr9:119335987-119340040	LLC-NTC-GFP	LLC-SH21-GFP	OK	29.1129	33.7301	0.212382	0.786986	0.16405	0.992827	no
Ndufa4	Ndufa4	Ndufa4	Ndufa4	Ndufa4	chr6:11900372-11907446	LLC-NTC-GFP	LLC-SH21-GFP	OK	155.712	133.691	-0.219977	-0.811484	0.15905	0.992827	no
Ngdn	Ngdn	Ngdn	Ngdn	Ngdn	chr14:55015453-55024137	LLC-NTC-GFP	LLC-SH21-GFP	OK	18.5776	15.5084	-0.260514	-0.790029	0.16605	0.992827	no
Nop14	Nop14	Nop14	Nop14	Nop14	chr5:34638535-34660148	LLC-NTC-GFP	LLC-SH21-GFP	OK	25.8609	22.4963	-0.201084	-0.811842	0.1577	0.992827	no
Npat	Npat	Npat	Npat	Npat	chr9:53537046-53575627	LLC-NTC-GFP	LLC-SH21-GFP	OK	5.89289	6.91819	0.231419	0.804419	0.16195	0.992827	no
Nup214	Nup214	Nup214	Nup214	Nup214	chr2:31974449-32053975	LLC-NTC-GFP	LLC-SH21-GFP	OK	9.36481	8.09424	-0.210355	-0.801531	0.15445	0.992827	no
Ogfod1	Ogfod1	Ogfod1	Ogfod1	Ogfod1	chr8:94037197-94067922	LLC-NTC-GFP	LLC-SH21-GFP	OK	5.44605	6.49003	0.253015	0.796896	0.16215	0.992827	no
Otud6b	Otud6b	Otud6b	Otud6b	Otud6b	chr4:14809504-14826587	LLC-NTC-GFP	LLC-SH21-GFP	OK	38.853	33.751	-0.203095	-0.813154	0.15935	0.992827	no
Pex26	Pex26	Pex26	Pex26	Pex26	chr6:121183666-121198837	LLC-NTC-GFP	LLC-SH21-GFP	OK	2.59759	1.93986	-0.421227	-0.774908	0.15745	0.992827	no
Polm	Polm	Polm	Polm	Polm	chr11:5827859-5838016	LLC-NTC-GFP	LLC-SH21-GFP	OK	9.00346	7.44424	-0.274356	-0.803018	0.16025	0.992827	no
Prdm11	Prdm11	Prdm11	Prdm11	Prdm11	chr2:92974905-93046144	LLC-NTC-GFP	LLC-SH21-GFP	OK	0.761954	0.325292	-1.22797	-0.942717	0.16095	0.992827	no
Psmg1	Psmg1	Psmg1	Psmg1	Psmg1	chr16:95979934-95990903	LLC-NTC-GFP	LLC-SH21-GFP	OK	25.4062	30.787	0.27714	0.796969	0.16415	0.992827	no
Qtrtd1	Qtrtd1	Qtrtd1	Qtrtd1	Qtrtd1	chr16:43861412-43889676	LLC-NTC-GFP	LLC-SH21-GFP	OK	8.7391	7.16783	-0.285948	-0.780191	0.1643	0.992827	no
Rap1gds1	Rap1gds1	Rap1gds1	Rap1gds1	Rap1gds1	chr3:138925896-139075201	LLC-NTC-GFP	LLC-SH21-GFP	OK	40.8284	35.6182	-0.196959	-0.801662	0.1615	0.992827	no
Rbm12b2	Rbm12b2	Rbm12b2	Rbm12b2	Rbm12b2	chr4:12089369-12096271	LLC-NTC-GFP	LLC-SH21-GFP	OK	4.59332	5.71524	0.315276	0.807698	0.16265	0.992827	no
Rbm42	Rbm42	Rbm42	Rbm42	Rbm42	chr7:30640994-30650228	LLC-NTC-GFP	LLC-SH21-GFP	OK	37.1881	31.8002	-0.225806	-0.798852	0.16085	0.992827	no
Rbpms2	Rbpms2	Rbpms2	Rbpms2	Rbpms2	chr9:65630581-65660518	LLC-NTC-GFP	LLC-SH21-GFP	OK	20.9419	17.6237	-0.248871	-0.8056	0.15925	0.992827	no
Rprm	Rprm	Rprm	Rprm	Rprm	chr2:54084092-54085552	LLC-NTC-GFP	LLC-SH21-GFP	OK	0.910666	0.365121	-1.31855	-0.892685	0.1559	0.992827	no
Rtp4	Rtp4	Rtp4	Rtp4	Rtp4	chr16:23609918-23614222	LLC-NTC-GFP	LLC-SH21-GFP	OK	7.35152	9.15437	0.316417	0.812871	0.1605	0.992827	no
Samd10	Samd10	Samd10	Samd10	Samd10	chr2:181595217-181599147	LLC-NTC-GFP	LLC-SH21-GFP	OK	1.67592	1.08167	-0.631687	-0.754212	0.16365	0.992827	no
Sdsl	Sdsl	Sdsl	Sdsl	Sdsl	chr5:120458201-120472763	LLC-NTC-GFP	LLC-SH21-GFP	OK	0.533204	1.33001	1.31868	0.905296	0.1661	0.992827	no
Sec13	Sec13	Sec13	Sec13	Sec13	chr6:113728051-113740681	LLC-NTC-GFP	LLC-SH21-GFP	OK	53.5086	61.6983	0.20546	0.804065	0.15795	0.992827	no
Serpinb9b	Serpinb9b	Serpinb9b	Serpinb9b	Serpinb9b	chr13:33027413-33040558	LLC-NTC-GFP	LLC-SH21-GFP	OK	1.68454	2.48953	0.563516	0.797081	0.16225	0.992827	no
Serpine1	Serpine1	Serpine1	Serpine1	Serpine1	chr5:137061505-137072272	LLC-NTC-GFP	LLC-SH21-GFP	OK	17.8737	15.411	-0.213882	-0.797474	0.1629	0.992827	no
Sh3yl1	Sh3yl1	Sh3yl1	Sh3yl1	Sh3yl1	chr12:30911668-30960160	LLC-NTC-GFP	LLC-SH21-GFP	OK	0.610882	1.09542	0.842517	0.785028	0.16505	0.992827	no
Smarcal1	Smarcal1	Smarcal1	Smarcal1	Smarcal1	chr1:72583250-72636790	LLC-NTC-GFP	LLC-SH21-GFP	OK	3.42023	2.80617	-0.285492	-0.802177	0.15585	0.992827	no
Smyd3	Smyd3	Smyd3	Smyd3	Smyd3	chr1:178955038-179518003	LLC-NTC-GFP	LLC-SH21-GFP	OK	4.10744	3.21597	-0.352983	-0.804418	0.15745	0.992827	no
Snapc2	Snapc2	Snapc2	Snapc2	Snapc2	chr8:4253101-4256220	LLC-NTC-GFP	LLC-SH21-GFP	OK	21.4029	17.959	-0.253099	-0.791031	0.1643	0.992827	no
Snx27	Snx27	Snx27	Snx27	Snx27	chr3:94497541-94582716	LLC-NTC-GFP	LLC-SH21-GFP	OK	19.7379	17.1775	-0.200445	-0.795351	0.16175	0.992827	no
Sord	Sord	Sord	Sord	Sord	chr2:122234838-122265337	LLC-NTC-GFP	LLC-SH21-GFP	OK	1.54724	2.23012	0.527422	0.820002	0.16145	0.992827	no
Sugct	Sugct	Sugct	Sugct	Sugct	chr13:16857474-17694765	LLC-NTC-GFP	LLC-SH21-GFP	OK	0.395656	0.920675	1.21844	0.841107	0.16475	0.992827	no
Sypl	Sypl	Sypl	Sypl	Sypl	chr12:32953944-32979502	LLC-NTC-GFP	LLC-SH21-GFP	OK	61.3965	53.8773	-0.188479	-0.78183	0.16195	0.992827	no
Tmco4	Tmco4	Tmco4	Tmco4	Tmco4	chr4:138972282-139059171	LLC-NTC-GFP	LLC-SH21-GFP	OK	3.57998	4.48897	0.326431	0.796577	0.16245	0.992827	no
Tmem50b	Tmem50b	Tmem50b	Tmem50b	Tmem50b	chr16:91574507-91597680	LLC-NTC-GFP	LLC-SH21-GFP	OK	2.13577	3.09734	0.536269	0.799808	0.1637	0.992827	no
Tmem51	Tmem51	Tmem51	Tmem51	Tmem51	chr4:142030992-142088101	LLC-NTC-GFP	LLC-SH21-GFP	OK	0.632537	1.08656	0.780551	0.805972	0.16355	0.992827	no
Tprgl	Tprgl	Tprgl	Tprgl	Tprgl	chr4:154157484-154160684	LLC-NTC-GFP	LLC-SH21-GFP	OK	37.2486	43.2454	0.215358	0.799908	0.16205	0.992827	no
Tra2a	Tra2a	Tra2a	Tra2a	Tra2a	chr6:49243920-49264052	LLC-NTC-GFP	LLC-SH21-GFP	OK	101.476	89.1167	-0.187375	-0.785315	0.164	0.992827	no
Traf3	Traf3	Traf3	Traf3	Traf3	chr12:111159849-111267155	LLC-NTC-GFP	LLC-SH21-GFP	OK	4.96571	5.87744	0.243186	0.800113	0.16385	0.992827	no
Trp53	Trp53	Trp53	Trp53	Trp53	chr11:69580358-69591873	LLC-NTC-GFP	LLC-SH21-GFP	OK	195.068	171.757	-0.183606	-0.804712	0.15755	0.992827	no
Tspan31	Tspan31	Tspan31	Tspan31	Tspan31	chr10:127067289-127070261	LLC-NTC-GFP	LLC-SH21-GFP	OK	70.2186	80.4528	0.196289	0.803612	0.16415	0.992827	no
Uchl3	Uchl3	Uchl3	Uchl3	Uchl3	chr14:101653966-101696125	LLC-NTC-GFP	LLC-SH21-GFP	OK	52.3688	44.8164	-0.224682	-0.782585	0.16595	0.992827	no
Ufl1	Ufl1	Ufl1	Ufl1	Ufl1	chr4:25248585-25281821	LLC-NTC-GFP	LLC-SH21-GFP	OK	10.8376	9.2207	-0.233098	-0.794999	0.1634	0.992827	no
Uggt2	Uggt2	Uggt2	Uggt2	Uggt2	chr14:118984984-119099434	LLC-NTC-GFP	LLC-SH21-GFP	OK	8.27236	7.0309	-0.234589	-0.81994	0.15875	0.992827	no
Uqcr11	Uqcr11	Uqcr11	Uqcr11	Uqcr11	chr10:80402996-80406821	LLC-NTC-GFP	LLC-SH21-GFP	OK	236.543	202.56	-0.223747	-0.801688	0.15555	0.992827	no
Usp35	Usp35	Usp35	Usp35	Usp35	chr7:97309379-97325964	LLC-NTC-GFP	LLC-SH21-GFP	OK	0.74728	0.473955	-0.656898	-0.770342	0.15655	0.992827	no
Wbscr27	Wbscr27	Wbscr27	Wbscr27	Wbscr27	chr5:134932372-134942637	LLC-NTC-GFP	LLC-SH21-GFP	OK	1.17995	0.804924	-0.551804	-0.792511	0.16245	0.992827	no
Wnt9a	Wnt9a	Wnt9a	Wnt9a	Wnt9a	chr11:59306929-59333552	LLC-NTC-GFP	LLC-SH21-GFP	OK	3.15923	2.39463	-0.399768	-0.7719	0.1652	0.992827	no
Ythdf1	Ythdf1	Ythdf1	Ythdf1	Ythdf1	chr2:180904376-180920936	LLC-NTC-GFP	LLC-SH21-GFP	OK	27.9908	24.2195	-0.208787	-0.797423	0.16505	0.992827	no
Zbtb20	Zbtb20	Zbtb20	Zbtb20	Zbtb20	chr16:42884369-43619123	LLC-NTC-GFP	LLC-SH21-GFP	OK	0.632759	0.964835	0.608627	0.78907	0.1606	0.992827	no
Zfp251	Zfp251	Zfp251	Zfp251	Zfp251	chr15:76852140-76871435	LLC-NTC-GFP	LLC-SH21-GFP	OK	7.02126	5.85038	-0.263198	-0.801885	0.15805	0.992827	no
Zfp637	Zfp637	Zfp637	Zfp637	Zfp637	chr6:117841241-117845956	LLC-NTC-GFP	LLC-SH21-GFP	OK	9.91617	7.83353	-0.340121	-0.783675	0.163	0.992827	no
Zfp944	Zfp944	Zfp944	Zfp944	Zfp944	chr17:22337988-22361400	LLC-NTC-GFP	LLC-SH21-GFP	OK	5.32423	6.48622	0.284805	0.805491	0.15605	0.992827	no
Znrd1as	Znrd1as	Znrd1as	Znrd1as	Znrd1as	chr17:36958591-36965623	LLC-NTC-GFP	LLC-SH21-GFP	OK	1.60212	2.2789	0.508355	0.79608	0.1619	0.992827	no
Zscan26	Zscan26	Zscan26	Zscan26	Zscan26	chr13:21442174-21453727	LLC-NTC-GFP	LLC-SH21-GFP	OK	4.73708	5.77119	0.284873	0.79174	0.166	0.992827	no
Ctdp1	Ctdp1	Ctdp1	Ctdp1	Ctdp1	chr18:80407958-80469667	LLC-NTC-GFP	LLC-SH21-GFP	OK	11.094	9.49481	-0.22457	-0.786912	0.16655	0.993964	no
Lrrc61	Lrrc61	Lrrc61	Lrrc61	Lrrc61	chr6:48554798-48572670	LLC-NTC-GFP	LLC-SH21-GFP	OK	3.85118	2.95043	-0.384376	-0.786938	0.1664	0.993964	no
Nup205	Nup205	Nup205	Nup205	Nup205	chr6:35177615-35247598	LLC-NTC-GFP	LLC-SH21-GFP	OK	33.6515	29.6387	-0.183188	-0.781162	0.1666	0.993964	no
Zfp781	Zfp781	Zfp781	Zfp781	Zfp781	chr10:81901910-81930480	LLC-NTC-GFP	LLC-SH21-GFP	OK	4.12613	4.99988	0.277105	0.789701	0.16665	0.993964	no
Itm2c	Itm2c	Itm2c	Itm2c	Itm2c	chr1:85894509-85908698	LLC-NTC-GFP	LLC-SH21-GFP	OK	151.63	171.271	0.175723	0.771366	0.1669	0.994918	no
Casp6	Casp6	Casp6	Casp6	Casp6	chr3:129901414-129914112	LLC-NTC-GFP	LLC-SH21-GFP	OK	38.7879	33.1745	-0.225533	-0.789968	0.16765	0.995927	no
Guf1	Guf1	Guf1	Guf1	Guf1	chr5:69556941-69573630	LLC-NTC-GFP	LLC-SH21-GFP	OK	5.82432	4.71287	-0.305485	-0.778121	0.16745	0.995927	no
Psmc3ip	Psmc3ip	Psmc3ip	Psmc3ip	Psmc3ip	chr11:101087289-101095435	LLC-NTC-GFP	LLC-SH21-GFP	OK	5.51101	3.32759	-0.72784	-0.774463	0.1675	0.995927	no
Rbmxl1	Rbmxl1	Rbmxl1	Rbmxl1	Rbmxl1	chr8:78505268-78508928	LLC-NTC-GFP	LLC-SH21-GFP	OK	35.7597	31.076	-0.202536	-0.791422	0.16755	0.995927	no
Supt6	Supt6	Supt6	Supt6	Supt6	chr11:78206748-78245703	LLC-NTC-GFP	LLC-SH21-GFP	OK	31.7174	27.9287	-0.18353	-0.796673	0.16725	0.995927	no
Tceal1	Tceal1	Tceal1	Tceal1	Tceal1	chrX:136708064-136709866	LLC-NTC-GFP	LLC-SH21-GFP	OK	1.73695	2.89038	0.734701	0.809541	0.16755	0.995927	no
Cntnap1	Cntnap1	Cntnap1	Cntnap1	Cntnap1	chr11:101176116-101190720	LLC-NTC-GFP	LLC-SH21-GFP	OK	1.67936	2.13613	0.34709	0.783607	0.1682	0.996041	no
D11Wsu47e	D11Wsu47e	D11Wsu47e	D11Wsu47e	D11Wsu47e	chr11:113684411-113694647	LLC-NTC-GFP	LLC-SH21-GFP	OK	2.40484	3.19754	0.411018	0.78269	0.1681	0.996041	no
Dgcr14	Dgcr14	Dgcr14	Dgcr14	Dgcr14	chr16:17900708-17911348	LLC-NTC-GFP	LLC-SH21-GFP	OK	4.90652	5.95475	0.27934	0.800433	0.168	0.996041	no
Gpc1	Gpc1	Gpc1	Gpc1	Gpc1	chr1:92831685-92860196	LLC-NTC-GFP	LLC-SH21-GFP	OK	42.7743	37.5528	-0.187825	-0.781687	0.16785	0.996041	no
Nrn1	Nrn1	Nrn1	Nrn1	Nrn1	chr13:36725621-36734477	LLC-NTC-GFP	LLC-SH21-GFP	OK	18.6863	22.2083	0.249123	0.780937	0.16835	0.996041	no
Slc16a4	Slc16a4	Slc16a4	Slc16a4	Slc16a4	chr3:107291291-107312116	LLC-NTC-GFP	LLC-SH21-GFP	OK	1.8548	2.68129	0.531665	0.775213	0.16815	0.996041	no
Tctn3	Tctn3	Tctn3	Tctn3	Tctn3	chr19:40596445-40612215	LLC-NTC-GFP	LLC-SH21-GFP	OK	4.71231	3.6632	-0.363328	-0.791203	0.16835	0.996041	no
Ankhd1	Ankhd1	Ankhd1	Ankhd1	Ankhd1	chr18:36560602-36658908	LLC-NTC-GFP	LLC-SH21-GFP	OK	10.3559	9.02287	-0.19879	-0.783224	0.16865	0.996095	no
Ap1ar	Ap1ar	Ap1ar	Ap1ar	Ap1ar	chr3:127807264-127837492	LLC-NTC-GFP	LLC-SH21-GFP	OK	23.399	27.0922	0.211428	0.792857	0.1689	0.996095	no
Krit1	Krit1	Krit1	Krit1	Krit1	chr5:3803164-3844515	LLC-NTC-GFP	LLC-SH21-GFP	OK	7.18154	6.05634	-0.245848	-0.781361	0.1689	0.996095	no
Morn4	Morn4	Morn4	Morn4	Morn4	chr19:42074938-42086370	LLC-NTC-GFP	LLC-SH21-GFP	OK	5.08437	6.54943	0.3653	0.780604	0.1686	0.996095	no
Prim2	Prim2	Prim2	Prim2	Prim2	chr1:33453807-33669794	LLC-NTC-GFP	LLC-SH21-GFP	OK	18.4049	21.4946	0.223878	0.78435	0.16885	0.996095	no
Slc19a1	Slc19a1	Slc19a1	Slc19a1	Slc19a1	chr10:77032738-77050432	LLC-NTC-GFP	LLC-SH21-GFP	OK	12.4009	10.1986	-0.282069	-0.780682	0.16855	0.996095	no
Nras	Nras	Nras	Nras	Nras	chr3:103058284-103067914	LLC-NTC-GFP	LLC-SH21-GFP	OK	61.114	53.7941	-0.184054	-0.786047	0.169	0.996154	no
9130401M01Rik	9130401M01Rik	9130401M01Rik	9130401M01Rik	9130401M01Rik	chr15:58022270-58034294	LLC-NTC-GFP	LLC-SH21-GFP	OK	23.8718	28.3064	0.245824	0.787243	0.1699	0.996377	no
Alkbh5	Alkbh5	Alkbh5	Alkbh5	Alkbh5	chr11:60537682-60558512	LLC-NTC-GFP	LLC-SH21-GFP	OK	35.6816	31.36	-0.186257	-0.776845	0.17025	0.996377	no
BC005624	BC005624	BC005624	BC005624	BC005624	chr2:30972832-30981941	LLC-NTC-GFP	LLC-SH21-GFP	OK	36.1268	41.6639	0.20573	0.794486	0.17	0.996377	no
Cox10	Cox10	Cox10	Cox10	Cox10	chr11:63962626-64079472	LLC-NTC-GFP	LLC-SH21-GFP	OK	7.93074	6.59684	-0.26568	-0.774962	0.16965	0.996377	no
Eea1	Eea1	Eea1	Eea1	Eea1	chr10:95940662-96045518	LLC-NTC-GFP	LLC-SH21-GFP	OK	9.24955	8.03099	-0.203805	-0.783733	0.1695	0.996377	no
Keap1	Keap1	Keap1	Keap1	Keap1	chr9:21229729-21239332	LLC-NTC-GFP	LLC-SH21-GFP	OK	21.3605	24.6137	0.204517	0.787529	0.1693	0.996377	no
Mrpl24	Mrpl24	Mrpl24	Mrpl24	Mrpl24	chr3:87919543-87930195	LLC-NTC-GFP	LLC-SH21-GFP	OK	45.7516	38.6996	-0.241504	-0.787474	0.1696	0.996377	no
Pyroxd2	Pyroxd2	Pyroxd2	Pyroxd2	Pyroxd2	chr19:42725857-42752775	LLC-NTC-GFP	LLC-SH21-GFP	OK	8.96886	10.6303	0.245188	0.784721	0.1697	0.996377	no
Rnf182	Rnf182	Rnf182	Rnf182	Rnf182	chr13:43615796-43670944	LLC-NTC-GFP	LLC-SH21-GFP	OK	0.953002	0.581611	-0.712424	-0.783013	0.17015	0.996377	no
Samd8	Samd8	Samd8	Samd8	Samd8	chr14:21750530-21798725	LLC-NTC-GFP	LLC-SH21-GFP	OK	6.80991	7.99187	0.230899	0.781579	0.1703	0.996377	no
Stau2	Stau2	Stau2	Stau2	Stau2	chr1:16228809-16519302	LLC-NTC-GFP	LLC-SH21-GFP	OK	2.08508	1.52271	-0.453468	-0.776673	0.1695	0.996377	no
Tbc1d23	Tbc1d23	Tbc1d23	Tbc1d23	Tbc1d23	chr16:57168863-57231466	LLC-NTC-GFP	LLC-SH21-GFP	OK	9.29628	11.0068	0.243673	0.789563	0.1703	0.996377	no
Tmem104	Tmem104	Tmem104	Tmem104	Tmem104	chr11:115187486-115247025	LLC-NTC-GFP	LLC-SH21-GFP	OK	6.46656	5.42052	-0.254568	-0.775519	0.1699	0.996377	no
Tmem161a	Tmem161a	Tmem161a	Tmem161a	Tmem161a	chr8:70172407-70183681	LLC-NTC-GFP	LLC-SH21-GFP	OK	14.2996	16.8643	0.238	0.794426	0.16945	0.996377	no
Zfp764	Zfp764	Zfp764	Zfp764	Zfp764	chr7:127403667-127406822	LLC-NTC-GFP	LLC-SH21-GFP	OK	4.2385	5.34246	0.333948	0.798827	0.1704	0.996434	no
Actg1	Actg1	Actg1	Actg1	Actg1	chr11:120345689-120348484	LLC-NTC-GFP	LLC-SH21-GFP	OK	874.989	773.926	-0.17707	-0.775836	0.17075	0.997953	no
Krtcap2	Krtcap2	Krtcap2	Krtcap2	Krtcap2	chr3:89246437-89249722	LLC-NTC-GFP	LLC-SH21-GFP	OK	329.07	285.582	-0.204489	-0.787569	0.17085	0.99801	no
Pla2g6	Pla2g6	Pla2g6	Pla2g6	Pla2g6	chr15:79286227-79328371	LLC-NTC-GFP	LLC-SH21-GFP	OK	8.03304	6.74103	-0.252977	-0.783069	0.171	0.998358	no
2610008E11Rik	2610008E11Rik	2610008E11Rik	2610008E11Rik	2610008E11Rik	chr10:79064373-79097600	LLC-NTC-GFP	LLC-SH21-GFP	OK	5.87951	7.00516	0.252722	0.781793	0.1717	0.999043	no
Arl6ip1	Arl6ip1	Arl6ip1	Arl6ip1	Arl6ip1	chr7:118118889-118129625	LLC-NTC-GFP	LLC-SH21-GFP	OK	27.0347	31.8237	0.235287	0.786935	0.1716	0.999043	no
Ctf1	Ctf1	Ctf1	Ctf1	Ctf1	chr7:127712735-127718187	LLC-NTC-GFP	LLC-SH21-GFP	OK	9.06972	6.48293	-0.48441	-0.765098	0.1714	0.999043	no
Ebp	Ebp	Ebp	Ebp	Ebp	chrX:8185328-8193512	LLC-NTC-GFP	LLC-SH21-GFP	OK	6.52523	8.32817	0.35197	0.784681	0.17175	0.999043	no
Hypk	Hypk	Hypk	Hypk	Hypk	chr2:121457087-121458440	LLC-NTC-GFP	LLC-SH21-GFP	OK	125.649	144.22	0.198868	0.780076	0.17165	0.999043	no
Lamp1	Lamp1	Lamp1	Lamp1	Lamp1	chr8:13159134-13175338	LLC-NTC-GFP	LLC-SH21-GFP	OK	404.394	456.414	0.174581	0.775303	0.1716	0.999043	no
Nr1h3	Nr1h3	Nr1h3	Nr1h3	Nr1h3	chr2:91184060-91195116	LLC-NTC-GFP	LLC-SH21-GFP	OK	1.91379	1.2776	-0.583004	-0.780665	0.17135	0.999043	no
Insig1	Insig1	Insig1	Insig1	Insig1	chr5:28071411-28078662	LLC-NTC-GFP	LLC-SH21-GFP	OK	13.1775	15.7409	0.25644	0.779943	0.17185	0.999098	no
0610007P14Rik	0610007P14Rik	0610007P14Rik	0610007P14Rik	0610007P14Rik	chr12:85815454-85824545	LLC-NTC-GFP	LLC-SH21-GFP	OK	38.7766	45.4016	0.227557	0.728954	0.2012	0.999384	no
0610009B22Rik	0610009B22Rik	0610009B22Rik	0610009B22Rik	0610009B22Rik	chr11:51685384-51688634	LLC-NTC-GFP	LLC-SH21-GFP	OK	16.9015	19.5928	0.213172	0.455811	0.4239	0.999384	no
0610009O20Rik	0610009O20Rik	0610009O20Rik	0610009O20Rik	0610009O20Rik	chr18:38238404-38262629	LLC-NTC-GFP	LLC-SH21-GFP	OK	17.9785	17.7747	-0.0164505	-0.0595262	0.9157	0.999384	no
0610010F05Rik	0610010F05Rik	0610010F05Rik	0610010F05Rik	0610010F05Rik	chr11:23573775-23633631	LLC-NTC-GFP	LLC-SH21-GFP	OK	8.44385	7.70696	-0.131738	-0.404289	0.47925	0.999384	no
0610012G03Rik	0610012G03Rik	0610012G03Rik	0610012G03Rik	0610012G03Rik	chr16:31947050-31948521	LLC-NTC-GFP	LLC-SH21-GFP	OK	20.0039	18.811	-0.0887073	-0.263773	0.63895	0.999384	no
0610030E20Rik	0610030E20Rik	0610030E20Rik	0610030E20Rik	0610030E20Rik	chr6:72347316-72353160	LLC-NTC-GFP	LLC-SH21-GFP	OK	8.50584	8.16872	-0.0583444	-0.190117	0.7394	0.999384	no
0610037L13Rik	0610037L13Rik	0610037L13Rik	0610037L13Rik	0610037L13Rik	chr4:107889898-107897802	LLC-NTC-GFP	LLC-SH21-GFP	OK	10.3673	10.6902	0.0442465	0.110627	0.84365	0.999384	no
Fmc1	1110001J03Rik	1110001J03Rik	1110001J03Rik	1110001J03Rik	chr6:38534860-38539449	LLC-NTC-GFP	LLC-SH21-GFP	OK	17.2756	20.7787	0.266374	0.436168	0.4397	0.999384	no
1110004E09Rik	1110004E09Rik	1110004E09Rik	1110004E09Rik	1110004E09Rik	chr16:90925810-90934849	LLC-NTC-GFP	LLC-SH21-GFP	OK	20.6254	18.6919	-0.14201	-0.433403	0.4415	0.999384	no
1110004F10Rik	1110004F10Rik	1110004F10Rik	1110004F10Rik	1110004F10Rik	chr7:116093379-116105210	LLC-NTC-GFP	LLC-SH21-GFP	OK	85.3492	87.1026	0.0293377	0.11972	0.8259	0.999384	no
1110008F13Rik	1110008F13Rik	1110008F13Rik	1110008F13Rik	1110008F13Rik	chr2:156863121-156887078	LLC-NTC-GFP	LLC-SH21-GFP	OK	113.1	104.86	-0.109135	-0.415421	0.46285	0.999384	no
1110008L16Rik	1110008L16Rik	1110008L16Rik	1110008L16Rik	1110008L16Rik	chr12:55280813-55492647	LLC-NTC-GFP	LLC-SH21-GFP	OK	7.2392	6.91544	-0.0660084	-0.0660984	0.9077	0.999384	no
1110008P14Rik	1110008P14Rik	1110008P14Rik	1110008P14Rik	1110008P14Rik	chr2:32379100-32381915	LLC-NTC-GFP	LLC-SH21-GFP	OK	12.2607	12.3277	0.00785711	0.0144302	0.9747	0.999384	no
1110012L19Rik	1110012L19Rik	1110012L19Rik	1110012L19Rik	1110012L19Rik	chrX:70385912-70389416	LLC-NTC-GFP	LLC-SH21-GFP	OK	10.1358	9.44924	-0.101197	-0.235858	0.674	0.999384	no
1110032A03Rik	1110032A03Rik	1110032A03Rik	1110032A03Rik	1110032A03Rik	chr9:50762827-50768152	LLC-NTC-GFP	LLC-SH21-GFP	OK	11.173	11.7107	0.0678083	0.192842	0.72465	0.999384	no
1110037F02Rik	1110037F02Rik	1110037F02Rik	1110037F02Rik	1110037F02Rik	chr4:11485957-11551143	LLC-NTC-GFP	LLC-SH21-GFP	OK	9.48282	9.25919	-0.0344304	-0.13	0.82045	0.999384	no
1110038F14Rik	1110038F14Rik	1110038F14Rik	1110038F14Rik	1110038F14Rik	chr15:76948543-76950731	LLC-NTC-GFP	LLC-SH21-GFP	OK	21.5903	24.9995	0.21152	0.641171	0.26665	0.999384	no
1110051M20Rik	1110051M20Rik	1110051M20Rik	1110051M20Rik	1110051M20Rik	chr2:91277827-91444642	LLC-NTC-GFP	LLC-SH21-GFP	OK	10.931	10.6619	-0.0359677	-0.100539	0.85905	0.999384	no
1110059E24Rik	1110059E24Rik	1110059E24Rik	1110059E24Rik	1110059E24Rik	chr19:21597312-21652791	LLC-NTC-GFP	LLC-SH21-GFP	OK	19.983	23.0164	0.203893	0.616118	0.2715	0.999384	no
1110059G10Rik	1110059G10Rik	1110059G10Rik	1110059G10Rik	1110059G10Rik	chr9:122945088-122951000	LLC-NTC-GFP	LLC-SH21-GFP	OK	3.20704	3.11791	-0.040664	-0.0874264	0.8796	0.999384	no
1110065P20Rik	1110065P20Rik	1110065P20Rik	1110065P20Rik	1110065P20Rik	chr4:124802548-124850730	LLC-NTC-GFP	LLC-SH21-GFP	OK	19.6939	24.1912	0.29673	0.404122	0.4623	0.999384	no
1190002N15Rik	1190002N15Rik	1190002N15Rik	1190002N15Rik	1190002N15Rik	chr9:94517863-94538081	LLC-NTC-GFP	LLC-SH21-GFP	OK	5.31062	5.72645	0.108761	0.271497	0.63415	0.999384	no
1190007I07Rik	1190007I07Rik	1190007I07Rik	1190007I07Rik	1190007I07Rik	chr10:82619850-82623228	LLC-NTC-GFP	LLC-SH21-GFP	OK	10.0368	12.2206	0.284018	0.454917	0.4126	0.999384	no
Ncbp3	1200014J11Rik	1200014J11Rik	1200014J11Rik	1200014J11Rik	chr11:73047866-73083579	LLC-NTC-GFP	LLC-SH21-GFP	OK	7.69756	8.6851	0.17414	0.61465	0.2729	0.999384	no
1500011B03Rik	1500011B03Rik	1500011B03Rik	1500011B03Rik	1500011B03Rik	chr5:114808195-114813976	LLC-NTC-GFP	LLC-SH21-GFP	OK	14.3901	13.7629	-0.064291	-0.147458	0.8094	0.999384	no
1500011K16Rik	1500011K16Rik	1500011K16Rik	1500011K16Rik	1500011K16Rik	chr2:127791376-127792488	LLC-NTC-GFP	LLC-SH21-GFP	OK	7.09169	6.88428	-0.0428227	-0.0623492	0.9134	0.999384	no
1600002H07Rik	1600002H07Rik	1600002H07Rik	1600002H07Rik	1600002H07Rik	chr17:24215055-24220769	LLC-NTC-GFP	LLC-SH21-GFP	OK	3.00457	2.33861	-0.36151	-0.658239	0.2453	0.999384	no
1600002K03Rik	1600002K03Rik	1600002K03Rik	1600002K03Rik	1600002K03Rik	chr10:79697304-80369637	LLC-NTC-GFP	LLC-SH21-GFP	OK	3.64128	2.03753	-0.837621	-0.0673971	0.56655	0.999384	no
1600014C10Rik	1600014C10Rik	1600014C10Rik	1600014C10Rik	1600014C10Rik	chr7:38183216-38197565	LLC-NTC-GFP	LLC-SH21-GFP	OK	9.52456	8.84168	-0.107331	-0.30277	0.5928	0.999384	no
1700003E16Rik	1700003E16Rik	1700003E16Rik	1700003E16Rik	1700003E16Rik	chr6:83156403-83162975	LLC-NTC-GFP	LLC-SH21-GFP	OK	1.84885	1.5559	-0.248882	-0.377015	0.49955	0.999384	no
1700007G11Rik	1700007G11Rik	1700007G11Rik	1700007G11Rik	1700007G11Rik	chr5:98329303-98802019	LLC-NTC-GFP	LLC-SH21-GFP	OK	0.848679	0.162648	-2.38347	-1.06503	0.2568	0.999384	no
1700017B05Rik	1700017B05Rik	1700017B05Rik	1700017B05Rik	1700017B05Rik	chr9:57252321-57262599	LLC-NTC-GFP	LLC-SH21-GFP	OK	26.803	26.5569	-0.0133082	-0.0550024	0.9221	0.999384	no
Rubcn	1700021K19Rik	1700021K19Rik	1700021K19Rik	1700021K19Rik	chr16:32821701-32868366	LLC-NTC-GFP	LLC-SH21-GFP	OK	8.0244	7.62269	-0.0740929	-0.256483	0.65055	0.999384	no
1700025G04Rik	1700025G04Rik	1700025G04Rik	1700025G04Rik	1700025G04Rik	chr1:151884523-152090320	LLC-NTC-GFP	LLC-SH21-GFP	OK	5.95241	5.86744	-0.0207426	-0.076231	0.8954	0.999384	no
Spaca9	1700026L06Rik	1700026L06Rik	1700026L06Rik	1700026L06Rik	chr2:28692079-28699651	LLC-NTC-GFP	LLC-SH21-GFP	OK	0.061049	1.62378	4.73324	1.25021	0.24595	0.999384	no
1700030J22Rik	1700030J22Rik	1700030J22Rik	1700030J22Rik	1700030J22Rik	chr8:116969598-116978943	LLC-NTC-GFP	LLC-SH21-GFP	OK	2.54783	2.33023	-0.1288	-0.253697	0.6527	0.999384	no
1700030K09Rik	1700030K09Rik	1700030K09Rik	1700030K09Rik	1700030K09Rik	chr8:72443879-72475233	LLC-NTC-GFP	LLC-SH21-GFP	OK	2.07966	2.41451	0.215381	0.150477	0.78995	0.999384	no
1700037C18Rik	1700037C18Rik	1700037C18Rik	1700037C18Rik	1700037C18Rik	chr16:3905797-3908689	LLC-NTC-GFP	LLC-SH21-GFP	OK	0.776643	0.746384	-0.0573335	-0.0437865	0.941	0.999384	no
1700037H04Rik	1700037H04Rik	1700037H04Rik	1700037H04Rik	1700037H04Rik	chr2:131127411-131604824	LLC-NTC-GFP	LLC-SH21-GFP	OK	34.5599	34.0896	-0.0197655	-0.0217084	0.97075	0.999384	no
1700047I17Rik2	1700047I17Rik2	1700047I17Rik2	1700047I17Rik2	1700047I17Rik2	chr12:55199591-55217146	LLC-NTC-GFP	LLC-SH21-GFP	OK	39.6321	38.5541	-0.0345256	-0.216418	0.81285	0.999384	no
Zfp974	1700049G17Rik	1700049G17Rik	1700049G17Rik	1700049G17Rik	chr7:27907391-27929430	LLC-NTC-GFP	LLC-SH21-GFP	OK	1.50887	1.7204	0.189275	0.355309	0.5351	0.999384	no
1700088E04Rik	1700088E04Rik	1700088E04Rik	1700088E04Rik	1700088E04Rik	chr15:79108982-79141251	LLC-NTC-GFP	LLC-SH21-GFP	OK	2.2843	2.0695	-0.14247	-0.100984	0.8583	0.999384	no
1700094D03Rik	1700094D03Rik	1700094D03Rik	1700094D03Rik	1700094D03Rik	chr3:89998759-90068347	LLC-NTC-GFP	LLC-SH21-GFP	OK	0.751544	0.690357	-0.122516	-0.0235848	0.94805	0.999384	no
1700123O20Rik	1700123O20Rik	1700123O20Rik	1700123O20Rik	1700123O20Rik	chr14:54642160-54690742	LLC-NTC-GFP	LLC-SH21-GFP	OK	17.9948	21.5	0.256756	0.396935	0.48205	0.999384	no
1810009A15Rik	1810009A15Rik	1810009A15Rik	1810009A15Rik	1810009A15Rik	chr19:8883877-8890759	LLC-NTC-GFP	LLC-SH21-GFP	OK	34.176	36.5589	0.0972367	0.298446	0.60335	0.999384	no
1810013L24Rik	1810013L24Rik	1810013L24Rik	1810013L24Rik	1810013L24Rik	chr16:8830099-8858924	LLC-NTC-GFP	LLC-SH21-GFP	OK	17.5917	17.1237	-0.0389062	-0.136592	0.81145	0.999384	no
1810026J23Rik	1810026J23Rik	1810026J23Rik	1810026J23Rik	1810026J23Rik	chr9:21546893-21595970	LLC-NTC-GFP	LLC-SH21-GFP	OK	25.5012	26.4232	0.0512404	0.104957	0.8553	0.999384	no
1810030O07Rik	1810030O07Rik	1810030O07Rik	1810030O07Rik	1810030O07Rik	chrX:12654883-12673546	LLC-NTC-GFP	LLC-SH21-GFP	OK	7.48098	8.46506	0.178292	0.521177	0.3605	0.999384	no
1810032O08Rik	1810032O08Rik	1810032O08Rik	1810032O08Rik	1810032O08Rik	chr11:116671659-116675798	LLC-NTC-GFP	LLC-SH21-GFP	OK	2.90011	2.47579	-0.228219	-0.273274	0.7402	0.999384	no
1810037I17Rik	1810037I17Rik	1810037I17Rik	1810037I17Rik	1810037I17Rik	chr3:122924396-122926194	LLC-NTC-GFP	LLC-SH21-GFP	OK	111.74	108.269	-0.0455218	-0.170806	0.7677	0.999384	no
1810043G02Rik	1810043G02Rik	1810043G02Rik	1810043G02Rik	1810043G02Rik	chr10:77978649-77985438	LLC-NTC-GFP	LLC-SH21-GFP	OK	7.0211	8.3635	0.25241	0.631994	0.25905	0.999384	no
Ndufaf8	1810043H04Rik	1810043H04Rik	1810043H04Rik	1810043H04Rik	chr11:120098933-120100424	LLC-NTC-GFP	LLC-SH21-GFP	OK	14.3086	10.1907	-0.489636	-0.64439	0.263	0.999384	no
1810055G02Rik	1810055G02Rik	1810055G02Rik	1810055G02Rik	1810055G02Rik	chr19:3708332-3717881	LLC-NTC-GFP	LLC-SH21-GFP	OK	42.1969	47.1467	0.160019	0.668345	0.2418	0.999384	no
1810062G17Rik	1810062G17Rik	1810062G17Rik	1810062G17Rik	1810062G17Rik	chr3:36475936-36482299	LLC-NTC-GFP	LLC-SH21-GFP	OK	2.10315	2.51368	0.257252	0.281454	0.62805	0.999384	no
Borcs7	2010012O05Rik	2010012O05Rik	2010012O05Rik	2010012O05Rik	chr19:46689905-46703382	LLC-NTC-GFP	LLC-SH21-GFP	OK	17.4984	14.8538	-0.236388	-0.773784	0.1753	0.999384	no
2010107E04Rik	2010107E04Rik	2010107E04Rik	2010107E04Rik	2010107E04Rik	chr12:111961375-111966977	LLC-NTC-GFP	LLC-SH21-GFP	OK	142.131	137.43	-0.0485236	-0.144313	0.79945	0.999384	no
2010111I01Rik	2010111I01Rik	2010111I01Rik	2010111I01Rik	2010111I01Rik	chr13:62964892-63431745	LLC-NTC-GFP	LLC-SH21-GFP	OK	8.57362	10.3806	0.275915	0.666497	0.2489	0.999384	no
2010315B03Rik	2010315B03Rik	2010315B03Rik	2010315B03Rik	2010315B03Rik	chr9:124291803-124312694	LLC-NTC-GFP	LLC-SH21-GFP	OK	1.15532	0.873571	-0.403293	-0.477165	0.38195	0.999384	no
2200002D01Rik	2200002D01Rik	2200002D01Rik	2200002D01Rik	2200002D01Rik	chr7:29238322-29248467	LLC-NTC-GFP	LLC-SH21-GFP	OK	4.09889	8.035	0.971065	0.696846	0.2498	0.999384	no
2210013O21Rik	2210013O21Rik	2210013O21Rik	2210013O21Rik	2210013O21Rik	chrX:153723553-153741296	LLC-NTC-GFP	LLC-SH21-GFP	OK	26.8107	25.6094	-0.0661349	-0.170011	0.7667	0.999384	no
2210016L21Rik	2210016L21Rik	2210016L21Rik	2210016L21Rik	2210016L21Rik	chr5:114942201-114948540	LLC-NTC-GFP	LLC-SH21-GFP	OK	12.1753	11.7827	-0.047286	-0.134972	0.81085	0.999384	no
Zfp995	2210404O09Rik	2210404O09Rik	2210404O09Rik	2210404O09Rik	chr17:21879569-21909926	LLC-NTC-GFP	LLC-SH21-GFP	OK	5.51424	5.78039	0.0680026	0.17412	0.75785	0.999384	no
2210408I21Rik	2210408I21Rik	2210408I21Rik	2210408I21Rik	2210408I21Rik	chr13:77135535-77613679	LLC-NTC-GFP	LLC-SH21-GFP	OK	0.995178	0.621003	-0.680355	-0.520163	0.2717	0.999384	no
2300009A05Rik	2300009A05Rik	2300009A05Rik	2300009A05Rik	2300009A05Rik	chr9:63394446-63399244	LLC-NTC-GFP	LLC-SH21-GFP	OK	18.6333	17.3016	-0.106983	-0.181621	0.741	0.999384	no
2310011J03Rik	2310011J03Rik	2310011J03Rik	2310011J03Rik	2310011J03Rik	chr10:79697304-80369637	LLC-NTC-GFP	LLC-SH21-GFP	OK	12.1094	14.9051	0.299679	0.0922276	0.8865	0.999384	no
2310022A10Rik	2310022A10Rik	2310022A10Rik	2310022A10Rik	2310022A10Rik	chr7:27553289-27582098	LLC-NTC-GFP	LLC-SH21-GFP	OK	10.2165	11.293	0.144535	0.452754	0.4203	0.999384	no
2310022B05Rik	2310022B05Rik	2310022B05Rik	2310022B05Rik	2310022B05Rik	chr8:124635755-124663369	LLC-NTC-GFP	LLC-SH21-GFP	OK	19.5757	20.6507	0.0771304	0.291866	0.60805	0.999384	no
2310033P09Rik	2310033P09Rik	2310033P09Rik	2310033P09Rik	2310033P09Rik	chr11:59208360-59210734	LLC-NTC-GFP	LLC-SH21-GFP	OK	6.2822	5.68845	-0.143234	-0.328584	0.5635	0.999384	no
2310035C23Rik	2310035C23Rik	2310035C23Rik	2310035C23Rik	2310035C23Rik	chr1:105663860-105755131	LLC-NTC-GFP	LLC-SH21-GFP	OK	9.80815	8.94274	-0.133264	-0.456874	0.41605	0.999384	no
2310036O22Rik	2310036O22Rik	2310036O22Rik	2310036O22Rik	2310036O22Rik	chr8:85026832-85030286	LLC-NTC-GFP	LLC-SH21-GFP	OK	86.7444	82.277	-0.0762807	-0.297962	0.5888	0.999384	no
2310039H08Rik	2310039H08Rik	2310039H08Rik	2310039H08Rik	2310039H08Rik	chr17:46772634-46773407	LLC-NTC-GFP	LLC-SH21-GFP	OK	25.8476	25.9196	0.00401298	0.0109709	0.9837	0.999384	no
Borcs8	2310045N01Rik	2310045N01Rik	2310045N01Rik	2310045N01Rik	chr8:70139498-70167488	LLC-NTC-GFP	LLC-SH21-GFP	OK	19.549	21.7823	0.156059	0.559167	0.334	0.999384	no
Borcs6	2310047M10Rik	2310047M10Rik	2310047M10Rik	2310047M10Rik	chr11:69059774-69061576	LLC-NTC-GFP	LLC-SH21-GFP	OK	8.18546	7.26635	-0.171832	-0.411658	0.46695	0.999384	no
2310057M21Rik	2310057M21Rik	2310057M21Rik	2310057M21Rik	2310057M21Rik	chr7:131342717-131362698	LLC-NTC-GFP	LLC-SH21-GFP	OK	5.1602	4.95396	-0.0588441	-0.125017	0.8213	0.999384	no
2310061I04Rik	2310061I04Rik	2310061I04Rik	2310061I04Rik	2310061I04Rik	chr17:35892676-35897378	LLC-NTC-GFP	LLC-SH21-GFP	OK	22.9671	24.5554	0.0964719	0.296569	0.5986	0.999384	no
2410004B18Rik	2410004B18Rik	2410004B18Rik	2410004B18Rik	2410004B18Rik	chr3:145938031-145944275	LLC-NTC-GFP	LLC-SH21-GFP	OK	6.1799	5.99405	-0.0440526	-0.0802764	0.8854	0.999384	no
2410015M20Rik	2410015M20Rik	2410015M20Rik	2410015M20Rik	2410015M20Rik	chr17:56607451-56609771	LLC-NTC-GFP	LLC-SH21-GFP	OK	46.5604	47.3765	0.025068	0.080141	0.88965	0.999384	no
2410016O06Rik	2410016O06Rik	2410016O06Rik	2410016O06Rik	2410016O06Rik	chr12:83950607-83952953	LLC-NTC-GFP	LLC-SH21-GFP	OK	5.86811	5.84948	-0.00458743	-0.0105891	0.98335	0.999384	no
2410089E03Rik	2410089E03Rik	2410089E03Rik	2410089E03Rik	2410089E03Rik	chr15:8169105-8271158	LLC-NTC-GFP	LLC-SH21-GFP	OK	4.20155	4.0634	-0.0482355	-0.167073	0.7654	0.999384	no
Carnmt1	2410127L17Rik	2410127L17Rik	2410127L17Rik	2410127L17Rik	chr19:18670779-18704792	LLC-NTC-GFP	LLC-SH21-GFP	OK	17.4245	19.3221	0.149139	0.473394	0.412	0.999384	no
2410131K14Rik	2410131K14Rik	2410131K14Rik	2410131K14Rik	2410131K14Rik	chr5:118245226-118263114	LLC-NTC-GFP	LLC-SH21-GFP	OK	9.33482	9.19661	-0.0215199	-0.0619639	0.91355	0.999384	no
2510002D24Rik	2510002D24Rik	2510002D24Rik	2510002D24Rik	2510002D24Rik	chr16:18836579-18840113	LLC-NTC-GFP	LLC-SH21-GFP	OK	5.67496	6.56704	0.210632	0.438055	0.44275	0.999384	no
2510039O18Rik	2510039O18Rik	2510039O18Rik	2510039O18Rik	2510039O18Rik	chr4:147940894-147947314	LLC-NTC-GFP	LLC-SH21-GFP	OK	33.7468	35.6948	0.08096	0.312952	0.57845	0.999384	no
2610001J05Rik	2610001J05Rik	2610001J05Rik	2610001J05Rik	2610001J05Rik	chr6:13869073-13871483	LLC-NTC-GFP	LLC-SH21-GFP	OK	49.7423	52.1772	0.0689465	0.2589	0.65	0.999384	no
2610002M06Rik	2610002M06Rik	2610002M06Rik	2610002M06Rik	2610002M06Rik	chrX:107782751-107872911	LLC-NTC-GFP	LLC-SH21-GFP	OK	13.8276	12.5533	-0.139483	-0.518258	0.35515	0.999384	no
2610020H08Rik	2610020H08Rik	2610020H08Rik	2610020H08Rik	2610020H08Rik	chr7:119794129-119848941	LLC-NTC-GFP	LLC-SH21-GFP	OK	1.56452	0.971792	-0.687003	-0.721331	0.1882	0.999384	no
2610044O15Rik8	2610044O15Rik8	2610044O15Rik8	2610044O15Rik8	2610044O15Rik8	chr8:129216353-129234046	LLC-NTC-GFP	LLC-SH21-GFP	OK	4.77642	5.80953	0.28249	0.533853	0.35	0.999384	no
2610301B20Rik	2610301B20Rik	2610301B20Rik	2610301B20Rik	2610301B20Rik	chr4:10874497-10899423	LLC-NTC-GFP	LLC-SH21-GFP	OK	6.51678	6.07153	-0.1021	-0.233549	0.6799	0.999384	no
2610507B11Rik	2610507B11Rik	2610507B11Rik	2610507B11Rik	2610507B11Rik	chr11:78261753-78290625	LLC-NTC-GFP	LLC-SH21-GFP	OK	53.0166	50.1676	-0.0796886	-0.354475	0.52815	0.999384	no
2610524H06Rik	2610524H06Rik	2610524H06Rik	2610524H06Rik	2610524H06Rik	chr5:114821936-114823468	LLC-NTC-GFP	LLC-SH21-GFP	OK	4.8733	6.32999	0.377304	0.581993	0.31665	0.999384	no
Hpf1	2700029M09Rik	2700029M09Rik	2700029M09Rik	2700029M09Rik	chr8:60890450-60907572	LLC-NTC-GFP	LLC-SH21-GFP	OK	19.9393	20.981	0.0734655	0.211054	0.708	0.999384	no
2700049A03Rik	2700049A03Rik	2700049A03Rik	2700049A03Rik	2700049A03Rik	chr12:71136847-71243303	LLC-NTC-GFP	LLC-SH21-GFP	OK	1.90454	2.20346	0.210324	0.517501	0.37175	0.999384	no
2700060E02Rik	2700060E02Rik	2700060E02Rik	2700060E02Rik	2700060E02Rik	chr14:19751256-19823823	LLC-NTC-GFP	LLC-SH21-GFP	OK	136.533	146.457	0.101226	0.431037	0.4435	0.999384	no
2700062C07Rik	2700062C07Rik	2700062C07Rik	2700062C07Rik	2700062C07Rik	chr18:24470870-24477767	LLC-NTC-GFP	LLC-SH21-GFP	OK	8.42493	10.6086	0.332494	0.746229	0.1908	0.999384	no
2700081O15Rik	2700081O15Rik	2700081O15Rik	2700081O15Rik	2700081O15Rik	chr19:7417624-7483291	LLC-NTC-GFP	LLC-SH21-GFP	OK	16.823	17.2592	0.036929	0.0673504	0.8944	0.999384	no
Selenoh	2700094K13Rik	2700094K13Rik	2700094K13Rik	2700094K13Rik	chr2:84669220-84670708	LLC-NTC-GFP	LLC-SH21-GFP	OK	41.7094	48.0468	0.204068	0.570729	0.3172	0.999384	no
2810006K23Rik	2810006K23Rik	2810006K23Rik	2810006K23Rik	2810006K23Rik	chr5:124328088-124341852	LLC-NTC-GFP	LLC-SH21-GFP	OK	6.84805	6.10779	-0.165042	-0.380534	0.50365	0.999384	no
2810021J22Rik	2810021J22Rik	2810021J22Rik	2810021J22Rik	2810021J22Rik	chr11:58867239-58884338	LLC-NTC-GFP	LLC-SH21-GFP	OK	1.07294	0.928806	-0.208117	-0.366668	0.5123	0.999384	no
2810403A07Rik	2810403A07Rik	2810403A07Rik	2810403A07Rik	2810403A07Rik	chr3:88685793-88712933	LLC-NTC-GFP	LLC-SH21-GFP	OK	20.0661	17.4338	-0.202874	-0.726245	0.2	0.999384	no
2810417H13Rik	2810417H13Rik	2810417H13Rik	2810417H13Rik	2810417H13Rik	chr9:65828925-65908794	LLC-NTC-GFP	LLC-SH21-GFP	OK	36.6145	38.7241	0.0808131	0.225755	0.69275	0.999384	no
2810428I15Rik	2810428I15Rik	2810428I15Rik	2810428I15Rik	2810428I15Rik	chr8:70504295-70506739	LLC-NTC-GFP	LLC-SH21-GFP	OK	42.8288	47.1092	0.137426	0.386502	0.4996	0.999384	no
2810474O19Rik	2810474O19Rik	2810474O19Rik	2810474O19Rik	2810474O19Rik	chr6:149309413-149335663	LLC-NTC-GFP	LLC-SH21-GFP	OK	24.1923	21.9101	-0.142952	-0.590383	0.29965	0.999384	no
2900026A02Rik	2900026A02Rik	2900026A02Rik	2900026A02Rik	2900026A02Rik	chr5:113086322-113163313	LLC-NTC-GFP	LLC-SH21-GFP	OK	1.8513	1.66776	-0.150622	-0.324915	0.5598	0.999384	no
3010026O09Rik	3010026O09Rik	3010026O09Rik	3010026O09Rik	3010026O09Rik	chr11:50174850-50200115	LLC-NTC-GFP	LLC-SH21-GFP	OK	2.10293	1.65889	-0.342183	-0.442473	0.42515	0.999384	no
3110001I22Rik	3110001I22Rik	3110001I22Rik	3110001I22Rik	3110001I22Rik	chr16:13671857-13703612	LLC-NTC-GFP	LLC-SH21-GFP	OK	1.25111	1.46227	0.225005	0.171812	0.7758	0.999384	no
3110002H16Rik	3110002H16Rik	3110002H16Rik	3110002H16Rik	3110002H16Rik	chr18:12168729-12236386	LLC-NTC-GFP	LLC-SH21-GFP	OK	9.86124	9.03088	-0.126902	-0.208684	0.7108	0.999384	no
3110040N11Rik	3110040N11Rik	3110040N11Rik	3110040N11Rik	3110040N11Rik	chr7:81782186-81789453	LLC-NTC-GFP	LLC-SH21-GFP	OK	11.3075	9.28117	-0.284904	-0.50815	0.36915	0.999384	no
3110043O21Rik	3110043O21Rik	3110043O21Rik	3110043O21Rik	3110043O21Rik	chr4:35191281-35225880	LLC-NTC-GFP	LLC-SH21-GFP	OK	5.15529	5.10759	-0.0134092	-0.0332918	0.95265	0.999384	no
Zfp983	3110052M02Rik	3110052M02Rik	3110052M02Rik	3110052M02Rik	chr17:21650610-21664966	LLC-NTC-GFP	LLC-SH21-GFP	OK	1.07114	0.934899	-0.196266	-0.300585	0.59865	0.999384	no
Abhd18	3110057O12Rik	3110057O12Rik	3110057O12Rik	3110057O12Rik	chr3:40894276-40936307	LLC-NTC-GFP	LLC-SH21-GFP	OK	2.10718	2.37296	0.171374	0.275069	0.63045	0.999384	no
3110062M04Rik	3110062M04Rik	3110062M04Rik	3110062M04Rik	3110062M04Rik	chr6:34863145-34878065	LLC-NTC-GFP	LLC-SH21-GFP	OK	1.36901	1.64382	0.263916	0.355344	0.52475	0.999384	no
3110082I17Rik	3110082I17Rik	3110082I17Rik	3110082I17Rik	3110082I17Rik	chr5:139359738-139460534	LLC-NTC-GFP	LLC-SH21-GFP	OK	22.3992	25.7816	0.202895	0.601153	0.29375	0.999384	no
3830403N18Rik	3830403N18Rik	3830403N18Rik	3830403N18Rik	3830403N18Rik	chrX:56136571-56153496	LLC-NTC-GFP	LLC-SH21-GFP	OK	48.837	47.0872	-0.0526397	-0.193165	0.72415	0.999384	no
3830406C13Rik	3830406C13Rik	3830406C13Rik	3830406C13Rik	3830406C13Rik	chr14:12284202-12303231	LLC-NTC-GFP	LLC-SH21-GFP	OK	11.4915	10.5226	-0.127075	-0.368504	0.5077	0.999384	no
Vsir	4632428N05Rik	4632428N05Rik	4632428N05Rik	4632428N05Rik	chr10:60302749-60696490	LLC-NTC-GFP	LLC-SH21-GFP	OK	3.11811	3.63477	0.221195	0.574901	0.30575	0.999384	no
4833439L19Rik	4833439L19Rik	4833439L19Rik	4833439L19Rik	4833439L19Rik	chr13:54503804-54565382	LLC-NTC-GFP	LLC-SH21-GFP	OK	36.1563	37.994	0.0715222	0.246572	0.66715	0.999384	no
4921524J17Rik	4921524J17Rik	4921524J17Rik	4921524J17Rik	4921524J17Rik	chr8:85408758-85432841	LLC-NTC-GFP	LLC-SH21-GFP	OK	24.0573	20.4816	-0.232148	-0.748659	0.1841	0.999384	no
4930402H24Rik	4930402H24Rik	4930402H24Rik	4930402H24Rik	4930402H24Rik	chr2:130707852-130840110	LLC-NTC-GFP	LLC-SH21-GFP	OK	13.2518	12.883	-0.0407231	-0.151333	0.78825	0.999384	no
4930427A07Rik	4930427A07Rik	4930427A07Rik	4930427A07Rik	4930427A07Rik	chr12:113156420-113165458	LLC-NTC-GFP	LLC-SH21-GFP	OK	1.32906	1.18409	-0.166636	-0.227267	0.6782	0.999384	no
4930430F08Rik	4930430F08Rik	4930430F08Rik	4930430F08Rik	4930430F08Rik	chr10:100488288-100589259	LLC-NTC-GFP	LLC-SH21-GFP	OK	9.8867	9.3152	-0.0859017	-0.162868	0.7703	0.999384	no
4930453N24Rik	4930453N24Rik	4930453N24Rik	4930453N24Rik	4930453N24Rik	chr16:64766104-64770939	LLC-NTC-GFP	LLC-SH21-GFP	OK	23.1963	23.5348	0.0209025	0.0687395	0.9033	0.999384	no
4930503L19Rik	4930503L19Rik	4930503L19Rik	4930503L19Rik	4930503L19Rik	chr18:70453139-70501065	LLC-NTC-GFP	LLC-SH21-GFP	OK	4.60704	5.13506	0.156541	0.317219	0.58265	0.999384	no
4931406C07Rik	4931406C07Rik	4931406C07Rik	4931406C07Rik	4931406C07Rik	chr9:15283336-15357788	LLC-NTC-GFP	LLC-SH21-GFP	OK	20.4451	20.9298	0.0338081	0.0862601	0.8797	0.999384	no
4931406P16Rik	4931406P16Rik	4931406P16Rik	4931406P16Rik	4931406P16Rik	chr7:34236713-34285609	LLC-NTC-GFP	LLC-SH21-GFP	OK	15.5451	14.6165	-0.0888614	-0.345188	0.54525	0.999384	no
4931414P19Rik	4931414P19Rik	4931414P19Rik	4931414P19Rik	4931414P19Rik	chr14:54583662-54605908	LLC-NTC-GFP	LLC-SH21-GFP	OK	2.69973	2.25072	-0.262431	-0.521733	0.34955	0.999384	no
4931428F04Rik	4931428F04Rik	4931428F04Rik	4931428F04Rik	4931428F04Rik	chr8:105276446-105289528	LLC-NTC-GFP	LLC-SH21-GFP	OK	2.23188	2.11825	-0.0753874	-0.127164	0.81585	0.999384	no
4932438A13Rik	4932438A13Rik	4932438A13Rik	4932438A13Rik	4932438A13Rik	chr3:36863105-37053033	LLC-NTC-GFP	LLC-SH21-GFP	OK	3.10368	3.09131	-0.00576113	-0.0205891	0.9708	0.999384	no
4933427D14Rik	4933427D14Rik	4933427D14Rik	4933427D14Rik	4933427D14Rik	chr11:72154096-72203371	LLC-NTC-GFP	LLC-SH21-GFP	OK	2.30435	2.12591	-0.11628	-0.284572	0.60785	0.999384	no
4933434E20Rik	4933434E20Rik	4933434E20Rik	4933434E20Rik	4933434E20Rik	chr3:89998759-90068347	LLC-NTC-GFP	LLC-SH21-GFP	OK	37.9521	45.4594	0.260397	0.194916	0.7206	0.999384	no
5031439G07Rik	5031439G07Rik	5031439G07Rik	5031439G07Rik	5031439G07Rik	chr15:84945719-84987971	LLC-NTC-GFP	LLC-SH21-GFP	OK	18.7984	17.7131	-0.0857977	-0.341432	0.54805	0.999384	no
5730409E04Rik	5730409E04Rik	5730409E04Rik	5730409E04Rik	5730409E04Rik	chr4:126609853-126614371	LLC-NTC-GFP	LLC-SH21-GFP	OK	8.40001	7.55226	-0.153483	-0.453263	0.42985	0.999384	no
5730455P16Rik	5730455P16Rik	5730455P16Rik	5730455P16Rik	5730455P16Rik	chr11:80360491-80378015	LLC-NTC-GFP	LLC-SH21-GFP	OK	8.48269	7.60152	-0.158234	-0.502584	0.37845	0.999384	no
Trmo	5830415F09Rik	5830415F09Rik	5830415F09Rik	5830415F09Rik	chr4:46376974-46389423	LLC-NTC-GFP	LLC-SH21-GFP	OK	3.2512	3.0774	-0.0792621	-0.14091	0.8035	0.999384	no
6030419C18Rik	6030419C18Rik	6030419C18Rik	6030419C18Rik	6030419C18Rik	chr9:58488602-58499742	LLC-NTC-GFP	LLC-SH21-GFP	OK	0.738117	0.83046	0.170061	0.184404	0.7348	0.999384	no
6030458C11Rik	6030458C11Rik	6030458C11Rik	6030458C11Rik	6030458C11Rik	chr15:12808176-12824657	LLC-NTC-GFP	LLC-SH21-GFP	OK	7.72399	6.39212	-0.273051	-0.735963	0.19265	0.999384	no
6330408A02Rik	6330408A02Rik	6330408A02Rik	6330408A02Rik	6330408A02Rik	chr7:13258966-13311427	LLC-NTC-GFP	LLC-SH21-GFP	OK	3.98998	4.25977	0.094394	0.160974	0.77725	0.999384	no
Tmem268	6330416G13Rik	6330416G13Rik	6330416G13Rik	6330416G13Rik	chr4:63560359-63586353	LLC-NTC-GFP	LLC-SH21-GFP	OK	2.88448	2.88897	0.00224737	0.00470948	0.9944	0.999384	no
6430548M08Rik	6430548M08Rik	6430548M08Rik	6430548M08Rik	6430548M08Rik	chr8:120114151-120165307	LLC-NTC-GFP	LLC-SH21-GFP	OK	10.4821	10.4884	0.000872991	0.00255736	0.9961	0.999384	no
6430706D22Rik	6430706D22Rik	6430706D22Rik	6430706D22Rik	6430706D22Rik	chr1:88227019-88277579	LLC-NTC-GFP	LLC-SH21-GFP	OK	18.1376	16.5093	-0.135701	-0.318964	0.5691	0.999384	no
6720489N17Rik	6720489N17Rik	6720489N17Rik	6720489N17Rik	6720489N17Rik	chr13:62603014-62624182	LLC-NTC-GFP	LLC-SH21-GFP	OK	2.25473	1.70017	-0.407274	-0.704743	0.20905	0.999384	no
8030462N17Rik	8030462N17Rik	8030462N17Rik	8030462N17Rik	8030462N17Rik	chr18:77633280-77714010	LLC-NTC-GFP	LLC-SH21-GFP	OK	6.64125	6.56478	-0.016708	-0.0462904	0.93695	0.999384	no
Fam234b	8430419L09Rik	8430419L09Rik	8430419L09Rik	8430419L09Rik	chr6:135197986-135236240	LLC-NTC-GFP	LLC-SH21-GFP	OK	7.69438	7.47441	-0.0418465	-0.126245	0.82545	0.999384	no
9030624J02Rik	9030624J02Rik	9030624J02Rik	9030624J02Rik	9030624J02Rik	chr7:118740270-118841491	LLC-NTC-GFP	LLC-SH21-GFP	OK	17.8589	20.2684	0.182593	0.700562	0.21535	0.999384	no
9130008F23Rik	9130008F23Rik	9130008F23Rik	9130008F23Rik	9130008F23Rik	chr17:40875481-40880558	LLC-NTC-GFP	LLC-SH21-GFP	OK	3.4955	4.51505	0.369244	0.738502	0.2018	0.999384	no
9130011E15Rik	9130011E15Rik	9130011E15Rik	9130011E15Rik	9130011E15Rik	chr19:45818143-45998488	LLC-NTC-GFP	LLC-SH21-GFP	OK	13.1355	11.6994	-0.167035	-0.548603	0.33385	0.999384	no
9130023H24Rik	9130023H24Rik	9130023H24Rik	9130023H24Rik	9130023H24Rik	chr7:128234450-128245100	LLC-NTC-GFP	LLC-SH21-GFP	OK	1.27895	2.03408	0.669419	0.732707	0.2207	0.999384	no
9230110C19Rik	9230110C19Rik	9230110C19Rik	9230110C19Rik	9230110C19Rik	chr9:8021671-8042823	LLC-NTC-GFP	LLC-SH21-GFP	OK	4.71505	4.8489	0.0403854	0.0715751	0.8958	0.999384	no
[truncated: 18,561 more rows]
