# Supplementary material for: Tumor-intrinsic response to IFNγ shapes the tumor microenvironment and anti–PD-1 response in NSCLC
Source: Life Sci Alliance. 2019 May 27;2(3):e201900328. doi: 10.26508/lsa.201900328 (PMC6537751; doi:10.26508/lsa.201900328)
Supplement: Supplementary file 11 [file LSA-2019-00328_SDataF8.xlsx]

## Sheet: ExprTable_FPKM_ORIGINAL
tracking_id	locus	S04-In-Vitro-NTC-2-TrimAQ20h5c125_FPKM	S11-In-Vitro-NTC-3-TrimAQ20h5c125_FPKM	S10-In-Vitro-NTC-1-TrimAQ20h5c125_FPKM	S06-In-Vitro-sh21-3-TrimAQ20h5c125_FPKM	S05-In-Vitro-sh21-1-TrimAQ20h5c125_FPKM	S12-In-Vitro-sh21-2-TrimAQ20h5c125_FPKM	S02-LLC-NTC-GFP-3-TrimAQ20h5c125_FPKM	S01-LLC-NTC-GFP-1-TrimAQ20h5c125_FPKM	S07-LLC-NTC-GFP-2-TrimAQ20h5c125_FPKM	S03-LLC-SH21-GFP-2-TrimAQ20h5c125_FPKM	S08-LLC-SH21-GFP-1-TrimAQ20h5c125_FPKM	S09-LLC-SH21-GFP-3-TrimAQ20h5c125_FPKM
0610005C13Rik	chr7:45567794-45589710	0.01	0.01	0.01	0.01	0.01	0.01	0.01	0.01	0.01	0.01	0.01	0.01
0610007P14Rik	chr12:85815454-85824545	46.7859	41.6248	44.7976	55.3525	39.8379	42.249	46.4002	38.3615	31.5683	44.76	40.1724	51.2725
0610009B22Rik	chr11:51685384-51688634	20.354	16.8842	17.2536	18.2	20.3975	18.6502	16.5518	13.2334	20.9193	16.3049	17.748	24.7255
0610009L18Rik	chr11:120348677-120351190	0.01	0.01	0.01	0.01	0.01	0.526415	0.599582	0.01	1.28666	0.01	1.46626	0.872766
0610009O20Rik	chr18:38238404-38262629	20.6343	15.7285	18.1995	18.0612	20.6593	17.7679	18.1904	19.3048	16.4403	19.145	17.6717	16.5073
0610010B08Rik	chr2:175185164-175338212	0.140332	0.019349	0.0373952	0.126295	0.0510318	0.0459644	0.01	0.0775224	0.0716068	0.01	0.01	0.416531
0610010F05Rik	chr11:23573775-23633631	7.41801	8.13607	8.11374	9.28994	7.11504	6.77762	9.24541	8.67283	7.41331	8.35207	9.62981	5.139
0610010K14Rik	chr11:70235203-70237914	52.8129	42.457	45.2176	43.5798	45.6814	56.5607	62.3385	50.32	48.1904	41.6917	33.6088	53.2483
0610011F06Rik	chr17:25875499-25877163	10.4372	9.70376	6.75804	5.5025	9.71158	8.59641	10.0569	12.4451	10.0609	5.35837	10.9368	7.45848
0610012G03Rik	chr16:31947050-31948521	14.0378	14.601	18.2249	15.4671	13.3718	12.9142	23.0015	17.4686	19.5416	18.9905	14.3453	23.0972
0610030E20Rik	chr6:72347316-72353160	11.1855	8.75605	9.55255	7.89659	11.9089	12.3545	8.60993	8.50534	8.40226	10.3176	6.11999	8.06854
0610031O16Rik	chr3:138210716-138239663	0.01	0.01	0.01	0.01	0.01	0.01	0.01	0.01	0.01	0.01	0.01	0.01
0610037L13Rik	chr4:107889898-107897802	9.06217	7.85322	9.96156	8.78704	8.17757	8.22206	11.0324	7.95093	12.1186	11.3514	8.54373	12.1755
0610038B21Rik	chr8:77250365-77518578	0.107548	0.01	0.0949217	0.186428	0.196185	0.268706	0.0456111	0.141349	0.01	0.01	0.01	0.01
0610039H22Rik	chr11:88339381-88718267	0.01	0.01	0.01	0.01	0.01	0.01	0.01	0.01	0.01	0.01	0.01	0.01
0610039K10Rik	chr2:163623272-163645800	0.01	0.01	0.01	0.01	0.148259	0.112232	0.01	0.01	0.01	0.401762	0.01	0.01
0610040B10Rik	chr5:143329307-143332704	0.01	2.67307	0.857549	0.917873	1.2834	2.58121	0.01	1.84288	0.01	2.80996	0.01	0.01
0610040F04Rik	chr6:108577035-108666925	0.30806	0.190971	0.01	0.0834383	0.01	0.01	0.01	0.01	0.01	0.01	0.125333	0.01
0610040J01Rik	chr5:63812494-63899619	0.01	0.01	0.01	0.01	0.01	0.01	0.01	0.01	0.01	0.0985707	0.01	0.01
0610043K17Rik	chr4:101346523-101399185	0.01	0.01	0.01	0.01	0.01	0.01	0.01	0.01	0.01	0.01	0.01	0.01
1010001N08Rik	chr18:11042036-11085635	0.01	0.01	0.01	0.01	0.01	0.01	0.18309	1.08498	0.01	0.01	0.01	0.01
1110001J03Rik	chr6:38534860-38539449	21.6604	9.31845	6.62079	10.7214	17.3022	20.6753	16.4493	17.3366	18.0409	15.5512	22.4696	24.3153
1110002L01Rik	chr12:3365131-3426747	17.127	10.5216	12.8142	12.2508	12.1945	14.9045	7.62942	6.65324	7.70346	6.73429	4.87295	6.77032
1110004E09Rik	chr16:90925810-90934849	36.7657	39.2908	40.449	38.5208	33.9242	33.8106	21.3531	18.9261	21.5971	17.877	16.6	21.5987
1110004F10Rik	chr7:116093379-116105210	116.955	91.5541	89.9524	116.716	92.7718	110.039	92.0821	86.3049	77.6608	94.4159	74.2734	92.6185
1110006O24Rik	chr5:115631048-115631816	0.840867	2.10169	0.981787	1.24605	1.06424	3.6611	0.01	3.1277	1.91589	2.16331	0.73815	0.74886
1110007C09Rik	chr13:49202950-49216026	96.3211	73.9578	95.2016	81.6652	82.4813	79.7302	38.6652	35.0218	35.3456	38.3418	53.1117	49.1938
1110008F13Rik	chr2:156863121-156887078	125.229	167.219	152.009	170.349	115.178	128.99	132.85	108.124	98.3275	99.3635	97.9726	117.245
1110008L16Rik	chr12:55280813-55492647	10.099	8.07212	9.31482	10.3889	10.4244	8.15158	8.70844	5.64547	7.36368	7.49928	8.35414	4.8929
1110008P14Rik	chr2:32379100-32381915	11.7249	6.35926	12.6739	11.3285	13.3065	3.84967	13.6895	9.78327	13.3094	18.801	6.89066	11.2914
1110012L19Rik	chrX:70385912-70389416	14.68	10.5764	11.8682	7.40353	9.33584	9.85156	9.50851	11.2092	9.68981	7.1921	12.117	9.03863
1110015O18Rik	chr3:4798707-4814911	0.01	0.01	0.01	0.01	0.01	0.01	0.01	0.01	0.01	0.01	0.01	0.01
1110017D15Rik	chr4:41505008-41517333	0.01	0.01	0.01	0.01	0.01	0.01	0.210696	0.01	0.01	0.01	0.01	0.01
1110019D14Rik	chr6:13871568-13896421	8.85743	5.16242	8.43032	7.78708	9.42308	10.513	7.58925	7.66762	5.96227	10.1759	3.29539	6.58613
1110020A21Rik	chr17:84917181-85023992	0.793708	0.423973	0.01	0.603994	0.598907	0.234942	0.01	0.339614	0.624904	0.605915	0.141366	0.01
1110025L11Rik	chr16:89063409-89064002	0.01	0.01	0.01	0.01	0.01	0.01	0.01	0.01	0.01	0.01	0.01	0.01
1110028F11Rik	chr11:87663086-87735539	0.01	0.01	0.01	0.01	0.01	0.01	0.01	0.01	0.01	0.01	0.01	0.01
1110028F18Rik	chr8:106587142-106594820	0.01	0.01	0.01	0.01	0.01	0.01	0.01	0.01	0.01	0.01	0.01	0.01
1110032A03Rik	chr9:50762827-50768152	11.546	5.479	5.9054	5.40827	9.53993	9.52143	11.8819	10.7935	10.8437	9.52497	14.2287	11.3785
1110032F04Rik	chr3:68869585-68872163	0.01	0.01	0.01	0.01	0.01	0.01	0.01	0.01	0.01	0.01	0.01	0.01
1110034G24Rik	chr2:132690282-132751055	1.70413	0.544835	0.344091	1.44213	0.599555	0.75192	1.3225	1.68204	1.10856	1.23711	1.3405	4.53535
1110036E04Rik	chr9:64049828-64054100	0.01	0.01	0.01	0.01	0.01	0.01	0.01	0.01	0.01	0.01	0.01	0.01
1110037F02Rik	chr4:11485957-11551143	9.51329	11.9706	11.3626	12.402	10.3748	10.1603	9.97663	8.95832	9.51351	8.75379	10.1229	8.90085
1110038B12Rik	chr17:34950235-34952471	172.244	140.855	112.932	127.346	134.592	254.277	153.843	174.236	166.445	173.496	177.977	195.405
1110038F14Rik	chr15:76948543-76950731	26.3068	21.4646	25.0749	22.9827	19.3933	32.2421	22.4893	19.3087	22.9728	18.103	25.0896	31.806
1110046J04Rik	chr13:33917917-34002794	1.22871	0.525339	1.70373	2.75931	1.20161	3.60537	4.70675	3.01056	4.24881	2.69881	2.88329	9.40996
1110051M20Rik	chr2:91277827-91444642	13.3321	8.09809	9.0602	10.6426	11.5636	13.0505	10.6307	11.137	11.0255	8.49249	9.56619	13.927
1110058D11Rik	chr17:63863980-64139496	0.01	0.01	0.01	0.01	0.01	0.01	0.01	0.01	0.01	0.01	0.01	0.01
1110059E24Rik	chr19:21597312-21652791	39.6167	28.8083	34.8581	29.7759	27.9833	45.8866	23.6329	19.611	16.705	20.8548	24.9279	23.2666
1110059G10Rik	chr9:122945088-122951000	3.37108	3.02833	4.14125	3.56581	3.32506	3.61135	2.15738	2.76695	4.6968	2.97814	4.47634	1.89924
1110065P20Rik	chr4:124802548-124850730	18.2689	18.9994	10.4411	12.3652	10.5777	18.7582	18.6146	16.1876	24.2795	13.9748	29.8067	28.7919
1190002F15Rik	chr6:134929091-134951718	36.1358	25.5825	24.1884	22.2256	27.997	28.1761	9.77569	7.06871	6.61015	7.7576	7.04554	11.2704
1190002N15Rik	chr9:94517863-94538081	5.77769	5.50172	6.37866	5.64786	7.50004	6.14702	4.97711	4.66547	6.28927	6.01271	4.81012	6.35651
1190003K10Rik	chr13:64481245-64497792	0.01	0.01	0.01	0.01	0.01	0.01	0.01	0.01	0.01	0.01	0.01	0.01
1190005I06Rik	chr8:120608599-120668142	0.194505	0.01	0.01	1.88961	0.231751	0.830318	0.957179	0.01	0.01	0.648853	0.01	0.01
1190007I07Rik	chr10:82619850-82623228	31.091	20.3475	18.8347	25.8507	20.1845	34.9142	9.06901	9.44671	11.5946	16.0429	8.14569	12.4731
1200014J11Rik	chr11:73047866-73083579	9.10642	12.5536	13.7627	11.8621	11.7348	12.4657	6.91446	8.40551	7.77273	7.33363	11.1205	7.60118
1300002E11Rik	chr16:21794346-21809039	29.6271	35.5812	36.9376	40.859	37.2577	28.7002	53.0462	41.8321	39.6072	46.1419	52.5956	39.3389
1300017J02Rik	chr9:103250529-103288297	0.0314969	0.01	0.01	0.01	0.01	0.01	0.01	0.01	0.01	0.01	0.01	0.01
1500004A13Rik	chr3:88777056-88832487	0.143235	0.01	0.082642	0.102595	0.179298	0.0723506	0.169841	0.0497085	0.0254947	0.135082	0.0854273	0.01
1500009C09Rik	chr15:82252396-82260753	0.01	0.01	0.01	0.01	0.01	0.01	0.01	0.01	0.01	0.01	0.01	0.01
1500009L16Rik	chr10:83722864-83762762	0.01	0.01	0.01	0.01	0.01	0.01	0.01	0.01	0.01	0.01	0.01	0.01
1500011B03Rik	chr5:114808195-114813976	8.20698	6.87023	5.96933	9.14828	5.07662	6.34406	19.9231	12.3417	10.9057	9.38414	20.8844	11.0203
1500011K16Rik	chr2:127791376-127792488	9.92171	6.66376	6.95435	12.7078	6.45041	5.68302	5.61211	8.65883	7.00412	6.30544	10.8583	3.48911
1500012F01Rik	chr2:167035795-167065862	78.931	31.2607	33.2442	25.8141	43.524	84.6798	54.6893	63.4706	62.3997	68.5891	62.6514	59.2487
1500012K07Rik	chr7:75114894-75331419	0.01	0.01	0.01	0.01	0.01	0.01	0.01	0.01	0.01	0.01	0.01	0.01
1500015A07Rik	chr18:61726389-61728253	2.00057	1.50828	1.49626	1.63786	1.79211	2.59196	1.0953	2.28128	1.53141	2.09469	4.32372	2.01675
1500015L24Rik	chr19:20405287-20422785	0.01	0.01	0.01	0.01	0.01	0.01	0.01	0.01	0.01	0.01	0.01	0.01
1500015O10Rik	chr1:43730601-43742564	0.01	0.01	0.01	0.01	0.01	0.01	0.01	0.01	0.01	0.01	0.01	0.01
1500017E21Rik	chr19:36554638-36689479	0.01	0.01	0.01	0.01	0.01	0.01	0.01	0.01	0.01	0.01	0.01	0.01
1500026H17Rik	chr10:89686362-89700866	0.01	0.01	0.187771	0.01	0.01	0.01	0.01	0.01	0.0698723	0.01	0.01	0.01
1600002D24Rik	chr16:95831122-95929077	0.01	0.01	0.01	0.01	0.01	0.01	0.01	0.01	0.01	0.01	0.01	0.01
1600002H07Rik	chr17:24215055-24220769	5.83711	5.36958	5.879	6.31497	6.46113	5.8481	2.9508	3.24631	2.8166	2.24693	2.23691	2.53199
1600002K03Rik	chr10:79697304-80369637	3.65588	2.60127	5.7183	4.52164	2.26214	2.62751	1.62103	3.71593	5.58688	2.00294	1.49184	2.61783
1600010M07Rik	chr7:109998376-110006646	0.01	0.01	0.01	0.01	0.01	0.01	0.01	0.01	0.01	0.01	0.01	0.01
1600012H06Rik	chr17:14943183-14961260	13.6442	16.3807	14.6677	24.4182	20.8418	22.3151	31.4091	37.3508	38.3869	44.5809	46.3031	47.8664
1600014C10Rik	chr7:38183216-38197565	6.87224	4.23393	5.42381	4.97947	5.38582	4.85825	10.0558	10.3573	8.16061	8.28675	9.54624	8.69206
1600014C23Rik	chr17:45732863-45733844	0.01	0.01	0.01	0.01	0.01	0.01	0.01	0.01	0.01	0.01	0.01	0.01
1600014K23Rik	chrX:85249676-85270291	0.01	0.01	0.01	0.01	0.01	0.01	0.01	0.01	0.01	0.01	0.01	0.01
1600015I10Rik	chr6:48929895-48933687	0.01	0.01	0.01	0.01	0.01	0.01	0.01	0.01	0.01	0.01	0.01	0.01
1600019K03Rik	chr16:35503169-35509419	0.01	0.01	0.01	0.01	0.01	0.01	0.01	0.01	0.01	0.01	0.01	0.01
1600020E01Rik	chr6:86527329-86564449	2.87345	1.32472	1.01841	1.27813	1.1211	2.60047	0.01	2.64556	1.44267	2.75233	2.92562	0.01
1600023N17Rik	chr5:45668700-45669708	0.01	0.806867	0.770337	0.147312	0.01	1.00392	0.01	0.33056	0.01	0.01	1.73548	1.09083
1600025M17Rik	chrX:56317607-56320664	0.01	0.01	0.01	0.01	0.01	0.01	0.01	0.01	0.01	0.01	0.01	0.01
1600027J07Rik	chr8:103343877-103347534	0.01	0.01	0.01	0.01	0.01	0.01	0.01	0.01	0.01	0.01	0.01	0.01
1600029I14Rik	chr9:99456242-99568899	0.01	0.01	0.01	0.01	0.01	0.01	0.01	0.01	0.01	0.01	0.01	0.01
1600029O15Rik	chr9:58196296-58208808	0.01	0.01	0.01	0.01	0.01	0.01	0.01	0.01	0.01	0.01	0.01	0.01
1700001C02Rik	chr5:30466076-30484087	0.01	0.01	0.01	0.01	0.01	0.01	0.01	0.01	0.01	0.01	0.01	0.01
1700001C19Rik	chr17:47412733-47470638	0.01	0.01	0.01	0.01	0.01	0.01	0.01	0.0502191	0.01	0.228707	0.01	0.01
1700001D01Rik	chr8:61224170-61396072	0.01	0.01	0.01	0.01	0.01	0.01	0.01	0.01	0.01	0.01	0.01	0.01
1700001F09Rik	chr14:43342383-43347811	0.01	0.01	0.01	0.01	0.01	0.01	0.01	0.01	0.01	0.01	0.01	0.01
1700001G01Rik	chr18:17035507-17137559	0.01	0.01	0.01	0.01	0.01	0.01	0.01	0.01	0.01	0.01	0.01	0.01
1700001G11Rik	chr14:66295328-66311424	0.115682	0.01	0.01	0.01	0.01	0.01	0.01	0.01	0.01	0.01	0.01	0.01
1700001G17Rik	chr1:33669823-33670712	0.01	0.591373	0.01	0.01	0.32969	0.675995	0.01	0.01	0.01	0.302469	0.191638	0.01
1700001J03Rik	chr5:146182449-146185304	0.01	0.158399	0.01	0.01	0.01	0.01	0.01	0.01	0.01	0.01	0.01	0.01
1700001J11Rik	chr9:40050557-40053025	0.01	0.01	0.01	0.01	0.01	0.01	0.01	0.01	0.01	0.01	0.01	0.0968587
1700001K19Rik	chr12:110667688-110682619	0.01	0.01	0.01	0.01	0.01	0.01	0.01	0.01	0.01	0.01	0.01	0.01
1700001K23Rik	chr19:53248735-53255205	0.566183	0.01	0.01	0.01	0.387796	0.01	0.01	0.01	0.01	0.731868	1.3785	0.01
1700001L05Rik	chr15:83353846-83367297	0.237722	0.188042	0.0690135	0.139774	0.218542	0.273252	0.0599397	0.143001	0.285115	0.0930012	0.114432	0.344357
1700001L19Rik	chr13:68597438-68614231	0.01	0.01	0.01	0.01	0.0338457	0.01	0.01	0.0344202	0.01	0.01	0.231186	0.01
1700001O22Rik	chr2:30795562-30803664	0.0689542	0.01	0.01	0.123333	0.439854	0.01	0.01	0.01	0.01	0.01	0.01	0.01
1700001P01Rik	chr11:97771480-97775918	0.01	0.01	0.01	0.01	0.01	0.01	0.01	0.01	0.01	0.01	0.01	0.01
1700003C15Rik	chr5:11749832-11769308	0.01	0.01	0.01	0.01	0.01	0.01	0.01	0.01	0.01	0.01	0.01	0.01
1700003D09Rik	chr11:98348737-98358283	0.01	0.01	0.01	0.01	0.01	0.01	0.01	0.01	0.01	0.01	0.01	0.01
1700003E16Rik	chr6:83156403-83162975	1.46619	1.18468	0.981295	0.917645	1.85755	0.939323	2.01781	1.52862	2.00012	1.25372	3.02709	0.386876
1700003E24Rik	chrX:93156153-93156871	0.01	0.01	0.01	0.01	0.01	0.01	0.01	0.01	0.01	0.01	0.01	0.01
1700003F12Rik	chr2:154544404-154558853	0.01	0.01	0.01	0.01	0.01	0.01	0.01	0.01	0.01	0.01	0.01	0.01
1700003G13Rik	chr9:45318265-45347580	0.01	0.01	0.01	0.01	0.01	0.01	0.01	0.01	0.01	0.01	0.01	0.01
1700003G18Rik	chr7:116081761-116093149	0.01	0.01	0.01	0.01	0.01	0.01	0.01	0.01	0.01	0.01	0.01	0.01
1700003H04Rik	chr3:124565890-124581091	0.01	0.01	0.01	0.01	0.01	0.01	0.01	0.01	0.01	0.01	0.01	0.01
1700003I22Rik	chr1:56018977-56020203	0.01	0.01	0.01	0.01	0.01	0.01	0.01	0.01	0.01	0.01	0.01	0.01
1700003L19Rik	chr16:12811389-12848653	0.01	0.01	0.01	0.01	0.01	0.01	0.01	0.01	0.01	0.01	0.01	0.01
1700003M02Rik	chr4:34711331-34730206	0.01	0.01	0.01	0.01	0.01	0.01	0.01	0.01	0.01	0.01	0.302659	0.01
1700003M07Rik	chr4:129960373-129965138	0.222911	0.175548	0.516992	0.29801	0.225182	0.289463	0.0305101	0.102187	0.01	0.121283	0.222585	0.01
1700003P14Rik	chr13:118556167-118588629	0.01	0.01	0.01	0.01	0.01	0.01	0.01	0.01	0.01	0.01	0.01	0.01
1700006A11Rik	chr3:124401154-124426028	0.01	0.01	0.01	0.01	0.01	0.01	0.01	0.01	0.01	0.01	0.01	0.01
1700006E09Rik	chr11:101987055-101992264	0.01	0.01	0.01	0.01	0.01	0.01	0.01	0.01	0.01	0.01	0.01	0.01
1700006F04Rik	chr14:119138264-119869815	0.01	0.01	0.01	0.01	0.01	0.01	0.01	0.01	0.01	0.01	0.01	0.01
1700006H21Rik	chr13:107687396-107692168	0.261233	0.01	0.01	0.01	0.01	0.01	0.01	0.01	0.01	0.01	0.01	0.01
1700007B14Rik	chr8:75448693-75984507	0.01	0.01	0.01	0.01	0.01	0.01	0.01	0.01	0.01	0.01	0.01	0.01
1700007F19Rik	chr3:58141706-58163807	0.01	0.01	0.01	0.01	0.01	0.01	0.01	0.01	0.01	0.01	0.01	0.01
1700007G11Rik	chr5:98329303-98802019	0.01	0.01	0.01	0.119271	0.01	0.165676	0.391268	1.27473	0.880042	0.381296	0.106648	0.01
1700007J10Rik	chr11:59662494-59780860	0.01	0.01	0.01	0.01	0.01	0.01	0.01	0.01	0.01	0.01	0.01	0.01
1700007K09Rik	chr7:131325930-131329499	0.01	0.01	0.732876	0.01	0.01	0.01	0.01	0.01	0.01	0.01	0.01	0.01
1700007K13Rik	chr2:28462000-28466324	0.01	0.01	0.01	0.01	0.01	0.01	0.01	0.01	0.01	0.01	0.01	0.01
1700007L15Rik	chr16:33379853-33380736	1.35124	0.01	1.90465	0.522954	1.74677	1.69546	2.09264	0.935185	0.361302	0.01	0.203332	0.01
1700007P06Rik	chr1:187048406-187215446	0.01	0.01	0.01	0.01	0.01	0.01	0.01	0.01	0.01	0.01	0.01	0.01
1700008C04Rik	chr12:51005155-51062543	0.01	0.01	0.01	0.01	0.01	0.01	0.01	0.01	0.01	0.01	0.01	0.01
1700008J07Rik	chr7:127510437-127561219	1.66109	1.5166	0.228971	1.23844	1.98143	1.75211	2.4318	2.50636	1.9915	2.87217	2.2507	2.24142
1700008K24Rik	chr17:49112263-49113533	0.01	0.01	0.01	0.01	0.01	0.01	0.01	0.01	0.01	0.01	0.01	0.01
1700008O03Rik	chr7:44360044-44375030	0.01	0.01	0.01	0.01	0.01	0.156663	0.01	0.01	0.01	0.01	0.01	2.27154
1700008P02Rik	chr3:6615412-6620443	0.01	0.01	0.01	0.01	0.01	0.01	0.01	0.01	0.01	0.01	0.01	0.01
1700009C05Rik	chr6:81900464-81910800	0.01	0.01	0.01	0.01	0.01	0.01	0.01	0.01	0.01	0.01	0.01	0.01
1700009J07Rik	chr10:77893419-77896111	0.01	0.01	0.01	0.01	0.01	0.01	0.01	0.01	0.01	0.01	0.01	0.01
1700009N14Rik	chr4:39450292-39451778	0.01	0.01	0.01	0.01	0.01	0.01	0.01	0.01	0.01	0.01	0.01	0.01
1700010B08Rik	chr2:173719414-173722086	0.01	0.01	0.01	0.01	0.01	0.01	0.01	0.01	0.01	0.01	0.01	0.01
1700010D01Rik	chrX:95711677-95927970	0.01	0.01	0.01	0.01	0.01	0.01	0.01	0.01	0.01	0.01	0.01	0.01
1700010I02Rik	chr3:7925302-7954887	0.01	0.01	0.01	0.01	0.01	0.01	0.01	0.01	0.01	0.01	0.01	0.01
1700010I14Rik	chr17:8988332-9008319	0.289454	0.486056	0.191814	0.246903	0.394384	0.266634	0.15581	0.120484	0.883101	0.389302	0.327131	0.580615
1700010J16Rik	chr10:112726925-112785599	0.01	0.01	0.01	0.01	0.01	0.01	0.01	0.01	0.01	0.01	0.01	0.01
1700010K23Rik	chr16:66655420-67620908	0.01	0.01	0.01	0.01	0.01	0.01	0.01	0.01	0.01	0.01	0.01	0.01
1700011A15Rik	chr15:101431013-101491512	0.01	0.01	0.01	0.01	0.01	0.01	0.01	0.01	0.01	0.01	0.01	0.01
1700011B04Rik	chr13:35181622-35188014	0.01	0.01	0.01	0.01	0.01	0.01	0.01	0.01	0.01	0.01	0.01	0.01
1700011C11Rik	chr7:71947526-72027317	2.74513	0.01	0.01	0.01	0.01	0.01	0.01	0.01	0.01	0.01	0.01	0.01
1700011E24Rik	chr17:87389570-87427741	0.01	0.01	0.01	0.01	0.01	0.01	0.01	0.01	0.01	0.429648	0.01	0.01
1700011H14Rik	chr14:49226358-49245428	0.01	0.01	0.01	0.01	0.01	0.01	0.01	0.01	0.01	0.01	0.01	0.01
1700011I03Rik	chr18:57533825-57731065	0.01	0.01	0.01	0.01	0.01	0.01	0.01	0.01	0.01	0.01	0.01	0.01
1700011L22Rik	chr8:79210429-79248583	0.01	0.01	0.01	0.01	0.01	0.01	0.01	0.01	0.01	0.01	0.01	0.01
1700011M02Rik	chrX:102908904-102909651	0.01	0.01	0.01	0.01	0.01	0.01	0.01	0.01	0.01	0.01	0.01	0.01
1700012A03Rik	chr6:32050287-32058915	0.01	0.01	0.01	0.01	0.01	0.01	0.01	0.01	0.01	0.01	0.01	0.01
1700012B07Rik	chr11:109788290-109828046	0.01	0.175723	0.01	0.01	0.01	0.218492	0.01	0.01	0.01	0.01	0.01	0.01
1700012B09Rik	chr9:14758193-14771030	0.546575	2.41163	0.680617	0.802685	0.415872	0.57929	0.955103	0.346555	0.125505	0.0761025	0.141019	0.01
1700012C14Rik	chr6:30460984-30463313	0.01	0.01	0.01	0.01	0.01	1.10632	0.01	0.01	0.01	0.01	0.01	0.01
1700012D01Rik	chr10:127667122-127668851	0.01	0.01	0.01	0.729683	0.554506	2.60433	1.10012	1.88249	0.01	0.519099	2.03638	0.01
1700012D14Rik	chr7:111117672-111122675	0.387362	0.01	0.01	0.01	0.391304	0.01	0.01	0.01	0.01	0.01	0.01	0.01
1700012D16Rik	chr3:153202508-153725133	0.01	0.01	0.01	0.01	0.01	0.01	0.01	0.01	0.01	0.01	0.01	0.01
1700012H19Rik	chr11:112822964-112825128	0.01	0.01	0.01	0.01	0.01	0.01	0.01	0.01	0.01	0.01	0.01	0.01
1700012I11Rik	chr15:67226768-67377094	0.01	0.01	0.01	0.01	0.01	0.01	0.01	0.01	0.01	0.01	0.01	0.01
1700012L04Rik	chrX:9272783-9313245	0.01	0.01	0.01	0.01	0.01	0.01	0.01	0.01	0.01	0.01	0.01	0.01
1700012P22Rik	chr4:144418190-144438772	0.01	0.01	0.01	0.01	0.01	0.01	0.01	0.01	0.01	0.01	0.01	0.01
1700013D24Rik	chr6:124347593-124357086	0.01	0.01	0.01	0.01	0.01	0.01	0.01	0.01	0.01	0.01	0.01	0.01
1700013F07Rik	chr3:108537583-108544697	7.09775	0.98487	0.471661	1.53184	2.71076	7.27361	1.41406	0.193692	0.298339	0.623302	0.638952	0.01
1700013G24Rik	chr4:137453295-137455461	0.01	0.01	0.276442	0.01	0.01	0.244715	0.01	0.01	0.01	0.01	0.01	0.01
1700013H16Rik	chrX:53742900-53757831	0.01	0.01	0.01	0.01	0.01	0.01	0.01	0.01	0.01	0.01	0.01	0.01
1700015E13Rik	chr1:170308860-170312125	0.01	0.01	0.01	0.01	0.01	0.01	0.01	0.01	0.01	0.01	0.01	0.01
1700015F17Rik	chr5:5437826-5479143	0.01	0.01	0.01	0.01	0.01	0.01	0.01	0.01	0.01	0.01	0.01	0.01
1700015G11Rik	chr7:52011679-52015716	0.01	0.01	0.01	0.01	0.01	0.01	0.01	0.01	0.01	0.01	0.01	0.01
1700016C15Rik	chr1:177729813-177753305	0.923938	0.01	0.605588	0.01	0.441913	0.899368	0.01	0.01	0.01	0.152937	0.01	0.01
1700016D06Rik	chr8:11654923-11678750	0.01	0.01	0.01	0.01	0.01	0.01	0.01	0.01	0.01	0.01	0.01	0.01
1700016G22Rik	chr13:5855508-5858092	0.01	0.01	0.01	0.01	0.01	0.01	0.01	0.01	0.01	0.01	0.01	0.01
1700016H13Rik	chr5:103648586-103655732	0.01	0.01	0.01	0.01	0.01	0.01	0.01	0.01	0.01	0.01	0.01	0.01
1700016K19Rik	chr11:75999911-76003569	0.01	0.01	0.01	0.01	0.01	0.01	0.01	0.235198	0.01	0.01	0.01	0.01
1700016L04Rik	chr10:14705608-14759019	0.01	0.01	0.01	0.01	0.01	0.01	0.01	0.01	0.840281	0.01	0.01	0.01
1700016L21Rik	chr1:80445931-80475660	0.01	0.01	0.01	0.01	0.01	0.01	0.01	0.01	0.01	0.01	0.01	0.01
1700016P04Rik	chr6:13413336-13415996	0.01	0.01	0.01	0.01	0.01	0.01	0.01	0.01	0.01	0.01	0.01	0.01
1700017B05Rik	chr9:57252321-57262599	33.4726	25.123	28.1355	25.4572	29.7503	24.4668	25.3755	25.7248	29.3086	27.5697	29.1145	22.9864
1700017D01Rik	chr19:11096815-11130878	0.01	0.01	0.01	0.01	0.01	0.01	0.01	0.01	0.01	0.01	0.01	0.01
1700017G19Rik	chr3:40504864-40522912	0.01	0.01	0.01	0.01	0.01	0.01	0.01	0.01	0.01	0.01	0.01	0.01
1700017J07Rik	chr2:168978268-168978906	0.01	0.01	0.01	0.01	0.01	0.01	0.01	0.01	0.01	0.01	0.01	0.01
1700017L05Rik	chr5:77465487-77468857	0.01	0.01	0.01	0.01	0.01	0.01	0.01	0.01	0.01	0.01	0.01	0.01
1700017N19Rik	chr10:100592385-100618391	0.01	0.01	0.01	0.01	0.01	0.01	0.01	0.01	0.01	0.01	0.01	0.01
1700018A04Rik	chr13:31565491-31582513	0.01	0.01	0.01	0.01	0.01	0.01	0.01	0.01	0.01	0.01	0.01	0.01
1700018B08Rik	chr8:121530783-121541954	0.01	0.01	0.01	0.01	0.01	0.01	0.01	0.01	0.01	0.01	0.01	0.01
1700018B24Rik	chr3:48605730-48609100	0.01	0.01	0.01	0.01	0.01	0.01	0.01	0.01	0.01	0.01	0.01	0.01
1700018C11Rik	chr4:63607090-63622429	0.01	0.01	0.01	0.01	0.01	0.01	0.01	0.01	0.01	0.01	0.01	0.01
1700018F24Rik	chr5:145042989-145045678	0.01	0.01	0.01	0.01	0.01	0.01	0.01	0.01	0.01	0.01	0.01	0.01
1700018G05Rik	chrX:102928371-102929107	0.01	0.01	0.01	0.01	0.01	0.01	0.01	0.01	0.01	0.01	0.01	0.01
1700018L02Rik	chr19:28990351-29048729	0.169523	0.165725	0.01	0.220175	0.230446	0.885539	0.0696695	0.645667	0.01	0.01	0.30238	0.457407
1700019A02Rik	chr1:53158576-53187617	0.01	0.01	0.01	0.01	0.01	0.01	0.01	0.01	0.01	0.01	0.01	0.01
1700019B03Rik	chr8:3470861-3487178	0.01	0.01	0.01	0.01	0.01	0.01	0.01	0.01	0.01	0.01	0.01	0.01
1700019B21Rik	chrX:62510538-62527011	0.01	0.01	0.01	0.01	0.01	0.01	0.01	0.01	0.01	0.01	0.01	0.01
1700019C18Rik	chr13:35210659-35212048	0.01	0.01	0.01	0.01	0.01	0.01	0.01	0.01	0.01	0.01	0.01	0.01
1700019D03Rik	chr1:52925126-52952840	0.01	0.01	0.01	0.01	0.01	0.01	0.01	0.01	0.01	0.01	0.01	0.01
1700019E08Rik	chr2:45696604-45698447	0.01	0.01	0.01	0.01	0.01	0.01	0.01	0.01	0.01	0.01	0.01	0.01
1700019G17Rik	chr6:85899049-85904938	0.137167	0.332374	0.01	0.057754	0.193545	0.463861	0.489794	0.0246606	0.255139	0.01	0.350405	0.01
1700019G24Rik	chr6:5725638-6028039	0.01	0.01	0.01	0.01	0.01	0.01	0.01	0.01	0.01	0.01	0.01	0.01
1700019L03Rik	chr2:32775820-32784405	0.01	0.01	0.01	0.01	0.01	0.01	0.01	0.01	0.01	0.0875014	0.01	0.01
1700019M22Rik	chr12:96046620-96047222	0.01	0.01	0.01	0.01	0.01	0.01	0.01	0.01	0.01	0.01	0.01	0.01
1700019N19Rik	chr19:58785802-58794414	0.01	0.01	0.01	0.01	0.01	0.01	0.01	0.01	0.01	0.01	0.01	0.01
1700019O17Rik	chr1:86426328-86428049	0.01	0.01	0.01	0.01	0.01	0.01	0.01	0.01	0.01	0.01	0.01	0.01
1700020A23Rik	chr2:130405258-130406074	0.01	0.01	0.01	0.01	0.01	0.01	0.01	0.01	0.01	0.01	0.01	0.01
1700020D05Rik	chr19:5495277-5510489	0.125626	0.01	0.01	0.01	0.507484	0.01	0.01	0.01	0.01	0.01	0.01	0.01
1700020G17Rik	chr10:110801173-110896507	0.01	0.01	0.01	0.01	0.01	0.01	0.01	0.01	0.01	0.01	0.01	0.01
1700020I14Rik	chr2:119594295-119600744	14.3658	14.6758	17.5199	16.1152	16.8944	16.9245	17.1734	16.971	20.1571	19.9826	22.9395	11.7578
1700020L24Rik	chr11:83437693-83441232	0.267606	0.01	0.449899	0.399913	0.26185	0.957834	0.01	0.01	0.01	0.01	0.01	0.01
1700020M21Rik	chr9:120913773-120915250	0.01	0.01	0.01	0.01	0.01	0.01	0.01	0.01	0.01	0.01	0.01	0.01
1700020N01Rik	chr10:21593144-21622375	0.01	0.01	0.01	0.01	0.01	0.01	0.01	0.01	0.01	0.01	0.01	0.01
1700020N15Rik	chrX:69929259-70143588	0.01	0.01	0.01	0.01	0.01	0.01	0.01	0.01	0.01	0.01	0.01	0.01
1700020N18Rik	chr1:91404878-91406029	0.01	0.01	0.01	0.01	0.01	0.01	0.01	0.01	0.01	0.01	0.01	0.01
1700021F05Rik	chr10:43525120-43540994	31.4446	22.2912	26.0404	29.7034	28.1245	34.4549	27.9579	27.8826	26.604	20.2204	15.7883	29.92
1700021F07Rik	chr2:173522591-173528502	0.01	0.01	0.01	0.01	0.01	0.01	0.01	0.01	0.01	0.01	0.01	0.01
1700021K19Rik	chr16:32821701-32868366	8.04901	8.06608	8.47561	7.38938	8.41747	7.45221	7.83902	7.57048	8.6637	8.36168	7.85235	6.65405
1700021N21Rik	chr4:134448764-134450171	0.01	0.01	0.01	0.01	0.01	0.01	0.01	0.01	0.01	0.01	0.01	0.01
1700022A21Rik	chr5:24645452-24648860	0.01	0.01	0.01	0.01	0.01	0.01	0.01	0.01	0.01	0.01	0.01	0.01
1700022A22Rik	chr15:46324584-46373899	0.01	0.01	0.01	0.01	0.01	0.01	0.01	0.01	0.01	0.01	0.01	0.01
1700022E09Rik	chr16:59466871-59469238	0.01	0.01	0.01	0.01	0.01	0.01	0.01	0.01	0.01	0.01	0.01	0.01
1700022H01Rik	chr10:61674526-61680290	0.01	0.01	0.01	0.01	0.01	0.01	0.01	0.01	0.01	0.01	0.01	0.01
1700022H16Rik	chr12:9565235-9570585	0.01	0.01	0.01	0.01	0.01	0.01	0.01	0.01	0.01	0.01	0.01	0.01
1700022I11Rik	chr4:42969945-42974325	0.01	0.01	0.01	0.01	0.01	0.01	0.01	0.01	0.01	0.01	0.01	0.01
1700023C21Rik	chr11:109845877-109848476	0.01	0.01	0.01	0.01	0.01	0.01	0.01	0.01	0.01	0.01	0.01	0.01
1700023F02Rik	chr10:66120608-66124064	0.01	0.01	0.01	0.01	0.01	0.01	0.01	0.01	0.01	0.01	0.01	0.01
1700023F06Rik	chr11:103198943-103218432	0.216599	0.01	0.01	0.01	0.158648	0.01	0.01	0.01	0.01	0.193043	0.01	0.01
1700024B18Rik	chr14:123978290-124677127	0.01	0.01	0.01	0.01	0.01	0.01	0.01	0.01	0.01	0.01	0.01	0.01
1700024F13Rik	chr13:3498049-3501393	0.514401	0.01	0.661655	0.358823	0.399728	1.32271	0.01	0.01	0.01	0.01	0.228759	0.01
1700024G13Rik	chr14:32376501-32388373	0.01	0.01	0.01	0.01	0.01	0.01	0.01	0.01	0.01	0.01	0.01	0.01
1700024I08Rik	chr13:63675755-63734298	0.01	0.01	0.01	0.01	0.01	0.01	0.01	0.01	0.01	0.01	0.01	0.01
1700024N05Rik	chr6:43162453-43174920	0.01	0.01	0.01	0.01	0.01	0.01	0.01	0.01	0.01	0.01	0.01	0.01
1700024P04Rik	chr13:98984089-98984565	0.01	0.01	0.01	0.01	0.01	0.01	0.01	0.01	0.01	0.01	0.01	0.01
1700024P16Rik	chr4:104913455-105016863	0.0892158	0.28275	0.050264	0.5045	0.239589	0.127808	0.0151755	0.01	0.01	0.01	0.129553	0.01
1700025B11Rik	chr15:77558239-77561892	0.01	0.01	0.01	0.01	0.01	0.01	0.01	0.01	0.01	0.01	0.01	0.01
1700025C18Rik	chr2:165078692-165090750	0.01	0.01	0.01	0.01	0.01	0.01	0.01	0.01	0.01	0.01	0.01	0.01
1700025F22Rik	chr19:11139682-11165320	0.01	0.01	0.01	0.01	0.01	0.01	0.01	0.01	0.01	0.01	0.01	0.01
1700025F24Rik	chr10:119413443-119426864	0.01	0.01	0.01	0.01	0.01	0.01	0.01	0.01	0.01	0.01	0.01	0.01
1700025G04Rik	chr1:151884523-152090320	7.38821	7.4115	6.23334	6.41344	8.50303	7.01891	5.6657	6.43839	5.75315	5.26908	6.49975	5.8335
1700025J12Rik	chr7:121589902-121591591	0.01	0.01	0.01	0.01	0.01	0.01	0.01	0.01	0.01	0.01	0.01	0.01
1700025K24Rik	chr17:54352582-54370074	0.01	0.01	0.01	0.01	0.01	0.01	0.01	0.01	0.01	0.01	0.01	0.01
1700025M24Rik	chr5:73268579-73284184	0.01	0.01	0.01	0.01	0.01	0.01	0.01	0.01	0.01	0.01	0.01	0.01
1700025N23Rik	chr6:38918985-39084579	0.01	0.01	0.01	0.01	0.01	0.01	0.01	0.01	0.01	0.01	0.01	0.01
1700026D08Rik	chr7:83775616-83794839	0.0848189	0.01	0.01	0.01	0.01	0.01	0.01	0.01	0.01	0.01	0.01	0.01
1700026D11Rik	chr2:132490727-132524057	0.01	0.01	0.01	0.01	0.01	0.01	0.01	0.01	0.01	0.01	0.01	0.01
1700026F02Rik	chr8:71006727-71026755	0.01	0.01	0.01	0.01	0.01	0.01	0.01	0.01	0.01	0.01	0.01	0.01
1700026J14Rik	chr6:48536581-48537474	0.01	0.01	0.01	0.01	0.01	0.01	0.01	0.01	0.01	0.01	0.01	0.01
1700026L06Rik	chr2:28692079-28699651	2.60592	2.38501	1.76538	1.30818	2.57061	4.18172	0.01	0.183147	0.01	1.08776	0.01	3.78358
1700027A15Rik	chr1:73016035-73025508	0.01	0.01	0.01	0.01	0.01	0.01	0.01	0.01	0.01	0.01	0.01	0.01
1700027F06Rik	chr6:124363281-124364486	0.01	0.01	0.01	0.01	0.01	0.01	0.01	0.01	0.01	0.01	0.01	0.01
1700027F09Rik	chr5:64454812-64467942	0.01	0.01	0.01	0.01	0.01	0.01	0.01	0.01	0.01	0.01	0.01	0.01
1700027H10Rik	chr3:45378397-45439309	0.01	0.01	0.01	0.01	0.01	0.01	0.01	0.01	0.01	0.01	0.01	0.01
1700027I24Rik	chr9:36668855-36693189	0.01	0.01	0.01	0.01	0.01	0.01	0.01	0.01	0.01	0.01	0.01	0.01
1700027J07Rik	chr10:43746157-43765836	0.01	0.01	0.01	0.01	0.01	0.01	0.01	0.01	0.01	0.01	0.01	0.01
1700028B04Rik	chr7:28496940-28497492	0.01	0.01	0.01	0.01	0.01	0.01	0.01	0.01	0.01	0.01	0.01	0.01
1700028D13Rik	chr5:112206762-112210002	0.01	0.01	0.01	0.01	0.01	0.01	0.01	0.01	0.01	0.01	0.01	0.01
1700028E10Rik	chr5:151368674-151432118	0.268859	0.01	0.01	0.143333	0.01	0.01	0.01	0.01	0.01	0.250232	0.01	0.01
1700028I16Rik	chr10:82812122-82824242	0.01	0.01	0.01	0.783379	0.23401	0.595437	0.01	0.230815	0.01	0.01	0.275291	0.40781
1700028J19Rik	chr7:44229929-44236122	0.0857554	0.01	0.01	0.0790241	0.171335	0.01	0.156593	0.747703	0.01	0.913813	0.01	0.01
1700028K03Rik	chr5:107534710-107661853	0.01	0.01	0.01	0.01	0.01	0.01	0.01	0.01	0.01	0.01	0.01	0.01
1700028M03Rik	chr3:83555366-83574118	0.01	0.01	0.01	0.01	0.01	0.01	0.01	0.01	0.01	0.01	0.01	0.01
1700028P14Rik	chr19:23558759-23652812	0.01	0.01	0.01	0.01	0.01	0.01	0.01	0.345974	0.01	0.01	0.01	0.01
1700028P15Rik	chr2:171956878-171962799	0.01	0.01	0.01	0.01	0.01	0.01	0.01	0.01	0.01	0.01	0.01	0.01
1700029B22Rik	chr7:131146438-131150578	0.01	0.01	0.01	0.01	0.01	0.01	0.01	0.01	0.01	0.01	0.01	0.01
1700029F12Rik	chr13:97021863-97035254	0.01	0.01	0.01	0.01	0.01	0.01	0.01	0.01	0.01	0.01	0.01	0.01
1700029H14Rik	chr8:13550721-13562461	0.01	0.01	0.01	0.01	0.01	0.01	0.01	0.01	0.01	0.01	0.01	0.01
1700029I15Rik	chr2:92382917-92383603	0.01	0.01	0.01	0.01	0.01	0.01	0.01	0.01	0.01	0.01	0.01	0.01
1700029J03Rik	chr16:93396814-93458872	0.01	0.01	0.01	0.01	0.01	0.01	0.01	0.01	0.01	0.01	0.01	0.01
1700029J07Rik	chr8:45953605-45975252	0.21736	0.0618311	0.204437	0.19194	0.180304	0.20002	0.134828	0.250401	0.0858987	0.01	0.0945506	0.01
1700029M20Rik	chr4:135626654-135630198	0.01	0.01	0.01	0.01	0.01	0.01	0.01	0.01	0.01	0.01	0.01	0.01
1700029N11Rik	chr13:44439726-44457567	0.01	0.01	0.01	0.01	0.01	0.01	0.01	0.01	0.01	0.01	0.01	0.01
1700029P11Rik	chr15:81980539-81981563	0.01	0.01	0.01	0.01	0.01	0.01	0.01	0.01	0.01	0.01	0.01	0.01
1700030A11Rik	chr17:28896394-28915324	0.01	0.01	0.01	0.01	0.01	0.01	0.01	0.01	0.01	0.01	0.01	0.01
1700030C10Rik	chr12:20804391-20815779	1.39023	1.0148	2.00573	2.18892	1.08084	2.7305	2.91043	2.52894	1.40941	2.2326	4.64207	3.86272
1700030F04Rik	chr6:117679206-117751769	0.01	0.01	0.01	0.01	0.01	0.01	0.01	0.01	0.01	0.01	0.01	0.01
1700030F18Rik	chr15:99918347-99931658	0.01	0.01	0.01	0.01	0.01	0.01	0.01	0.01	0.01	0.01	0.01	0.01
1700030J22Rik	chr8:116969598-116978943	0.867039	0.688028	1.12634	0.832837	1.69717	1.29631	2.30429	2.52726	2.81195	2.43096	2.97655	1.58317
1700030K09Rik	chr8:72443879-72475233	3.08395	2.21981	3.32426	4.4102	2.88251	3.05031	2.07253	1.61935	2.5471	2.06396	2.02553	3.15403
1700030L20Rik	chr3:136435269-136449349	0.01	0.01	0.01	0.01	0.01	0.01	0.01	0.01	0.01	0.01	0.01	0.01
1700030M09Rik	chr8:121544387-121547652	0.01	0.01	0.01	0.01	0.01	0.01	0.01	0.01	0.01	0.01	0.01	0.01
1700030N03Rik	chr19:3153798-3197703	0.01	0.01	0.01	0.01	0.01	0.01	0.01	0.01	0.01	0.01	0.01	0.01
1700030O20Rik	chr10:116723066-116729177	0.01	0.01	0.01	0.01	0.01	0.01	0.01	0.01	0.01	0.01	0.01	0.01
1700031A10Rik	chr17:36923791-36933432	0.01	0.01	0.01	0.01	0.01	0.01	0.01	0.01	0.01	0.01	0.01	0.01
1700031F05Rik	chrX:102859186-102866353	0.01	0.01	0.01	0.01	0.01	0.01	0.01	0.01	0.01	0.01	0.01	0.01
1700031M16Rik	chr15:98398444-98416135	0.01	0.01	0.01	0.01	0.01	0.01	0.01	0.01	0.01	0.01	0.01	0.01
1700031P21Rik	chr12:52599983-52602322	0.01	0.01	0.01	0.01	0.01	0.01	0.01	0.01	0.01	0.01	0.01	0.01
1700034E13Rik	chr18:52646219-52663731	0.01	0.01	0.01	0.01	0.01	0.01	0.01	0.01	0.01	0.01	0.01	0.01
1700034G24Rik	chr5:112582935-112589996	0.01	0.01	0.01	0.01	0.01	0.01	0.01	0.01	0.01	0.01	0.01	0.01
1700034H15Rik	chr1:191894071-191913247	0.0397069	0.01	0.0815887	0.0241432	0.0393343	0.254135	0.01	0.01	0.01	0.01	0.01	0.01
1700034I23Rik	chr3:40894276-40936307	0.01	0.01	0.01	0.01	0.01	0.01	0.01	0.01	0.01	0.01	0.01	0.01
1700034J05Rik	chr6:146888493-147032023	0.01	0.01	0.01	0.01	0.01	0.01	0.01	0.01	0.01	0.01	0.01	0.01
1700034K08Rik	chr9:92979915-93005733	0.01	0.01	0.01	0.01	0.01	0.01	0.01	0.01	0.01	0.01	0.01	0.01
1700034O15Rik	chr6:41684430-41685717	0.01	0.01	0.01	0.01	0.01	0.01	0.01	0.01	0.01	0.01	0.01	0.01
1700034P13Rik	chr1:9718621-9771256	0.0394447	0.01	0.01	0.0352886	0.01	0.0616459	0.01	0.267612	0.125126	0.108553	0.01	0.502208
1700036G14Rik	chr3:85317518-85332027	0.01	0.01	0.01	0.01	0.01	0.01	0.01	0.01	0.01	0.01	0.01	0.01
1700037C18Rik	chr16:3905797-3908689	0.337062	0.437356	0.581347	1.1917	0.654962	0.0756823	0.615088	0.805572	0.909271	0.01	0.930369	1.30878
1700037H04Rik	chr2:131127411-131604824	40.5875	38.675	41.3606	51.7073	47.6408	38.3303	34.8352	37.7817	31.0628	30.8474	36.9873	34.4341
1700039E15Rik	chr7:45282872-45288993	0.01	0.01	0.01	0.01	0.01	0.01	0.01	0.01	0.01	0.01	0.01	0.01
1700039E22Rik	chr19:44757393-44837869	0.01	0.01	0.01	0.01	0.01	0.01	0.01	0.01	0.01	0.01	0.01	0.01
1700040L02Rik	chr10:68430955-68541875	0.01	0.01	0.01	0.01	0.01	0.01	0.01	0.01	0.01	0.01	0.01	0.01
1700041A01Rik	chr5:88291360-88301023	0.01	0.01	0.01	0.01	0.01	0.01	0.01	0.01	0.01	0.01	0.01	0.01
1700041C23Rik	chr9:57175274-57186110	0.01	0.01	0.01	0.01	0.01	0.01	0.01	0.01	0.01	0.01	0.01	0.01
1700041M19Rik	chr16:77004227-77010881	0.01	0.01	0.01	0.01	0.01	0.01	0.01	0.01	0.01	0.01	0.01	0.01
1700042G07Rik	chr4:116173371-116174297	0.01	0.01	0.01	0.01	0.01	0.01	0.01	0.01	0.01	0.01	0.01	0.01
1700042G15Rik	chr4:57359791-57364292	0.01	0.01	0.01	0.01	0.01	0.01	0.01	0.01	0.01	0.01	0.01	0.01
1700042O10Rik	chr11:11814100-11898144	0.01	0.01	0.01	0.01	0.01	0.01	0.01	0.01	0.01	0.01	0.01	0.01
1700044C05Rik	chr14:118365877-118398165	0.01	0.01	0.01	0.01	0.01	0.01	0.01	0.01	0.01	0.01	0.01	0.01
1700044K03Rik	chr18:49523288-49524441	0.01	0.01	0.01	0.01	0.01	0.01	0.01	0.01	0.01	0.01	0.01	0.01
1700045H11Rik	chr4:150828224-150854949	0.01	0.01	0.01	0.01	0.01	0.01	0.01	0.01	0.01	0.01	0.01	0.01
1700046C09Rik	chr11:14560335-14599225	0.01	0.01	0.01	0.01	0.01	0.01	0.01	0.01	0.01	0.01	0.01	0.01
1700047A11Rik	chr8:26021420-26119224	0.01	0.01	0.01	0.01	0.01	0.01	0.01	0.01	0.01	0.01	0.01	0.01
1700047E10Rik	chr14:44191606-44213237	0.01	0.01	0.01	0.01	0.01	0.01	0.01	0.01	0.01	0.01	0.01	0.01
1700047G03Rik	chr15:11967061-11970083	0.01	0.01	0.01	0.01	0.01	0.01	0.01	0.01	0.01	0.01	0.01	0.01
1700047I17Rik2	chr12:55124527-55142082	30.8854	40.8966	38.3946	26.8894	27.3612	33.4612	36.9938	39.2225	42.6801	28.621	41.6308	45.4104
1700047L14Rik	chr5:108763841-108768917	0.01	0.01	0.01	0.01	0.01	0.01	0.01	0.01	0.01	0.01	0.01	0.01
1700047M11Rik	chr1:182300833-182303289	0.01	0.01	0.01	0.01	0.01	0.01	0.01	0.01	0.01	0.01	0.01	0.01
1700048M11Rik	chr16:92301302-92313041	0.01	0.01	0.01	0.01	0.01	0.01	0.01	0.01	0.01	0.01	0.01	0.01
1700048O20Rik	chr9:121937274-121947016	0.0387773	0.01	0.01	0.01	0.01	0.01	0.01	0.01	0.01	0.01	0.01	0.01
1700049E15Rik	chr6:147690240-147702374	0.01	0.01	0.01	0.01	0.01	0.01	0.01	0.01	0.01	0.01	0.01	0.01
1700049E22Rik	chr6:100527399-100533426	0.01	0.01	0.01	0.01	0.01	0.01	0.01	0.01	0.01	0.01	0.01	0.01
1700049G17Rik	chr7:27907391-27929430	2.39011	1.14233	1.05131	0.639023	1.67196	2.56441	1.73875	1.42783	1.36004	1.35267	1.48494	2.32359
1700049L16Rik	chr10:71979884-71980690	0.01	0.01	0.01	0.01	0.01	0.01	0.01	0.01	0.01	0.01	0.01	0.01
1700051A21Rik	chr11:72266843-72268556	0.01	0.01	0.01	0.01	0.01	0.01	0.01	0.01	0.01	0.01	0.01	0.01
1700052I22Rik	chr12:80923431-80924447	0.01	0.01	0.01	0.01	0.01	0.01	0.01	0.01	0.01	0.01	0.01	0.01
1700052K11Rik	chr11:105178806-105283959	2.0059	0.722482	1.62445	1.73938	1.05656	1.09206	2.2544	1.68892	2.17469	1.64772	2.76712	1.75155
1700054A03Rik	chr19:53076251-53084392	0.01	0.01	0.01	0.01	0.01	0.01	0.01	0.01	0.01	0.01	0.01	0.01
1700054K19Rik	chr6:112210707-112212518	0.01	0.01	0.01	0.01	0.01	0.01	0.01	0.01	0.01	0.01	0.01	0.01
1700054M17Rik	chr2:118277097-118373419	0.01	0.01	0.01	0.01	0.01	0.01	0.01	0.01	0.01	0.01	0.01	0.01
1700055C04Rik	chr9:64038464-64041465	0.01	0.01	0.01	0.01	0.01	0.01	0.01	0.01	0.01	0.01	0.01	0.01
1700056E22Rik	chr1:184033031-184033998	0.3481	0.824365	0.01	0.451242	0.555115	3.07677	1.71472	0.922502	0.271622	0.0756396	1.25228	1.2898
1700057G04Rik	chr9:92309376-92357876	0.01	0.01	0.01	0.01	0.01	0.01	0.01	0.01	0.01	0.01	0.140681	0.01
1700057H15Rik	chr4:124449625-124485959	0.01	0.01	0.01	0.01	0.01	0.01	0.01	0.01	0.01	0.01	0.01	0.01
1700057H21Rik	chr2:51421049-51437900	0.01	0.01	0.01	0.01	0.01	0.01	0.01	0.01	0.01	0.01	0.01	0.01
1700060C16Rik	chr6:143593352-143651288	0.01	0.01	0.01	0.01	0.01	0.01	0.01	0.01	0.01	0.01	0.01	0.01
1700060C20Rik	chr2:158182532-158229224	0.01	0.01	0.01	0.01	0.01	0.01	0.01	0.01	0.01	0.01	0.01	0.01
1700061F12Rik	chr2:9189514-9197484	0.01	0.01	0.01	0.01	0.01	0.01	0.01	0.01	0.01	0.01	0.01	0.01
1700061G19Rik	chr17:56875632-56888838	0.174	0.01	0.01	0.0692065	0.01	0.01	0.01	0.01	0.01	0.01	0.01	0.01
1700061I17Rik	chr3:117060521-117077765	0.01	0.01	0.01	0.01	0.01	0.01	0.01	0.01	0.01	0.01	0.01	0.01
1700061J23Rik	chr11:23152139-23166375	0.01	0.01	0.01	0.01	0.01	0.01	0.01	0.01	0.01	0.01	0.01	0.01
1700063A18Rik	chr1:95990658-96021758	0.01	0.01	0.01	0.01	0.01	0.01	0.01	0.01	0.01	0.01	0.01	0.01
1700063D05Rik	chr9:41206154-41217627	0.01	0.01	0.01	0.01	0.01	0.01	0.01	0.01	0.01	0.01	0.01	0.01
1700063O14Rik	chr5:91766241-91767300	0.01	0.01	0.01	0.01	0.01	0.01	0.01	0.01	0.01	0.01	0.01	0.01
1700064J06Rik	chr10:119092904-119103107	0.01	0.01	0.01	0.01	0.01	0.01	0.01	0.01	0.01	0.01	0.01	0.01
1700064M15Rik	chr12:99626052-99627974	0.01	0.01	0.01	0.01	0.01	0.01	0.01	0.01	0.01	0.01	0.01	0.01
1700065D16Rik	chr9:95855417-95951644	0.01	0.01	0.01	0.01	0.01	0.01	0.01	0.01	0.01	0.01	0.01	0.01
1700065I16Rik	chr15:63817187-63819540	0.01	0.01	0.01	0.01	0.01	0.01	0.01	0.01	0.01	0.01	0.01	0.01
1700065J11Rik	chr6:35330845-35336829	0.01	0.01	0.01	0.01	0.01	0.01	0.01	0.01	0.01	0.01	0.01	0.01
1700065J18Rik	chr1:192841704-192842739	0.01	0.01	0.01	0.01	0.01	0.01	0.01	0.01	0.01	0.01	0.01	0.01
1700065L07Rik	chr6:73436964-73471021	0.01	0.01	0.01	0.01	0.01	0.01	0.01	0.01	0.01	0.01	0.01	0.01
1700065O20Rik	chr18:49803331-49817956	0.01	0.01	0.01	0.01	0.01	0.01	0.01	0.01	0.01	0.01	0.01	0.01
1700066B17Rik	chr1:39842427-39847330	0.01	0.01	0.01	0.01	0.01	0.01	0.01	0.01	0.01	0.01	0.01	0.01
1700066B19Rik	chr18:35726988-35730869	0.0232996	0.01	0.01	0.230935	0.0460763	0.01	0.01	0.01	0.01	0.01	0.01	0.01
1700066J03Rik	chr13:58146948-58148975	0.01	0.01	0.01	0.01	0.01	0.01	0.01	0.01	0.01	0.01	0.01	0.01
1700066M21Rik	chr1:57377619-57385422	10.6106	12.5361	13.8398	9.83229	10.2155	14.0181	5.53124	4.46953	5.25109	6.1346	5.85299	7.13879
1700066N21Rik	chr5:87908587-87979351	0.01	0.01	0.01	0.01	0.01	0.01	0.01	0.01	0.01	0.01	0.01	0.01
1700066O22Rik	chr18:57504421-57533752	0.01	0.01	0.01	0.01	0.01	0.01	0.01	0.01	0.01	0.01	0.01	0.01
1700067G17Rik	chr1:89016112-89022210	0.01	0.01	0.01	0.01	0.01	0.01	0.01	0.01	0.01	0.01	0.01	0.01
1700067K01Rik	chr8:84001705-84004770	0.01	0.132727	0.01	0.01	0.01	0.01	0.01	0.01	0.01	0.01	0.01	0.01
1700067P10Rik	chr17:48064788-48090920	0.01	0.01	0.01	0.01	0.01	0.01	0.01	0.01	0.01	0.01	0.01	0.01
1700069L16Rik	chr5:113692423-113724772	0.01	0.01	0.01	0.01	0.01	0.01	0.01	0.01	0.01	0.01	0.01	0.01
1700069P05Rik	chr6:118246694-118248454	0.01	0.01	0.01	0.01	0.01	0.01	0.01	0.01	0.01	0.01	0.01	0.01
1700071K01Rik	chr11:80880162-81968396	0.01	0.01	0.01	0.01	0.01	0.01	0.01	0.01	0.01	0.01	0.01	0.01
1700071M16Rik	chr17:43568450-43612201	0.01	0.01	0.01	0.01	0.01	0.01	0.01	0.01	0.01	0.01	0.01	0.01
1700072B07Rik	chr9:58370503-58374183	0.01	0.01	0.01	0.01	0.01	0.01	0.01	0.01	0.01	0.01	0.01	0.01
1700072I22Rik	chr11:103638935-103649013	0.01	0.01	0.01	0.01	0.01	0.01	0.01	0.01	0.01	0.01	0.01	0.01
1700072O05Rik	chr6:120554795-120574204	0.01	0.01	0.01	0.01	0.01	0.01	0.01	0.01	0.01	0.01	0.01	0.01
1700073E17Rik	chr6:145387624-145392223	0.01	0.01	0.01	0.0525085	0.01	0.01	0.01	0.01	0.01	0.01	0.01	0.01
1700074H08Rik	chr13:119680041-119681582	0.01	0.01	0.01	0.01	0.01	0.01	0.01	0.01	0.01	0.01	0.01	0.01
1700074P13Rik	chr6:40920459-40940557	0.01	0.01	0.01	0.01	0.01	0.01	0.01	0.01	0.01	0.01	0.01	0.01
1700080E11Rik	chr9:105143343-105145082	0.01	0.01	0.01	0.01	0.01	0.01	0.01	0.01	0.01	0.01	0.01	0.01
1700080N15Rik	chr2:4132064-4141141	0.01	0.01	0.01	0.01	0.01	0.01	0.01	0.01	0.01	0.01	0.01	0.01
1700080O16Rik	chrX:51968694-51972772	0.01	0.01	0.01	0.01	0.01	0.01	0.01	0.01	0.01	0.01	0.01	0.01
1700081H04Rik	chr5:119108235-119114543	0.01	0.01	0.01	0.01	0.01	0.01	0.01	0.01	0.01	0.01	0.01	0.01
1700084C01Rik	chr1:169928938-169934653	0.01	0.01	0.01	0.01	0.01	0.01	0.01	0.01	0.01	0.01	0.01	0.01
1700084D21Rik	chr13:113136075-113144012	0.01	0.01	0.01	0.01	0.01	0.01	0.01	0.01	0.01	0.01	0.01	0.01
1700084E18Rik	chr2:30237197-30237631	0.01	0.01	0.01	0.01	0.814085	1.26537	1.77455	0.01	0.01	0.01	0.01	0.01
1700084F23Rik	chr13:70004049-70119949	0.01	0.01	0.01	0.01	0.01	0.01	0.01	0.01	0.01	0.01	0.01	0.01
1700084J12Rik	chr15:33083128-33653436	0.01	0.01	0.01	0.01	0.01	0.01	0.01	0.228072	0.01	0.01	0.01	0.01
1700084M14Rik	chrX:91575210-91575911	0.01	0.01	0.01	0.01	0.01	0.01	0.01	0.01	0.01	0.01	0.01	0.01
1700085C21Rik	chr12:82617037-83158813	0.01	0.01	0.01	0.01	0.01	0.01	0.01	0.01	0.01	0.01	0.01	0.01
1700086L19Rik	chr12:74284275-74295950	0.01	0.01	0.01	0.01	0.01	0.01	0.01	0.01	0.01	0.01	0.01	0.01
1700086O06Rik	chr18:38238404-38262629	3.32527	1.91055	2.80199	2.36691	3.00049	2.96578	3.0736	0.956218	1.56051	1.94531	4.13638	3.67351
1700088E04Rik	chr15:79108982-79141251	1.37068	0.703845	0.301296	0.893112	1.17202	2.30655	1.84857	3.57101	1.43333	2.08744	1.97262	2.14845
1700091H14Rik	chr14:42089749-42095277	0.01	0.01	0.01	0.01	0.01	0.01	0.01	0.01	0.01	0.01	0.01	0.01
1700092C02Rik	chr8:77624171-77628956	0.01	0.01	0.01	0.01	0.01	0.01	0.01	0.01	0.01	0.01	0.01	0.01
1700092C10Rik	chr14:69164798-69175540	0.01	0.01	0.01	0.01	0.01	0.01	0.01	0.01	0.01	0.01	0.01	0.01
1700092E19Rik	chr13:26283158-26312406	0.01	0.01	0.01	0.01	0.01	0.01	0.01	0.01	0.01	0.01	0.01	0.01
1700092K14Rik	chr11:114198257-114199199	0.01	0.01	0.01	0.01	0.01	0.01	0.01	0.01	0.01	0.01	0.01	0.01
1700092M07Rik	chr19:8740717-8741225	1.68433	0.01	0.01	0.667034	0.01	0.714096	0.01	0.01	0.01	0.01	0.01	0.01
1700093K21Rik	chr11:23516202-23519942	0.01	0.01	0.01	0.0767517	0.01	0.01	0.01	0.01	0.01	0.01	0.01	0.01
1700094D03Rik	chr3:89998759-90068347	0.403657	0.544995	0.85474	0.869226	0.54194	0.492296	0.624202	0.206239	1.42419	0.644192	0.414255	1.01262
1700094J05Rik	chr10:76351253-76442912	0.01	0.01	0.01	0.01	0.01	0.01	0.01	0.01	0.01	0.01	0.01	0.01
1700094M24Rik	chr6:52492450-52500085	0.01	0.01	0.01	0.01	0.01	0.01	0.01	0.01	0.01	0.01	0.01	0.01
1700095A21Rik	chr4:146501999-146546873	0.01	0.01	0.01	0.01	0.01	0.01	0.01	0.01	0.01	0.01	0.01	0.01
1700095B10Rik	chr5:112688875-112896362	0.01	0.01	0.01	0.01	0.01	0.01	0.01	0.01	0.01	0.01	0.01	0.01
1700095J12Rik	chr4:137993455-138207079	0.01	0.01	0.01	0.01	0.01	0.01	0.01	0.01	0.01	0.01	0.01	0.01
1700096J18Rik	chr11:109346866-109353651	0.01	0.01	0.01	0.01	0.01	0.01	0.01	0.01	0.01	0.01	0.01	0.01
1700096K18Rik	chr5:25530017-25531466	1.24452	0.694169	0.556029	0.470724	1.05169	0.957613	0.83642	2.62242	1.19229	1.02845	1.22837	2.22336
1700096P03Rik	chr8:87636097-87642210	0.01	0.01	0.01	0.01	0.01	0.01	0.01	0.01	0.01	0.01	0.01	0.01
1700097N02Rik	chr17:30622440-30626905	0.01	0.01	0.01	0.01	0.01	0.01	0.01	0.01	0.01	0.01	0.01	0.01
1700099I09Rik	chr13:102732488-103334492	0.01	0.01	0.01	0.01	0.01	0.01	0.01	0.01	0.01	0.01	0.01	0.01
1700100I10Rik	chr14:114940224-114945948	0.01	0.01	0.01	0.01	0.01	0.01	0.01	0.01	0.01	0.01	0.01	0.01
1700100L14Rik	chr13:70573240-70576104	0.01	0.01	0.01	0.01	0.01	0.01	0.01	0.01	0.01	0.01	0.01	0.01
1700101E01Rik	chr2:28955480-29055066	0.01	0.01	0.367917	0.01	0.01	0.01	0.324398	0.345103	0.01	0.210584	0.487195	0.01
1700101I11Rik	chr6:129532183-129542331	0.01	0.01	0.01	0.01	0.01	0.01	0.40968	0.01	0.01	0.01	0.01	0.01
1700101O22Rik	chr12:7372038-7380330	0.01	0.01	0.01	0.01	0.01	0.01	0.01	0.01	0.01	0.01	0.01	0.01
1700102H20Rik	chr17:3557823-3559863	0.722566	0.01	0.01	0.01	0.500356	0.01	0.01	0.01	0.01	0.01	3.12927	0.01
1700102P08Rik	chr9:108392833-108397767	0.01	0.01	0.01	0.360342	0.01	0.01	0.01	0.491312	0.209142	0.01	0.01	0.01
1700104L18Rik	chr12:54233614-54242320	0.01	0.01	0.01	0.01	0.01	0.01	0.01	0.01	0.01	0.01	0.01	0.01
1700105P06Rik	chr19:7356463-7383557	0.01	0.01	0.01	0.01	0.01	0.01	2.29339	0.01	1.20548	0.01	0.01	0.01
1700106J16Rik	chr11:88294042-88295261	0.01	0.01	0.01	0.01	0.01	0.01	0.01	0.01	0.01	0.01	0.01	0.01
1700108F19Rik	chr14:76677567-76687108	0.01	0.01	0.01	0.01	0.01	0.01	0.01	0.01	0.01	0.01	0.01	0.01
1700108J01Rik	chr14:122181693-122451146	0.01	0.01	0.01	0.01	0.01	0.01	0.01	0.01	0.01	0.01	0.01	0.01
1700109G14Rik	chr14:61292982-61305334	0.01	0.01	0.01	0.01	0.01	0.01	0.01	0.01	0.01	0.01	0.01	0.01
1700109G15Rik	chr11:84716975-84720432	0.01	0.01	0.01	0.01	0.01	0.01	0.01	0.01	0.01	0.01	0.01	0.01
1700109H08Rik	chr5:3571715-3637230	0.103851	0.519099	0.01	0.306528	0.01	0.01	0.01	0.01	0.01	0.01	0.01	0.01
1700109I08Rik	chr14:39655662-39685293	0.01	0.01	0.01	0.01	0.01	0.01	0.01	0.01	0.01	0.01	0.01	0.01
1700109K24Rik	chr15:77078989-77307053	0.01	0.01	0.01	0.01	0.01	0.01	0.01	0.01	0.01	0.01	0.01	0.01
1700110C19Rik	chr17:10324601-10329312	0.01	0.01	0.01	0.01	0.01	0.01	0.01	0.01	0.01	0.01	0.480786	0.01
1700110I01Rik	chr14:3262401-3305831	0.01	0.01	0.01	0.01	0.01	0.01	0.01	0.01	0.01	0.01	0.01	0.01
1700110I07Rik	chr7:41060616-41089843	0.01	0.01	0.01	0.01	0.01	0.01	0.01	0.01	0.01	0.01	0.01	0.01
1700110K17Rik	chr9:40297906-40455764	0.01	0.01	0.01	0.01	0.01	0.01	0.01	0.01	0.01	0.01	0.01	0.01
1700111N16Rik	chrX:69929259-70143588	0.01	0.01	0.01	0.01	0.01	0.01	0.01	0.01	0.01	0.01	0.01	0.01
1700112E06Rik	chr14:22019711-23094571	0.0699826	0.01	0.01	0.01	0.01	0.01	0.01	0.01	0.01	0.01	0.01	0.01
1700112H15Rik	chr1:184527840-184557691	0.01	0.01	0.01	0.01	0.01	0.01	0.01	0.01	0.01	0.01	0.01	0.01
1700112J05Rik	chr5:77004054-77061522	0.01	0.01	0.01	0.01	0.01	0.01	0.01	0.01	0.01	0.01	0.01	0.01
1700112J16Rik	chr7:67204081-67222536	0.01	0.01	0.01	0.01	0.01	0.01	0.01	0.932607	0.01	0.01	0.01	0.01
1700113A16Rik	chr3:88171559-88177785	1.27905	0.377296	0.483319	0.125415	0.551821	1.05769	1.47785	0.59392	0.735143	0.180464	1.29794	0.358614
1700113B09Rik	chr10:71201744-71204488	0.01	0.01	0.01	0.01	0.01	0.01	0.01	0.01	0.01	0.01	0.01	0.01
1700113H08Rik	chr10:87058045-87230599	0.01	0.01	0.01	0.01	0.01	0.01	0.01	0.01	0.01	0.01	0.01	0.01
1700116B05Rik	chr16:50783408-50784091	0.01	0.01	0.01	0.01	0.01	0.01	0.01	0.01	0.01	0.01	0.01	0.01
1700119H24Rik	chr16:34784949-35002434	0.01	0.01	0.01	0.01	0.01	0.01	0.01	0.01	0.01	0.01	0.01	0.01
1700120C14Rik	chr15:99224975-99262041	0.01	0.01	1.03529	0.01	1.59358	4.17998	0.01	0.01	0.01	0.01	0.539291	0.01
1700120E14Rik	chr18:74442618-74771477	0.01	0.01	0.01	0.01	0.01	0.01	0.01	0.01	0.01	0.01	0.01	0.01
1700120G07Rik	chr7:135191764-135196002	0.01	0.01	0.01	0.01	0.01	0.01	0.01	0.01	0.01	0.01	0.01	0.01
1700120K04Rik	chr7:127603902-127604445	0.01	0.01	0.01	0.969438	0.01	0.246655	0.01	0.01	0.01	0.01	0.01	0.01
1700121L16Rik	chrX:104816775-104842455	0.01	0.01	0.01	0.01	0.01	0.01	0.01	0.01	0.01	0.01	0.01	0.01
1700121N20Rik	chr12:106442651-106447666	0.01	0.01	0.01	0.01	0.01	0.01	0.01	0.01	0.01	0.01	0.01	0.01
1700122C19Rik	chr19:37465253-37471827	0.01	0.01	0.01	0.01	0.01	0.01	0.01	0.01	0.01	0.01	0.01	0.01
1700122O11Rik	chr17:48036744-48038293	0.01	0.01	0.01	0.01	0.01	0.01	0.01	0.01	0.01	0.01	0.01	0.01
1700123I01Rik	chr19:6184409-6224219	0.01	0.01	0.01	0.01	0.01	0.01	0.01	0.01	0.01	0.01	0.01	0.11145
1700123J17Rik	chr7:126224246-126248238	0.01	0.01	0.01	0.01	0.01	0.01	0.01	0.01	0.01	0.01	0.01	0.01
1700123K08Rik	chr5:138561839-138564694	0.01	0.01	0.01	0.01	0.01	0.01	0.01	0.01	0.01	0.01	0.01	0.01
1700123L14Rik	chr6:96113153-96657198	0.01	0.01	0.01	0.01	0.01	0.01	0.01	0.01	0.01	0.01	0.01	0.01
1700123M08Rik	chr4:11966573-11994295	1.33757	0.01	0.442461	1.12426	0.069767	0.19464	0.332844	0.788897	0.104437	0.01	0.815215	0.01
1700123O12Rik	chr4:10508030-10797802	0.01	0.01	0.01	0.01	0.01	0.01	0.01	0.01	0.01	0.01	0.01	0.01
1700123O20Rik	chr14:54642160-54690742	19.0357	17.6346	16.6153	21.1861	14.7229	15.2219	15.902	18.0937	19.9887	18.7497	21.6857	24.0646
1700123O21Rik	chr16:5884792-7412480	0.01	0.01	0.01	0.01	0.01	0.01	0.01	0.01	0.01	0.01	0.01	0.01
1700124L16Rik	chr6:83761758-83762508	0.615386	0.01	0.01	0.564504	0.631898	0.01	1.81518	0.01	0.01	0.01	0.01	0.01
1700125G02Rik	chr4:124881784-124917800	0.01	0.01	0.01	0.01	0.01	0.01	0.01	0.01	0.01	0.01	0.01	0.01
1700125G22Rik	chr3:27154025-27157019	0.01	0.01	0.01	0.01	0.192874	0.01	0.23932	0.01	0.01	0.01	0.01	0.01
1700125H03Rik	chr8:68356780-68735146	0.01	0.01	0.01	0.01	0.01	0.01	0.01	0.01	0.01	0.01	0.01	0.01
1700125H20Rik	chr11:85171095-85181154	0.01	0.01	0.01	0.01	0.01	0.01	0.01	0.01	0.01	0.01	0.01	0.01
1700126H18Rik	chr5:66166606-66191335	0.01	0.01	0.01	0.01	0.01	0.01	0.01	0.01	0.01	0.01	0.01	0.01
1700128A07Rik	chr14:106417186-106486520	0.01	0.01	0.01	0.01	0.01	0.01	0.01	0.01	0.01	0.01	0.01	0.01
1700128F08Rik	chr9:8221888-8241987	0.01	0.01	0.01	0.01	0.01	0.01	0.01	0.01	0.01	0.01	0.01	0.01
1700129C05Rik	chr14:59133039-59142893	0.01	0.01	0.01	0.01	0.01	0.01	0.01	0.01	0.01	0.01	0.01	0.01
1810006J02Rik	chr1:98131466-98144655	0.01	0.01	0.01	0.01	0.01	0.01	0.01	0.01	0.01	0.01	0.01	0.01
1810007C17Rik	chr12:49476992-49480862	0.01	0.01	0.01	0.01	0.01	0.01	0.01	0.01	0.01	0.01	0.01	0.01
1810007D17Rik	chr19:58606328-58629753	0.01	0.01	0.01	0.01	0.01	0.01	0.01	0.01	0.01	0.01	0.01	0.01
1810008I18Rik	chr7:65804051-65806223	0.703277	0.19889	0.188297	0.01	0.01	0.01	0.01	0.01	0.01	0.01	0.01	0.01
1810009A15Rik	chr19:8883877-8890759	57.6598	73.6085	71.9979	73.2839	55.4301	50.9768	41.9752	31.5709	28.982	43.0208	29.4602	37.1956
1810009J06Rik	chr6:40964771-40968427	0.01	0.01	0.01	0.01	0.01	0.01	0.01	0.01	0.01	0.01	0.01	0.01
1810010D01Rik	chr7:145205817-145208119	0.01	0.01	0.01	0.01	0.01	0.01	0.01	0.01	0.01	0.01	0.01	0.01
1810010H24Rik	chr11:107028222-107030442	0.415053	0.218817	0.01	0.0547683	0.48021	0.829697	0.01	0.285768	0.092556	0.01	0.622241	0.854655
1810011H11Rik	chr14:32785962-32817968	0.01	0.01	0.01	0.01	0.01	0.01	0.01	0.01	0.01	0.322892	0.331737	0.01
1810011O10Rik	chr8:24437615-24438946	123.497	59.0538	46.2015	59.9567	100.753	100.578	71.5969	49.1473	66.2401	72.0634	69.2942	78.3669
1810012K16Rik	chr8:22398720-22399591	0.01	0.01	0.01	0.01	0.01	0.01	0.01	0.01	0.01	0.01	0.01	0.01
1810013A23Rik	chr17:28127350-28301469	0.01	0.01	0.01	0.01	0.01	0.01	0.01	0.01	0.01	0.01	0.01	0.01
1810013L24Rik	chr16:8830099-8858924	16.6484	19.6026	21.7394	23.3715	23.7164	17.7089	16.9218	20.0807	15.7727	18.5298	17.0259	15.8152
1810014B01Rik	chr10:86685526-86689954	10.7945	7.39581	4.39029	5.45889	7.24572	11.6813	5.03649	4.14791	2.76328	3.22284	5.85163	3.32448
1810018F18Rik	chr19:58698916-58701323	0.01	0.01	0.01	0.01	0.01	0.01	0.01	0.01	0.01	0.01	0.01	0.01
1810019D21Rik	chr8:106131182-106138722	0.01	0.01	0.01	0.01	0.0468426	0.01	0.01	0.01	0.01	0.01	0.01	0.01
1810020O05Rik	chr6:87675592-87690847	0.01	0.01	0.01	0.01	0.01	0.01	0.01	0.01	0.01	0.01	0.01	0.01
1810021B22Rik	chr15:89071197-89075854	1.74434	1.03701	0.493077	0.271563	0.303162	1.08786	0.419046	0.600385	0.01	0.01	0.01	0.01
1810022K09Rik	chr3:14578670-14611256	122.951	150.784	182.352	156.863	135.944	123.931	118.409	141.436	109.092	90.5788	83.6293	96.8621
1810024B03Rik	chr2:127186354-127208280	0.01	0.01	0.01	0.246882	0.139044	0.01	0.01	0.0945185	0.01	0.01	0.01	0.155885
1810026B05Rik	chr7:73426651-73558395	2.18349	1.13757	2.48548	1.57366	2.11545	2.87858	1.8204	2.82999	3.69332	3.74964	2.45283	2.4822
1810026J23Rik	chr9:21546893-21595970	17.3716	21.3009	18.0086	18.6093	15.5585	17.045	26.0053	26.5965	23.9018	28.6476	25.9208	24.7011
1810030O07Rik	chrX:12654883-12673546	7.60319	7.6453	7.07026	7.24283	5.72514	8.87489	7.15601	7.22927	8.05768	8.86444	8.5191	8.01162
1810032O08Rik	chr11:116671659-116675798	10.4064	5.1307	7.13817	6.43736	9.30659	6.98056	2.84802	2.1318	3.7205	5.31392	2.11344	0.01
1810034E14Rik	chr13:64192544-64274988	0.818554	1.18304	0.998738	0.717297	1.41672	0.77272	1.71333	1.05693	1.78422	1.81781	0.989634	0.997085
1810037I17Rik	chr3:122924396-122926194	112.265	105.997	79.0907	114.9	109.48	107.972	122.012	117.867	95.3398	119.143	92.8182	112.846
1810041H14Rik	chr14:121876860-122021035	0.01	0.01	0.01	0.01	0.01	0.01	0.01	0.01	0.01	0.01	0.01	0.01
1810041L15Rik	chr15:84379202-84447097	0.01	0.01	0.01	0.01	0.01	0.01	0.01	0.01	0.01	0.01	0.01	0.01
1810043G02Rik	chr10:77978649-77985438	6.01044	3.98441	6.27413	4.6665	6.68878	5.47357	9.74511	6.81467	4.50351	8.97234	8.63519	7.48296
1810043H04Rik	chr11:120098933-120100424	12.3143	10.122	4.50519	10.2417	9.4849	10.894	13.6395	16.669	12.6173	7.52814	10.2374	12.8064
1810044D09Rik	chr6:91440986-91441755	1.06956	1.45676	2.39756	0.01	0.224722	0.01	0.01	0.891913	0.01	0.01	1.13374	0.01
1810046K07Rik	chr9:51289685-51328917	0.01	0.01	0.01	0.01	0.01	0.01	0.01	0.01	0.01	0.01	0.01	0.01
1810053B23Rik	chr16:93343715-93359543	0.01	0.01	0.01	0.01	0.01	0.01	0.01	0.01	0.01	0.01	0.01	0.01
1810055G02Rik	chr19:3708332-3717881	42.5211	49.3101	48.9876	56.2547	46.6028	36.2442	39.6157	42.8881	44.0868	48.7898	38.9839	53.6663
1810058I24Rik	chr6:35252698-35262059	38.8432	35.3123	30.059	34.7495	39.8802	37.2655	94.4318	80.096	66.1876	76.8977	77.8805	84.4627
1810062G17Rik	chr3:36475936-36482299	2.05233	1.23164	2.27976	1.26057	2.42361	4.32636	1.1226	3.75483	1.43201	2.57195	2.0178	2.9513
1810062O18Rik	chr14:20499313-20618354	0.236174	0.01	0.822584	0.01	0.01	0.714103	0.01	0.01	1.4896	0.01	0.01	0.01
1810063I02Rik	chr11:59921498-59921889	0.01	0.01	0.01	0.01	0.01	0.01	0.01	0.01	0.01	0.01	0.01	0.01
1810064F22Rik	chr9:22055459-22389206	0.01	0.01	0.01	0.01	0.01	0.01	0.01	0.01	0.01	0.01	0.01	0.01
1810065E05Rik	chr11:58421110-58426023	0.01	0.01	0.01	0.01	0.01	0.01	0.01	0.01	0.01	0.01	0.01	0.01
2010001A14Rik	chr11:57795498-57801467	5.86358	2.61561	2.23626	2.33398	2.50762	3.34301	3.18518	2.76744	3.05372	2.80343	4.76292	3.66376
2010001E11Rik	chr10:39920381-39926923	0.01	0.01	0.01	0.01	0.01	0.01	0.01	0.01	0.01	0.01	0.01	0.01
2010003K11Rik	chr19:4496787-4498583	0.01	0.01	0.01	0.01	0.01	0.01	0.01	0.01	0.01	0.01	0.01	0.01
2010005H15Rik	chr16:36221561-36257427	0.01	0.01	0.01	0.01	0.01	0.01	0.01	0.01	0.01	0.01	0.01	0.01
2010009K17Rik	chr2:158028496-158091797	0.01	0.01	0.01	0.01	0.01	0.01	0.01	0.01	0.01	0.01	0.01	0.01
2010010A06Rik	chr18:75288659-75297329	0.01	0.01	0.01	0.01	0.01	0.01	0.01	0.01	0.01	0.01	0.01	0.01
2010012O05Rik	chr19:46689905-46703382	9.00417	6.69669	6.73828	7.08594	5.9874	8.34396	17.1723	18.6146	16.7082	14.6257	16.4945	13.4412
2010016I18Rik	chr3:106481985-106575341	0.01	0.01	0.01	0.01	0.01	0.01	0.01	0.01	0.01	0.01	0.01	0.01
2010106C02Rik	chr17:86167784-86657919	0.01	0.01	0.01	0.01	0.01	0.01	0.01	0.01	0.01	0.01	0.01	0.01
2010106E10Rik	chrX:112495273-112558343	0.01	0.01	0.01	0.01	0.01	0.01	0.01	0.01	0.01	0.01	0.01	0.01
2010107E04Rik	chr12:111961375-111966977	128.328	110.564	98.5567	116.19	98.0541	134.257	165.883	134.422	126.089	135.477	184.991	91.8235
2010107G12Rik	chr6:34945294-34977999	0.01	0.01	0.247501	0.01	0.01	0.01	0.158566	0.01	0.01	0.309884	0.01	0.01
2010107G23Rik	chr10:62107655-62111013	0.01	0.01	0.01	0.01	0.01	0.01	0.01	0.01	0.01	0.01	0.01	0.01
2010109A12Rik	chr5:93206517-93213474	0.01	0.01	0.01	0.01	0.01	0.01	0.01	0.01	0.01	0.01	0.01	0.01
2010109I03Rik	chr15:74878335-74881704	0.01	0.01	0.01	0.01	0.01	0.01	0.01	0.01	0.01	0.01	0.01	0.01
2010111I01Rik	chr13:62964892-63431745	5.00047	7.11472	8.54602	5.04946	4.31776	3.9924	6.92271	10.5386	8.25958	11.3323	7.53916	12.2704
2010204K13Rik	chrX:7411816-7422988	14.6285	12.7419	14.2505	12.4589	8.15411	16.4763	6.77601	4.30486	7.59752	3.07131	6.86315	3.83778
2010300C02Rik	chr1:37611675-37719811	0.0712049	0.01	0.0779526	0.0878206	0.01	0.0557422	0.174346	0.0888446	0.179206	0.0246631	0.203838	0.179127
2010308F09Rik	chrX:13234640-13247733	0.01	0.01	0.01	0.01	0.01	0.01	0.01	0.01	0.01	0.01	0.01	0.01
2010310C07Rik	chr6:42349827-42380558	0.01	0.01	0.01	0.01	0.01	0.01	0.01	0.01	0.01	0.01	0.01	0.01
2010315B03Rik	chr9:124291803-124312694	1.04602	1.2846	1.43279	1.05328	0.758025	2.33758	0.6854	1.35193	1.42862	0.752751	0.618933	1.24903
2010320M18Rik	chr8:70776861-70777606	5.84438	1.35412	3.61625	4.4826	4.0114	5.52014	5.17576	10.4505	3.22548	5.54792	6.6204	4.2537
2200002D01Rik	chr7:29238322-29248467	13.7561	13.3103	11.4961	19.1295	16.6431	11.8954	3.18399	7.90581	1.20687	6.88727	7.43383	9.7839
2200002J24Rik	chr7:30698925-30700534	0.01	0.01	0.01	0.01	0.01	0.01	0.01	0.01	0.01	0.01	0.01	0.01
2210010C04Rik	chr6:41030267-41035509	0.01	0.01	0.01	0.01	0.01	0.01	0.01	0.01	0.01	0.01	0.01	0.01
2210011C24Rik	chr8:84010227-84011720	0.01	0.01	0.01	0.779469	0.427432	0.165239	0.01	0.01	0.01	0.01	0.01	0.580606
2210013O21Rik	chrX:153723553-153741296	31.3609	21.3858	27.7289	23.9448	24.0997	35.9119	21.7562	28.4679	30.208	20.0361	28.2712	28.521
2210015D19Rik	chr11:5713416-5784710	5.02786	5.32261	5.77885	4.41998	5.19033	3.98897	3.74238	2.79381	4.79497	3.28871	1.0994	3.40671
2210016F16Rik	chr13:58380045-58385225	0.134905	0.38406	0.503223	0.530795	0.844638	0.636989	0.466893	1.24535	0.779457	0.820672	2.71207	1.16356
2210016L21Rik	chr5:114942201-114948540	18.372	14.3474	12.8791	14.1756	17.1258	19.5539	12.5236	12.3134	11.6889	12.8224	12.2204	10.3053
2210018M11Rik	chr7:98590605-98656569	16.0571	18.4005	17.7547	16.3773	19.8908	18.3646	11.0308	12.1101	13.2304	10.9522	10.2752	8.06878
2210019I11Rik	chr5:147228597-147275149	0.01	0.01	0.01	0.01	0.01	0.01	0.01	0.01	0.01	0.01	0.01	0.01
2210039B01Rik	chr12:73548482-73551986	0.01	0.01	0.01	0.01	0.01	0.01	0.01	0.01	0.01	0.01	0.01	0.01
2210404E10Rik	chr19:10684792-10685556	0.01	0.01	0.01	0.01	0.01	0.01	0.01	0.01	0.01	0.01	0.01	0.01
2210404O09Rik	chr17:21879569-21909926	8.7125	6.58246	6.29684	5.73675	6.04481	8.89335	4.88834	4.78914	6.86525	5.85204	5.42658	6.06253
2210406O10Rik	chr5:36447610-36464854	0.364978	0.01	0.01	0.112041	0.01	0.01	0.01	0.01	0.01	0.01	0.01	0.01
2210407C18Rik	chr11:58608205-58613492	0.01	0.01	0.01	0.01	0.01	0.01	0.01	0.01	0.01	0.01	0.01	0.01
2210408F21Rik	chr6:31220350-31337394	2.82239	2.57257	0.486823	2.12084	2.73612	2.70357	0.615858	4.26545	7.09574	4.39322	3.12399	1.41805
2210408I21Rik	chr13:77135535-77613679	0.825877	0.581703	1.14171	0.959419	0.639977	1.73394	0.944649	0.599657	1.44123	0.467214	0.916039	0.479755
2210409D07Rik	chr18:57533825-57731065	0.01	0.01	0.01	0.01	0.01	0.01	0.01	0.01	0.01	0.01	0.01	0.01
2210409E12Rik	chr11:88972637-88973014	0.01	0.01	0.01	0.01	0.01	0.01	0.01	0.01	0.01	0.01	0.01	0.01
2210414B05Rik	chr4:3656505-3663108	0.01	0.01	0.01	0.01	0.01	0.01	0.01	0.01	0.01	0.01	0.01	0.01
2210416O15Rik	chr11:88098057-88211507	0.01	0.01	0.01	0.01	0.01	0.01	0.01	0.01	0.01	0.01	0.01	0.01
2210417A02Rik	chr5:148741839-148743139	1.59916	1.12674	3.49573	2.71419	1.525	0.231423	1.98857	1.42889	1.85957	1.55584	3.54345	0.288492
2210420H20Rik	chr18:82754504-82759039	0.01	0.01	0.01	0.01	0.01	0.01	0.01	0.01	0.01	0.01	0.01	0.01
2300002M23Rik	chr17:35567484-35568945	0.01	0.01	0.01	0.01	0.01	0.01	0.01	0.01	0.01	0.01	0.01	0.01
2300003K06Rik	chr11:99837147-99838066	0.01	0.01	0.01	0.01	0.01	0.01	0.01	0.01	0.01	0.01	0.01	0.01
2300005B03Rik	chr15:74742838-74746687	0.01	0.01	0.01	0.01	0.01	0.01	0.01	0.01	0.01	0.01	0.01	0.01
2300009A05Rik	chr9:63394446-63399244	13.7028	15.6424	9.41687	11.0635	7.31389	16.0614	16.602	23.0349	16.2632	13.6485	19.9815	18.2747
2310001H17Rik	chr6:129232622-129238482	0.01	0.01	0.810851	0.01	0.01	0.01	0.641938	0.01	0.538874	0.01	0.01	0.01
2310001K24Rik	chr2:163468702-163473003	0.01	0.01	0.01	0.01	0.01	0.01	0.01	0.01	0.01	0.01	0.01	0.01
2310002D06Rik	chr12:80507205-80517954	0.01	0.01	0.01	0.01	0.01	0.01	0.01	0.01	0.01	0.01	0.01	0.01
2310002F09Rik	chr7:43745465-43755936	0.01	0.01	0.01	0.01	0.01	0.01	0.01	0.01	0.01	0.01	0.01	0.01
2310002L09Rik	chr4:73939370-73950846	0.01	0.01	0.01	0.01	0.01	0.01	0.01	0.01	0.01	0.01	0.01	0.01
2310003N18Rik	chr9:50232522-50233182	0.01	0.01	0.01	0.01	0.01	0.01	0.01	0.01	0.01	0.01	0.01	0.01
2310005A03Rik	chr2:155097790-155100079	0.01	0.01	0.01	0.01	0.01	0.01	0.01	0.01	0.01	0.01	0.01	0.01
2310005E17Rik	chr13:98424109-98435065	0.01	0.01	0.01	0.01	0.01	0.01	0.01	0.01	0.01	0.01	0.01	0.01
2310007B03Rik	chr1:93151354-93160948	0.01	0.01	0.01	0.01	0.01	0.01	0.01	0.01	0.01	0.01	0.01	0.01
2310008N11Rik	chr8:26814596-26824423	0.01	0.01	0.01	0.01	0.01	0.01	0.01	0.01	0.637599	0.01	0.01	0.01
2310009A05Rik	chr9:73039717-73042775	14.8577	6.85325	14.5468	12.7301	10.221	18.8487	11.0397	16.9031	25.4948	13.5406	20.9367	40.8066
2310009B15Rik	chr1:138851978-138856854	28.1121	27.9662	29.3613	26.8193	30.79	31.9856	35.3822	31.9473	30.8702	23.0862	32.3192	18.9401
2310010G23Rik	chrX:36814767-36817200	0.25274	0.46956	0.451684	1.10489	0.0880041	1.02642	0.01	0.806991	0.01	0.855695	0.15318	0.01
2310010J17Rik	chr7:90124835-90129936	0.01	0.01	0.422033	0.01	0.821083	2.54918	2.02821	1.64299	0.01	0.982939	0.01	0.01
2310011J03Rik	chr10:79697304-80369637	10.3352	16.471	12.6128	11.8994	8.36927	10.1498	13.8619	13.0862	9.38001	14.8151	12.2495	17.6506
2310015A10Rik	chr12:80120545-80132844	0.510049	0.283585	0.249619	0.393884	0.844924	1.31806	0.553178	1.93384	1.46347	1.41887	1.65314	1.21143
2310015D24Rik	chr16:13514130-13520419	0.01	0.01	0.01	0.01	0.01	0.01	0.01	0.01	0.01	0.01	0.01	0.01
2310016D03Rik	chr12:30410558-30467358	0.01	0.01	0.01	0.01	0.01	0.01	0.01	0.01	0.01	0.01	0.01	0.01
2310020H05Rik	chr13:99076527-99087921	0.01	0.01	0.01	0.01	0.01	0.01	0.01	0.01	0.01	0.01	0.01	0.01
2310022A10Rik	chr7:27553289-27582098	9.4256	10.1562	10.1903	9.38644	9.76886	8.01283	10.1979	8.81846	11.6331	12.0759	11.8168	9.98645
2310022B05Rik	chr8:124635755-124663369	20.5052	20.6931	18.4674	21.0296	24.609	17.8451	17.5832	19.247	21.8967	19.8613	19.5056	22.5853
2310030A07Rik	chr1:150319416-150346771	0.01	0.01	0.01	0.01	0.01	0.01	0.01	0.01	0.01	0.01	0.01	0.01
2310030G06Rik	chr9:50739690-50746521	0.01	0.01	0.01	0.149558	0.01	0.01	0.01	0.01	0.01	0.147062	0.01	0.01
2310033P09Rik	chr11:59208360-59210734	4.66154	6.70015	7.82308	7.52091	9.393	4.84199	6.62893	7.18633	5.03134	6.36067	5.63221	5.07246
2310034C09Rik	chr16:88758846-88759789	0.01	0.01	0.01	0.01	0.01	0.01	0.01	0.01	0.01	0.01	0.01	0.01
2310034G01Rik	chr19:46348200-46348988	2.20637	0.01	0.786845	0.742325	0.585927	0.692275	0.563352	1.55755	2.62969	0.220627	0.629009	0.419811
2310034O05Rik	chr5:100210691-100218049	0.01	0.01	0.01	0.01	0.01	0.01	0.01	0.01	0.01	0.01	0.01	0.01
2310035C23Rik	chr1:105663860-105755131	10.893	10.4176	10.9184	9.3521	9.74013	10.0283	9.36248	10.2415	9.82044	9.85276	9.15268	7.82279
2310036O22Rik	chr8:85026832-85030286	78.8378	96.4175	91.9376	96.6534	94.8532	77.2069	95.9725	80.6658	83.5948	87.0927	74.5232	85.2152
2310039H08Rik	chr17:46772634-46773407	16.0516	13.7796	12.6263	8.73913	13.7573	21.6695	30.6224	25.8783	21.0422	23.7398	24.1565	29.8626
2310039L15Rik	chr10:95336275-95363216	0.01	0.01	0.01	0.01	0.01	0.01	0.01	0.01	0.01	0.01	0.01	0.01
2310040G24Rik	chr6:86483375-86488227	0.166499	0.01	1.00345	0.298936	0.01	0.01	0.324072	0.184054	0.01	0.01	0.535127	1.26244
2310043L19Rik	chr1:177641541-177642943	0.01	0.01	0.01	0.01	0.01	0.01	0.01	0.01	0.01	0.01	0.01	0.01
2310043O21Rik	chr15:38549343-38594934	0.01	0.01	0.01	0.01	0.01	0.01	0.01	0.01	0.01	0.01	0.01	0.01
2310045N01Rik	chr8:70139498-70167488	17.4422	12.8316	14.4635	17.3497	16.1164	17.8413	21.4254	19.4681	17.7536	19.7717	19.9391	25.636
2310045n01rik-mef2b	chr8:70139498-70167488	0.01	0.01	0.01	0.01	0.01	0.01	0.01	0.01	0.01	0.01	0.01	0.01
2310047M10Rik	chr11:69059774-69061576	5.78195	4.11017	3.83907	2.95075	4.08702	3.27584	8.14008	8.98105	7.43526	5.15924	9.1003	7.53952
2310050C09Rik	chr3:92868358-92870205	0.01	0.01	0.01	0.01	0.01	0.01	0.01	0.01	0.01	0.01	0.01	0.01
2310057J18Rik	chr10:28972287-28986306	0.01	0.01	0.01	0.01	0.01	0.01	0.01	0.01	0.01	0.01	0.01	0.01
2310057M21Rik	chr7:131342717-131362698	5.15439	4.96888	5.84276	6.54938	3.56185	4.40994	4.79555	4.79906	5.88598	5.92948	4.39638	4.53601
2310057N15Rik	chr16:88773180-88774206	0.01	0.01	0.01	0.01	0.01	0.01	0.01	0.01	0.01	0.01	0.01	0.01
2310061I04Rik	chr17:35892676-35897378	29.8059	36.4799	39.6639	37.2553	45.0858	31.2566	24.4313	19.8982	24.5718	26.416	22.3122	24.9381
2310061N02Rik	chr16:88707170-88707962	0.01	0.01	0.01	0.01	0.01	0.01	0.01	0.01	0.01	0.01	0.01	0.01
2310065F04Rik	chr11:67112460-67120080	0.01	0.01	0.01	0.01	0.01	0.01	0.01	0.01	0.01	0.01	0.01	0.01
2310067B10Rik	chr11:115765432-115799033	7.49398	6.89236	8.58863	7.6613	9.87839	6.13361	6.21012	7.30961	6.65745	6.20421	4.96903	4.57222
2310068J16Rik	chr15:99970064-100016358	0.602861	0.632273	0.740956	0.226843	2.00789	1.80579	1.27591	0.307959	1.05865	0.0748718	1.21569	0.763417
2310069B03Rik	chr6:82877865-82881853	0.134704	0.184255	0.29851	0.01	0.313443	0.254268	0.0327539	0.248353	0.166258	0.578332	0.01	0.01
2310069G16Rik	chr15:44671855-44805829	0.346542	0.326735	1.88766	1.45061	0.349758	0.01	0.644788	0.01	1.36257	0.01	0.01	0.01
2310075C17Rik	chr9:112065090-112348925	0.01	0.01	0.01	0.01	0.01	0.01	0.01	0.01	0.01	0.01	0.01	0.01
2310079G19Rik	chr16:88626787-88627666	0.01	0.01	0.01	0.01	0.01	0.01	0.01	0.01	0.01	0.01	0.01	0.01
2310081J21Rik	chr13:50261814-50262869	0.01	0.01	0.01	0.01	0.179162	0.01	0.01	0.01	0.01	0.01	0.01	0.01
2400006E01Rik	chr3:41500930-41528474	0.01	0.01	0.01	0.01	0.01	0.01	0.01	0.01	0.01	0.01	0.01	0.01
2410002F23Rik	chr7:44246721-44252319	23.6114	19.9373	31.2503	24.5607	18.147	19.947	17.4778	18.6052	19.702	19.4608	32.3973	20.6196
2410003L11Rik	chr11:97598510-97622893	0.01	0.01	0.01	0.01	0.01	0.01	0.01	0.01	0.01	0.01	0.01	0.01
2410004B18Rik	chr3:145938031-145944275	6.30688	8.29976	10.0352	10.0645	6.26376	8.47722	3.72668	7.5939	7.21914	4.97313	5.54882	7.46021
2410004I01Rik	chr11:102958299-102964154	0.01	0.01	0.01	0.01	0.01	0.01	0.01	0.01	0.01	0.01	0.01	0.01
2410004P03Rik	chr12:17004957-17011727	0.01	0.01	0.01	0.01	0.01	0.01	0.01	0.01	0.01	0.01	0.01	0.01
2410006H16Rik	chr11:62602876-62604806	380.876	157.2	158.864	159.137	225.979	508.976	424.378	357.04	390.685	382.227	435.399	425.274
2410012E07Rik	chr14:70852932-70873954	0.220213	0.01	0.0635933	0.01	0.01	0.01	0.01	0.156769	0.01	0.01	0.01	0.01
2410015M20Rik	chr17:56607451-56609771	40.6387	34.0058	30.5425	39.8913	34.6822	46.2434	49.4793	50.8387	39.3633	38.238	48.0815	55.8102
2410016O06Rik	chr12:83950607-83952953	8.63878	9.12459	6.52092	8.44238	5.93444	6.88163	5.26013	5.27797	7.06622	6.78859	4.42551	6.33432
2410017I17Rik	chr17:36145017-36162374	0.01	0.01	0.01	0.01	0.01	0.01	0.01	0.01	0.499899	0.01	0.01	0.01
2410018L13Rik	chr12:22953996-23010243	0.01	0.01	0.01	0.01	0.01	0.01	0.01	0.111506	0.01	0.01	0.01	0.01
2410021H03Rik	chr17:69156809-69289987	0.01	0.01	0.01	0.01	0.01	0.01	0.01	0.01	0.01	0.01	0.01	0.01
2410089E03Rik	chr15:8169105-8271158	6.46777	6.99829	6.89086	6.36431	6.78752	5.9518	4.29866	4.07347	4.23252	4.71292	5.23382	2.24345
2410124H12Rik	chr16:92478741-92497365	0.01	0.01	0.01	0.01	0.01	0.01	0.01	0.01	0.01	0.01	0.01	0.01
2410127L17Rik	chr19:18670779-18704792	25.3898	29.7167	31.0704	24.3855	25.5457	26.1507	16.5841	15.9096	19.7797	15.8726	17.403	24.6907
2410131K14Rik	chr5:118245226-118263114	5.84387	7.01654	6.05097	5.68042	5.83874	5.74337	8.05954	10.8916	9.05332	8.75207	10.7211	8.11669
2410137M14Rik	chr17:36977700-36981237	0.01	0.01	0.01	0.01	0.01	0.01	0.01	0.01	0.01	0.01	0.01	0.01
2410141K09Rik	chr13:66418113-66441118	0.01	0.01	0.01	0.01	0.01	0.01	0.01	0.01	0.01	0.01	0.01	0.01
2500002B13Rik	chr8:57487962-57510262	7.53694	3.3057	6.07843	1.29981	5.61861	2.13716	2.80771	0.908728	2.53183	1.47021	2.4148	0.01
2500004C02Rik	chr2:153341156-153345810	0.985202	1.04865	0.344681	1.84792	1.4203	1.54764	0.790701	1.2717	2.22816	1.97752	0.413328	1.10743
2510002D24Rik	chr16:18836579-18840113	5.72106	6.3391	6.91418	7.19248	7.54476	6.2954	5.41974	6.13495	5.4702	6.91255	4.81955	7.96901
2510003B16Rik	chr4:116123839-116144616	0.951575	0.01	0.01	0.01	0.01	2.29104	0.01	0.01	0.01	0.01	0.01	0.01
2510009E07Rik	chr16:21649044-21694665	1.16673	0.856878	0.973108	1.20684	1.95462	2.29571	13.5239	19.1108	19.1703	19.9889	22.3869	24.5376
2510039O18Rik	chr4:147940894-147947314	20.6373	23.4129	20.3155	22.1082	27.1643	18.0265	37.7383	33.0883	30.4138	40.4442	32.4454	34.1947
2610001J05Rik	chr6:13869073-13871483	46.6182	53.2043	45.685	57.9327	52.1565	47.9372	48.066	47.5292	53.6317	47.3558	60.1249	49.0509
2610002M06Rik	chrX:107782751-107872911	13.1433	10.0784	11.1612	10.5741	9.79007	13.3739	13.2144	14.1374	14.1311	11.1269	15.1864	11.3468
2610005L07Rik	chr8:20385781-20424814	10.8294	15.0659	12.4275	8.62709	11.3213	14.259	6.36875	9.34136	11.4347	9.32353	11.8355	7.43141
2610008E11Rik	chr10:79064373-79097600	5.10366	4.01315	3.40646	3.84385	4.3398	6.19655	5.39096	6.13417	6.1134	6.35062	8.38321	6.28164
2610015P09Rik	chr16:43889901-43964314	6.3151	4.05709	4.45226	4.0972	5.22687	5.18069	2.54332	2.43244	2.00475	1.78137	1.80376	1.72947
2610016A17Rik	chr19:25671133-25672239	0.01	0.01	0.01	0.01	0.01	0.01	0.01	0.01	0.01	0.01	0.01	0.01
2610020C07Rik	chr16:11203382-11254325	0.618404	0.781159	0.684879	0.491163	0.477889	1.79264	0.0372971	0.927035	0.11679	0.207995	0.325691	0.572292
2610020H08Rik	chr7:119794129-119848941	2.73653	0.591165	1.7581	1.45404	2.33922	3.72363	1.67517	1.77951	1.23889	1.51822	0.48413	0.913021
2610027K06Rik	chr11:85353163-85832388	0.01	0.01	0.01	0.0461124	0.127161	0.01	0.01	0.01	0.01	0.01	0.01	0.01
2610028E06Rik	chr4:125887850-125922310	0.01	0.01	0.01	0.01	0.01	0.01	0.01	0.01	0.01	0.01	0.01	0.01
2610028H24Rik	chr10:76449080-76515857	0.01	0.01	0.01	0.01	0.01	0.01	0.01	0.01	0.01	0.121973	0.01	0.01
2610035D17Rik	chr11:113043905-113201838	1.60709	1.49496	2.83014	1.86859	3.18128	3.07399	4.46204	5.60695	6.91237	5.37628	5.91666	5.26545
2610035F20Rik	chr14:122470376-122475199	0.575221	0.01	0.01	0.211172	0.177253	0.01	0.01	0.01	0.01	0.01	0.01	0.01
2610037D02Rik	chr15:96182799-96203470	0.01	0.01	0.01	0.01	0.01	0.01	0.01	0.01	0.01	0.01	0.01	0.01
2610042L04Rik	chr14:4334762-4354687	0.01	0.01	0.01	0.01	0.01	0.01	0.01	0.01	0.01	0.01	0.01	0.01
2610044O15Rik8	chr8:129216353-129234046	4.1146	3.36632	3.41721	5.80538	4.0673	5.44912	5.06356	4.05875	5.20696	6.57198	7.48464	3.37196
2610100L16Rik	chr3:17789920-17800071	0.01	0.01	0.01	0.01	0.01	0.01	0.01	0.01	0.01	0.01	0.01	0.01
2610203C22Rik	chr1:9548045-9631092	0.01	0.01	0.01	0.01	0.01	0.01	0.379355	0.165466	0.357343	0.142414	0.01	0.01
2610206C17Rik	chr7:84689639-84776549	0.0402575	0.01	0.01	0.01	0.01	0.01	0.01	0.01	0.01	0.01	0.0735894	0.01
2610301B20Rik	chr4:10874497-10899423	5.58457	4.5956	4.04357	4.31798	5.37757	6.61009	6.00213	6.86493	6.68328	7.70333	4.39249	6.11877
2610305D13Rik	chr4:147611935-147642508	0.835161	0.669345	1.43446	1.29083	0.859221	2.15386	2.391	2.22122	2.1752	1.48083	1.1562	1.25353
2610306M01Rik	chr6:86848406-86849440	2.55028	1.05241	0.376404	1.46177	2.70632	3.13783	1.34848	2.09141	4.03675	4.04559	3.52669	1.49108
2610307P16Rik	chr13:28460033-28885422	0.01	0.01	0.01	0.01	0.01	0.01	0.065692	0.01	0.071971	0.01	0.01	0.202077
2610316D01Rik	chr3:45280438-45378260	0.01	0.01	0.01	0.01	0.01	0.01	0.01	0.01	0.01	0.01	0.01	0.01
2610318N02Rik	chr16:17113397-17125106	6.70156	5.9379	9.64798	7.53753	6.99765	4.64258	2.56982	0.381838	2.64106	4.08396	2.00673	3.73016
2610507B11Rik	chr11:78261753-78290625	46.6398	64.7466	65.6423	64.0558	63.3147	41.9019	52.3039	50.4	56.3459	51.6658	50.9395	47.8974
2610507I01Rik	chr11:59197792-59202431	3.30109	2.27494	1.8545	3.19069	4.25129	4.26364	3.01771	3.2766	2.98658	2.77132	2.83153	1.82982
2610524H06Rik	chr5:114821936-114823468	5.9547	3.5126	3.91263	3.31201	7.19296	12.9213	4.659	6.02977	3.93114	3.43363	6.68928	8.86707
2610528A11Rik	chr14:37102139-37110101	0.01	0.01	0.01	0.169219	0.376346	0.01	0.01	0.01	0.727403	0.01	0.830119	0.01
2610528J11Rik	chr4:118527274-118530217	0.01	0.01	0.01	0.01	0.01	0.01	0.01	0.01	0.01	0.01	0.01	0.01
2700029M09Rik	chr8:60890450-60907572	41.9691	47.9499	51.2376	48.4926	46.9199	40.4188	23.7931	18.1429	17.882	21.5131	18.6339	22.796
2700038G22Rik	chr5:23787743-24161231	4.31363	7.26762	7.13946	5.38056	6.23116	2.85074	1.44309	1.27784	3.15288	4.39584	0.52698	1.04678
2700046A07Rik	chr18:62751673-62756347	0.01	0.01	0.01	0.01	0.01	0.01	0.01	0.01	0.01	0.01	0.01	0.01
2700046G09Rik	chr19:32389215-32391184	1.21914	1.07891	1.36886	0.950486	1.93363	2.09085	0.998366	0.867663	0.713752	1.24115	1.68947	0.898405
2700049A03Rik	chr12:71136847-71243303	4.33202	4.98928	4.62569	4.23069	4.51518	4.84757	2.05591	2.06351	1.59422	2.44808	2.12988	2.03243
2700054A10Rik	chr17:13487020-13554094	0.595328	0.6795	0.398503	1.03778	0.823492	1.18551	0.63714	0.377958	0.35308	0.199642	0.707879	0.849387
2700060E02Rik	chr14:19751256-19823823	140.376	123.789	118.915	120.401	110.166	150.421	147.428	138.878	123.292	130.432	146.37	162.567
2700062C07Rik	chr18:24470870-24477767	16.522	16.0895	11.9602	13.539	11.1913	13.2599	8.65403	10.2259	6.39482	7.99736	13.996	9.83234
2700069I18Rik	chr3:5177823-5415855	0.01	0.01	0.01	0.01	0.01	0.01	0.01	0.01	0.01	0.01	0.01	0.01
2700070H01Rik	chr14:63055072-63058149	0.01	0.01	0.01	0.01	0.01	0.01	0.01	0.01	0.01	0.01	0.01	0.01
2700081O15Rik	chr19:7417624-7483291	5.44523	5.07364	7.45973	7.28657	6.89942	5.01562	15.6424	16.6034	18.2232	20.5445	18.9375	12.2955
2700089I24Rik	chr19:59493135-59559391	0.01	0.01	0.01	0.01	0.01	0.01	0.01	0.01	0.01	0.01	0.01	0.01
2700094K13Rik	chr2:84669220-84670708	56.0711	71.4781	59.6892	86.193	49.0568	49.5817	49.5109	39.3143	36.3029	47.8416	33.6413	62.6574
2700097O09Rik	chr12:55045660-55080110	12.2397	10.1753	9.14967	6.74501	8.75629	8.79549	3.98649	2.40564	5.51221	7.4713	1.08286	8.72475
2700099C18Rik	chr17:94750099-94834799	10.9283	6.93061	8.93596	8.51078	9.05103	13.1023	2.23211	1.56923	3.00135	3.1096	4.46648	1.26946
2810001G20Rik	chr11:64079483-64083259	2.32427	3.58738	3.09429	2.65056	1.55064	4.52252	4.95957	5.59982	3.44703	3.58743	4.03489	2.12521
2810002D19Rik	chr2:94406706-94411680	9.93789	5.59768	6.80792	7.0361	5.96314	13.6261	7.57722	7.53819	15.3121	6.37408	9.3687	9.52761
2810004N23Rik	chr8:124839354-124863029	45.6402	42.9426	48.7318	47.0864	38.4597	43.2225	25.8636	24.1109	25.5696	32.2993	29.2188	32.3149
2810006K23Rik	chr5:124328088-124341852	12.4895	9.31763	10.7271	10.1776	11.4732	11.1219	7.17249	6.50443	6.86721	6.00289	5.97333	6.34715
2810013P06Rik	chr8:123042574-123044602	8.76162	5.35127	6.5188	4.82328	6.9599	10.8091	13.0506	14.4059	12.2826	13.0234	15.9456	10.4075
2810021J22Rik	chr11:58867239-58884338	0.566155	1.18862	0.842682	0.81644	0.744121	0.749274	0.519935	1.21994	1.47894	0.597369	1.11309	1.07596
2810025M15Rik	chr1:157135182-157420236	20.3017	24.5946	22.0955	26.513	22.9364	21.8145	14.0046	10.7029	17.3457	12.144	19.7033	20.397
2810029C07Rik	chr12:111572316-111574402	0.317101	0.654167	0.622096	0.318409	0.794453	0.81385	0.104386	0.510695	0.01	0.542319	1.52247	0.01
2810032G03Rik	chr12:5376501-5416132	0.01	0.01	0.01	0.01	0.01	0.01	0.01	0.01	0.01	0.01	0.01	0.01
2810047C21Rik1	chr7:8086046-8093037	0.188335	0.600291	0.416791	0.0442727	0.344571	0.496472	0.278154	1.58655	1.04493	1.05999	1.00143	0.510741
2810049E08Rik	chr13:83891207-83928710	0.01	0.01	0.01	0.01	0.01	0.01	0.01	0.01	0.01	0.01	0.01	0.01
2810403A07Rik	chr3:88685793-88712933	22.0525	23.5186	34.2633	20.4073	31.5264	19.5529	18.0823	22.6659	19.4501	13.9615	20.6222	17.7176
2810403D21Rik	chrX:108834477-108886896	0.464732	0.432601	0.01	0.668613	0.01	0.01	1.14946	0.01	0.01	1.51873	0.01	0.407865
2810404M03Rik	chr8:41827266-42046202	0.01	0.01	0.01	0.01	0.01	0.01	0.01	0.01	0.01	0.01	0.01	0.01
2810405F15Rik	chr2:116074547-116076096	0.01	0.01	0.01	0.01	0.01	0.01	0.01	0.01	0.01	0.01	0.01	0.01
2810408A11Rik	chr11:69897357-69900986	1.02074	0.227542	0.218849	0.085012	0.502449	0.337347	0.357086	0.253927	0.01	0.01	0.563767	0.62666
2810408I11Rik	chr1:64679868-64690659	23.8525	19.5265	19.2475	27.7135	22.6803	21.3363	5.84497	5.50124	6.42513	5.95217	6.99833	11.942
2810410L24Rik	chr11:120186649-120189856	0.01	0.517256	0.122553	0.125107	0.200164	0.0566834	0.593044	0.197105	0.507223	0.355329	0.317647	0.129608
2810417H13Rik	chr9:65828925-65908794	153.008	200.007	190.092	209.801	172.316	138.899	42.4392	33.9891	33.4153	33.5618	29.7894	52.821
2810428I15Rik	chr8:70504295-70506739	33.0073	34.5744	28.3748	35.2202	41.0343	55.7539	36.9451	45.006	46.5354	37.4201	39.5569	64.3505
2810429I04Rik	chr13:3478302-3492398	0.56199	2.2383	0.393503	1.59567	0.599182	1.99875	0.01	0.603643	0.736271	0.326507	0.609767	2.02707
2810433D01Rik	chr11:102619506-102624416	0.01	0.01	0.01	0.01	0.01	0.156691	0.01	0.01	0.01	0.01	0.01	0.01
2810442N19Rik	chr1:161987301-162478034	0.01	0.01	0.01	0.01	0.01	0.01	0.01	0.01	0.01	0.01	0.01	0.01
2810454H06Rik	chr6:134897960-134900785	0.074427	0.130381	0.374172	0.01	0.455594	0.354972	0.01	0.01	0.119274	0.460201	0.441609	0.307325
2810459M11Rik	chr1:86045862-86055456	0.01	0.01	0.01	0.01	0.01	0.01	0.136683	0.268001	0.01	0.01	0.01	0.01
2810468N07Rik	chr17:25570810-25575043	0.01	0.01	0.47791	0.185035	0.133402	0.01	0.01	0.317898	0.515067	0.118183	0.349965	0.705333
2810471M01Rik	chr11:28681563-28693276	0.01	0.01	0.01	0.01	0.01	0.01	0.01	0.01	0.01	0.01	0.01	0.01
2810474O19Rik	chr6:149309413-149335663	17.251	15.9091	18.9143	13.1716	17.1791	17.2363	17.9124	26.4313	28.2333	27.3868	23.3627	14.9809
2900005J15Rik	chr5:25100974-25103007	0.01	0.01	0.01	0.01	0.01	0.01	0.01	0.01	0.01	0.01	0.01	0.01
2900008C10Rik	chrX:12036737-12160355	0.01	0.11948	0.01	0.01	0.122534	0.103428	0.01	0.01	0.01	0.581084	0.01	0.01
2900009J06Rik	chr1:127729412-127774054	1.4223	0.01	0.01	1.03681	1.50283	0.686777	0.768669	0.998169	0.01	2.67465	4.6846	3.26682
2900011O08Rik	chr16:13981701-14101494	0.01	0.01	0.01	0.01	0.01	0.0737025	0.01	0.263809	0.0377631	0.0640329	0.0853551	0.175236
2900026A02Rik	chr5:113086322-113163313	1.39825	1.35887	0.594288	1.59115	1.3517	0.852998	1.57598	1.72653	2.25139	1.88707	1.84928	1.26694
2900041M22Rik	chr11:117611246-117613417	0.01	0.241899	0.01	0.01	0.01	0.01	0.01	0.01	0.01	0.01	0.01	0.01
2900052N01Rik	chr9:46913602-46927366	0.01	0.01	0.01	0.01	0.01	0.01	0.01	0.01	0.01	0.01	0.01	0.01
2900055J20Rik	chr18:40256961-40257687	0.01	0.01	0.01	0.01	0.01	0.01	0.01	0.01	0.01	0.01	0.01	0.01
2900057B20Rik	chr18:75820177-76148564	0.01	0.01	0.01	0.01	0.01	0.01	0.01	0.01	0.01	0.01	0.01	0.01
2900060B14Rik	chr1:118389057-118609462	0.01	0.01	0.01	0.01	0.01	0.01	0.01	0.01	0.817287	0.01	0.01	0.01
2900076A07Rik	chr7:81523549-81531498	0.10393	0.184813	0.179528	0.0987822	0.895921	0.606137	0.967283	0.01	0.01	0.01	0.185631	0.01
2900079G21Rik	chr9:112065090-112348925	0.01	0.01	0.01	0.01	0.01	0.01	0.01	0.01	0.01	0.01	0.01	0.01
2900092C05Rik	chr7:12512550-12556321	0.01	0.01	0.01	0.01	0.01	0.01	0.01	0.01	0.01	0.01	0.01	0.01
2900092D14Rik	chr1:42700335-42703176	0.01	0.01	0.01	0.01	0.01	0.01	0.01	0.01	0.01	0.01	0.01	0.01
2900097C17Rik	chr2:156388062-156392979	57.4665	62.9887	72.1507	64.6979	63.3822	62.8797	75.4926	85.6969	100.668	94.4714	103.177	85.4786
3000002C10Rik	chr9:109830153-109831431	1.12522	0.772201	0.83253	1.48435	0.973364	1.59921	0.01	0.228152	0.21977	0.01	0.662169	0.01
3010001F23Rik	chrX:152368571-152416702	0.2757	0.01	0.01	0.01	0.01	0.01	0.274242	0.01	0.01	0.01	0.01	0.01
3010026O09Rik	chr11:50174850-50200115	6.24083	5.7538	5.52723	7.71324	6.06996	7.51678	2.58979	1.63802	2.08097	1.75333	1.5051	1.71823
3100003L05Rik	chr7:124625669-124708935	0.01	0.01	0.01	0.01	0.01	0.01	0.01	0.01	0.01	0.01	0.01	0.01
3110001I22Rik	chr16:13671857-13703612	1.95722	1.743	2.06709	1.21612	0.981048	1.52665	1.44354	0.811972	1.49782	1.62832	1.49945	1.25906
3110002H16Rik	chr18:12168729-12236386	15.0778	13.4896	13.0367	14.0405	12.985	9.12914	11.3822	8.85195	9.34957	10.7432	6.49941	9.85007
3110009E18Rik	chr1:120121186-120188189	5.64551	8.73789	7.42986	9.16713	5.78529	3.56654	7.46047	4.43627	4.61335	6.41972	11.5589	11.2811
3110009F21Rik	chr12:110151653-110158073	0.01	0.01	0.01	0.01	0.01	0.01	0.01	0.01	0.01	0.01	0.01	0.01
3110015C05Rik	chr13:111211468-111229431	0.01	0.01	0.01	0.01	0.01	0.01	0.01	0.01	0.01	0.01	0.01	0.01
3110021A11Rik	chr6:119848192-119849016	0.29177	0.3689	0.01	0.01	0.275851	0.01	0.01	0.0838477	0.01	0.01	0.01	0.01
3110021N24Rik	chr4:108639258-108781904	0.0422992	0.01	0.148324	0.01	0.125979	0.264215	0.01	0.202967	0.39988	0.01	0.01	0.01
3110035E14Rik	chr1:9548045-9631092	0.01	0.01	0.01	0.01	0.01	0.01	0.01	0.01	0.01	0.01	0.01	0.01
3110039I08Rik	chr9:41376525-41615183	16.9305	13.6244	10.8077	12.8032	13.6462	17.0781	14.671	16.1583	23.4382	16.4096	20.2622	9.00775
3110039M20Rik	chr12:49389651-49407346	2.06092	1.83967	1.79	1.92358	2.14071	1.07139	2.40999	2.69838	2.04651	1.08379	3.37824	1.43938
3110040N11Rik	chr7:81782186-81789453	15.266	8.82269	15.019	10.7084	15.9173	16.7636	12.6186	14.1708	7.13316	9.49685	12.7851	5.5616
3110043O21Rik	chr4:35191281-35225880	5.30063	5.19609	4.53822	3.69487	4.5937	5.19879	5.15692	5.11998	5.18896	5.73133	5.32956	4.26189
3110045C21Rik	chr1:169969408-170088944	0.754381	0.848044	0.505264	0.774807	0.816358	0.01	0.01	0.063036	0.375397	0.49659	0.623581	0.307703
3110052M02Rik	chr17:21650610-21664966	0.754093	0.926021	0.888919	0.894451	1.28709	1.87832	0.875195	0.904337	1.43389	1.04788	0.71808	1.03874
3110056K07Rik	chr12:70974622-71015823	2.4214	1.97975	1.4704	0.468638	1.45264	3.16594	0.943459	1.4776	1.46222	0.53664	1.41335	0.666955
3110057O12Rik	chr3:40894276-40936307	3.61931	1.07953	1.96984	1.02036	2.789	3.48528	1.22113	2.86001	2.2404	2.05465	3.57426	1.48997
3110062M04Rik	chr6:34863145-34878065	3.16152	2.25024	3.35749	3.35463	3.35114	3.62233	1.00756	1.56752	1.53195	1.48958	1.9976	1.44426
3110070M22Rik	chr13:119487256-119610459	0.0571439	0.31903	0.01	0.675447	0.394479	0.179795	0.303196	0.485866	1.12159	0.01	0.586474	0.01
3110079O15Rik	chr1:87470263-87475459	0.01	0.01	0.01	0.01	0.01	0.01	0.01	0.01	0.01	0.01	0.01	0.01
3110082I17Rik	chr5:139359738-139460534	29.9144	26.0223	25.8325	34.7738	28.3699	25.0011	22.5667	20.9565	23.6744	28.0098	22.7425	26.5926
3110082J24Rik	chr5:30103583-30154980	0.01	0.01	0.01	0.01	0.01	0.01	0.01	0.01	0.01	0.01	0.01	0.01
3110099E03Rik	chr2:115493512-115512201	0.0832597	0.01	0.01	0.01	0.0612167	0.01	0.01	0.01	0.226599	0.01	0.01	0.01
3200001D21Rik	chr12:88360513-88461726	0.01	0.01	0.01	0.01	0.01	0.01	0.01	0.01	0.01	0.01	0.01	0.01
3300002I08Rik	chr2:150310936-150362765	2.99855	5.20967	1.0258	3.42098	3.81787	2.93922	3.36619	1.01453	0.01	5.70415	5.04873	2.48867
3300002P13Rik	chr7:3421664-3423445	0.01	0.01	0.01	0.01	0.01	0.01	0.01	0.01	0.01	0.01	0.01	0.01
3300005D01Rik	chr17:5798656-5803242	27.1876	18.8426	21.9496	18.6434	15.6164	24.5956	44.3538	40.4576	44.8592	30.194	40.7199	51.6069
3425401B19Rik	chr14:32659118-32685272	0.01	0.01	0.0505515	0.01	0.01	0.0223586	0.01	0.01	0.01	0.01	0.01	0.0651748
3632451O06Rik	chr14:49682018-49783367	0.01	0.01	0.01	0.01	0.01	0.01	0.01	0.01	0.01	0.01	0.01	0.01
3632454L22Rik	chrX:135022421-135060336	0.01	0.01	0.01	0.01	0.01	0.01	0.01	0.01	0.01	0.01	0.01	0.01
3830403N18Rik	chrX:56136571-56153496	46.4863	50.6117	48.9869	34.2201	38.584	45.5966	49.9799	47.8658	48.6653	45.4721	46.0631	49.7265
3830406C13Rik	chr14:12284202-12303231	8.51153	6.82818	7.13628	5.75883	7.10435	10.7502	11.8114	10.4805	12.1827	9.12597	9.5222	12.9197
3830408C21Rik	chr13:107022569-107033518	0.922098	1.06388	0.269386	0.604405	1.18333	0.701994	0.794955	0.258311	0.254666	0.458661	0.779068	0.76675
3830417A13Rik	chrX:64173547-64178778	0.01	0.01	0.01	0.01	0.01	0.01	0.01	0.01	0.01	0.01	0.01	0.01
3830432H09Rik	chr1:119529479-119536165	0.01	0.01	0.01	0.01	0.01	0.01	0.01	0.01	0.01	0.01	0.01	0.01
3930402G23Rik	chr8:10924426-10928457	0.172672	0.01	0.01	0.01	0.0641552	0.136747	0.0997404	0.172798	0.01	0.01	0.0391367	0.01
4430402I18Rik	chr19:28923063-28966801	0.0810226	0.01	0.01	0.01	0.01	0.01	0.205987	0.0832195	0.01	0.01	0.188183	0.01
4631405J19Rik	chr2:92974905-93046144	0.0752958	0.01	0.01	0.01	0.0775902	0.111519	0.01	0.01	0.01	0.01	0.065792	0.01
4632404H12Rik	chr3:89767510-89773400	0.377132	0.179903	0.01	0.01	0.01	0.073168	0.01	0.01	0.0393129	0.01	0.0436288	0.477981
4632415L05Rik	chr3:19894870-19898984	14.9077	13.2258	11.0333	9.51305	10.4787	11.6923	10.2501	9.66718	10.7195	10.1118	11.7869	9.42996
4632427E13Rik	chr7:92740705-92741459	0.01	0.01	1.37649	0.378258	1.10297	0.408506	0.384104	0.01	0.01	0.768504	0.70019	0.01
4632428C04Rik	chr16:30008666-30021430	0.316592	0.128616	0.0808176	0.0679931	0.0251209	0.462483	0.72982	1.21478	1.82876	1.08314	1.39276	0.385973
4632428N05Rik	chr10:60302749-60696490	2.96324	1.58479	1.07575	2.00827	2.86348	3.4172	2.83857	3.95334	2.5624	2.5086	4.08302	4.31271
4732416N19Rik	chr6:148047415-148444352	0.01	0.01	0.01	0.01	0.01	0.45167	0.01	0.01	0.01	0.01	0.261536	0.01
4732456N10Rik	chr15:101552355-101562950	0.01	0.0402606	0.01	0.0816162	0.0452885	0.01	0.0210783	0.01	0.0695374	0.01	0.0390484	0.01
4732471J01Rik	chr7:25376818-25566417	0.124088	0.0369969	0.183626	0.01	0.314332	0.157531	0.10498	0.01	0.01	0.01	0.01	0.01
4732490B19Rik	chr11:113203314-113209669	0.01	0.01	0.01	0.01	0.01	0.01	0.01	0.01	0.01	0.01	0.01	0.01
4732491K20Rik	chr17:12318852-12327250	1.09516	0.104892	0.135563	0.823175	1.07529	0.753339	0.820989	0.713103	0.846277	0.546098	2.07099	0.516291
4831407H17Rik	chr14:30008999-30527056	0.01	0.01	0.01	0.01	0.01	0.01	0.01	0.01	0.01	0.01	0.01	0.01
4831440E17Rik	chr5:25499796-25504473	0.199302	0.0279283	0.108183	0.0147983	0.201282	0.0451123	0.171372	0.01	0.0987227	0.0586886	0.109408	0.01
4833411C07Rik	chr8:10899921-10902334	0.01	0.01	0.01	0.01	0.01	0.01	0.01	0.01	0.01	0.01	0.01	0.01
4833412C05Rik	chr7:67784537-67803496	0.01	0.01	0.01	0.01	0.01	0.01	0.01	0.01	0.01	0.01	0.01	0.01
4833415N18Rik	chr16:11779701-11781501	0.01	0.01	0.01	0.01	0.01	0.01	0.01	0.01	0.01	0.01	0.01	0.01
4833417C18Rik	chr11:95858816-95861046	0.746102	0.344638	1.2223	1.33882	0.01	0.378	0.01	0.0644749	0.01	0.864582	0.443425	0.01
4833418N02Rik	chr17:87274885-87282814	0.0522924	0.191788	0.180737	0.01	0.01	0.01	0.050739	0.481521	0.165452	0.57703	0.373476	0.01
4833419F23Rik	chr18:4353546-4368945	0.400387	0.01	0.48535	0.01	0.138748	0.01	0.324728	0.141765	1.20122	0.56595	0.8559	0.01
4833420G17Rik	chr13:119462758-119486117	11.2714	9.51312	11.2221	12.1115	13.8088	11.1406	8.22761	8.53364	7.24044	10.4595	11.0106	9.18749
4833422C13Rik	chr13:91461096-91786148	0.01	0.01	0.01	0.01	0.01	0.01	0.0551935	0.01	0.01	0.01	0.01	0.01
4833422M21Rik	chr15:96231869-96254684	0.01	0.01	0.01	0.01	0.01	0.01	0.01	0.01	0.01	0.01	0.01	0.01
4833423E24Rik	chr2:85484091-85518935	0.01	0.01	0.01	0.01	0.01	0.01	0.01	0.01	0.01	0.01	0.01	0.01
4833427F10Rik	chr17:35772449-35780687	0.01	0.01	0.01	0.01	0.01	0.01	0.01	0.01	0.01	0.01	0.01	0.01
4833427G06Rik	chr9:51081312-51102078	0.01	0.679796	0.257294	0.429694	0.01	0.110577	0.01	0.01	0.859863	0.225781	0.01	0.01
4833428L15Rik	chr9:45416625-45753713	0.01	0.01	0.01	0.01	0.01	0.01	0.01	0.01	0.01	0.01	0.01	0.01
4833439L19Rik	chr13:54503804-54565382	25.5523	34.3813	37.1435	33.7453	33.2616	28.5439	34.2695	39.1172	35.0823	39.8279	36.3344	37.8196
4921501E09Rik	chr17:33064142-33068058	0.01	0.01	0.01	0.01	0.01	0.01	0.01	0.01	0.01	0.01	0.01	0.01
4921504A21Rik	chr5:19202367-19226555	0.01	0.01	0.01	0.01	0.01	0.01	0.01	0.01	0.01	0.01	0.01	0.01
4921504E06Rik	chr2:19462836-19553910	0.01	0.01	0.01	0.01	0.01	0.01	0.01	0.01	0.01	0.01	0.01	0.01
4921506M07Rik	chr12:57564114-57622109	0.01	0.01	0.01	0.0328711	0.01	0.01	0.01	0.01	0.01	0.01	0.01	0.01
4921507L20Rik	chr2:93980033-94010730	0.01	0.01	0.01	0.01	0.01	0.01	0.01	0.01	0.01	0.01	0.01	0.01
4921507P07Rik	chr6:50566642-50596590	0.358447	0.224856	0.0438002	0.0224241	0.277354	0.294855	0.16336	0.01	0.0781273	0.244424	0.01	0.01
4921508D12Rik	chr2:132424740-132452499	0.01	0.01	0.01	0.01	0.01	0.01	0.01	0.01	0.01	0.01	0.01	0.01
4921509C19Rik	chr2:151470541-151476151	0.01	0.01	0.01	0.01	0.01	0.01	0.01	0.01	0.01	0.01	0.01	0.01
4921509O07Rik	chr13:113446287-113502844	0.01	0.01	0.01	0.01	0.01	0.01	0.01	0.01	0.01	0.01	0.01	0.01
4921511C10Rik	chr3:79212918-79253913	0.01	0.01	0.01	0.01	0.01	0.01	0.01	0.01	0.01	0.01	0.01	0.01
4921511C20Rik	chrX:127394292-127395898	0.01	0.01	0.01	0.01	0.01	0.01	0.01	0.01	0.01	0.01	0.01	0.01
4921511H03Rik	chr5:6769029-7344378	0.01	0.01	0.01	0.01	0.01	0.01	0.01	0.01	0.01	0.01	0.01	0.01
4921511I17Rik	chr12:12262138-12392475	0.01	0.01	0.01	0.01	0.01	0.01	0.01	0.01	0.01	0.01	0.01	0.01
4921511M17Rik	chrX:154001589-154012642	0.01	0.01	0.01	0.01	0.01	0.01	0.01	0.01	0.01	0.01	0.01	0.01
4921513I03Rik	chr10:120765731-120778886	0.01	0.01	0.01	0.01	0.01	0.01	0.01	0.01	0.01	0.01	0.01	0.01
4921515E04Rik	chr15:18078136-18369627	0.01	0.01	0.01	0.01	0.01	0.01	0.01	0.01	0.01	0.01	0.01	0.01
4921517D22Rik	chr13:59687401-59694101	0.01	0.01	0.01	0.01	0.01	0.01	0.01	0.01	0.01	0.01	0.01	0.01
4921518K17Rik	chr12:57564114-57622109	0.01	0.01	0.01	0.01	0.01	0.01	0.01	0.01	0.01	0.01	0.01	0.01
4921524J17Rik	chr8:85408758-85432841	20.2181	17.9259	20.6168	21.3959	25.6507	26.0497	22.023	24.7557	25.3932	20.0046	19.7249	21.7153
4921524L21Rik	chr18:6603632-6638966	0.01	0.01	0.01	0.01	0.01	0.01	0.01	0.01	0.01	0.01	0.01	0.01
4921525O09Rik	chr13:52096740-52124160	0.01	0.01	0.01	0.01	0.01	0.01	0.01	0.01	0.01	0.01	0.01	0.01
4921529L05Rik	chr6:53978690-54017383	0.01	0.01	0.01	0.01	0.01	0.01	0.01	0.01	0.01	0.01	0.01	0.01
4921530L21Rik	chr14:95881265-95882775	0.01	0.01	0.01	0.01	0.01	0.01	0.01	0.01	0.01	0.01	0.01	0.01
4921531C22Rik	chr2:179976852-179979013	0.277841	0.31689	0.768088	0.358506	0.370269	0.175334	0.104213	0.430636	0.276542	0.728222	0.407113	0.311791
4921531P14Rik	chr18:83292791-83325884	0.01	0.01	0.01	0.01	0.01	0.01	0.01	0.01	0.01	0.01	0.01	0.01
4921533I20Rik	chr18:17234482-17235482	0.01	0.01	0.01	0.01	0.01	0.01	0.01	0.01	0.01	0.01	0.01	0.01
4921534H16Rik	chr9:97444394-98033167	0.01	0.01	0.01	0.01	0.01	0.01	0.01	0.01	0.01	0.01	0.01	0.01
4921536K21Rik	chr11:3886087-3895126	1.39918	1.45997	1.87895	1.88919	1.78366	1.8403	0.850814	1.17939	0.391568	1.29434	1.90127	1.01847
4921539E11Rik	chr4:103230444-103290863	0.01	0.01	0.01	0.01	0.01	0.01	0.01	0.01	0.01	0.01	0.105258	0.01
4922502D21Rik	chr6:129322164-129331781	0.01	0.01	0.01	0.01	0.01	0.01	0.01	0.01	0.01	0.01	0.01	0.01
4922502H24Rik	chr13:101391870-101397580	0.01	0.01	0.01	0.01	0.01	0.01	0.01	0.01	0.01	0.01	0.01	0.01
4922502N22Rik	chr6:139315596-139322576	0.01	0.01	0.01	0.01	0.01	0.01	0.01	0.01	0.01	0.01	0.01	0.01
4930401C15Rik	chr10:25779313-25837437	0.01	0.01	0.01	0.01	0.01	0.01	0.01	0.01	0.01	0.01	0.01	0.01
4930401O10Rik	chr11:71928470-71940122	0.01	0.01	0.01	0.01	0.01	0.01	0.01	0.01	0.01	0.01	0.01	0.01
4930401O12Rik	chr13:31213409-31241086	0.01	0.01	0.01	0.01	0.01	0.01	0.01	0.01	0.01	0.01	0.01	0.01
4930402F06Rik	chr2:35375561-35397174	0.01	0.01	0.01	0.01	0.01	0.01	0.01	0.01	0.01	0.01	0.01	0.01
4930402F11Rik	chr7:69496093-69499689	0.01	0.01	0.01	0.01	0.01	0.01	0.01	0.01	0.01	0.01	0.01	0.01
4930402H24Rik	chr2:130707852-130840110	8.15883	5.79905	5.34464	5.53431	5.87463	7.52843	13.4621	12.4898	13.8034	11.9953	14.9656	11.688
4930402K13Rik	chrX:9104561-9106342	0.01	0.01	0.01	0.01	0.01	0.01	0.01	0.01	0.01	0.01	0.01	0.01
4930404A05Rik	chr16:52799507-52815744	0.01	0.01	0.01	0.01	0.01	0.01	0.01	0.01	0.01	0.01	0.01	0.01
4930404H11Rik	chr12:71540606-71556133	0.01	0.01	0.01	0.01	0.01	0.01	0.01	0.01	0.01	0.01	0.01	0.01
4930404I05Rik	chr16:90936096-91044379	0.01	0.01	0.01	0.01	0.01	0.01	0.01	0.01	0.01	0.01	0.01	0.01
4930404N11Rik	chr10:81357569-81365820	0.01	0.01	0.01	0.01	0.01	0.01	0.01	0.01	0.01	0.01	0.01	0.01
4930405A10Rik	chr14:22019711-23094571	0.01	0.01	0.01	0.01	0.01	0.01	0.01	0.01	0.01	0.01	0.01	0.01
4930405A21Rik	chr2:156613696-156764363	0.672947	0.01	0.01	0.0692437	0.306967	0.22394	0.583623	0.01	0.01	0.779763	0.01	0.01
4930405D11Rik	chr11:90804690-90895152	0.01	0.01	0.01	0.01	0.01	0.01	0.01	0.01	0.01	0.01	0.01	0.01
4930405J17Rik	chr10:20148919-20281590	0.01	0.01	0.01	0.01	0.01	0.01	0.01	0.01	0.01	0.01	0.01	0.01
4930405L22Rik	chr5:45926821-45932409	0.01	0.01	0.01	0.01	0.01	0.01	0.01	0.01	0.01	0.01	0.01	0.01
4930405O22Rik	chr17:63045951-63500580	0.01	0.01	0.01	0.01	0.01	0.01	0.01	0.01	0.01	0.01	0.01	0.01
4930406D18Rik	chr3:100426404-100437754	0.01	0.01	0.01	0.01	0.01	0.01	0.01	0.01	0.01	0.01	0.01	0.01
4930407G08Rik	chr4:107953931-107960721	0.01	0.01	0.01	0.01	0.01	0.01	0.01	0.01	0.01	0.01	0.01	0.01
4930407I10Rik	chr15:82059150-82066538	0.01	0.01	0.01	0.01	0.01	0.01	0.01	0.01	0.01	0.01	0.01	0.01
4930407I19Rik	chr10:66145295-66179514	0.01	0.01	0.01	0.01	0.01	0.01	0.01	0.01	0.01	0.01	0.01	0.01
4930412B13Rik	chr2:117821927-118111202	0.01	0.01	0.01	0.01	0.01	0.01	0.01	0.01	0.01	0.01	0.01	0.01
4930412C18Rik	chr4:9770584-9823411	0.534323	0.245435	0.485647	0.0315187	0.632352	0.460642	0.37595	0.259279	0.406613	0.01	0.249911	0.494359
4930412O13Rik	chr2:9881245-9889540	0.01	0.01	0.01	0.01	0.01	0.01	0.01	0.01	0.01	0.01	0.01	0.01
4930413E15Rik	chr5:118952338-118961261	0.01	0.01	0.01	0.01	0.01	0.01	0.01	0.01	0.01	0.01	0.01	0.01
4930413F20Rik	chr15:34572798-34679204	0.01	0.01	0.01	0.01	0.01	0.01	0.01	0.01	0.01	0.01	0.01	0.01
4930413G21Rik	chr7:122969057-122970459	0.01	0.01	0.01	0.01	0.0541971	0.461943	0.01	0.01	0.01	0.01	0.01	0.01
4930413M19Rik	chr14:50503768-50520943	0.01	0.01	0.01	0.01	0.01	0.01	0.01	0.01	0.01	0.01	0.01	0.01
4930414N06Rik	chr19:44931118-44984550	0.01	0.01	0.01	0.01	0.01	0.01	0.01	0.01	0.01	0.01	0.01	0.01
4930415F15Rik	chr11:11489265-11515190	0.01	0.01	0.01	0.01	0.01	0.01	0.01	0.01	0.01	0.01	0.01	0.01
4930415L06Rik	chrX:89930096-89932852	0.01	0.01	0.01	0.01	0.01	0.01	0.01	0.01	0.01	0.01	0.01	0.01
4930415O20Rik	chr15:98571003-98589588	0.01	0.01	0.01	0.01	0.01	0.01	0.01	0.01	0.01	0.01	0.01	0.01
4930417O13Rik	chr6:125265524-125273777	0.01	0.01	0.01	0.01	0.01	0.01	0.01	0.01	0.01	0.01	0.01	0.01
4930417O22Rik	chr11:101952420-101960574	0.01	0.01	0.01	0.01	0.01	0.01	0.01	0.01	0.01	0.01	0.01	0.01
4930419G24Rik	chr3:32949633-33143191	0.01	0.01	0.01	0.01	0.01	0.01	0.01	0.01	0.01	0.01	0.01	0.01
4930423M02Rik	chr4:5632327-5642284	0.01	0.01	0.01	0.01	0.01	0.01	0.01	0.01	0.01	0.01	0.01	0.01
4930425K10Rik	chr5:67933611-67977070	0.01	0.01	0.01	0.01	0.01	0.01	0.01	0.01	0.01	0.01	0.01	0.01
4930425L21Rik	chr6:135658912-135683391	0.01	0.01	0.01	0.01	0.01	0.01	0.01	0.01	0.01	0.01	0.01	0.01
4930425O10Rik	chr3:138711534-138726984	0.01	0.01	0.01	0.01	0.01	0.01	0.01	0.01	0.01	0.01	0.01	0.01
4930426D05Rik	chr18:21550376-21656107	0.01	0.01	0.01	0.01	0.01	0.01	0.01	0.01	0.01	0.01	0.01	0.01
4930426L09Rik	chr2:18998318-18999804	0.434066	0.240688	0.23834	0.385145	0.427945	0.211205	0.222079	0.679067	0.797097	0.906808	0.605365	0.01
4930427A07Rik	chr12:113156420-113165458	2.46567	2.64078	3.81487	2.315	3.64707	3.52036	0.710834	2.65288	0.623476	1.14403	0.748078	1.66015
4930428D20Rik	chr16:69796140-69800381	0.01	0.01	0.01	0.01	0.01	0.01	0.01	0.01	0.01	0.01	0.01	0.01
4930428E07Rik	chr12:37880704-38633410	0.01	0.01	0.01	0.01	0.01	0.01	0.01	0.01	0.01	0.01	0.01	0.01
4930428G15Rik	chr9:115336160-115341924	0.01	0.01	0.01	0.01	0.01	0.01	0.01	0.01	0.01	0.01	0.01	0.01
4930428O21Rik	chr5:107698211-107703480	0.01	0.01	0.01	0.01	0.01	0.01	0.01	0.01	0.01	0.01	0.01	0.01
4930429B21Rik	chr3:32334793-32367438	1.11134	0.897212	0.71203	0.105541	0.853063	0.640454	0.621205	0.923306	1.97251	1.34166	1.01495	0.40832
4930429D17Rik	chr5:103230374-103299029	0.01	0.01	0.01	0.01	0.01	0.01	0.01	0.01	0.01	0.01	0.01	0.01
4930429F11Rik	chr17:79475623-79477885	0.01	0.01	0.01	0.01	0.01	0.01	0.01	0.01	0.01	0.01	0.01	0.01
4930429F24Rik	chr9:79793640-79803235	0.01	0.01	0.01	0.01	0.01	0.01	0.01	0.01	0.01	0.01	0.01	0.01
4930430A15Rik	chr2:111193253-111229600	0.01	0.01	0.01	0.01	0.01	0.01	0.01	0.01	0.01	0.01	0.01	0.01
4930430F08Rik	chr10:100488288-100589259	17.0238	13.0758	14.2044	15.4943	16.1642	17.0025	9.07726	10.4472	10.1356	8.58355	10.7058	8.65629
4930430F21Rik	chr15:31039125-31043331	0.01	0.01	0.01	0.01	0.01	0.01	0.01	0.01	0.01	0.01	0.01	0.01
4930430J02Rik	chr9:57391069-57400364	0.01	0.01	0.01	0.01	0.01	0.01	0.01	0.01	0.01	0.01	0.01	0.01
4930431F12Rik	chr5:44966200-44978805	0.01	0.01	0.01	0.01	0.01	0.01	0.01	0.01	0.01	0.01	0.01	0.01
4930431P03Rik	chr14:44954899-44961307	0.01	0.01	0.01	0.01	0.01	0.01	0.01	0.01	0.01	0.01	0.01	0.01
4930432J09Rik	chr14:103977627-104027142	0.01	0.01	0.01	0.01	0.01	0.01	0.01	0.01	0.01	0.01	0.01	0.01
4930432K21Rik	chr8:84148037-84172597	0.118663	0.0675378	0.01	0.125302	0.0199073	0.183966	0.01	0.01	0.01	0.0730866	0.034904	0.01
4930432M17Rik	chr3:121670762-121682982	0.01	0.01	0.01	0.01	0.01	0.01	0.01	0.01	0.01	0.01	0.01	0.01
4930433B08Rik	chr3:18468284-18480477	0.01	0.01	0.01	0.01	0.01	0.01	0.01	0.01	0.01	0.01	0.01	0.01
4930433I11Rik	chr7:40987608-40994833	0.01	0.01	0.01	0.01	0.01	0.01	0.01	0.01	0.01	0.01	0.01	0.01
4930433N12Rik	chr9:3190268-3199813	0.01	0.01	0.01	0.01	0.01	0.01	0.01	0.01	0.01	0.01	0.01	0.01
4930434J06Rik	chr14:71856708-71920438	0.01	0.01	0.01	0.01	0.01	0.01	0.01	0.01	0.01	0.01	0.01	0.01
4930435E12Rik	chr16:38812204-38828749	0.01	0.01	0.01	0.01	0.01	0.01	0.01	0.01	0.01	0.01	0.01	0.01
4930438E09Rik	chr14:67233291-67430952	0.01	0.01	0.01	0.01	0.01	0.01	0.01	0.01	0.01	0.01	0.01	0.01
4930440C22Rik	chr1:94797441-94802472	0.01	0.01	0.01	0.01	0.01	0.01	0.01	0.01	0.01	0.01	0.01	0.01
4930440I19Rik	chr2:78051176-78194430	0.01	0.01	0.01	0.01	0.01	0.01	0.01	0.01	0.01	0.01	0.01	0.01
4930441H08Rik	chr7:71909694-71939191	0.01	0.01	0.01	0.01	0.01	0.01	0.01	0.01	0.01	0.01	0.01	0.01
4930441J16Rik	chr2:74298939-74307717	0.01	0.01	0.01	0.01	0.01	0.01	0.01	0.01	0.01	0.01	0.01	0.01
4930442J19Rik	chr2:151302038-151316003	0.01	0.01	0.01	0.01	0.01	0.01	0.01	0.01	0.01	0.01	0.01	0.01
4930442L01Rik	chr3:96829825-96870926	0.01	0.01	0.01	0.01	0.01	0.01	0.01	0.01	0.01	0.01	0.01	0.01
4930443O20Rik	chr2:85073613-85086461	0.01	0.01	0.01	0.01	0.01	0.01	0.01	0.01	0.01	0.01	0.01	0.01
4930444F02Rik	chr10:18797298-18831930	0.01	0.01	0.01	0.01	0.01	0.01	0.01	0.01	0.01	0.01	0.01	0.01
4930444G20Rik	chr10:22066308-22068079	0.01	0.01	0.01	0.01	0.01	0.01	0.01	0.01	0.01	0.01	0.01	0.01
4930444M15Rik	chr14:76514557-76520855	0.01	0.01	0.01	0.01	0.01	0.01	0.01	0.01	0.01	0.01	0.01	0.01
4930444P10Rik	chr1:16065978-16093325	0.01	0.01	0.01	0.01	0.01	0.01	0.01	0.01	0.01	0.01	0.117471	0.01
4930445N18Rik	chr18:82855896-82859162	0.01	0.01	0.01	0.01	0.01	0.01	0.01	0.01	0.01	0.01	0.01	0.01
4930447A16Rik	chr15:37366174-37792428	0.01	0.01	0.01	0.01	0.01	0.01	0.01	0.01	0.01	0.01	0.01	0.01
4930447C04Rik	chr12:72881108-72917765	0.01	0.01	0.01	0.01	0.01	0.01	0.01	0.01	0.01	0.01	0.01	0.01
4930447F24Rik	chr9:108096021-108190383	20.4208	5.16331	5.84798	8.24319	17.5309	16.5436	10.0558	6.10524	11.7118	9.03096	7.20567	7.72274
4930447J18Rik	chr14:47898863-47944189	0.01	0.01	0.01	0.01	0.01	0.01	0.01	0.01	0.01	0.01	0.01	0.01
4930447K03Rik	chr13:34084154-34113272	0.01	0.01	0.01	0.01	0.01	0.01	0.01	0.01	0.01	0.01	0.01	0.55403
4930447M23Rik	chr2:19344316-19352251	0.01	0.01	0.01	0.01	0.01	0.01	0.01	0.01	0.01	0.01	0.01	0.01
4930447N08Rik	chr3:122729157-122859374	0.01	0.01	0.01	0.01	0.01	0.01	0.01	0.01	0.01	0.01	0.01	0.01
4930448C13Rik	chr12:14996388-15050389	0.01	0.01	0.01	0.01	0.01	0.01	0.01	0.01	0.01	0.01	0.01	0.01
4930448F12Rik	chr13:18084946-18100202	0.01	0.01	0.01	0.01	0.01	0.01	0.01	0.01	0.01	0.01	0.01	0.01
4930448H16Rik	chr5:143226991-143234748	0.01	0.01	0.01	0.01	0.01	0.01	0.01	0.01	0.01	0.01	0.01	0.01
4930448I06Rik	chr1:41167559-41181252	0.01	0.01	0.01	0.01	0.01	0.01	0.01	0.01	0.01	0.01	0.01	0.01
4930448I18Rik	chr5:50151332-50156092	0.01	0.01	0.01	0.01	0.01	0.01	0.01	0.01	0.01	0.01	0.01	0.01
4930448K20Rik	chr4:9915964-9917397	0.01	0.01	0.01	0.01	0.01	0.01	0.01	0.01	0.01	0.01	0.01	0.01
4930449E01Rik	chr14:105498787-105505628	0.01	0.01	0.01	0.01	0.01	0.01	0.01	0.01	0.01	0.01	0.01	0.01
4930449E18Rik	chr19:57273959-57277052	0.01	0.01	0.01	0.01	0.01	0.01	0.01	0.01	0.01	0.01	0.01	0.01
4930449I24Rik	chr5:146502376-146516902	0.01	0.01	0.01	0.01	0.01	0.01	0.01	0.01	0.01	0.01	0.01	0.01
4930451G09Rik	chr16:4964287-4978962	0.165523	0.088018	0.185542	0.021555	0.205934	0.054702	0.269493	0.0733127	0.01	0.0659925	0.01	0.01
4930451I11Rik	chr7:126830473-126831496	0.01	0.01	0.01	0.01	0.01	0.01	0.01	0.01	0.01	0.01	0.01	0.01
4930452A19Rik	chr17:9750751-9775866	0.01	0.01	0.01	0.01	0.01	0.01	0.01	0.01	0.01	0.01	0.01	0.01
4930452B06Rik	chr14:8431171-8666290	0.01	0.01	0.01	0.01	0.01	0.01	0.01	0.01	0.01	0.01	0.01	0.01
4930452G13Rik	chr14:79702919-79712930	0.0598995	0.01	0.01	0.01	0.01	0.01	0.01	0.01	0.01	0.01	0.01	0.01
4930452N14Rik	chr1:154241520-154270416	0.01	0.01	0.01	0.01	0.01	0.01	0.01	0.01	0.01	0.01	0.01	0.01
4930453H23Rik	chrX:21206579-21221665	0.01	0.01	0.01	0.01	0.01	0.01	0.01	0.01	0.01	0.01	0.01	0.01
4930453L07Rik	chr8:9144668-9149050	0.01	0.01	0.01	0.01	0.01	0.01	0.01	0.01	0.01	0.01	0.01	0.01
4930453N24Rik	chr16:64766104-64770939	23.7356	34.3107	32.92	22.843	19.905	18.0146	25.5204	21.6175	22.4511	24.0738	24.1274	22.4033
4930455B14Rik	chr14:8666389-8673378	0.01	0.01	0.01	0.01	0.01	0.01	0.01	0.01	0.01	0.01	0.01	0.01
4930455C13Rik	chr10:21295978-21368889	0.01	0.01	0.01	0.01	0.01	0.01	0.01	0.01	0.01	0.01	0.01	0.01
4930455D15Rik	chr18:32663641-32866420	0.01	0.01	0.01	0.01	0.01	0.01	0.01	0.01	0.01	0.01	0.01	0.01
4930455F16Rik	chr16:4219911-4229116	0.01	0.01	0.01	0.01	0.01	0.01	0.01	0.01	0.01	0.01	0.01	0.01
4930455G09Rik	chr4:142017897-142028995	0.01	0.01	0.01	0.01	0.01	0.01	0.01	0.01	0.01	0.01	0.01	0.01
4930455H04Rik	chr3:116918261-116984406	0.01	0.01	0.01	0.01	0.01	0.01	0.01	0.01	0.01	0.01	0.01	0.01
4930455J16Rik	chr13:58741073-58762311	0.01	0.01	0.01	0.01	0.01	0.01	0.01	0.01	0.01	0.01	0.01	0.01
4930456L15Rik	chr4:103290958-103311832	0.01	0.01	0.01	0.01	0.01	0.01	0.01	0.01	0.01	0.01	0.01	0.01
4930459C07Rik	chr10:96226206-96248708	0.01	0.01	0.01	0.01	0.01	0.01	0.01	0.01	0.01	0.01	0.01	0.01
4930459L07Rik	chr5:58443239-58452998	0.01	0.01	0.01	0.01	0.01	0.01	0.01	0.01	0.01	0.01	0.01	0.01
4930461G14Rik	chr9:58455172-58469623	0.349954	0.108059	0.01	0.377446	0.181987	0.01	0.01	0.01	0.01	0.01	0.01	0.01
4930463O16Rik	chr10:84488292-84497676	0.01	0.01	0.01	0.01	0.01	0.01	0.01	0.01	0.01	0.01	0.01	0.01
4930465K10Rik	chr18:77714183-77715445	0.01	0.01	0.01	0.229879	0.0634572	0.01	0.01	0.01	0.01	0.01	0.01	0.01
4930465M20Rik	chr12:107723742-107735488	0.01	0.01	0.01	0.01	0.01	0.01	0.01	0.01	0.01	0.01	0.01	0.01
4930467D21Rik	chr5:97392416-97588126	0.01	0.01	0.01	0.01	0.01	0.01	0.274118	0.498476	0.0952368	0.226377	0.105841	0.262299
4930467E23Rik	chr8:19729575-20063170	0.01	0.01	0.01	0.01	0.01	0.01	0.01	0.01	0.01	0.01	0.01	0.01
4930467K11Rik	chr10:57478382-57486353	0.01	0.01	0.01	0.01	0.01	0.161979	0.01	0.01	0.01	0.01	0.01	0.01
4930469G21Rik	chr1:161142711-161170507	0.01	0.01	0.01	0.01	0.01	0.01	0.01	0.01	0.01	0.01	0.01	0.01
4930470H14Rik	chr17:4044657-4082995	0.01	0.01	0.01	0.01	0.01	0.01	0.01	0.01	0.01	0.01	0.01	0.01
4930470O06Rik	chr8:59825648-59844721	0.01	0.01	0.01	0.01	0.01	0.01	0.01	0.01	0.01	0.01	0.01	0.01
4930470P17Rik	chr2:170579417-170602017	0.01	0.01	0.01	0.01	0.01	0.01	0.01	0.01	0.01	0.01	0.01	0.01
4930471C04Rik	chr14:64099294-64104235	0.01	0.01	0.01	0.01	0.01	0.01	0.01	0.01	0.01	0.01	0.01	0.01
4930471G03Rik	chr18:36017657-36197160	0.01	0.01	0.01	0.01	0.01	0.01	0.01	0.01	0.01	0.01	0.01	0.01
4930471M09Rik	chr6:91430459-91440854	0.01	0.01	0.01	0.01	0.01	0.01	0.01	0.01	0.01	0.01	0.01	0.01
4930473A02Rik	chr2:130450277-130563749	0.01	0.01	0.01	0.01	0.01	0.01	0.01	0.01	0.01	0.01	0.01	0.01
4930473O22Rik	chr10:97590983-97596931	0.01	0.01	0.01	0.01	0.01	0.01	0.01	0.01	0.01	0.01	0.01	0.01
4930474G06Rik	chr18:28560163-28998176	0.01	0.01	0.01	0.01	0.01	0.01	0.01	0.01	0.01	0.01	0.01	0.01
4930474H20Rik	chr14:90126890-90269760	0.01	0.01	0.01	0.01	0.01	0.01	0.01	0.01	0.01	0.01	0.01	0.01
4930474M22Rik	chr17:14279505-14404790	0.01	0.01	0.01	0.01	0.01	0.01	0.01	0.01	0.01	0.01	0.01	0.01
4930474N05Rik	chr14:36094964-36096855	0.01	0.01	0.01	0.01	0.01	0.01	0.01	0.01	0.01	0.01	0.01	0.01
4930474N09Rik	chr12:99161276-99162808	0.01	0.01	0.01	0.01	0.01	0.01	0.01	0.01	0.01	0.01	0.01	0.01
4930477N07Rik	chr10:119320233-119331862	0.01	0.01	0.01	0.01	0.01	0.01	0.01	0.01	0.01	0.01	0.01	0.01
4930478L05Rik	chr16:78540335-78576688	0.01	0.01	0.01	0.01	0.01	0.01	0.01	0.01	0.01	0.01	0.01	0.01
4930478P22Rik	chr5:35361552-35367677	0.01	0.01	0.01	0.01	0.01	0.01	0.01	0.01	0.01	0.01	0.01	0.01
4930479D17Rik	chr6:146657217-146665403	0.01	0.01	0.01	0.01	0.01	0.574679	0.01	0.01	0.324851	0.667415	0.01	0.01
4930480E11Rik	chrX:78369642-78371128	0.01	0.01	0.01	0.01	0.01	0.01	0.01	0.01	0.01	0.01	0.01	0.01
4930480G23Rik	chr4:19979444-20005739	0.01	0.01	0.01	0.01	0.01	0.01	0.01	0.01	0.01	0.01	0.01	0.01
4930480K15Rik	chr17:90033643-91092802	0.01	0.01	0.01	0.01	0.01	0.01	0.01	0.01	0.01	0.01	0.01	0.01
4930480K23Rik	chr14:69732783-69767113	0.812039	0.454601	0.748404	0.359528	0.651926	0.551695	0.131552	0.429217	0.01	0.0847379	0.0811325	0.01
4930480M12Rik	chr12:26211266-26240707	0.01	0.01	0.01	0.01	0.01	0.01	0.01	0.01	0.01	0.01	0.01	0.01
4930481A15Rik	chr19:5406814-5424979	1.34991	0.611541	0.181633	0.344466	1.52119	1.1689	1.86954	2.19397	1.45969	4.00496	1.56256	1.89916
4930482G09Rik	chr3:153147942-153152108	0.01	0.01	0.01	0.01	0.01	0.01	0.01	0.01	0.01	0.01	0.01	0.01
4930483J18Rik	chr15:81190852-81192757	0.01	0.01	0.01	0.01	0.0480113	0.01	0.01	0.01	0.01	0.01	0.177965	0.01
4930483K19Rik	chr10:76531604-76562226	0.01	0.01	0.01	0.01	0.01	0.01	0.01	0.01	0.01	0.01	0.01	0.01
4930483O08Rik	chr7:133128250-133142457	0.01	0.01	0.01	0.01	0.01	0.01	0.01	0.01	0.01	0.01	0.01	0.01
4930484H19Rik	chr10:126788850-126793710	0.01	0.01	0.01	0.01	0.01	0.01	0.01	0.01	0.01	0.01	0.01	0.01
4930486F22Rik	chr10:86048745-86498896	0.01	0.01	0.01	0.01	0.01	0.01	0.01	0.01	0.01	0.01	0.01	0.01
4930486I03Rik	chr1:20057778-20618057	0.01	0.01	0.01	0.01	0.01	0.01	0.01	0.01	0.01	0.01	0.01	0.01
4930486L24Rik	chr13:60842611-60864416	0.01	0.01	0.01	0.01	0.01	0.01	0.127045	0.01	0.01	0.01	0.01	0.01
4930487D11Rik	chr5:38344388-38349197	0.01	0.01	0.01	0.01	0.01	0.01	0.01	0.01	0.01	0.01	0.01	0.01
4930487H11Rik	chr1:62703316-62818692	0.01	0.01	0.01	0.01	0.01	0.01	0.01	0.01	0.01	0.01	0.01	0.01
4930488B22Rik	chr1:184712496-184718989	0.01	0.01	0.01	0.01	0.01	0.01	0.01	0.01	0.01	0.01	0.01	0.01
4930488L21Rik	chr8:93810837-93969388	0.01	0.01	0.01	0.01	0.01	0.01	0.01	0.01	0.01	0.01	0.01	0.01
4930500F04Rik	chr5:149847746-149864280	0.01	0.01	0.01	0.01	0.01	0.01	0.01	0.01	0.01	0.01	0.01	0.01
4930500L23Rik	chr5:139523750-139541339	0.01	0.01	0.01	0.01	0.01	0.01	0.01	0.01	0.01	0.01	0.01	0.01
4930502A04Rik	chr9:68470901-68520200	0.01	0.01	0.01	0.01	0.01	0.01	0.01	0.01	0.01	0.01	0.01	0.01
4930502E09Rik	chr11:84829177-84830868	0.01	0.01	0.01	0.01	0.01	0.01	0.01	0.01	0.01	0.01	0.01	0.01
4930502E18Rik	chrX:53724830-53738222	0.01	0.01	0.01	0.01	0.01	0.01	0.01	0.01	0.01	0.01	0.01	0.01
4930503B20Rik	chr3:146641931-146651715	0.01	0.01	0.01	0.01	0.01	0.01	0.01	0.01	0.01	0.01	0.01	0.01
4930503E14Rik	chr14:44163166-44171371	0.01	0.01	0.01	0.01	0.01	0.01	0.01	0.01	0.01	0.01	0.01	0.01
4930503E24Rik	chr10:124469073-124524488	0.0847966	0.01	0.01	0.01	0.01	0.01	0.0420043	0.01	0.01	0.01	0.01	0.01
4930503F20Rik	chr14:33808071-33811283	0.01	0.01	0.01	0.01	0.01	0.01	0.01	0.01	0.01	0.01	0.01	0.01
4930503H13Rik	chrX:156539482-156540117	0.01	0.01	0.01	0.01	0.01	0.01	0.01	0.01	0.01	0.01	0.01	0.01
4930503L19Rik	chr18:70453139-70501065	16.5827	10.9479	20.2445	11.6484	16.7008	15.4435	5.53669	4.18426	4.10016	5.24556	3.37837	6.78124
4930503O07Rik	chr1:194212186-194222759	0.01	0.01	0.01	0.01	0.01	0.01	0.01	0.01	0.01	0.01	0.01	0.01
4930504C09Rik	chr15:69270532-69274718	0.01	0.01	0.01	0.01	0.01	0.01	0.01	0.01	0.01	0.01	0.01	0.01
4930504O13Rik	chr11:58446142-58452966	0.01	0.01	0.01	0.01	0.01	0.01	0.01	0.01	0.01	0.01	0.01	0.01
4930505A04Rik	chr11:30426005-30471829	0.01	0.235688	0.01	0.01	0.186966	0.01	0.01	0.341651	0.0713758	0.01	0.01	0.01
4930505G20Rik	chr14:115092214-116525192	0.01	0.01	0.01	0.01	0.01	0.01	0.01	0.01	0.01	0.01	0.01	0.01
4930505K13Rik	chr7:120156114-120166001	0.01	0.01	0.01	0.01	0.01	0.01	0.01	0.01	0.01	0.01	0.01	0.01
4930505K14Rik	chr5:148777962-148783080	0.01	0.01	0.01	0.01	0.01	0.01	0.01	0.01	0.01	0.01	0.01	0.01
4930506A18Rik	chr8:106252547-106337988	0.01	0.01	0.01	0.01	0.01	0.01	0.01	0.01	0.01	0.01	0.01	0.01
4930506C21Rik	chr17:8283812-8327442	0.0772591	0.01	0.01	0.0734937	0.01	0.01	0.01	1.01929	0.01	0.01	0.270954	0.01
4930507D05Rik	chr10:62429377-62451353	0.01	0.01	0.163941	0.01	0.068771	0.01	0.292876	0.01	0.01	0.01	0.01	0.01
4930507D10Rik	chr11:80850380-80858300	0.01	0.01	0.01	0.01	0.01	0.01	0.01	0.01	0.01	0.01	0.01	0.01
4930509E16Rik	chr9:72518249-72531858	0.690071	0.58633	0.552563	1.0997	1.06635	0.937065	0.161648	0.01	0.237324	0.01	0.01	0.01
4930509J09Rik	chr3:73066350-73594830	0.01	0.01	0.01	0.01	0.01	0.01	0.01	0.01	0.01	0.01	0.01	0.01
4930509K18Rik	chr4:40313231-40317719	0.01	0.01	0.01	0.01	0.01	0.01	0.01	0.01	0.01	0.01	0.01	0.01
4930511A02Rik	chr12:11438232-11444812	0.01	0.01	0.01	0.01	0.01	0.01	0.01	0.01	0.01	0.01	0.01	0.01
4930511A08Rik	chr6:93675452-94283917	0.01	0.01	0.01	0.01	0.01	0.01	0.01	0.01	0.01	0.01	0.01	0.01
4930511E03Rik	chr6:94943833-94951545	0.01	0.01	0.01	0.01	0.0225822	0.01	0.01	0.01	0.01	0.01	0.01	0.01
4930511M06Rik	chr18:57533825-57731065	5.11134	3.95036	3.46145	3.70137	6.33247	7.89205	3.36931	3.7464	2.6691	3.28912	3.13498	1.6937
4930512B01Rik	chr12:69746847-69987002	0.01	0.01	0.01	0.01	0.01	0.01	0.01	0.01	0.01	0.01	0.01	0.01
4930512J16Rik	chr6:89269510-89285725	0.01	0.01	0.01	0.01	0.01	0.01	0.01	0.01	0.0714739	0.01	0.01	0.01
4930512M02Rik	chr11:11589222-11627838	0.01	0.01	0.01	0.01	0.01	0.01	0.01	0.01	0.01	0.01	0.01	0.01
4930513D17Rik	chr5:39461748-39603574	0.01	0.01	0.01	0.01	0.01	0.01	0.01	0.01	0.01	0.01	0.01	0.01
4930513N10Rik	chr8:95719450-95821728	0.456053	0.606228	0.524224	0.603206	0.626263	0.515663	0.641961	0.503322	0.252997	0.868179	0.865714	0.430953
4930513O06Rik	chrX:139086242-139093403	0.01	0.01	0.01	0.01	0.01	0.0798636	0.01	0.01	0.01	0.01	0.01	0.01
4930515B02Rik	chr4:140872692-140878057	0.01	0.01	0.01	0.01	0.01	0.01	0.01	0.01	0.01	0.01	0.01	0.01
4930515G01Rik	chr5:114773732-114774983	0.792409	1.11731	0.01	0.390383	0.491234	0.661249	0.956776	0.473715	0.188588	0.273783	0.639655	0.01
4930515G16Rik	chr6:67565233-67565699	0.01	0.01	0.01	0.01	0.01	0.01	0.01	0.01	0.01	0.01	0.01	0.01
4930515L03Rik	chr2:16918677-17013726	0.01	0.01	0.01	0.01	0.01	0.01	0.01	0.01	0.01	0.01	0.01	0.01
4930515L19Rik	chrX:46267558-46328911	0.01	0.01	0.01	0.01	0.01	0.01	0.01	0.01	0.01	0.01	0.01	0.01
4930517E11Rik	chr2:124089968-124667789	0.01	0.01	0.01	0.01	0.01	0.01	0.01	0.01	0.01	0.01	0.01	0.01
4930517M08Rik	chr17:4634979-4637477	0.01	0.01	0.01	0.01	0.01	0.01	0.01	0.01	0.01	0.01	0.01	0.01
4930518J21Rik	chr8:56465621-56484968	0.01	0.01	0.01	0.01	0.01	0.01	0.01	0.01	0.01	0.01	0.01	0.01
4930518P08Rik	chr13:50753392-50765248	0.01	0.01	0.01	0.01	0.01	0.01	0.01	0.01	0.01	0.01	0.01	0.01
4930519D14Rik	chr13:30615042-30624258	0.01	0.01	0.01	0.01	0.01	0.01	0.01	0.01	0.01	0.01	0.01	0.01
4930519F09Rik	chr10:28921962-28923507	0.01	0.01	0.01	0.01	0.01	0.01	0.01	0.01	0.01	0.01	0.0811846	0.163261
4930519F16Rik	chrX:103232280-103256606	0.01	0.01	0.01	0.01	0.01	0.142719	0.0525735	0.0574878	0.01	0.01	0.01	0.01
4930519F24Rik	chr9:100022299-100034670	0.01	0.01	0.01	0.01	0.01	0.01	0.01	0.01	0.01	0.01	0.01	0.01
4930519G04Rik	chr5:114853713-114883879	0.01	0.01	0.01	0.01	0.01	0.01	0.01	0.01	0.01	0.01	0.01	0.01
4930519H02Rik	chr5:15863927-15883766	0.01	0.01	0.01	0.01	0.01	0.01	0.01	0.01	0.01	0.01	0.01	0.01
4930519K11Rik	chr14:24004990-24005837	0.01	0.01	0.01	0.01	0.01	0.01	0.01	0.01	0.01	0.01	0.01	0.01
4930520O04Rik	chr9:114368323-114390712	0.57106	0.417939	0.204955	0.579985	0.160744	0.609791	0.01	0.01	0.01	0.01	0.01	0.01
4930520P13Rik	chr13:70232821-70248122	0.01	0.01	0.01	0.01	0.01	0.01	0.01	0.01	0.01	0.01	0.01	0.01
4930521E06Rik	chr1:44551670-44796836	0.01	0.01	0.01	0.01	0.01	0.390618	0.01	0.475852	0.369151	0.01	0.01	0.01
4930522H14Rik	chr4:109505331-109531297	0.01	0.01	0.01	0.01	0.01	0.01	0.01	0.01	0.01	0.01	0.01	0.01
4930522O17Rik	chr4:53246195-53251120	0.01	0.01	0.01	0.01	0.01	0.01	0.01	0.01	0.01	0.01	0.01	0.01
4930523C07Rik	chr1:160044379-160078586	6.55864	5.62034	4.17874	7.48803	7.17386	7.74822	3.48928	4.16975	2.41504	4.12959	3.15033	2.87702
4930523O13Rik	chr15:46435865-46496179	0.01	0.01	0.01	0.01	0.01	0.01	0.01	0.01	0.01	0.01	0.01	0.01
4930524B15Rik	chr11:31965632-31979651	0.01	0.01	0.01	0.161344	0.01	0.01	0.01	0.01	0.01	0.01	0.01	0.01
4930524B17Rik	chr6:19247898-19278843	0.01	0.01	0.01	0.01	0.01	0.01	0.01	0.01	0.01	0.01	0.01	0.01
4930524C18Rik	chr14:114831964-114861327	0.01	0.01	0.01	0.01	0.01	0.01	0.01	0.01	0.01	0.01	0.01	0.01
4930524N10Rik	chrX:154339224-154343392	0.01	0.01	0.01	0.01	0.01	0.01	0.01	0.01	0.01	0.01	0.01	0.01
4930524O05Rik	chr19:10634232-10665210	0.01	0.01	0.01	0.01	0.01	0.01	0.01	0.01	0.01	0.01	0.01	0.01
4930524O08Rik	chr9:89826518-89864028	0.01	0.01	0.01	0.01	0.01	0.01	0.01	0.01	0.01	0.01	0.01	0.01
4930525C09Rik	chr10:97644067-97967090	0.01	0.01	0.01	0.01	0.01	0.01	0.01	0.01	0.01	0.01	0.01	0.01
4930525D18Rik	chr9:114341110-114364627	0.01	0.01	0.01	0.01	0.01	0.01	0.01	0.01	0.01	0.01	0.01	0.01
4930525G20Rik	chr13:67796593-67830985	0.0391746	0.01	0.01	0.0373174	0.01	0.235028	0.0392489	0.01	0.254786	0.0369512	0.0712083	0.01
4930526H09Rik	chr13:110882410-110908280	0.01	0.01	0.01	0.01	0.01	0.01	0.01	0.01	0.01	0.01	0.01	0.01
4930526I15Rik	chr9:124423250-124424856	0.489779	0.326506	0.605564	0.269075	0.785373	0.423923	1.53169	1.44496	2.00936	1.84307	1.79044	3.59726
4930526L06Rik	chr19:11196816-11299884	0.01	0.01	0.01	0.01	0.01	0.01	0.01	0.01	0.01	0.01	0.01	0.01
4930527F14Rik	chr14:45543709-45562876	0.01	0.01	0.01	0.01	0.01	0.01	0.01	0.01	0.01	0.01	0.01	0.01
4930527G23Rik	chr18:29396715-29496416	0.01	0.01	0.01	0.01	0.01	0.01	0.01	0.01	0.01	0.01	0.01	0.01
4930528A17Rik	chr4:21846326-21876475	0.0719426	0.01	0.01	0.01	0.01	0.01	0.01	0.185513	0.01	0.394013	0.3815	0.01
4930528D03Rik	chr13:59733649-59737470	0.01	0.01	0.01	0.01	0.01	0.01	0.01	0.01	0.01	0.01	0.01	0.01
4930528G23Rik	chr6:148659977-148678000	0.01	0.01	0.01	0.01	0.01	0.01	0.01	0.01	0.01	0.01	0.01	0.01
4930528H21Rik	chr6:4031840-4047584	0.01	0.01	0.01	0.01	0.01	0.01	0.01	0.01	0.01	0.01	0.01	0.01
4930528P14Rik	chr2:115329265-115344280	0.01	0.01	0.01	0.01	0.01	0.01	0.01	0.01	0.01	0.01	0.01	0.01
4930529C04Rik	chr3:91071661-91075192	0.01	0.028592	0.0271072	0.01	0.01	0.01	0.01	0.01	0.01	0.01	0.01	0.01
4930529K09Rik	chr14:86245969-86262042	0.01	0.01	0.01	0.01	0.01	0.01	0.01	0.01	0.01	0.01	0.01	0.01
4930529L06Rik	chr16:84679788-84685147	0.01	0.01	0.01	0.01	0.01	0.01	0.01	0.01	0.01	0.01	0.01	0.01
4930532I03Rik	chr10:106470309-106933468	0.01	0.01	0.01	0.01	0.01	0.01	0.01	0.01	0.01	0.01	0.01	0.01
4930532M18Rik	chr1:154241520-154270416	0.01	0.01	0.01	0.01	0.01	0.01	0.01	0.01	0.01	0.01	0.01	0.01
4930533B01Rik	chr2:113220186-113716767	0.01	0.01	0.01	0.01	0.01	0.01	0.01	0.01	0.01	0.01	0.01	0.01
4930533N22Rik	chr7:75030210-75075166	0.01	0.01	0.01	0.01	0.01	0.01	0.01	0.01	0.01	0.01	0.01	0.01
4930533P14Rik	chr1:96612056-96662573	0.01	0.01	0.01	0.01	0.01	0.01	0.01	0.01	0.01	0.01	0.01	0.01
4930538K18Rik	chr4:119205054-119218217	0.0990881	0.01	0.01	0.01	0.01	0.382242	0.01	0.100595	0.01	0.01	0.175831	0.01
4930539C22Rik	chr3:134404142-134423635	0.01	0.01	0.01	0.01	0.01	0.01	0.01	0.01	0.01	0.01	0.01	0.01
4930539E08Rik	chr17:28896394-28915324	0.01	0.01	0.01	0.0192774	0.0318874	0.01	0.01	0.01	0.01	0.01	0.01	0.197342
4930539J05Rik	chr3:135436220-135438665	0.143322	0.01	0.01	0.01	0.01	0.01	0.01	0.01	0.01	0.01	0.01	0.01
4930539M17Rik	chr3:9061963-9071076	0.01	0.01	0.01	0.01	0.01	0.01	0.01	0.01	0.01	0.01	0.01	0.01
4930539N22Rik	chr3:13471654-14182287	0.01	0.01	0.01	0.01	0.01	0.01	0.01	0.01	0.01	0.01	0.01	0.01
4930540M03Rik	chr9:15559863-15641220	0.01	0.01	0.01	0.01	0.01	0.01	0.01	0.01	0.01	0.01	0.01	0.01
4930542C21Rik	chr16:38017322-38054526	0.01	0.01	0.01	0.01	0.01	0.01	0.01	0.01	0.01	0.01	0.01	0.01
4930542D17Rik	chr16:50589858-50654166	0.01	0.01	0.663948	0.368387	0.0814142	0.441372	0.01	0.275592	0.01	0.01	0.01	0.01
4930543E12Rik	chr7:113100235-113142015	0.01	0.01	0.01	0.01	0.01	0.01	0.01	0.01	0.01	0.01	0.01	0.01
4930543N07Rik	chr7:138554241-138566994	0.01	0.01	0.01	0.01	0.01	0.01	0.01	0.01	0.01	0.01	0.01	0.01
4930544D05Rik	chr11:70614882-70619194	0.01	0.01	0.01	0.01	0.01	0.01	0.01	0.01	0.01	0.01	0.01	0.01
4930544G11Rik	chr6:65952570-65954014	0.01	0.01	0.01	0.01	0.01	0.01	0.01	0.01	0.01	0.01	0.01	0.01
4930544M13Rik	chr13:114607227-114697822	0.01	0.01	0.01	0.01	0.01	0.01	0.01	0.01	0.01	0.01	0.01	0.01
4930545E07Rik	chr18:17568745-17580990	0.01	0.01	0.01	0.01	0.01	0.01	0.01	0.01	0.01	0.01	0.01	0.01
4930545H06Rik	chr10:68319064-68321142	0.01	0.01	0.01	0.01	0.01	0.01	0.01	0.01	0.01	0.01	0.01	0.01
4930545L23Rik	chr2:134786163-135475258	0.01	0.01	0.01	0.01	0.01	0.01	0.01	0.01	0.01	0.01	0.01	0.01
4930546C10Rik	chr18:68889486-68951528	0.01	0.01	0.01	0.01	0.01	0.01	0.01	0.01	0.01	0.01	0.01	0.01
4930546K05Rik	chr9:42182237-42209231	0.01	0.01	0.01	0.01	0.01	0.01	0.01	0.01	0.01	0.01	0.01	0.01
4930547E08Rik	chr2:103804451-103810622	0.01	0.01	0.01	0.01	0.01	0.01	0.01	0.01	0.01	0.01	0.01	0.01
4930547E14Rik	chr16:59613320-60605531	0.01	0.01	0.01	0.01	0.01	0.01	0.01	0.01	0.01	0.01	0.01	0.01
4930548G14Rik	chr15:46623304-46639858	0.01	0.01	0.01	0.01	0.01	0.01	0.01	0.01	0.01	0.01	0.01	0.01
4930548H24Rik	chr5:31485858-31488262	0.0267805	0.01	0.01	0.01	0.05838	0.01	0.01	0.01	0.01	0.01	0.01	0.01
4930548J01Rik	chr17:4119445-4122102	0.01	0.01	0.01	0.01	0.01	0.01	0.01	0.01	0.01	0.01	0.01	0.01
4930548K13Rik	chr4:26635819-26705449	0.01	0.01	0.01	0.01	0.01	0.01	0.01	0.01	0.01	0.01	0.01	0.01
4930549C01Rik	chr4:136610436-136613213	0.01	0.01	0.01	0.01	0.01	0.01	0.01	0.01	0.01	0.01	0.01	0.01
4930549C15Rik	chr12:26306793-26415262	0.01	0.01	0.01	0.01	0.01	0.01	0.01	0.01	0.01	0.01	0.01	0.01
4930549G23Rik	chr18:67774875-67799943	0.01	0.01	0.01	0.01	0.01	0.01	0.01	0.01	0.01	0.01	0.01	0.01
4930550C14Rik	chr9:53405285-53432803	1.39123	0.918318	0.88195	1.3882	1.60428	2.5822	1.16502	0.730463	0.551943	2.06332	1.83107	0.814891
4930550C17Rik	chr13:56222223-56243940	0.01	0.01	0.01	0.01	0.01	0.01	0.01	0.01	0.01	0.01	0.01	0.01
4930550L24Rik	chrX:58911460-58920304	0.01	0.01	0.01	0.01	0.01	0.01	0.01	0.01	0.01	0.01	0.01	0.01
4930552N02Rik	chr4:52814603-52828269	0.01	0.01	0.01	0.01	0.01	0.01	0.01	0.01	0.01	0.01	0.01	0.01
4930552P12Rik	chr19:55640588-55702204	0.142779	0.01	0.01	0.01	0.01	0.01	0.01	0.01	0.01	0.01	0.01	0.01
4930553C11Rik	chr11:39307702-39390225	0.01	0.01	0.01	0.01	0.01	0.01	0.01	0.01	0.01	0.01	0.01	0.01
4930553E22Rik	chr16:84371142-84375505	0.01	0.01	0.01	0.01	0.01	0.01	0.01	0.01	0.01	0.01	0.01	0.01
4930554C24Rik	chr9:84774397-84784351	0.01	0.01	0.01	0.01	0.01	0.01	0.01	0.01	0.01	0.01	0.01	0.01
4930554G24Rik	chr11:14072102-14179041	0.01	0.01	0.01	0.01	0.01	0.01	0.01	0.01	0.01	0.01	0.01	0.01
4930554H23Rik	chr7:63344691-63444529	0.01	0.01	0.01	0.01	0.01	0.01	0.01	0.01	0.01	0.01	0.01	0.01
4930554I06Rik	chr19:21104709-21105538	0.01	0.01	0.01	0.01	0.01	0.01	0.01	0.01	0.01	0.01	0.01	0.01
4930555B11Rik	chr2:57181830-57188257	0.01	0.01	0.01	0.01	0.01	0.01	0.01	0.01	0.01	0.0481014	0.01	0.690452
4930555B12Rik	chrX:114926988-114928597	0.01	0.01	0.01	0.01	0.01	0.01	0.01	0.01	0.01	0.01	0.01	0.01
4930555G01Rik	chr14:5050628-5059243	0.01	0.01	0.01	0.01	0.01	0.01	0.01	0.01	0.01	0.01	0.01	0.01
4930555G21Rik	chr13:53648584-53650081	0.01	0.01	0.01	0.01	0.01	0.01	0.01	0.01	0.01	0.01	0.01	0.01
4930555K05Rik	chr13:73206090-73229100	0.01	0.01	0.01	0.01	0.01	0.01	0.01	0.01	0.01	0.01	0.01	0.01
4930556C24Rik	chr16:85819210-85826772	0.127339	0.01	0.01	0.01	0.01	0.01	0.01	0.01	0.01	0.01	0.01	0.01
4930556G01Rik	chr4:30664595-30855744	0.01	0.01	0.01	0.01	0.01	0.01	0.01	0.01	0.01	0.01	0.01	0.01
4930556J02Rik	chr14:61492687-61500382	0.01	0.01	0.01	0.01	0.01	0.01	0.01	0.01	0.01	0.01	0.01	0.01
4930556M19Rik	chr15:10714835-10790123	1.26121	0.427272	1.18381	1.10491	1.51605	2.20761	1.64555	1.07881	0.647175	1.50193	0.919106	0.550023
4930556N09Rik	chr10:97035767-97061059	0.01	0.01	0.01	0.01	0.01	0.01	0.01	0.01	0.01	0.01	0.01	0.01
4930556N13Rik	chr11:88830791-88881395	0.01	0.01	0.01	0.01	0.01	0.01	0.01	0.01	0.01	0.01	0.01	0.01
4930557A04Rik	chrX:9849702-9850252	0.01	0.01	0.01	0.01	0.01	0.01	0.01	0.01	0.01	0.01	0.01	0.01
4930557F10Rik	chr13:23276203-23313407	0.01	0.01	0.01	0.01	0.01	0.01	0.01	0.01	0.01	0.01	0.01	0.01
4930557J02Rik	chr5:34007178-34169526	0.01	0.01	0.01	0.01	0.01	0.01	0.01	0.01	0.01	0.01	0.01	0.01
4930557K07Rik	chr6:125009237-125049853	0.01	0.01	0.01	0.01	0.01	0.01	0.01	0.01	0.01	0.01	0.01	0.01
4930558C23Rik	chr3:95386457-95402841	0.01	0.01	0.01	0.01	0.01	0.01	0.01	0.01	0.01	0.01	0.01	0.01
4930558F17Rik	chr5:11109799-11126455	0.01	0.01	0.01	0.01	0.01	0.01	0.01	0.01	0.01	0.01	0.01	0.01
4930558G05Rik	chrX:129051523-129067146	0.01	0.01	0.01	0.01	0.01	0.01	0.01	0.01	0.01	0.01	0.01	0.01
4930558J18Rik	chr1:57359221-57377544	1.48278	1.98962	0.798026	1.30932	2.27216	1.29619	0.772623	0.124863	0.239115	0.539203	0.332699	0.01
4930558K02Rik	chr1:161942088-161979636	0.01	0.01	0.01	0.01	0.01	0.01	0.01	0.01	0.01	0.01	0.01	0.01
4930559C10Rik	chr12:93416456-93444823	0.01	0.01	0.01	0.01	0.01	0.01	0.01	0.01	0.01	0.01	0.01	0.01
4930562C15Rik	chr16:4835415-4867691	0.0360967	0.01	0.01	0.0439473	0.01	0.01	0.01	0.01	0.01	0.01	0.01	0.01
4930562F07Rik	chr1:160044379-160078586	0.01	0.01	0.01	0.01	0.01	0.01	0.01	0.01	0.01	0.01	0.01	0.01
4930563D23Rik	chr16:92318762-92321441	0.01	0.01	0.01	0.01	0.01	0.01	0.01	0.01	0.01	0.01	0.01	0.01
4930563E18Rik	chr18:10706859-10711832	0.01	0.01	0.01	0.01	0.01	0.01	0.01	0.01	0.01	0.01	0.01	0.01
4930563E22Rik	chr11:72211723-72218450	0.171867	0.134105	0.0945002	0.0361516	0.142272	0.0270566	0.212027	0.124302	0.0601573	0.01	0.234431	0.01
4930563F08Rik	chr5:131437681-132542343	0.01	0.01	0.01	0.01	0.01	0.01	0.01	0.01	0.01	0.01	0.01	0.01
4930563H07Rik	chr6:48986615-48999616	0.01	0.01	0.01	0.01	0.01	0.01	0.01	0.01	0.01	0.01	0.01	0.01
4930563M20Rik	chr8:116781711-116801412	0.01	0.01	0.01	0.01	0.01	0.01	0.01	0.01	0.01	0.01	0.01	0.01
4930563M21Rik	chr9:55962588-55980932	0.01	0.01	0.01	0.01	0.01	0.01	0.01	0.01	0.01	0.01	0.01	0.01
4930564B18Rik	chr14:75642258-75667137	0.01	0.01	0.01	0.01	0.01	0.01	0.01	0.01	0.01	0.01	0.01	0.01
4930564C03Rik	chr17:44495986-45119284	0.01	0.01	0.01	0.01	0.01	0.01	0.01	0.01	0.01	0.01	0.01	0.01
4930564D02Rik	chr3:105066843-105078806	0.01	0.01	0.01	0.01	0.01	0.01	0.01	0.01	0.01	0.01	0.01	0.01
4930565D16Rik	chr3:84349375-84379921	0.01	0.01	0.01	0.01	0.01	0.01	0.01	0.01	0.01	0.01	0.01	0.01
4930565N06Rik	chr16:36880518-36933085	0.01	0.01	0.01	0.01	0.01	0.01	0.01	0.01	0.01	0.01	0.01	0.01
4930567H12Rik	chr8:125584637-125616670	0.01	0.01	0.01	0.01	0.01	0.01	0.01	0.01	0.01	0.01	0.01	0.01
4930567H17Rik	chrX:70393900-70394740	0.01	0.01	0.01	0.01	0.01	0.01	0.01	0.01	0.01	0.01	0.01	0.01
4930567J20Rik	chr16:71249903-71267176	0.01	0.01	0.01	0.01	0.01	0.01	0.01	0.01	0.01	0.01	0.01	0.01
4930567K12Rik	chr7:91090785-92449246	0.01	0.01	0.01	0.01	0.01	0.01	0.01	0.01	0.01	0.01	0.01	0.01
4930567K20Rik	chr10:10686058-11082331	0.01	0.01	0.01	0.01	0.01	0.01	0.01	0.01	0.01	0.01	0.01	0.01
4930568D16Rik	chr2:35354217-35367729	0.01	0.01	0.01	0.01	0.01	0.01	0.01	0.01	0.01	0.01	0.01	0.01
4930568E12Rik	chr9:13091266-13105855	0.01	0.01	0.01	0.01	0.01	0.01	0.01	0.01	0.01	0.01	0.01	0.01
4930568G15Rik	chr1:165066616-165091930	0.01	0.01	0.01	0.01	0.01	0.01	0.01	0.01	0.01	0.01	0.01	0.01
4930570G19Rik	chr3:156546752-156561746	0.01	0.01	0.01	0.01	0.01	0.01	0.01	0.01	0.01	0.01	0.01	0.01
4930571K23Rik	chr7:125368860-125371013	0.01	0.01	0.01	0.01	0.01	0.01	0.01	0.01	0.01	0.01	0.01	0.01
4930571O06Rik	chr8:113517281-113550808	0.01	0.01	0.01	0.01	0.01	0.01	0.01	0.01	0.01	0.01	0.01	0.01
4930572K03Rik	chr5:127170564-127184356	0.01	0.01	0.01	0.01	0.01	0.01	0.01	0.01	0.01	0.01	0.01	0.01
4930572O03Rik	chr5:15652287-15657059	0.01	0.01	0.01	0.01	0.01	0.01	0.01	0.01	0.01	0.01	0.01	0.01
4930572O13Rik	chr14:25139794-25143241	0.01	0.01	0.01	0.01	0.01	0.01	0.01	0.01	0.01	0.01	0.01	0.01
4930573O16Rik	chr2:52136646-52338798	0.01	0.01	0.01	0.01	0.01	0.01	0.01	0.01	0.01	0.01	0.01	0.01
4930577N17Rik	chr3:51252719-51340644	0.881121	0.920326	1.17108	0.545564	1.77573	0.356414	1.5391	0.904922	0.348024	1.27178	0.634929	0.797804
4930578C19Rik	chrX:18418426-18461274	0.01	0.01	0.01	0.01	0.01	0.01	0.01	0.01	0.01	0.01	0.01	0.01
4930578E11Rik	chr18:29396715-29496416	0.01	0.01	0.01	0.01	0.01	0.01	0.01	0.01	0.01	0.01	0.01	0.01
4930578I06Rik	chr14:63971121-63987780	0.01	0.01	0.01	0.01	0.01	0.01	0.01	0.01	0.01	0.01	0.01	0.01
4930578M01Rik	chr15:98985964-98989281	0.01	0.148285	0.01	0.01	0.01	0.01	0.01	0.01	0.01	0.01	0.01	0.01
4930578N18Rik	chr16:76122612-76156086	0.01	0.01	0.01	0.01	0.01	0.01	0.01	0.01	0.01	0.01	0.01	0.01
4930579F01Rik	chr3:138164134-138186713	0.01	0.01	0.01	0.01	0.01	0.01	0.01	0.01	0.01	0.01	0.01	0.01
4930579G18Rik	chr14:54642160-54690742	0.01	0.01	0.01	0.0268472	0.0600786	0.01	0.01	0.01	0.01	0.01	0.01	0.01
4930579G24Rik	chr3:79629078-79632819	15.9051	16.7078	18.4944	19.358	12.7136	14.6685	6.267	4.35251	6.36786	8.08124	5.9876	9.62025
4930579H20Rik	chr10:26981284-27616942	0.01	0.01	0.01	0.01	0.01	0.01	0.01	0.01	0.01	0.01	0.01	0.01
4930579J19Rik	chr13:38345715-38499728	0.01	0.01	0.01	0.01	0.01	0.01	0.01	0.01	0.01	0.01	0.01	0.01
4930579K19Rik	chr9:98562459-98563611	0.0880541	0.01	0.01	0.252539	0.379101	0.631632	0.01	0.0981209	0.706496	0.259897	0.470796	0.01
4930579P08Rik	chr10:116729252-116739760	0.01	0.01	0.01	0.01	0.01	0.01	0.01	0.01	0.01	0.01	0.01	0.01
4930581F22Rik	chr9:35046578-35175987	0.517431	0.164839	0.59232	0.185687	0.848077	0.484244	0.37443	0.236923	0.253839	0.01	0.162529	0.335332
4930583K01Rik	chr7:118243906-118245551	0.01	0.01	0.01	0.01	0.01	0.415893	0.01	0.01	0.01	0.01	0.01	0.01
4930583P06Rik	chr2:124089968-124667789	0.01	0.01	0.01	0.01	0.01	0.01	0.01	0.01	0.01	0.01	0.01	0.01
4930584F24Rik	chr5:26460069-26493314	0.01	0.01	0.01	0.01	0.01	0.01	0.01	0.01	0.01	0.01	0.01	0.01
4930586N03Rik	chr13:23313524-23385799	0.01	0.01	0.01	0.01	0.01	0.01	0.01	0.01	0.01	0.01	0.01	0.01
4930587E11Rik	chr6:102163305-102464667	0.01	0.01	0.01	0.01	0.01	0.01	0.01	0.01	0.01	0.01	0.01	0.01
4930590J08Rik	chr6:91904232-91950725	0.01	0.01	0.01	0.0581043	0.01	0.0250735	0.01	0.01	0.01	0.01	0.01	0.01
4930590L20Rik	chr1:140246256-140656402	0.01	0.01	0.01	0.01	0.01	0.01	0.01	0.01	0.01	0.01	0.01	0.01
4930591A17Rik	chr2:179414935-179416880	0.01	0.01	0.01	0.01	0.01	0.01	0.01	0.01	0.01	0.01	0.01	0.01
4930591E09Rik	chr10:38175773-38181903	0.01	0.01	0.01	0.01	0.01	0.01	0.01	0.01	0.01	0.01	0.01	0.01
4930592A05Rik	chr15:33083128-33653436	0.01	0.01	0.01	0.01	0.01	0.01	0.01	0.01	0.01	0.01	0.01	0.01
4930592I03Rik	chr18:82910878-83005314	0.01	0.01	0.01	0.01	0.01	0.01	0.01	0.01	0.01	0.01	0.01	0.01
4930593A02Rik	chr3:58692588-58788524	0.01	0.01	0.01	0.01	0.01	0.01	0.01	0.01	0.01	0.01	0.01	0.01
4930593C16Rik	chr9:120924454-120930802	0.01	0.01	0.01	0.01	0.01	0.01	0.01	0.01	0.01	0.01	0.01	0.01
4930594C11Rik	chr1:37439339-37541016	0.01	0.01	0.01	0.0206266	0.0235076	0.0916131	0.0452554	0.01	0.0352423	0.01	0.0390033	0.01
4930594O21Rik	chr3:37609890-37615276	0.01	0.01	0.01	0.01	0.01	0.01	0.01	0.01	0.01	0.01	0.01	0.01
4930595D18Rik	chr12:111159849-111267155	0.01	0.01	0.01	0.01	0.01	0.01	0.01	0.01	0.01	0.01	0.01	0.01
4930595M18Rik	chrX:81419574-81458122	0.01	0.01	0.01	0.01	0.01	0.01	0.01	0.01	0.01	0.01	0.01	0.01
4930596D02Rik	chr14:35809485-35811978	0.01	0.01	0.01	0.01	0.01	0.01	0.01	0.01	0.01	0.01	0.01	0.01
4930596I21Rik	chr1:138963708-139176042	0.01	0.01	0.01	0.01	0.01	0.01	0.01	0.01	0.01	0.01	0.01	0.01
4930597A21Rik	chr11:44586316-44591229	0.01	0.01	0.01	0.01	0.01	0.01	0.01	0.01	0.01	0.01	0.01	0.01
4930597G03Rik	chr14:51317334-51345489	0.01	0.01	0.01	0.01	0.01	0.01	0.01	0.01	0.01	0.01	0.01	0.01
4930598F16Rik	chr1:95701183-95716518	0.01	0.01	0.01	0.01	0.01	0.01	0.01	0.01	0.01	0.01	0.01	0.01
4930599N23Rik	chr6:39118472-39206773	0.01	0.01	0.01	0.01	0.01	0.01	0.01	0.01	0.01	0.01	0.01	0.01
4931402G19Rik	chr2:120355308-120504919	0.01	0.01	0.01	0.01	0.01	0.01	0.01	0.01	0.01	0.01	0.01	0.01
4931403E22Rik	chr19:26605159-26823907	0.01	0.01	0.01	0.01	0.01	0.01	0.01	0.01	0.01	0.01	0.01	0.01
4931403G20Rik	chr12:69746847-69987002	0.01	0.01	0.01	0.01	0.01	0.01	0.01	0.01	0.01	0.01	0.01	0.01
4931406B18Rik	chr7:43492043-43505938	0.01	0.01	0.01	0.01	0.01	0.01	0.01	0.01	0.0693311	0.01	0.01	0.01
4931406C07Rik	chr9:15283336-15357788	17.2377	12.8452	13.4392	13.2972	16.3396	16.8319	21.3993	18.0559	21.88	22.2155	22.7389	17.8352
4931406H21Rik	chr14:25459184-25666747	0.01	0.01	0.01	0.01	0.0138937	0.0638811	0.01	0.01	0.01	0.01	0.01	0.01
4931406P16Rik	chr7:34236713-34285609	10.2728	10.9035	9.69155	12.4279	12.1477	10.7094	14.1799	16.3484	16.107	17.3998	16.8616	9.58818
4931408C20Rik	chr1:26681800-26687460	0.01	0.01	0.01	0.01	0.01	0.01	0.01	0.01	0.01	0.01	0.01	0.01
4931408D14Rik	chr19:37258425-37264095	0.0735663	0.132321	0.01	0.274165	0.01	0.01	0.0732682	0.131503	0.01	0.01	0.175484	0.01
4931409K22Rik	chr5:24543433-24555469	0.01	0.01	0.01	0.01	0.01	0.01	0.01	0.01	0.01	0.01	0.01	0.01
4931414P19Rik	chr14:54583662-54605908	2.70325	2.9682	3.14741	2.77371	2.61806	2.79519	2.202	2.60122	3.29596	2.69462	1.68387	2.37365
4931417E11Rik	chr6:73436964-73471021	0.01	0.01	0.01	0.01	0.01	0.01	0.01	0.01	0.01	0.01	0.01	0.01
4931419H13Rik	chr3:55055241-55084002	0.01	0.01	0.01	0.01	0.01	0.01	0.01	0.01	0.01	0.01	0.01	0.01
4931420L22Rik	chr16:71131075-71139029	0.01	0.01	0.01	0.01	0.01	0.01	0.01	0.01	0.01	0.01	0.01	0.01
4931423N10Rik	chr2:23207475-23267129	0.01	0.01	0.01	0.01	0.01	0.01	0.01	0.01	0.01	0.01	0.01	0.01
4931428F04Rik	chr8:105276446-105289528	1.4049	3.1469	3.65245	3.03137	2.96676	1.23889	2.00364	1.98403	2.70797	2.08893	1.97816	2.28766
4931428L18Rik	chr1:31141077-31222656	0.01	0.01	0.01	0.01	0.01	0.01	0.01	0.01	0.01	0.01	0.01	0.01
4931429I11Rik	chr9:40894848-40964112	0.01	0.01	0.01	0.01	0.01	0.01	0.01	0.01	0.01	0.01	0.01	0.01
4931429L15Rik	chr9:46303360-46319986	0.01	0.01	0.01	0.01	0.01	0.01	0.01	0.01	0.01	0.01	0.01	0.01
4931429P17Rik	chr13:47960329-48018608	0.01	0.01	0.01	0.01	0.01	0.01	0.01	0.01	0.01	0.01	0.01	0.01
4931430N09Rik	chr6:118587239-119221614	0.01	0.01	0.01	0.01	0.01	0.01	0.01	0.01	0.01	0.01	0.01	0.01
4931431B13Rik	chr7:128173945-128206366	0.01	0.01	0.01	0.01	0.01	0.01	0.01	0.01	0.01	0.01	0.01	0.01
4931431C16Rik	chr5:35581226-35613801	0.01	0.01	0.01	0.01	0.01	0.01	0.01	0.01	0.01	0.01	0.0832787	0.01
4931431F19Rik	chr7:104127912-104129823	0.01	0.01	0.01	0.01	0.01	0.01	0.01	0.01	0.01	0.01	0.01	0.01
4931440F15Rik	chr11:29692897-30026033	0.01	0.0384879	0.01	0.01	0.01	0.01	0.01	0.01	0.0635748	0.01	0.01	0.01
4931440J10Rik	chr14:62663666-62830126	0.01	0.01	0.01	0.01	0.01	0.01	0.01	0.01	0.01	0.01	0.01	0.01
4931440P22Rik	chr3:65527484-65555518	0.11093	0.0719437	0.470305	0.0628574	0.199636	0.130364	0.01	0.122913	0.01	0.157992	0.065514	0.01
4932411E22Rik	chr11:89390222-89418948	0.01	0.01	0.01	0.01	0.01	0.01	0.01	0.01	0.01	0.01	0.01	0.01
4932411N23Rik	chrX:126812461-126834004	0.01	0.01	0.01	0.01	0.01	0.01	0.01	0.01	0.01	0.01	0.01	0.01
4932412D23Rik	chr16:42725701-42875762	0.01	0.01	0.01	0.01	0.01	0.01	0.01	0.01	0.01	0.01	0.01	0.01
4932413F04Rik	chr9:103482935-103761837	0.01	0.01	0.01	0.01	0.01	0.01	0.01	0.01	0.01	0.01	0.01	0.01
4932414J04Rik	chr11:21494729-21511180	0.01	0.01	0.01	0.01	0.01	0.01	0.01	0.01	0.01	0.01	0.01	0.01
4932414N04Rik	chr2:68657883-68748465	0.01	0.01	0.01	0.01	0.01	0.01	0.01	0.01	0.01	0.01	0.01	0.01
4932415M13Rik	chr17:53716508-53733843	0.01	0.01	0.01	0.01	0.01	0.01	0.01	0.01	0.01	0.01	0.01	0.01
4932416H05Rik	chr2:129798368-129832285	0.930688	1.43618	0.703884	0.657345	2.45761	0.656135	2.07847	1.15803	1.35835	1.01377	2.15191	2.10711
4932416K20Rik	chr8:104795236-104798792	0.01	0.01	0.01	0.01	0.01	0.01	0.01	0.01	0.01	0.01	0.01	0.01
4932418E24Rik	chr2:26271646-26294557	0.01	0.01	0.01	0.01	0.01	0.01	0.01	0.01	0.01	0.01	0.01	0.01
4932429P05Rik	chrX:89752267-89755491	0.01	0.01	0.01	0.01	0.01	0.01	0.01	0.01	0.01	0.01	0.01	0.01
4932435O22Rik	chr11:114344525-114757886	0.01	0.01	0.01	0.01	0.01	0.01	0.01	0.01	0.01	0.01	0.01	0.01
4932438A13Rik	chr3:36863105-37053033	5.37939	4.56159	4.42347	4.10591	3.82688	4.31159	2.1859	3.56292	3.56221	2.9926	4.35992	1.9214
4932438H23Rik	chr16:91053934-91069145	0.01	0.01	0.01	0.01	0.01	0.01	0.01	0.01	0.01	0.01	0.01	0.01
4932441J04Rik	chr5:57570083-57717919	0.01	0.01	0.01	0.01	0.18727	0.504303	0.01	0.01	0.01	0.01	0.01	0.01
4932443I19Rik	chr8:13705888-13743066	0.01	0.01	0.01	0.01	0.01	0.01	0.01	0.01	0.322948	0.01	0.01	0.01
4932702P03Rik	chr13:24905599-24939049	0.01	0.01	0.01	0.01	0.01	0.01	0.01	0.01	0.01	0.01	0.01	0.01
4933400A11Rik	chrX:169685198-169990797	0.01	0.01	0.01	0.01	0.01	0.01	0.01	0.01	0.01	0.01	0.01	0.01
4933400B14Rik	chr17:89320226-89327333	0.01	0.01	0.01	0.01	0.01	0.01	0.01	0.01	0.01	0.01	0.01	0.01
4933400C23Rik	chr9:92718715-92795711	0.01	0.01	0.01	0.01	0.01	0.01	0.01	0.01	0.01	0.01	0.01	0.01
4933400F21Rik	chr1:89454810-89895282	0.01	0.01	0.01	0.01	0.01	0.01	0.01	0.01	0.01	0.0624337	0.01	0.0517264
4933400L20Rik	chr8:103603798-103680382	0.01	0.01	0.01	0.01	0.01	0.01	0.01	0.01	0.01	0.01	0.01	0.01
4933401B06Rik	chrX:107542581-107543800	0.01	0.01	0.01	0.01	0.01	0.01	0.01	0.01	0.01	0.01	0.01	0.01
4933401D09Rik	chr17:15631787-15641102	0.01	0.01	0.01	0.01	0.01	0.01	0.01	0.01	0.01	0.01	0.01	0.01
4933401H06Rik	chr3:135825278-135888572	0.01	0.01	0.01	0.01	0.01	0.01	0.01	0.01	0.01	0.01	0.01	0.01
4933402C06Rik	chr7:40674736-40691260	0.01	0.01	0.01	0.01	0.01	0.01	0.01	0.01	0.01	0.01	0.01	0.01
4933402D24Rik	chr1:63754908-63769267	0.01	0.01	0.01	0.01	0.01	0.01	0.01	0.01	0.01	0.01	0.01	0.01
4933402E13Rik	chrX:62283498-62292078	0.01	0.01	0.01	0.01	0.01	0.01	0.01	0.01	0.01	0.01	0.01	0.01
4933402J07Rik	chr8:87563906-87589197	0.01	0.01	0.01	0.01	0.01	0.01	0.01	0.01	0.01	0.01	0.01	0.01
4933402J10Rik	chr5:59963118-59986002	0.01	0.01	0.01	0.01	0.01	0.01	0.01	0.01	0.01	0.01	0.01	0.01
4933402J15Rik	chr14:74355526-74369741	0.01	0.01	0.01	0.01	0.01	0.01	0.01	0.01	0.01	0.01	0.01	0.01
4933402N03Rik	chr7:131138346-131146283	0.01	0.01	0.01	0.01	0.01	0.01	0.01	0.01	0.01	0.01	0.01	0.01
4933402N22Rik	chr5:11918042-11922804	0.01	0.01	0.01	0.01	0.01	0.01	0.01	0.01	0.01	0.01	0.01	0.01
4933402P03Rik	chr11:69816565-69818440	0.01	0.01	0.01	0.01	0.01	0.01	0.01	0.01	0.01	0.01	0.01	0.01
4933403O08Rik	chrX:112239048-112243852	0.01	0.01	0.01	0.01	0.01	0.01	0.01	0.01	0.01	0.01	0.01	0.01
4933404G15Rik	chr16:16707686-16718121	0.01	0.01	0.01	0.01	0.01	0.01	0.01	0.01	0.01	0.01	0.01	0.01
4933404K08Rik	chr13:23276203-23313407	0.01	0.01	0.01	0.01	0.01	0.01	0.01	0.01	0.01	0.01	0.01	0.01
4933404K13Rik	chr10:43825906-43833301	0.01	0.01	0.01	0.01	0.01	0.01	0.01	0.01	0.01	0.01	0.01	0.01
4933404O12Rik	chr5:136919145-136937109	3.11996	2.12101	2.48678	2.57861	4.02499	2.70399	0.6509	1.27116	1.24199	1.34161	0.606804	0.491493
4933405D12Rik	chr3:122882591-122924116	0.135473	0.01	0.01	0.01	0.01	0.01	0.01	0.01	0.01	0.01	0.01	0.01
4933405E24Rik	chr11:54177771-54213288	0.01	0.01	0.01	0.01	0.01	0.01	0.01	0.01	0.01	0.01	0.01	0.01
4933405L10Rik	chr8:105708302-105710168	0.333967	0.01	0.01	0.01	0.049521	0.01	0.01	0.01	0.01	0.01	0.01	0.256029
4933405O20Rik	chr7:49975349-50863289	0.01	0.01	0.01	0.01	0.01	0.01	0.01	0.01	0.01	0.01	0.01	0.01
4933406C10Rik	chr12:32919383-32953789	0.01	0.01	0.01	0.01	0.0673611	0.01	0.01	0.01	0.01	0.01	0.01	0.01
4933406D12Rik	chr2:146542930-146546108	0.01	0.01	0.01	0.01	0.01	0.01	0.01	0.01	0.01	0.01	0.01	0.01
4933406F09Rik	chr14:7412472-7422685	0.01	0.01	0.01	0.01	0.01	0.01	0.01	0.01	0.01	0.01	0.01	0.01
4933406G16Rik	chr11:19065274-19075740	0.01	0.01	0.0710471	0.01	0.01	0.01	0.01	0.01	0.01	0.01	0.01	0.01
4933406I18Rik	chr7:114315478-114415161	0.01	0.363826	0.01	0.01	0.01	0.01	0.138809	0.01	0.01	0.01	0.244249	0.977336
4933406J08Rik	chr2:122186271-122206393	0.01	0.01	0.01	0.01	0.01	0.01	0.01	0.01	0.01	0.01	0.01	0.01
4933406J10Rik	chr7:82648613-82777852	0.01	0.01	0.01	0.01	0.01	0.01	0.01	0.01	0.01	0.01	0.01	0.01
4933406K04Rik	chr12:106685606-106716324	0.01	0.01	0.01	0.01	0.01	0.01	0.01	0.01	0.01	0.01	0.01	0.01
4933406M09Rik	chr1:134385939-134390983	0.01	0.01	0.01	0.01	0.01	0.01	0.01	0.01	0.01	0.01	0.01	0.01
4933407E24Rik	chr4:124569178-124575538	0.01	0.01	0.01	0.01	0.01	0.01	0.01	0.01	0.01	0.01	0.01	0.01
4933407G14Rik	chr10:75449509-75463104	0.01	0.01	0.01	0.01	0.01	0.01	0.01	0.01	0.01	0.01	0.01	0.01
4933407I05Rik	chr9:51914428-51927003	0.01	0.01	0.01	0.01	0.01	0.01	0.01	0.01	0.01	0.01	0.01	0.01
4933407K13Rik	chrX:75725457-75764699	1.59481	1.19079	0.954946	0.596589	1.31303	0.924904	0.311631	0.01	0.596559	0.174205	0.629981	0.191193
4933407L21Rik	chr1:85928482-85931756	0.01	0.01	0.01	0.01	0.01	0.01	0.01	0.01	0.01	0.01	0.01	0.01
4933408B17Rik	chr18:34579845-34597468	0.0744519	0.130779	0.165041	0.166448	0.0822931	0.0703775	0.01	0.318936	0.01	0.173989	0.315794	0.01
4933408J17Rik	chr10:93540631-93605245	0.01	0.01	0.01	0.01	0.01	0.01	0.01	0.01	0.01	0.01	0.01	0.01
4933408N05Rik	chr8:114205639-114374070	0.01	0.01	0.01	0.01	0.01	0.01	0.01	0.01	0.01	0.01	0.01	0.01
4933409G03Rik	chr2:68582412-68616463	0.01	0.01	0.01	0.01	0.01	0.01	0.01	0.01	0.01	0.01	0.01	0.01
4933409K07Rik	chr4:41889794-42462993	0.01	0.01	0.01	0.01	0.01	0.01	0.01	0.01	0.01	0.01	0.01	0.01
4933411E08Rik	chr10:117925458-117948307	0.01	0.01	0.01	0.01	0.01	0.01	0.01	0.01	0.01	0.01	0.01	0.01
4933411G06Rik	chr10:51756173-51757194	0.01	0.01	0.01	0.01	0.01	0.01	0.01	0.01	0.01	0.01	0.01	0.01
4933411K16Rik	chr19:42045850-42070939	0.349978	0.01	0.01	0.172787	0.126856	0.100511	0.167516	0.01	0.286065	0.01	0.01	0.01
4933412E12Rik	chr10:116950561-116963279	14.0234	12.5423	11.6413	17.4181	17.3574	20.9332	18.8307	20.4816	17.3055	18.9608	16.0513	22.7282
4933412E24Rik	chr15:60014865-60016618	0.01	0.01	0.01	0.01	0.01	0.01	0.01	0.01	0.01	0.01	0.01	0.01
4933412O06Rik	chr13:15781663-15802630	0.01	0.01	0.01	0.01	0.01	0.01	0.01	0.01	0.01	0.01	0.01	0.01
4933413G19Rik	chr6:128362993-128385144	0.01	0.01	0.276793	0.01	0.051198	0.01	0.01	0.01	0.01	0.01	0.01	0.01
4933413J09Rik	chr14:26357546-26400456	0.01	0.01	0.01	0.01	0.01	0.01	0.01	0.01	0.01	0.01	0.01	0.01
4933413L06Rik	chr13:117602319-117981028	0.01	0.01	0.01	0.01	0.01	0.01	0.01	0.01	0.01	0.01	0.01	0.01
4933415F23Rik	chr1:23100473-23102253	0.01	0.01	0.01	0.01	0.01	0.01	0.01	0.01	0.01	0.01	0.01	0.01
4933416C03Rik	chr10:116018362-116274929	0.01	0.01	0.01	0.01	0.01	0.01	0.01	0.01	0.01	0.01	0.01	0.01
4933416E03Rik	chr2:159947340-159981289	0.01	0.01	0.01	0.01	0.01	0.01	0.01	0.01	0.01	0.01	0.01	0.01
4933416I08Rik	chrX:53686490-53691332	0.01	0.01	0.01	0.01	0.01	0.01	0.01	0.01	0.01	0.01	0.01	0.01
4933416M06Rik	chr13:101254318-101293396	0.01	0.01	0.01	0.01	0.01	0.01	0.01	0.01	0.01	0.01	0.01	0.01
4933416M07Rik	chr8:27138772-27174646	0.01	0.01	0.01	0.01	0.01	0.01	0.01	0.01	0.01	0.01	0.01	0.01
4933417A18Rik	chr13:34924408-34963809	0.01	0.01	0.01	0.01	0.01	0.01	0.01	0.01	0.01	0.01	0.01	0.01
4933417D19Rik	chr8:123232257-123254175	0.698144	0.01	0.01	0.01	0.450892	0.610024	0.01	0.01	0.01	0.164032	0.252894	0.01
4933417E11Rik	chr1:71958997-72005195	0.01	0.01	0.01	0.01	0.01	0.234856	0.01	0.284486	0.167768	0.01	0.01	0.01
4933417G07Rik	chr3:55625197-56183701	0.01	0.01	0.01	0.01	0.0687545	0.01	0.01	0.0700288	0.01	0.01	0.226217	0.01
4933417O13Rik	chr7:143107253-143427042	0.01	0.01	0.01	0.01	0.01	0.01	0.01	0.01	0.01	0.01	0.01	0.01
4933421I07Rik	chr7:42445461-42448080	0.01	0.01	0.01	0.01	0.01	0.01	0.01	0.01	0.01	0.01	0.01	0.01
4933421O10Rik	chr4:33027138-33031323	1.78186	0.820663	0.812799	0.789669	1.37689	1.9606	1.24511	1.71351	1.62499	1.33461	1.94627	2.10829
4933422A05Rik	chr9:35281104-35285423	0.01	0.01	0.01	0.01	0.01	0.01	0.01	0.01	0.01	0.01	0.01	0.01
4933424G05Rik	chr18:14968684-15151446	0.01	0.01	0.01	0.01	0.01	0.01	0.01	0.01	0.01	0.01	0.01	0.01
4933424G06Rik	chr1:36714537-36757960	0.01	0.01	0.381248	0.01	0.01	0.01	0.01	0.01	0.01	0.15828	0.01	0.01
4933425B07Rik	chr14:46602805-46637423	0.01	0.01	0.01	0.01	0.01	0.01	0.01	0.01	0.01	0.01	0.01	0.01
4933425L06Rik	chr13:105082121-105121782	0.01	0.01	0.01	0.01	0.01	0.01	0.01	0.01	0.01	0.01	0.01	0.01
4933427D06Rik	chr6:89096114-89110037	0.01	0.01	0.01	0.01	0.01	0.01	0.01	0.01	0.0346868	0.0412379	0.01	0.01
4933427D14Rik	chr11:72154096-72203371	4.32772	4.71152	4.89037	5.0684	5.44704	4.06456	2.31679	2.28275	2.31351	2.12699	1.74348	2.50725
4933427E11Rik	chr15:74702411-74710374	0.172168	0.01	0.01	0.01	0.01	0.01	0.01	0.01	0.01	0.01	0.291698	0.01
4933427E13Rik	chr11:25326106-25367137	0.01	0.01	0.01	0.01	0.01	0.01	0.01	0.01	0.01	0.01	0.01	0.01
4933427G17Rik	chr7:120982508-121014787	0.01	0.01	0.01	0.01	0.199313	0.01	0.01	0.01	0.01	0.01	0.01	0.01
4933427I22Rik	chr4:139926110-139943519	0.01	0.01	0.01	0.01	0.01	0.01	0.01	0.01	0.01	0.01	0.01	0.01
4933428C19Rik	chr4:40482839-40525548	0.01	0.01	0.01	0.01	0.01	0.01	0.01	0.01	0.01	0.01	0.01	0.01
4933428G20Rik	chr11:97450159-97502400	0.01	0.01	0.01	0.01	0.01	0.01	0.01	0.01	0.01	0.01	0.01	0.01
4933429K18Rik	chr19:45726554-45730558	0.01	0.01	0.01	0.01	0.01	0.01	0.01	0.01	0.01	0.01	0.01	0.01
4933429O19Rik	chr14:48878872-48887112	0.01	0.01	0.01	0.01	0.01	0.01	0.01	0.01	0.01	0.01	0.01	0.01
4933430H16Rik	chr7:82937937-82971391	0.01	0.01	0.01	0.01	0.01	0.01	0.01	0.01	0.01	0.01	0.01	0.01
4933430I17Rik	chr4:62525368-62547993	0.187162	0.124813	0.01	0.239329	0.346041	0.202387	0.141003	0.129355	0.01	0.230321	0.12625	0.338913
4933430M04Rik	chr11:24481908-24569951	0.01	0.01	0.01	0.01	0.01	0.01	0.01	0.01	0.01	0.01	0.01	0.01
4933430N04Rik	chr8:9125411-9132288	0.01	0.01	0.01	0.01	0.01	0.01	0.01	0.01	0.01	0.01	0.01	0.01
4933431E20Rik	chr3:107877229-107898685	0.52579	0.581162	0.697952	0.498501	0.682409	0.787932	0.616795	0.335006	0.618383	0.19561	0.477413	0.456241
4933431G14Rik	chr6:72097607-72154570	0.01	0.01	0.01	0.01	0.01	0.01	0.01	0.01	0.01	0.01	0.01	0.01
4933432G23Rik	chr9:118429838-118437048	0.01	0.01	0.01	0.01	0.01	0.01	0.01	0.01	0.01	0.01	0.01	0.01
4933432I03Rik	chr14:102987411-103033803	0.01	0.01	0.01	0.01	0.01	0.01	0.01	0.01	0.01	0.01	0.01	0.01
4933432I09Rik	chr16:18209685-18213863	0.01	0.01	0.01	0.01	0.01	0.01	0.01	0.01	0.01	0.192671	0.01	0.01
4933432K03Rik	chr7:121587385-121589836	0.01	0.01	0.01	0.01	0.01	0.01	0.01	0.01	0.01	0.01	0.01	0.01
4933433C11Rik	chr2:25212558-25214630	0.01	0.01	0.01	0.01	0.01	0.01	0.01	0.01	0.01	0.01	0.01	0.01
4933433F19Rik	chr8:30568394-30575573	0.01	0.01	0.01	0.01	0.01	0.01	0.01	0.01	0.01	0.01	0.01	0.01
4933433G08Rik	chr9:61103011-61105386	0.01	0.01	0.01	0.01	0.01	0.01	0.01	0.01	0.01	0.01	0.01	0.01
4933433G15Rik	chr9:75410183-75415537	0.01	0.01	0.01	0.01	0.01	0.01	0.01	0.01	0.01	0.01	0.01	0.01
4933433G19Rik	chr13:66912097-67032405	0.01	0.01	0.01	0.01	0.01	0.01	0.01	0.01	0.01	0.01	0.01	0.01
4933433H22Rik	chr17:84078659-84089875	0.01	0.01	0.01	0.01	0.112346	0.01	0.01	0.01	0.179217	0.01	0.203	0.01
4933434E20Rik	chr3:89998759-90068347	46.2139	42.4829	48.1584	43.6802	37.4155	49.1583	34.0455	41.2982	38.5127	46.5093	34.653	55.2159
4933436E23Rik	chr1:139379451-139402852	0.01	0.01	0.01	0.01	0.01	0.01	0.01	0.01	0.01	0.01	0.01	0.01
4933436H12Rik	chr7:68417423-68426133	0.01	0.01	0.01	0.01	0.01	0.01	0.01	0.01	0.01	0.01	0.01	0.01
4933436I01Rik	chrX:67919863-67921450	0.01	0.01	0.01	0.01	0.01	0.01	0.01	0.01	0.01	0.01	0.01	0.01
4933438B17Rik	chr5:127030788-127088529	0.01	0.01	0.01	0.01	0.01	0.01	0.01	0.01	0.01	0.01	0.01	0.01
4933438K21Rik	chr4:147063365-147068436	0.01	0.01	0.01	0.01	0.01	0.01	0.01	0.01	0.01	0.01	0.01	0.01
4933439C10Rik	chr11:59485520-59511067	1.67718	1.40513	2.72967	0.951631	3.33647	1.21179	0.111472	0.42867	0.315696	0.454436	0.142213	0.148618
4933439K11Rik	chr1:172521129-172550806	0.717207	0.01	0.01	0.459059	1.0469	0.082229	0.01	0.01	0.01	0.01	0.01	0.01
4933440J02Rik	chr10:111586718-111594273	0.01	0.01	0.01	0.01	0.01	0.01	0.01	0.01	0.01	0.01	0.01	0.01
4933440M02Rik	chr7:125331781-125349786	0.01	0.01	0.01	0.01	0.01	0.01	0.01	0.01	0.01	0.01	0.01	0.01
5031410I06Rik	chr5:26098667-26105314	0.01	0.01	0.01	0.01	0.01	0.01	0.01	0.01	0.01	0.01	0.01	0.01
5031414D18Rik	chr14:75004109-75388146	0.01	0.01	0.01	0.01	0.01	0.01	0.01	0.01	0.01	0.01	0.01	0.01
5031425E22Rik	chr5:23431807-23434353	1.09155	1.28373	1.20419	1.18754	2.45827	1.20075	4.80073	6.36835	7.14683	4.39766	6.57476	1.57513
5031425F14Rik	chr2:166447450-166458770	0.01	0.01	0.01	0.01	0.01	0.01	0.01	0.01	0.01	0.01	0.01	0.01
5031426D15Rik	chr2:6539698-7396198	0.01	0.01	0.01	0.01	0.01	0.01	0.01	0.01	0.01	0.01	0.01	0.01
5031434C07Rik	chr6:112273757-112330423	0.01	0.01	0.01	0.01	0.01	0.01	0.01	0.01	0.01	0.01	0.01	0.01
5031434O11Rik	chr3:51515317-51567116	0.01	0.01	0.523296	0.01	0.01	0.153256	0.01	0.01	0.01	0.01	0.01	0.01
5031439G07Rik	chr15:84945719-84987971	16.3547	16.7945	16.3492	18.5707	22.0142	17.9371	19.1381	19.7206	17.5366	18.5065	17.6481	16.9846
5033403F01Rik	chr13:38932139-38966297	0.283559	0.301316	0.01	0.01	0.487587	0.163732	0.01	0.0626759	0.732786	0.01	0.01	0.01
5033403H07Rik	chr5:52973011-52992292	0.01	0.01	0.01	0.01	0.01	0.01	0.01	0.01	0.01	0.01	0.01	0.01
5033404E19Rik	chr1:185497305-185498014	0.01	0.01	0.01	0.01	0.01	0.01	0.01	0.01	0.01	0.01	0.01	0.01
5033406O09Rik	chr12:111941990-111944482	2.47553	0.666096	1.21604	1.78389	1.62808	2.45515	1.62439	3.21058	1.8333	1.84756	2.2356	0.94232
5033428I22Rik	chr8:57332434-57354580	0.01	0.01	0.01	0.01	0.01	0.01	0.01	0.01	0.01	0.01	0.01	0.01
5330411J11Rik	chr2:59382492-59386682	0.01	0.01	0.01	0.01	0.01	0.01	0.01	0.01	0.01	0.01	0.01	0.01
5330413P13Rik	chr2:131820005-131847656	0.01	0.01	0.01	0.01	0.01	0.01	0.01	0.01	0.114756	0.01	0.01	0.01
5330417C22Rik	chr3:108458068-108536522	0.01	0.01	0.01	0.01	0.01	0.01	0.01	0.01	0.01	0.01	0.01	0.01
5330426P16Rik	chr16:50726750-50732773	8.89757	6.72762	6.24037	6.44993	8.47745	9.8691	8.35373	11.0243	9.33548	6.85433	9.73008	7.42772
5330434G04Rik	chrX:105372993-105391754	0.01	0.01	0.01	0.01	0.01	0.01	0.01	0.01	0.01	0.01	0.01	0.01
5330439B14Rik	chr6:142587861-142702274	0.01	0.01	0.01	0.01	0.01	0.01	0.01	0.01	0.01	0.01	0.01	0.01
5430401F13Rik	chr6:131543761-131553757	0.01	0.01	0.01	0.01	0.01	0.01	0.01	0.01	0.01	0.01	0.01	0.01
5430402E10Rik	chrX:77919785-77925062	0.01	0.01	0.01	0.01	0.01	0.01	0.01	0.01	0.01	0.01	0.01	0.01
5430402O13Rik	chr6:50566642-50596590	0.151531	0.01	0.01	0.01	0.01	0.01	0.0659721	0.01	0.521247	0.01	0.01	0.01
5430403N17Rik	chr8:35864084-35882957	1.19573	0.302911	0.421537	0.797828	0.579093	0.399518	0.0844805	0.0462482	0.333983	0.357211	0.01	0.596718
5430405H02Rik	chr2:156840006-156862945	0.643249	0.01	0.256601	0.427599	0.8705	1.07948	1.15745	0.368111	0.449368	0.360925	0.274143	1.54405
5430416N02Rik	chr5:100420841-100429535	40.9204	22.2201	22.2688	18.2229	20.4442	26.687	18.6441	16.5643	17.162	18.6247	14.5614	18.6255
5430416O09Rik	chr4:43730033-43734534	0.01	0.01	0.01	0.01	0.01	0.01	0.01	0.01	0.01	0.01	0.0799161	0.01
5430419D17Rik	chr7:131174401-131250945	0.0425182	0.01	0.01	0.01	0.01	0.01	0.01	0.01	0.01	0.01	0.01	0.01
5430421F17Rik	chr8:25302649-25306270	4.34197	2.41116	2.33586	2.89118	6.06448	6.11484	6.81746	7.29504	5.60931	8.90486	8.4095	6.28226
5430421N21Rik	chr15:101431013-101491512	0.01	0.01	0.01	0.1296	0.0728898	0.153347	0.01	0.01	0.01	0.01	0.01	0.01
5430425K12Rik	chr13:80940402-80948597	0.142779	0.0875762	0.915968	0.3164	0.205513	0.498104	0.01	0.152216	0.01	0.01	0.01	0.330821
5430427M07Rik	chr12:90998491-91384409	0.01	0.01	0.01	0.01	0.01	0.01	0.01	0.01	0.01	0.01	0.01	0.01
5430427O19Rik	chrX:85870272-85891499	0.01	0.01	0.01	0.01	0.01	0.01	0.01	0.01	0.153229	0.01	0.01	0.01
5430428K19Rik	chrX:6400144-6633717	0.01	0.01	0.01	0.01	0.01	0.01	0.01	0.01	0.01	0.01	0.01	0.01
5430431A17Rik	chr7:44484516-44485413	0.01	0.01	0.01	0.01	0.01	0.01	0.01	0.01	0.01	0.01	0.01	0.01
5430434I15Rik	chr3:38203150-38208119	0.01	0.01	0.0729534	0.01	0.01	0.01	0.01	0.265281	0.01	0.01	0.01	0.01
5430437J10Rik	chr15:5496317-5594983	0.01	0.01	0.01	0.01	0.01	0.01	0.01	0.01	0.01	0.01	0.01	0.01
5430440P10Rik	chr14:105427558-105437716	0.01	0.01	0.01	0.01	0.01	0.01	0.01	0.01	0.01	0.01	0.01	0.01
5530400C23Rik	chr6:133292215-133295790	0.01	0.01	0.01	0.01	0.01	0.01	0.01	0.01	0.01	0.01	0.01	0.01
5530401A14Rik	chr11:80880162-81968396	0.01	0.01	0.01	0.01	0.01	0.01	0.01	0.01	0.01	0.01	0.01	0.01
5530601H04Rik	chrX:105040853-105070124	2.72531	2.64767	5.03361	2.88948	2.61232	2.90492	2.329	2.00991	2.6399	1.52921	1.77628	2.84015
5730403I07Rik	chr9:77366411-77399416	0.01	0.01	0.01	0.01	0.01	0.01	0.01	0.01	0.01	0.01	0.01	0.01
5730405O15Rik	chrX:13042014-13045295	0.01	0.01	0.01	0.01	0.01	0.01	0.01	0.01	0.01	0.01	0.01	0.01
5730408K05Rik	chr19:8883877-8890759	6.14993	8.03092	16.6014	7.62276	0.418473	3.06283	1.97571	0.01	0.01	2.3004	0.01	0.01
5730409E04Rik	chr4:126609853-126614371	5.96779	3.52389	4.12931	4.51515	3.84656	6.32611	8.12631	10.8012	6.27248	7.6304	9.03805	5.98831
5730412P04Rik	chrX:136104602-136115420	0.01	0.01	0.01	0.01	0.01	0.01	0.01	0.01	0.01	0.01	0.01	0.01
5730416F02Rik	chrX:109001484-109002296	0.01	0.01	0.01	0.01	0.01	0.01	0.01	0.01	0.01	0.01	0.01	0.01
5730420D15Rik	chr10:95417374-95428640	0.01	0.01	0.01	0.01	0.01	0.01	0.01	0.01	0.01	0.01	0.01	0.01
5730422E09Rik	chr5:149119564-149182036	0.01	0.01	0.01	0.01	0.01	0.01	0.01	0.01	0.01	0.01	0.01	0.01
5730435O14Rik	chr10:41538848-41606595	0.01	0.01	0.01	0.01	0.01	0.01	0.01	0.01	0.01	0.01	0.01	0.01
5730455P16Rik	chr11:80360491-80378015	12.6129	9.36913	9.01347	8.57377	10.8701	10.4783	7.83483	9.64825	7.965	6.42602	11.1866	5.19197
5730457N03Rik	chr6:52308388-52318378	0.01	0.01	0.01	0.01	0.01	0.01	0.01	0.01	0.01	0.01	0.01	0.01
5730460C07Rik	chr3:153789304-153792087	0.01	0.01	0.01	0.01	0.01	0.01	0.01	0.01	0.01	0.01	0.01	0.01
5730480H06Rik	chr5:48389502-49285659	0.72765	0.705909	0.779692	0.380037	1.03556	0.327702	0.01	0.0606417	0.0883415	0.01	0.01	0.01
5730488B01Rik	chr4:44531505-44710440	0.01	0.01	0.01	0.01	0.01	0.01	0.01	0.01	0.01	0.01	0.01	0.01
5730507C01Rik	chr12:18514509-18535254	0.0956593	0.01	0.247682	0.0232553	0.0266558	0.202763	0.024685	0.01	0.0382315	0.01	0.01	0.0835881
5730508B09Rik	chr3:127869687-127896323	0.279549	1.23066	0.949026	0.808465	1.05338	0.101401	0.14352	1.06469	0.449703	0.611466	0.997136	0.124323
5730522E02Rik	chr11:25616845-26210576	0.01	0.01	0.01	0.01	0.01	0.01	0.01	0.01	0.01	0.01	0.01	0.01
5730559C18Rik	chr1:136213521-136234280	0.01	0.277708	0.01	0.0177729	0.0567143	0.0349573	0.575846	0.111496	0.807649	0.1438	0.295918	0.114524
5830411N06Rik	chr7:140247300-140299791	0.01	0.01	0.01	0.01	0.01	0.01	0.01	0.01	0.01	0.01	0.01	0.01
5830415F09Rik	chr4:46376974-46389423	1.50266	1.48276	1.35267	2.01505	2.75433	2.15207	3.35049	2.74936	3.65376	4.06833	2.16428	2.99958
5830416I19Rik	chr5:64044972-64050226	0.01	0.01	0.01	0.01	0.01	0.01	0.049161	0.0267112	0.01	0.01	0.01	0.01
5830416P10Rik	chr19:53441211-53464796	0.0284475	0.238715	0.01	0.0793636	0.0296733	0.0706832	0.01	0.141524	0.01	0.226831	0.01	0.257962
5830417I10Rik	chr3:88777056-88832487	7.01469	10.0823	9.28973	7.72371	8.53808	6.49878	4.17973	4.98893	5.23141	5.80243	3.95184	4.9939
5830418P13Rik	chr9:103423577-103480328	0.01	0.01	0.01	0.01	0.132959	0.01	0.01	0.0680188	0.16045	0.01	0.178484	0.01
5830428M24Rik	chr12:69464786-69475550	0.365864	0.01	0.255556	0.01	0.01	0.01	0.290947	0.01	0.01	0.01	0.01	0.01
5830432E09Rik	chr7:135537823-135686294	0.32052	0.14632	0.01	0.036674	0.0410954	0.0614568	0.01	0.300363	0.01	0.773427	0.219194	0.01
5830444B04Rik	chr4:155400968-155443110	3.19214	2.04221	1.69812	1.99743	4.06274	5.24388	3.5023	5.7265	2.89975	3.90148	4.38394	4.53619
5830454E08Rik	chr9:120577330-120578073	0.01	0.01	0.01	0.0977149	0.110648	0.312739	0.01	0.01	0.48708	1.8888	0.01	0.01
5830473C10Rik	chr5:90561208-90597906	0.01	0.01	0.0432904	0.01	0.01	0.01	0.01	0.01	0.194853	0.01	0.01	0.01
5930403L14Rik	chr4:154316124-154636873	0.01	0.01	0.01	0.01	0.01	0.01	0.01	0.01	0.01	0.01	0.01	0.01
5930412G12Rik	chr5:128579129-128600687	0.01	0.01	0.01	0.01	0.01	0.01	0.01	0.01	0.01	0.01	0.01	0.01
5930430L01Rik	chr5:148990055-148995215	1.33556	1.30546	0.968879	1.44741	0.76488	1.32493	0.76129	0.882238	0.409214	0.755234	1.28814	1.34883
5930438M14Rik	chr13:101232126-101247551	0.01	0.01	0.01	0.01	0.01	0.01	0.01	0.01	0.01	0.01	0.01	0.01
6030407O03Rik	chr1:73618380-73864466	0.01	0.01	0.01	0.01	0.01	0.01	0.01	0.01	0.01	0.01	0.01	0.01
6030408B16Rik	chr15:101293211-101297426	0.01	0.01	0.01	0.01	0.01	0.01	0.01	0.01	0.01	0.01	0.01	0.01
6030419C18Rik	chr9:58488602-58499742	0.0551182	0.304226	0.142812	0.217073	0.0777103	0.436864	0.717388	1.11398	0.382977	0.833716	1.20693	0.45073
6030440G07Rik	chr12:110994397-111013872	0.01	0.01	0.01	0.01	0.01	0.01	0.01	0.01	0.01	0.01	0.01	0.01
6030443J06Rik	chr5:22550412-22558171	0.141379	0.0316404	0.212404	0.151635	0.283173	0.337264	0.01	0.0950292	0.01	0.084728	0.01	0.01
6030458C11Rik	chr15:12808176-12824657	14.9939	14.9421	16.8068	11.1856	11.8463	11.0598	6.08474	6.70216	10.3851	8.05723	5.21586	5.90329
6030466F02Rik	chr8:123733957-123739941	0.01	0.01	0.01	0.01	0.01	0.01	0.01	0.01	0.01	0.01	0.01	0.01
6030468B19Rik	chr11:117797659-117807308	0.01	0.01	0.01	0.01	0.01	0.01	0.01	0.01	0.01	0.01	0.01	0.01
6030469F06Rik	chr12:31168861-31185922	0.01	0.01	0.01	0.01	0.01	0.01	0.01	0.01	0.01	0.01	0.01	0.01
6030471H07Rik	chr4:84042039-84044879	0.01	0.01	0.01	0.01	0.01	0.01	0.01	0.01	0.01	0.01	0.01	0.01
6030498E09Rik	chrX:38772779-38962688	0.01	0.01	0.01	0.01	0.01	0.01	0.01	0.01	0.01	0.01	0.01	0.01
6230400D17Rik	chr14:20702011-20704425	0.01	0.01	0.01	0.109082	0.489646	0.824071	0.22475	0.01	0.01	0.01	0.390161	0.01
6330403A02Rik	chr1:180432372-180483504	0.01	0.01	0.01	0.01	0.01	0.01	0.01	0.01	0.01	0.01	0.01	0.01
6330403K07Rik	chr11:71031940-71033617	0.01	0.01	0.01	0.01	0.01	0.01	0.01	0.01	0.01	0.01	0.01	0.01
6330407A03Rik	chr4:3678120-3791612	0.01	0.01	0.01	0.01	0.01	0.01	0.01	0.01	0.01	0.01	0.01	0.01
6330408A02Rik	chr7:13258966-13311427	3.93172	3.1397	2.68431	3.98573	4.29809	5.34803	4.32053	3.50709	4.14233	4.95239	3.81607	4.01086
6330409D20Rik	chr2:32721054-32755007	0.01	0.01	0.01	0.01	0.01	0.01	0.01	0.01	0.01	0.01	0.01	0.01
6330410L21Rik	chr3:129677574-129763882	0.01	0.01	0.01	0.01	0.01	0.01	0.01	0.01	0.01	0.01	0.01	0.01
6330415B21Rik	chr6:76881636-77979667	0.01	0.01	0.01	0.01	0.01	0.01	0.01	0.01	0.01	0.01	0.01	0.01
6330415G19Rik	chr17:23550798-23565294	0.01	0.756463	0.710309	0.202615	0.425015	0.505684	0.122181	0.0871625	0.13162	0.01	0.1451	0.01
6330416G13Rik	chr4:63560359-63586353	2.31234	3.48441	3.11773	2.59639	2.39555	3.77917	1.90595	2.85388	3.8936	2.20055	4.17545	2.29093
6330418K02Rik	chr5:138259657-138272754	2.05123	1.62722	0.01	0.885717	0.927481	0.11036	1.41429	1.78602	1.2631	0.709583	0.01	1.26879
6330549D23Rik	chr3:96601132-96629819	0.742055	0.677785	0.121788	0.429487	0.612438	0.138796	0.196983	0.267109	0.468395	0.188497	0.01	0.087081
6430411K18Rik	chr12:109590168-109595403	0.01	0.01	0.01	0.01	0.01	0.01	0.01	0.01	0.01	0.01	0.01	0.01
6430503K07Rik	chr2:147177545-147331681	0.198583	0.01	0.01	0.01	0.191781	0.01	0.01	0.01	0.01	0.01	0.01	0.01
6430531B16Rik	chr7:139972302-139978755	0.269915	0.01	0.01	0.195768	0.10856	0.01	0.01	0.01	0.01	0.01	0.01	0.01
6430548M08Rik	chr8:120114151-120165307	0.907724	1.48273	1.07904	1.25653	1.05093	1.28533	9.99466	10.3353	11.1162	9.86877	12.2277	9.36878
6430550D23Rik	chr2:156000442-156007977	0.01	0.01	0.01	0.194097	0.043596	0.01	0.01	0.1335	0.46822	0.01	0.124578	0.01
6430562O15Rik	chr13:99344785-99415561	0.01	0.01	0.01	0.112511	0.01	0.01	0.233261	0.0418295	0.386125	0.710501	0.290647	0.01
6430571L13Rik	chr9:107340639-107349683	0.01	0.01	0.01	0.01	0.01	0.01	0.01	0.01	0.01	0.01	0.01	0.01
6430573F11Rik	chr8:36489190-36513013	0.01	0.01	0.01	0.01	0.01	0.01	0.01	0.01	0.01	0.01	0.01	0.01
6430584L05Rik	chr6:55396886-55412285	0.01	0.01	0.01	0.01	0.01	0.01	0.01	0.01	0.01	0.01	0.01	0.01
6430706D22Rik	chr1:88227019-88277579	57.5483	43.8618	50.3445	48.1627	57.5653	49.6808	16.9948	16.6457	20.7722	15.0303	20.5086	13.9891
6430710C18Rik	chr2:72745845-72813717	0.01	0.01	0.01	0.01	0.01	0.01	0.01	0.01	0.01	0.01	0.01	0.01
6530402F18Rik	chr2:29194725-29252993	0.587415	0.957878	0.31273	0.918446	0.765401	0.29956	1.1225	1.77356	1.39751	0.606867	0.509185	2.04609
6530403H02Rik	chr3:120454333-120886732	0.01	0.01	0.01	0.01	0.01	0.01	0.01	0.01	0.01	0.01	0.01	0.01
6530411M01Rik	chr17:9147718-9168022	0.01	0.01	0.01	0.01	0.01	0.01	0.01	0.01	0.01	0.01	0.01	0.01
6720468P15Rik	chr19:57508563-57512788	0.01	0.01	0.01	0.01	0.01	0.01	0.01	0.01	0.01	0.01	0.01	0.01
6720483E21Rik	chr1:20888649-20890473	0.01	0.342627	0.01	0.01	0.01	0.01	0.01	0.01	0.01	0.01	0.01	0.01
6720489N17Rik	chr13:62603014-62624182	4.20658	4.86589	4.8082	3.73043	3.04661	4.43804	2.63594	2.62366	1.5046	1.18347	1.75627	2.16078
6820408C15Rik	chr2:152415586-152444330	0.01	0.01	0.01	0.01	0.01	0.01	0.01	0.01	0.01	0.01	0.01	0.01
6820431F20Rik	chr8:20268285-20297432	21.8546	20.258	20.8619	15.492	18.2817	23.4686	12.3326	13.4536	18.2848	17.6836	17.3005	12.667
7420426K07Rik	chr9:98903118-98904622	0.01	0.01	0.01	0.01	0.01	0.01	0.01	0.01	0.01	0.01	0.01	0.01
7420461P10Rik	chr1:162639149-162658219	0.01	0.01	0.01	0.01	0.01	0.01	0.01	0.01	0.01	0.01	0.01	0.01
7420700N18Rik	chr8:31367748-31382438	0.01	0.01	0.01	0.01	0.01	0.01	0.01	0.01	0.01	0.01	0.218653	0.01
7420701I03Rik	chr12:11047812-11078741	0.01	0.01	0.01	0.01	0.01	0.01	0.01	0.01	0.01	0.01	0.01	0.01
7530416G11Rik	chr15:85492735-85503227	0.01	0.01	0.01	0.01	0.01	0.01	0.01	0.01	0.01	0.01	0.01	0.01
7630403G23Rik	chr9:34042370-34059019	0.01	0.01	0.01	0.01	0.01	0.01	0.01	0.01	0.01	0.01	0.01	0.01
8030411F24Rik	chr2:148782008-148785936	0.01	0.01	0.01	0.01	0.01	0.01	0.01	0.01	0.01	0.01	0.01	0.01
8030423F21Rik	chr5:52607549-52619011	0.01	0.01	0.01	0.01	0.01	0.01	0.01	0.01	0.01	0.01	0.01	0.01
8030423J24Rik	chr13:70882947-70884503	0.01	0.01	0.01	0.01	0.01	0.01	0.01	0.01	0.01	0.01	0.01	0.01
8030442B05Rik	chr2:11338365-11398500	0.01	0.01	0.01	0.01	0.01	0.01	0.01	0.01	0.01	0.01	0.01	0.01
8030443G20Rik	chr4:108879069-108972077	0.01	0.01	0.01	0.01	0.01	0.01	0.01	0.01	0.01	0.01	0.01	0.01
8030451O07Rik	chr16:72226382-72234327	0.01	0.01	0.01	0.01	0.01	0.01	0.01	0.01	0.01	0.01	0.01	0.01
8030455M16Rik	chr8:110047431-110057176	0.01	0.01	0.01	0.01	0.01	0.01	0.01	0.01	0.01	0.01	0.01	0.01
8030462N17Rik	chr18:77633280-77714010	7.3562	8.63957	10.0699	10.7097	9.01431	7.96743	6.49691	7.64245	5.7844	7.2529	5.90559	6.53586
8430408G22Rik	chr6:116633007-116673836	0.01	0.01	0.01	0.01	0.01	0.01	0.01	0.01	0.01	0.01	0.01	0.01
8430419L09Rik	chr6:135197986-135236240	6.19725	6.27321	4.65187	5.29944	6.33182	6.09065	5.64546	7.25772	10.18	8.352	6.59454	7.47668
8430422H06Rik	chr18:14232305-14278542	0.01	0.01	0.01	0.01	0.01	0.01	0.01	0.01	0.01	0.01	0.01	0.01
8430423G03Rik	chr5:148950249-148951658	0.972478	0.01	0.62058	0.614981	0.932864	0.543566	0.01	0.01	0.01	0.956123	0.551804	0.266147
8430426J06Rik	chr15:81242653-81251862	0.0569166	0.164103	0.01	0.01	0.01	0.01	0.01	0.01	0.01	0.01	0.01	0.01
8430429K09Rik	chr11:3202352-3479831	2.57553	2.89811	3.81769	4.56664	5.64949	2.70668	2.6572	2.48275	1.74128	1.58953	3.85069	1.04572
8430430B14Rik	chr17:83998551-84013408	0.01	0.01	0.01	0.01	0.01	0.01	0.01	0.01	0.01	0.01	0.01	0.01
8430431K14Rik	chr19:30564486-31765033	0.01	0.01	0.01	0.01	0.01	0.01	0.01	0.01	0.01	0.01	0.01	0.01
8430436N08Rik	chr4:7560687-7573801	0.01	0.310834	0.01	1.1335	0.553514	0.629153	0.01	0.01	0.01	0.01	0.01	0.01
8430437L04Rik	chr2:72703509-72729468	0.01	0.01	0.01	0.01	0.01	0.01	0.01	0.01	0.01	0.01	0.01	0.01
9030025P20Rik	chr17:14964188-15022449	1.24092	0.962983	0.860652	0.840775	1.10451	1.62474	0.299573	0.678375	0.458105	0.842943	0.825965	0.01
9030204H09Rik	chr2:35751225-35979624	0.01	0.01	0.01	0.01	0.01	0.01	0.01	0.01	0.01	0.01	0.01	0.01
9030404E10Rik	chr16:30021841-30039479	0.01	0.01	0.01	0.01	0.01	0.01	0.01	0.01	0.01	0.01	0.01	0.01
9030612E09Rik	chr10:43174698-43176565	0.01	0.01	0.01	0.01	0.300514	0.497082	0.800531	0.0850995	0.01	0.716137	0.16115	0.01
9030617O03Rik	chr12:100779122-100872610	20.6588	18.1419	21.2523	11.2378	12.9305	10.5907	10.8303	8.92726	7.69315	10.491	9.32646	14.0644
9030619P08Rik	chr15:75427605-75431829	0.116805	0.21627	0.01	0.01	0.11908	0.01	0.01	0.01	0.01	0.01	0.01	0.01
9030624G23Rik	chr12:24043201-24097269	0.0603628	0.01	0.0546488	0.0835649	0.122221	0.01	0.01	0.01	0.01	0.0834961	0.109182	0.01
9030624J02Rik	chr7:118740270-118841491	15.6094	15.4188	15.4845	18.4385	20.7522	17.1224	18.6415	17.5818	17.3534	19.4311	19.1597	22.2145
9030625G05Rik	chr18:74972763-74981547	0.01	0.01	0.01	0.01	0.01	0.01	0.01	0.01	0.01	0.01	0.01	0.01
9130008F23Rik	chr17:40875481-40880558	2.96761	4.50313	4.02993	3.13496	4.32473	5.37832	2.66035	3.70348	4.12266	4.79272	5.16276	3.58967
9130011E15Rik	chr19:45818143-45998488	9.15495	7.03012	9.283	6.84465	8.76211	9.17532	14.0629	13.06	12.2835	13.0539	13.4324	8.61186
9130015A21Rik	chr12:35672290-35695118	0.154535	0.01	0.01	0.01	0.01	0.01	0.01	0.01	0.01	0.01	0.01	0.01
9130015L21Rik	chr2:160016652-160040620	0.01	0.01	0.01	0.01	0.01	0.01	0.01	0.01	0.01	0.01	0.01	0.01
9130019O22Rik	chr7:127382259-127387166	0.407871	0.544116	0.441065	1.01378	0.331001	0.248743	0.744958	0.629736	0.49671	0.283173	0.526669	0.693749
9130019P16Rik	chr6:54039931-54430221	0.01	0.01	0.01	0.01	0.01	0.01	0.01	0.01	0.01	0.01	0.01	0.01
9130023H24Rik	chr7:128234450-128245100	1.52249	1.88254	1.25331	0.931536	1.37067	2.05789	1.18338	0.966133	1.68733	1.04133	1.68808	3.37282
9130024F11Rik	chr1:56971468-56975196	4.6517	1.30579	2.91717	4.21295	4.13952	7.50228	3.20919	4.37131	2.96187	3.79303	5.23795	2.9446
9130204L05Rik	chr3:91088136-91090805	0.01	0.01	0.01	0.01	0.01	0.01	0.01	0.01	0.01	0.01	0.01	0.01
9130209A04Rik	chr18:47452667-47470868	0.01	0.01	0.01	0.01	0.01	0.01	0.01	0.01	0.01	0.01	0.01	0.01
9130221F21Rik	chr6:72013895-72042528	0.01	0.01	0.01	0.01	0.01	0.01	0.01	0.01	0.01	0.01	0.01	0.01
9130221H12Rik	chr7:25228258-25237851	2.66081	3.94263	2.70015	1.953	3.52418	2.32172	5.65446	3.81094	4.5089	5.88706	4.72179	4.64797
9130227L01Rik	chr1:55931240-55972098	0.01	0.01	0.01	0.01	0.01	0.01	0.01	0.01	0.01	0.01	0.01	0.01
9130230L23Rik	chr5:65987927-66004285	0.01	0.01	0.01	0.01	0.01	0.01	0.01	0.01	0.01	0.01	0.01	0.01
9130401M01Rik	chr15:58022270-58034294	32.9417	28.643	26.641	28.8623	26.4133	26.065	23.8862	24.4184	23.3107	24.9511	21.9317	38.0365
9130409I23Rik	chr1:181051236-181060667	0.01	0.01	0.01	0.01	0.01	0.01	0.01	0.01	0.01	0.01	0.01	0.01
9130409J20Rik	chr11:66956637-66965014	0.01	0.01	0.01	0.01	0.01	0.01	0.01	0.01	0.01	0.01	0.01	0.01
9230009I02Rik	chr11:51085086-51091835	0.01	0.01	0.01	0.01	0.01	0.01	0.01	0.01	0.01	0.01	0.01	0.01
9230102K24Rik	chr10:110600649-110615961	0.01	0.01	0.01	0.01	0.01	0.01	0.01	0.01	0.01	0.01	0.01	0.01
9230102O04Rik	chr2:9881245-9889540	0.01	0.01	0.01	0.01	0.266217	0.01	0.01	0.01	0.01	0.01	0.01	0.01
9230104L09Rik	chr2:148846713-148850934	0.01	0.01	0.01	0.01	0.01	0.01	0.01	0.01	0.01	0.01	0.01	0.01
9230105E05Rik	chr10:120361274-120476935	0.01	0.01	0.01	0.01	0.01	0.01	0.01	0.01	0.01	0.01	0.01	0.01
9230110C19Rik	chr9:8021671-8042823	4.32504	4.20866	2.53862	1.75373	4.66938	4.53661	2.37859	5.26431	6.50225	3.69916	4.71237	6.13518
9230110F15Rik	chr9:35838328-35844150	0.01	0.01	0.01	0.01	0.01	0.01	0.01	0.01	0.01	0.01	0.01	0.01
9230112D13Rik	chr14:34511620-34522801	0.01	0.01	0.01	0.01	0.01	0.01	0.01	0.01	0.01	0.01	0.01	0.01
9230112J17Rik	chr9:60523966-60545882	0.01	0.01	0.01	0.01	0.01	0.01	0.01	0.01	0.01	0.01	0.01	0.01
9230114K14Rik	chr5:52190680-52197984	1.52423	1.42151	2.94668	1.19492	1.25174	1.81546	0.302305	0.334079	1.09594	0.585151	0.640998	1.65289
9230116L04Rik	chr12:79029162-79103939	0.0533585	0.376955	0.01	0.01	0.01	0.01	0.01	0.211377	0.01	0.192761	0.0913082	0.01
9230116N13Rik	chr1:136411915-136440220	0.146154	0.213918	0.0504905	0.273474	0.461971	0.436513	0.117237	0.287048	0.375513	0.16842	0.523919	0.421566
9230117E06Rik	chr16:22466568-22657231	0.01	0.01	0.01	0.01	0.01	0.01	0.01	0.01	0.01	0.01	0.01	0.01
9330020H09Rik	chr15:98543210-98570864	0.554547	0.31894	0.665835	0.30418	0.572418	0.634936	0.218048	0.141252	0.01	0.132255	0.111957	0.143303
9330102E08Rik	chr6:128169699-128183803	0.103608	0.01	0.01	0.0965129	0.01	0.207968	0.118782	0.01	0.01	0.01	0.01	0.01
9330111N05Rik	chr13:80964073-81079857	0.01	0.01	0.01	0.381283	0.01	0.145123	0.01	0.01	0.01	0.01	0.01	0.01
9330117O12Rik	chr18:54611743-54639870	0.01	0.01	0.01	0.01	0.01	0.01	0.01	0.157237	0.01	0.01	0.01	0.01
9330133O14Rik	chr8:122443655-122451322	1.0642	0.689056	0.35438	1.0474	0.774665	1.27802	3.01144	1.87773	2.12081	1.51867	2.20517	2.07455
9330136K24Rik	chr17:21528195-21562601	0.01	0.419423	0.271843	0.01	0.0418346	0.225421	0.01	0.01	0.01	0.01	0.335898	0.01
9330151L19Rik	chr12:69189837-69199868	2.11469	2.70893	2.51941	2.07063	3.54627	2.87775	0.617899	1.36992	1.99435	1.56773	0.95127	1.01855
9330158H04Rik	chr6:36333137-36524774	0.01	0.01	0.01	0.01	0.01	0.01	0.01	0.01	0.01	0.01	0.01	0.01
9330159F19Rik	chr10:29211642-29230779	0.01	0.01	0.01	0.01	0.01	0.01	0.01	0.01	0.0703961	0.134546	0.01	0.01
9330159M07Rik	chr9:88839163-88858870	0.361003	0.172487	0.01	0.114231	0.0762314	0.234794	0.0905687	0.433816	0.541307	0.181883	0.254517	0.291463
9330162012Rik	chr13:24905599-24939049	0.536751	0.01	0.01	0.01	0.01	0.01	0.01	0.01	0.186676	0.01	0.01	0.01
9330162B11Rik	chr1:187609005-188214884	0.01	0.01	0.01	0.01	0.01	0.01	0.01	0.01	0.01	0.01	0.01	0.01
9330175E14Rik	chr8:94433126-94435103	0.0900687	0.01	0.01	0.01	0.01	0.01	0.01	0.01	0.01	0.01	0.01	0.01
9330175M20Rik	chr1:51218385-51333779	0.01	0.01	0.0426471	0.01	0.025898	0.01	0.01	0.01	0.01	0.01	0.01	0.01
9330178D15Rik	chr3:155976353-156008592	0.01	0.01	0.01	0.01	0.01	0.01	0.01	0.01	0.01	0.01	0.01	0.01
9330179D12Rik	chr6:127125708-127212419	0.239275	0.01	0.01	0.393391	0.434545	1.15964	0.01	0.433742	0.393051	0.01	0.445611	0.439861
9330182L06Rik	chr5:9266192-9480717	0.0139027	0.01	0.01	0.01	0.01	0.01	0.01	0.01	0.0447636	0.01	0.0499319	0.01
9330182O14Rik	chr15:40134364-40150010	0.01	0.01	0.01	0.01	0.01	0.01	0.01	0.01	0.01	0.01	0.01	0.01
9330188P03Rik	chr14:105589548-105593929	1.88115	1.47123	0.655709	0.706921	1.83715	2.88765	1.08909	1.29358	0.746009	1.80616	0.664316	0.917243
9330199G10Rik	chr13:19462846-19504367	0.01	0.01	0.01	0.01	0.01	0.01	0.01	0.01	0.01	0.01	0.01	0.01
9430007A20Rik	chr4:144519821-144529353	0.01	0.01	0.01	0.01	0.01	0.01	0.01	0.01	0.01	0.01	0.01	0.01
9430014N10Rik	chr15:93904855-93927111	0.01	0.01	0.01	0.01	0.01	0.01	0.01	0.01	0.01	0.01	0.01	0.01
9430015G10Rik	chr4:156109997-156127263	12.0628	8.24239	10.576	8.57821	9.34865	12.8807	2.13459	2.26792	1.9248	2.77787	2.11651	1.63446
9430016H08Rik	chr1:57388243-57415958	16.3142	19.4376	19.7885	19.5221	16.434	22.8091	15.9489	15.2942	11.0274	17.0876	21.5403	16.5507
9430018G01Rik	chr6:43345006-43666175	0.0773504	0.0550201	0.01	0.0598537	0.102334	0.066467	0.01	0.105723	0.01	0.0925663	0.22235	0.111308
9430019J16Rik	chr2:75436056-75444179	0.01	0.01	0.01	0.01	0.01	0.01	0.01	0.01	0.01	0.01	0.01	0.01
9430020K01Rik	chr18:4634928-4682869	2.22935	2.70522	2.3832	2.02828	2.50442	2.1258	3.93964	3.66006	3.79063	4.60336	6.06943	3.67643
9430021M05Rik	chr2:162661162-162675204	0.01	0.01	0.01	0.01	0.01	0.01	0.01	0.01	0.01	0.01	0.01	0.01
9430037G07Rik	chr9:88595324-88599243	0.728878	1.16705	0.107653	0.642704	0.294797	0.949187	0.513109	0.227379	0.334378	0.36544	0.803366	0.106191
9430038I01Rik	chr7:137375568-137410756	1.58747	5.54548	2.3446	4.13778	3.19062	5.0799	5.66382	5.24556	1.38459	3.61598	4.79158	3.03164
9430041J12Rik	chr7:4074124-4136926	0.01	0.01	0.01	0.01	0.01	0.01	0.01	0.01	0.01	0.01	0.01	0.01
9430060I03Rik	chr1:92933542-92950590	0.28832	0.511439	0.01	0.01	0.102522	0.01	0.01	0.01	0.01	0.01	0.01	0.01
9430065F17Rik	chr13:67553201-67570892	3.3037	0.144713	0.141047	0.01	0.01	0.699603	0.662294	0.546425	0.01	0.01	0.292345	0.01
9430069I07Rik	chr15:34306680-34436240	0.01	0.01	0.01	0.01	0.01	0.01	0.6237	0.01	0.01	0.01	0.01	0.01
9430076C15Rik	chr6:53287294-53397216	0.01	0.01	0.01	0.01	0.01	0.01	0.01	0.01	0.01	0.01	0.01	0.194035
9430078K24Rik	chr12:79917018-79936264	0.01	0.01	0.01	0.01	0.01	0.01	0.01	0.409278	0.01	0.01	0.01	0.247102
9430083A17Rik	chr13:51097737-51100727	0.0552075	0.05015	0.01	0.01	0.0287175	0.0417616	0.01	0.01	0.01	0.051241	0.01	0.246265
9430091E24Rik	chr8:111094744-111145498	0.248394	0.166774	0.166179	0.136335	0.478658	0.582885	0.0971047	0.322976	0.204565	0.335126	0.189905	0.74544
9530002B09Rik	chr4:122689258-122705135	0.01	0.01	0.01	0.01	0.01	0.01	0.01	0.01	0.01	0.01	0.01	0.01
9530003J23Rik	chr10:117233752-117238681	0.01	0.01	0.01	0.01	0.01	0.01	0.01	0.01	0.01	0.01	0.01	0.01
9530014B07Rik	chr13:53635891-53639201	0.01	0.01	0.01	0.01	0.01	0.01	0.01	0.01	0.01	0.01	0.01	0.01
9530020I12Rik	chr12:11185992-11204502	0.01	0.01	0.01	0.01	0.01	0.01	0.01	0.01	0.677466	0.01	0.01	0.01
9530026F06Rik	chr1:61378431-61395904	0.01	0.01	0.01	0.01	0.01	0.01	0.01	0.01	0.01	0.01	0.01	0.01
9530026P05Rik	chr6:92940581-93111749	1.1799	0.148764	0.01	0.797757	1.08701	2.78947	1.04997	0.844429	0.408883	0.16394	0.454211	0.01
9530027J09Rik	chrX:48256933-48285426	0.258422	0.29804	0.01	0.01	0.01	0.01	0.01	0.01	0.01	0.01	0.01	0.01
9530036O11Rik	chr5:28456839-28719209	0.01	0.01	0.01	0.01	0.01	0.01	0.01	0.01	0.01	0.01	0.01	0.01
9530051G07Rik	chrX:153037628-153072915	0.01	0.01	0.01	0.01	0.01	0.01	0.01	0.01	0.01	0.01	0.01	0.01
9530052E02Rik	chr8:10986963-11054541	0.01	0.01	0.01	0.01	0.01	0.01	0.01	0.01	0.01	0.01	0.01	0.01
9530053A07Rik	chr7:28129465-28164811	0.125641	0.0331544	0.01	0.0491725	0.01	0.0419827	0.0818648	0.0611935	0.0414756	0.01	0.01	0.01
9530059O14Rik	chr9:122572500-122580647	0.01	0.01	0.01	0.01	0.01	0.01	0.01	0.01	0.01	0.01	0.01	0.01
9530062K07Rik	chr6:116199409-116207993	0.798732	0.01	0.01	0.01	0.01	0.148176	0.01	0.01	0.01	0.01	0.01	0.01
9530068E07Rik	chr11:52396427-52408723	79.7029	77.3876	76.4824	77.3566	72.4884	80.3949	121.944	117.493	118.226	122.223	110.884	127.856
9530077C05Rik	chr9:22411576-22444679	1.9146	2.42258	1.54505	1.80995	1.77055	1.54196	1.12051	0.843378	1.36484	1.43049	0.439806	1.31575
9530080O11Rik	chr4:95959710-96024274	0.01	0.01	0.01	0.01	0.01	0.01	0.01	0.01	0.01	0.01	0.01	0.01
9530082P21Rik	chr17:23749235-23754065	0.306171	0.487274	0.01	0.0756285	0.189788	0.280662	0.43262	0.488015	0.258861	0.398366	0.759158	0.440757
9530091C08Rik	chr9:68653785-69388246	0.01	0.01	0.01	0.01	0.01	0.01	0.01	0.01	0.01	0.01	0.01	0.01
9630001P10Rik	chr5:45529704-45645469	0.01	0.01	0.01	0.01	0.01	0.01	0.01	0.01	0.01	0.01	0.01	0.01
9630013A20Rik	chr14:84443562-84537060	0.01	0.01	0.01	0.01	0.01	0.01	0.01	0.01	0.01	0.01	0.01	0.01
9630013K17Rik	chr11:63962626-64079472	0.01	0.01	0.01	0.01	0.01	0.01	0.01	0.01	0.01	0.01	0.01	0.01
9630028B13Rik	chr1:185429356-185441819	0.01	0.01	0.01	0.01	0.01	0.01	0.01	0.01	0.01	0.01	0.01	0.01
9630028H03Rik	chr2:135580529-135583220	0.01	0.01	0.01	0.01	0.01	0.01	0.01	0.01	0.01	0.01	0.01	0.01
9630028I04Rik	chr17:27235074-27248066	0.01	0.01	0.01	0.01	0.01	0.01	0.01	0.01	0.01	0.01	0.01	0.290042
9830107B12Rik	chr17:48125604-48146307	0.01	0.01	0.01	0.01	0.01	0.01	0.01	0.01	0.01	0.01	0.01	0.01
9830132P13Rik	chr3:127916170-127955220	0.01	0.01	0.01	0.01	0.01	0.01	0.01	0.01	0.01	0.01	0.01	0.01
9830147E19Rik	chr7:42609525-42642604	0.337457	0.420906	0.601266	0.917245	0.552516	1.13558	0.141958	0.145183	0.310051	0.104208	0.187829	0.203487
9830166K06Rik	chr19:8651795-8663335	0.01	0.01	0.01	0.01	0.01	0.01	0.01	0.01	0.01	0.01	0.01	0.01
9930012K11Rik	chr14:70154404-70159502	4.71313	6.73763	7.89686	5.74822	5.60371	5.89431	4.30458	3.93105	4.52673	4.76727	3.03436	1.87513
9930014A18Rik	chr15:60818995-60831400	0.361656	0.314409	0.157921	0.965805	0.911677	1.32507	0.0711979	0.151553	0.0568654	0.288733	0.0844559	0.448743
9930021J03Rik	chr19:29714401-29806009	11.5255	10.2349	10.0714	10.2038	12.0144	9.9221	12.1822	15.4177	17.8431	15.2386	16.683	9.84544
9930104L06Rik	chr4:124937047-124944661	1.79513	3.00382	2.33569	2.12138	1.90724	1.84981	1.69413	1.98378	1.79089	0.973	1.6559	0.935206
9930111H07Rik	chr1:85775270-85784694	0.01	0.01	0.01	0.01	0.01	0.01	0.01	0.01	0.01	0.01	0.01	0.01
9930111J21Rik1	chr11:48945351-48979398	0.01	0.0475506	0.0900285	0.0484132	0.0136251	0.01	0.226871	0.212867	0.133337	0.19421	0.01	0.592481
9930111J21Rik2	chr11:48945351-48979398	0.01	0.01	0.101341	0.01	0.0595051	0.0837148	0.219567	0.228479	0.0889477	0.01	0.298142	1.81344
A130010J15Rik	chr1:193173468-193201546	3.40964	3.22371	3.0779	3.6622	2.71982	3.37222	3.29829	3.60632	3.00447	3.08398	2.86389	3.67527
A130077B15Rik	chr10:122565022-122569891	0.01	0.01	0.01	0.01	0.01	0.01	0.0174434	0.01	0.01	0.119185	0.01	0.01
A1bg	chr15:60917588-60921270	0.01	0.01	0.01	0.01	0.01	0.01	0.01	0.01	0.01	0.01	0.01	0.01
A1cf	chr19:31868760-31949406	0.01	0.01	0.01	0.01	0.01	0.01	0.01	0.01	0.01	0.01	0.01	0.01
A230001M10Rik	chr3:102262404-102288771	0.01	0.01	0.01	0.01	0.01	0.112716	0.01	0.01	0.01	0.01	0.01	0.01
A230009B12Rik	chr17:10403011-10840191	0.01	0.01	0.01	0.01	0.01	0.01	0.01	0.01	0.01	0.01	0.01	0.01
A230020J21Rik	chr1:191005831-191029781	0.282426	0.341503	0.01	0.168916	0.0925751	0.01	0.01	0.0454513	0.01	0.01	0.01	0.167339
A230028O05Rik	chr16:25059638-25069058	0.414926	0.01	0.01	0.01	0.01	0.01	0.01	0.01	0.01	0.01	0.01	0.01
A230046K03Rik	chr10:83543940-83596473	25.925	31.4527	30.959	30.4256	32.7073	27.1465	24.2732	24.3458	26.7779	25.9875	26.3384	20.4975
A230050P20Rik	chr9:20868641-20879710	0.01	0.01	0.01	0.0695732	0.0514599	0.0388783	0.01	0.155005	0.0800718	0.01	0.360565	0.374956
A230056J06Rik	chr13:59580175-59585223	0.01	0.01	0.01	0.01	0.01	0.01	0.01	0.01	0.01	0.01	0.01	0.01
A230056P14Rik	chr7:55962530-56019573	2.89346	0.471165	0.260473	0.681983	1.25702	2.02129	0.286705	0.778148	0.176991	0.490884	0.01	0.01
A230057D06Rik	chr7:61705849-61927574	0.0295423	0.108478	0.01	0.112601	0.571075	0.263447	0.01	0.01	0.01	0.01	0.01	0.01
A230065H16Rik	chr12:111406808-111412077	0.01	0.01	0.01	0.01	0.01	0.01	0.01	0.01	0.01	0.01	0.01	0.01
A230070E04Rik	chr14:68119544-68131371	0.01	0.01	0.01	0.0427939	0.333079	0.623701	0.01	0.01	0.01	0.01	0.01	0.01
A230072C01Rik	chrX:20951664-20987349	2.58744	2.49395	3.46803	0.909597	1.9289	1.5096	0.603108	0.773642	1.10749	0.799447	0.0881238	0.01
A230072E10Rik	chrX:151198077-151341879	0.01	0.01	0.01	0.036566	0.01	0.0567824	0.01	0.01	0.01	0.01	0.01	0.01
A230077H06Rik	chr7:40849152-40898324	0.01	0.01	0.01	0.01	0.01	0.01	0.01	0.01	0.01	0.01	0.01	0.01
A230103J11Rik	chr8:85036914-85067120	0.01	0.01	0.01	0.01	0.01	0.01	0.0469413	0.01	0.01	0.01	0.01	0.01
A230108P19Rik	chr2:6188464-6321611	0.01	0.01	0.01	0.01	0.01	0.01	0.01	0.01	0.01	0.01	0.01	0.01
A2m	chr6:121636172-121679238	0.01	0.01	0.01	0.01	0.01	0.01	0.01	0.01	0.01	0.01	0.01	0.01
A330009N23Rik	chr15:101221190-101232756	1.55287	0.382001	0.600173	0.192988	0.70545	1.83172	1.49065	0.626261	0.01	0.254905	0.737177	0.967691
A330015K06Rik	chr3:65109367-65378225	0.01	0.01	0.01	0.0288808	0.01	0.01	0.01	0.01	0.01	0.01	0.01	0.01
A330023F24Rik	chr1:195017398-195037908	0.0294849	0.07929	0.01	0.01	0.0474069	0.151735	0.01	0.01	0.165863	0.0706228	0.01	0.01
A330032B11Rik	chr19:37021290-37207471	0.01	0.01	0.01	0.01	0.01	0.01	0.01	0.0357272	0.01	0.01	0.01	0.01
A330033J07Rik	chr13:48044230-48264036	0.01	0.01	0.01	0.01	0.01	0.01	0.01	0.01	0.01	0.01	0.01	0.01
A330035P11Rik	chr14:122097938-122106974	0.206988	0.409148	0.142041	0.157399	0.333346	0.303259	1.23455	0.470082	0.966622	0.45629	0.627508	1.03186
A330040F15Rik	chr19:12573524-12596566	0.01	0.01	0.01	0.01	0.01	0.01	0.284079	0.01	0.01	0.01	0.01	0.01
A330041J22Rik	chr9:86581362-86701253	0.01	0.01	0.01	0.01	0.01	0.116956	0.520681	0.01	0.01	0.01	0.01	0.01
A330048O09Rik	chr13:48272417-48273884	0.01	0.01	0.01	0.01	0.01	0.01	0.01	0.01	0.01	0.01	0.01	0.01
A330049N07Rik	chr10:72973302-73086705	0.01	0.01	0.01	0.01	0.01	0.01	0.01	0.01	0.01	0.01	0.01	0.01
A330050F15Rik	chr17:69439325-69489233	0.01	0.01	0.01	0.01	0.01	0.01	0.01	0.01	0.01	0.01	0.01	0.01
A330069E16Rik	chr2:91237145-91238357	0.850313	0.706747	0.01	0.824112	0.188651	0.678679	0.01	0.196008	1.85775	0.169968	0.01	0.01
A330070K13Rik	chr5:130369457-130840645	0.01	0.01	0.01	0.01	0.01	0.01	0.01	0.01	0.01	0.01	0.01	0.01
A330074K22Rik	chr8:120204433-120228230	0.896168	0.942737	0.01	0.215948	0.723893	0.856407	5.37687	4.05797	4.70176	4.30945	5.5268	4.29036
A330076C08Rik	chr13:44193588-44216487	0.01	0.01	0.01	0.01	0.01	0.01	0.01	0.01	0.01	0.01	0.01	0.01
A330076H08Rik	chr7:61943900-61982359	0.0481155	0.0855676	0.410684	0.01	0.278827	0.875881	0.01	0.01	0.01	0.01	0.01	0.01
A330093E20Rik	chr18:45560153-46045260	0.01	0.01	0.01	0.01	0.01	0.01	0.01	0.01	0.01	0.01	0.01	0.01
A330102I10Rik	chr13:29014413-29040336	0.651476	0.01	0.01	0.152983	0.01	0.01	0.01	0.01	0.253665	1.08926	1.04792	0.01
A3galt2	chr4:128759257-128769298	0.01	0.01	0.01	0.123142	0.0450579	0.103334	0.01	0.01	0.01	0.223038	0.155851	0.01
A430005L14Rik	chr4:153957236-153961924	24.438	23.2971	21.7647	24.0645	13.7316	24.4379	23.6461	16.536	13.6082	15.1891	15.5203	16.0758
A430033K04Rik	chr5:138622858-138648905	2.61462	2.40856	3.08023	1.89726	3.34503	3.34772	1.0812	1.98112	1.86851	2.43562	1.60037	1.55704
A430035B10Rik	chr6:8507058-8509161	0.363133	0.40843	0.01	0.01	0.01	0.131171	0.0924988	0.01	0.291265	0.349778	0.0805338	0.01
A430046D13Rik	chr10:128499246-128504242	1.20505	0.612307	0.688286	0.539727	0.608695	1.45932	1.18318	0.255953	1.50048	1.39258	1.06551	0.119543
A430078G23Rik	chr8:3353414-3390299	0.01	0.01	0.01	0.01	0.01	0.01	0.01	0.01	0.01	0.01	0.01	0.01
A430078I02Rik	chr6:86438397-86480830	0.01	0.31081	0.01	0.01	0.01	0.0438835	0.01	0.0809715	0.0440044	0.01	0.198885	0.01
A430085M09Rik	chr4:78594046-78597484	0.01	0.01	0.01	0.01	0.01	0.01	0.01	0.01	0.01	0.01	0.01	0.01
A430088P11Rik	chr15:80671846-80700425	0.01	0.01	0.01	0.01	0.01	0.01	0.01	0.01	0.01	0.01	0.01	0.01
A430089I19Rik	chr5:94302518-94306796	0.01	0.01	0.01	0.01	0.01	0.01	0.01	0.01	0.01	0.01	0.01	0.01
A430090L17Rik	chr13:113794507-114157461	0.01	0.01	0.01	0.01	0.01	0.01	0.01	0.01	0.01	0.01	0.01	0.01
A430093F15Rik	chr19:10740946-10786043	0.01	0.01	0.01	0.01	0.01	0.01	0.01	0.01	0.01	0.01	0.01	0.01
A430105I19Rik	chr2:118754144-118762661	1.94179	2.0567	2.52906	2.46873	2.30269	1.64665	1.15829	1.06366	2.019	1.46898	1.756	1.01513
A4galt	chr15:83226721-83251774	0.618653	0.228362	0.217775	0.0847533	0.588314	1.35334	7.82789	8.92839	13.5845	10.6386	14.4871	10.1188
A4gnt	chr9:99612501-99622367	0.01	0.01	0.01	0.01	0.01	0.01	0.01	0.01	0.01	0.01	0.01	0.01
A530006G24Rik	chr2:147710692-147717632	0.01	0.01	0.01	0.01	0.01	0.01	0.01	0.01	0.01	0.01	0.01	0.01
A530013C23Rik	chr2:167690758-167697413	0.19084	0.01	0.01	0.0693197	0.0377136	0.295195	0.282529	0.48963	0.01	0.01	0.01	0.01
A530016L24Rik	chr12:112489447-112499927	0.01	0.01	0.01	0.01	0.01	0.01	0.01	0.01	0.01	0.01	0.01	0.01
A530032D15Rik	chr1:85088138-85109853	0.01	0.01	0.01	0.01	0.01	0.01	0.260322	1.15798	0.305984	0.522429	0.170708	0.625416
A530046M15Rik	chr13:15807242-15827537	0.01	0.01	0.01	0.157799	0.01	0.01	0.01	0.120676	0.01	0.01	0.01	0.01
A530050N04Rik	chr18:61470224-61484607	0.01	0.01	0.01	0.01	0.01	0.01	0.01	0.01	0.01	0.01	0.01	0.01
A530053G22Rik	chr6:60279042-60403707	0.01	0.01	0.01	0.01	0.01	0.01	0.01	0.01	0.01	0.01	0.01	0.01
A530058N18Rik	chr2:114009600-114032292	0.01	0.01	0.01	0.01	0.01	0.01	0.01	0.01	0.01	0.01	0.01	0.01
A530064D06Rik	chr17:48151895-48167257	0.01	0.01	0.01	0.01	0.01	0.01	0.201559	0.395737	0.649756	0.125193	0.01	0.500271
A530065N20Rik	chr13:60029710-60116669	0.01	0.01	0.01	0.01	0.01	0.01	0.01	0.01	0.01	0.01	0.0261342	0.01
A530072M11Rik	chr4:16164109-16266225	0.0635468	0.01	0.0550683	0.01	0.0669918	0.0471404	0.01	0.01	0.01	0.01	0.01	0.01
A530088E08Rik	chr17:32390660-32404808	0.01	0.01	0.01	0.01	0.01	0.01	0.01	0.01	0.01	0.01	0.01	0.01
A530099J19Rik	chr13:19727416-19732951	0.01	0.01	0.01	0.01	0.01	0.01	0.01	0.01	0.01	0.01	0.01	0.01
A630001G21Rik	chr1:85717082-85736606	0.351106	0.66742	0.181745	0.56152	0.319641	0.542307	0.392479	0.884449	0.53033	0.458676	0.635016	0.147301
A630010A05Rik	chr16:14562316-14621284	0.01	0.01	0.01	0.01	0.01	0.01	0.01	0.01	0.01	0.01	0.01	0.01
A630012P03Rik	chrX:52272426-52619047	0.01	0.01	0.01	0.01	0.01	0.01	0.01	0.01	0.01	0.01	0.01	0.01
A630019I02Rik	chr13:93040714-93144724	0.01	0.01	0.01	0.01	0.01	0.01	0.01	0.01	0.01	0.01	0.01	0.01
A630020A06	chr15:3996038-4015858	0.01	0.01	0.01	0.040153	0.01	0.01	0.01	0.01	0.01	0.01	0.01	0.01
A630023A22Rik	chr14:34051129-34102754	0.887239	0.0809602	0.308704	0.28742	0.0911535	0.676454	0.01	0.01	0.01	0.0408691	0.01	0.01
A630023P12Rik	chr5:110514922-110525979	0.01	0.01	0.01	0.01	0.01	0.01	0.01	0.01	0.01	0.01	0.01	0.01
A630033H20Rik	chrX:107148926-107173661	0.01	0.01	0.01	0.01	0.01	0.01	0.01	0.220315	0.01	0.01	0.01	0.01
A630066F11Rik	chr10:7630235-7664623	1.44958	1.89715	0.01	1.5086	1.07016	0.663042	2.24014	0.904709	1.84074	0.66287	1.03927	0.898706
A630072M18Rik	chr5:20893023-20956398	0.352549	0.38867	0.460439	0.456906	0.507416	0.402538	0.449414	0.694665	0.899878	0.49632	0.668075	1.19649
A630073D07Rik	chr6:132625110-132627511	0.01	0.01	0.01	0.01	0.01	0.01	0.01	0.01	0.01	0.01	0.01	0.01
A630075F10Rik	chr2:170061239-170070778	0.01	0.01	0.01	0.01	0.01	0.01	0.01	0.01	0.01	0.01	0.01	0.01
A630076J17Rik	chr3:107230613-107234031	0.01	0.01	0.01	0.01	0.01	0.01	0.01	0.01	0.01	0.01	0.01	0.01
A630077J23Rik	chr4:43751858-43759464	0.01	0.01	0.01	0.01	0.01	0.01	0.01	0.01	0.01	0.01	0.01	0.01
A630089N07Rik	chr16:98062511-98082439	1.72631	1.60685	3.04967	2.66681	2.3746	2.17408	0.371194	0.122522	0.330593	0.411594	0.146208	0.123073
A630095E13Rik	chr9:36635753-36638602	0.01	0.01	0.01	0.01	0.01	0.01	0.01	0.01	0.01	0.01	0.01	0.01
A630095N17Rik	chr1:75220094-75232093	0.01	0.01	0.01	0.01	0.01	0.01	0.472214	0.01	1.57558	1.54839	1.12406	0.01
A730004F24Rik	chr1:186511837-186558681	0.01	0.01	0.01	0.01	0.01	0.01	0.01	0.01	0.01	0.01	0.01	0.01
A730006G06Rik	chr17:48064788-48090920	0.01	0.01	0.01	0.01	0.01	0.01	0.01	0.01	0.01	0.01	0.01	0.01
A730008H23Rik	chr1:88227019-88277579	4.00454	4.25734	3.74924	2.12238	3.16856	9.10725	1.22174	2.01351	1.77598	1.59998	2.94706	2.73955
A730017C20Rik	chr18:59062380-59076960	0.01	0.01	0.01	0.01	0.01	0.01	0.01	0.01	0.01	0.01	0.01	0.01
A730017L22Rik	chr2:130872540-130906396	1.12776	0.827141	1.20404	0.917843	0.812794	0.3506	0.69049	1.09933	1.08229	0.858314	1.39013	0.228766
A730018C14Rik	chr12:112411022-112423198	0.01	0.01	0.01	0.01	0.01	0.01	0.01	0.01	0.01	0.01	0.01	0.01
A730020E08Rik	chr6:61175603-62382863	0.301183	0.299154	0.01	0.01	0.01	0.596633	0.01	0.151185	0.01	0.344322	0.22648	0.01
A730020M07Rik	chr3:121634935-121646453	0.01	0.01	0.01	0.01	0.01	0.0801596	0.254218	0.01	0.01	0.221303	0.01	0.49072
A730036I17Rik	chr2:129218968-129235606	0.01	0.01	0.01	0.01	0.01	0.01	0.01	0.01	0.01	0.01	0.01	0.01
A730043L09Rik	chr9:62242595-62244100	0.01	0.01	0.01	0.01	0.109791	0.01	0.306367	0.555947	0.01	0.306585	0.29481	0.01
A730046J19Rik	chrX:144153694-144166274	0.01	0.01	0.01	0.01	0.01	0.01	0.01	0.01	0.01	0.01	0.01	0.01
A730056A06Rik	chr7:73310379-73419899	0.01	0.104939	0.01	0.0518257	0.01	0.01	1.32103	1.6574	1.09632	1.34448	1.18342	0.360273
A730082K24Rik	chr7:114948649-114983967	0.01	0.01	0.01	0.01	0.01	0.01	0.01	0.01	0.01	0.01	0.01	0.01
A730085K08Rik	chr9:122382021-122398801	0.01	0.01	0.01	0.01	0.01	0.01	0.01	0.01	0.01	0.01	0.01	0.01
A730090H04Rik	chr11:95140446-95159047	0.149615	0.207489	0.525901	0.27353	0.0754804	0.408211	0.01	0.01	0.01	0.01	0.267995	0.474244
A730090N16Rik	chr3:65109367-65378225	0.01	2.12592	0.25913	0.217559	0.161863	0.01	0.01	0.01	0.01	0.01	0.01	0.943299
A830009L08Rik	chr13:91368989-91388085	0.01	0.01	0.01	0.01	0.01	0.01	0.01	0.01	0.01	0.01	0.01	0.01
A830010M20Rik	chr5:107497744-107512556	2.1739	1.37609	1.63586	1.35911	1.58283	1.0955	1.30671	1.54032	1.14149	0.680579	1.61406	0.486908
A830011K09Rik	chr6:138364480-138599314	0.01	0.01	0.01	0.01	0.01	0.01	0.01	0.01	0.01	0.01	0.01	0.01
A830018L16Rik	chr1:11414104-11975902	0.01	0.01	0.01	0.01	0.01	0.01	0.01	0.01	0.01	0.01	0.01	0.01
A830019L24Rik	chr3:143243054-143257996	0.01	0.01	0.01	0.01	0.01	0.01	0.01	0.01	0.01	0.01	0.01	0.01
A830052D11Rik	chr18:32359056-32435740	0.842691	0.377589	0.352307	1.47357	1.15689	1.19751	0.350925	0.323665	0.170385	0.01	0.285068	0.01
A830080D01Rik	chrX:159532667-159593081	7.65948	6.76974	9.38048	6.11074	6.04552	7.49034	4.81571	3.40148	3.54897	4.31006	3.87232	2.82931
A830082K12Rik	chr13:78188972-78236564	9.17108	5.79011	8.69156	8.10613	9.22437	8.96629	7.76868	12.7132	11.6877	14.5393	15.8916	12.3378
A830082N09Rik	chr10:33987215-33995055	0.336789	0.0535025	0.328452	0.182852	0.163813	0.171922	0.133316	0.323196	0.319991	0.315658	0.12402	0.01
A930001A20Rik	chr3:14971200-15002727	0.01	0.01	0.01	0.01	0.01	0.01	0.01	0.01	0.01	0.01	0.01	0.01
A930001C03Rik	chr19:4425456-4477143	0.315776	0.671751	0.01	0.24588	0.811798	1.41537	0.01	0.91911	2.17116	0.167203	0.01	0.01
A930002C04Rik	chr13:47122719-47247991	0.01	0.01	0.01	0.01	0.01	0.01	0.01	0.01	0.01	0.01	0.01	0.01
A930003A15Rik	chr16:19876567-19884274	0.01	0.01	0.01	0.01	0.01	0.01	0.01	0.01	0.01	0.01	0.01	0.01
A930003O13Rik	chr5:22738910-23275597	0.01	0.01	0.01	0.01	0.01	0.01	0.01	0.01	0.01	0.01	0.01	0.01
A930004D18Rik	chr2:18025188-18037741	4.81754	4.78469	5.33825	5.79952	7.72289	3.91232	3.70536	2.83534	3.55731	4.4057	5.2591	3.9868
A930005H10Rik	chr3:115881578-115888130	4.49833	3.62535	1.40933	1.83411	4.4602	4.99178	1.4433	1.1699	1.67998	3.76158	2.91741	3.15612
A930006I01Rik	chr2:103338600-103372764	0.01	0.01	0.01	0.01	0.01	0.01	0.01	0.01	0.01	0.01	0.01	0.01
A930006K02Rik	chr16:91465103-91470123	0.292773	0.01	0.01	0.01	0.01	0.109462	0.01	0.01	0.01	0.01	0.01	0.01
A930007I19Rik	chr19:29503662-29521987	0.01	0.01	0.0632797	0.0303676	0.0331668	0.01	0.01	0.01	0.01	0.01	0.01	0.01
A930009A15Rik	chr10:115450313-115587780	0.01	0.01	0.01	0.01	0.01	0.01	0.01	0.01	0.01	0.01	0.01	0.01
A930011G23Rik	chr5:99297243-99729060	0.01	0.01	0.01	0.01	0.01	0.01	0.01	0.01	0.01	0.01	0.01	0.01
A930012L18Rik	chr18:44425059-44812182	0.342858	0.01	0.01	0.12742	0.281583	0.152761	0.01	0.01	0.01	0.01	0.01	0.01
A930013F10Rik	chr8:22628118-22653437	0.369152	0.845867	0.343547	0.766027	0.652605	0.908619	0.146993	0.107262	0.239758	0.285394	0.351444	0.01
A930015D03Rik	chr17:35994503-36038174	1.24692	1.26526	0.981342	1.30755	0.318566	2.11995	1.3325	0.662773	1.11929	0.653603	1.03106	0.353372
A930016O22Rik	chr7:19411093-19421583	0.01	0.01	0.01	0.01	0.01	0.01	0.01	0.01	0.01	0.01	0.01	0.01
A930017M01Rik	chr15:44881393-44884743	0.133944	0.14047	0.01	0.0717327	0.01	0.0869864	0.01	0.01	0.01	0.332278	0.0337595	0.01
A930018P22Rik	chr2:104122768-104124746	0.01	0.01	0.01	0.01	0.01	0.01	0.01	0.01	0.01	0.01	0.01	0.01
A930019D19Rik	chr2:146241298-146512004	0.01	0.01	0.01	0.01	0.01	0.01	0.01	0.01	0.01	0.01	0.01	0.01
A930024E05Rik	chr5:122989353-122998341	0.342417	0.192921	0.497723	0.564585	0.48041	1.14123	0.126259	0.23794	0.01	0.01	0.01	0.125404
A930031H19Rik	chr4:131000831-131010474	0.01	0.01	0.01	0.01	0.01	0.01	0.01	0.01	0.01	0.01	0.01	0.01
A930041C12Rik	chr5:107534710-107661853	0.01	0.01	0.01	0.01	0.01	0.01	0.01	0.297287	0.45971	0.01	0.01	0.01
AA387883	chr19:52923180-52926931	0.01	0.01	0.01	0.01	0.01	0.01	0.01	0.01	0.01	0.01	0.01	0.01
AA388235	chr17:33981491-33985358	1.86004	1.14438	1.35658	1.62115	2.01472	2.17374	1.49446	0.955754	0.907138	1.07775	1.41028	1.44441
AA413626	chr11:4895342-4928865	0.01	0.01	0.01	1.51837	0.01	0.01	0.01	0.01	0.01	0.01	0.01	0.01
AA414768	chrX:12936872-12938541	4.32742	4.69351	5.70623	5.8239	4.24969	5.91184	5.6349	7.33154	9.02989	5.58703	7.04765	7.14616
AA415398	chr4:119530314-119538769	0.361761	0.0836652	0.24201	0.125925	0.473774	0.619684	0.194764	0.01	0.0725693	0.315221	0.162667	0.448433
AA465934	chr11:83291698-83298977	0.01	0.529446	0.01	0.01	0.309567	0.01	1.1792	0.01	0.01	0.01	0.01	0.01
AA467197	chr2:122637886-122641076	6.06773	1.26435	1.22052	2.31813	1.28592	3.16901	16.9443	19.9687	17.2651	22.188	11.9971	11.7389
AA474331	chr10:39892759-39899238	3.30323	1.24701	1.47476	0.64102	0.349505	1.05942	1.31765	4.76345	4.48155	0.78366	3.29542	3.37902
AA536875	chr14:123168502-123176176	0.01	0.01	0.01	0.01	0.01	0.01	0.01	0.01	0.01	0.01	0.01	0.01
AA543186	chr2:25327449-25332571	0.185981	0.01	0.07916	0.48314	0.837446	0.205792	0.01	0.296588	0.21973	0.01	0.01	0.01
AA543401	chr9:106892824-107231909	0.01	0.01	0.01	0.01	0.01	0.01	0.01	0.01	0.01	0.01	0.01	0.01
AA545190	chr6:10971467-10974378	0.01	0.01	0.01	0.01	0.01	0.01	0.01	0.01	0.01	0.01	0.01	0.01
AA619741	chr1:34633534-34636210	0.01	0.01	0.01	0.01	0.01	0.01	0.01	0.01	0.01	0.01	0.01	0.01
AA792892	chr5:94377339-94384334	0.0624757	0.01	0.01	0.01	0.129354	0.1963	0.01	0.01	0.01	0.01	0.01	0.01
AA986860	chr1:130731975-130744622	0.458549	0.310097	0.0807222	0.476576	0.4385	0.549167	0.436665	0.191813	0.570375	0.497996	0.967741	0.138363
AB124611	chr9:21526176-21545331	0.01	0.01	0.01	0.01	0.01	0.01	0.22426	0.140383	0.01	0.01	0.854973	0.0879748
AF067061	chr13:120263113-120264517	0.01	0.01	0.01	0.01	0.01	0.01	0.01	0.01	0.01	0.01	0.01	0.01
AF067063	chr13:119827960-119830217	0.01	0.01	0.01	0.01	0.01	0.01	0.01	0.01	0.01	0.01	0.01	0.01
AF251705	chr11:114996768-115001880	0.01	0.01	0.01	0.01	0.01	0.01	0.917452	0.424501	0.240783	0.0475161	0.17986	0.01
AF357355	chr12:109603944-109661711	0.01	0.01	0.01	0.01	0.01	0.01	0.01	0.01	0.01	0.01	0.01	0.01
AF357359	chr12:109603944-109661711	0.01	0.01	0.01	0.01	0.01	0.01	0.01	0.01	0.01	0.01	0.01	0.01
AF357399	chr7:28350688-28352698	0.01	0.01	0.01	0.01	0.01	0.01	0.01	0.01	0.01	0.01	0.01	0.01
AF357425	chr12:109603944-109661711	0.01	0.01	0.01	0.01	0.01	0.01	0.01	0.01	0.01	0.01	0.01	0.01
AF357426	chr12:109603944-109661711	0.01	0.01	0.01	0.01	0.01	0.01	0.01	0.01	0.01	0.01	0.01	0.01
AF366264	chr8:13835230-13838089	0.01	0.01	0.01	0.01	0.01	0.01	0.01	0.01	0.01	0.0192478	0.01	0.01
AF529169	chr9:89590034-89622986	0.01	0.01	0.01	0.01	0.01	0.01	0.01	0.01	0.01	0.01	0.01	0.01
AI115009	chr3:152396002-152681432	0.0888293	0.01	0.01	0.01	0.01	0.089957	0.057146	0.0612267	0.377505	0.01	0.01	0.01
AI118078	chr9:55326948-55438344	0.175348	0.0463164	0.221355	0.157858	0.220508	0.01	0.01	0.01	0.01	0.01	0.01	0.01
AI182371	chr2:35081860-35100685	0.01	0.0561356	0.01	0.01	0.0340106	0.566309	0.01	0.01	0.01	0.12078	0.01	0.01
AI197445	chr13:107469821-107479188	0.01	0.01	0.01	0.01	0.01	0.01	0.01	0.01	0.01	0.01	0.01	0.01
AI314180	chr4:58800030-58912725	58.0145	64.3959	65.2608	53.579	56.0577	57.7957	39.4066	47.146	50.3205	44.1209	47.2113	40.3709
AI314278	chr7:89426305-89432077	0.01	0.01	0.01	0.01	0.01	0.01	0.01	0.01	0.01	0.01	0.01	0.01
AI317395	chr10:40001572-40025268	0.189073	0.01	0.01	0.01	0.0281563	0.163034	0.052402	0.114082	0.01	0.01	0.01	0.01
AI413582	chr17:27563768-27565727	27.9419	15.9285	9.52867	18.7405	24.32	23.2685	16.5003	14.478	17.091	18.9346	13.2657	16.4348
AI414108	chr9:27352684-27357543	0.120472	0.01	0.200737	0.032457	0.126629	0.175101	0.01	0.01	0.01	0.246954	0.091538	0.332669
AI427809	chr4:53261355-53270232	0.01	0.01	0.01	0.01	0.01	0.01	0.01	0.767096	0.01	0.385519	0.129672	0.450611
AI429214	chr8:36985572-37024238	0.386127	0.0496399	0.188304	0.28915	0.566057	0.644055	0.390634	0.573147	0.175525	0.424681	0.735282	0.587697
AI450353	chr11:83291698-83298977	4.37527	1.47341	1.71068	1.84062	3.66918	3.73879	0.315201	3.43346	3.19284	1.88656	1.77037	1.27584
AI463170	chr12:76533559-76579039	0.01	0.01	0.01	0.01	0.01	0.01	0.01	0.01	0.01	0.01	0.01	0.01
AI464131	chr4:41495600-41503075	0.6059	0.321229	0.643409	1.42494	1.10898	0.741991	2.22967	2.99322	3.0685	3.29637	3.02623	2.51346
AI467606	chr7:127091435-127094049	21.7686	19.4904	14.4477	19.2251	21.8952	21.2396	28.2006	26.1732	22.8557	26.6735	22.1594	31.4266
AI504432	chr3:107039503-107054322	0.01	0.01	0.01	0.01	0.01	0.01	0.105679	0.0760191	0.01	0.01	0.01	0.01
AI506816	chr5:23692260-23712667	2.78137	8.85092	10.3182	16.3013	6.8732	7.59134	6.26843	2.1366	4.86011	2.43906	3.44143	0.01
AI507597	chr4:141614232-141618633	0.01	0.01	0.01	0.01	0.01	0.01	0.01	0.01	0.01	0.01	0.01	0.01
AI593442	chr9:52673031-52679780	0.01	0.01	0.01	0.01	0.01	0.01	0.01	0.01	0.01	0.01	0.01	0.01
AI597479	chr1:43098709-43115946	23.8833	18.6502	21.2187	21.4277	24.2514	21.7065	11.9416	14.3619	12.7514	14.0798	15.1026	14.8309
AI606473	chr3:154330820-154334687	0.01	0.01	0.01	0.01	0.01	0.01	0.01	0.01	0.01	0.01	0.01	0.01
AI607873	chr1:173723427-173741809	0.188064	0.0959247	0.116867	0.0468137	0.117816	0.0791276	2.60977	7.12604	4.63627	5.97948	6.27239	7.63931
AI646519	chr2:147361542-147362793	0.01	0.01	0.01	0.01	0.01	0.01	0.01	0.01	0.01	0.01	0.01	0.01
AI661453	chr17:47412733-47470638	0.0148225	0.01	0.01	0.01	0.01	0.0380727	0.170022	0.111703	0.0231317	0.0252431	0.157745	0.0547802
AI662270	chr11:83223575-83226584	0.101774	0.01	0.01	0.01	0.01	0.01	0.574907	1.63957	0.01	0.831565	0.279027	3.25688
AI837181	chr19:5425143-5427316	35.7868	30.5325	38.4982	32.9227	31.9061	31.4955	49.0164	45.9729	44.2288	50.4036	51.5921	48.4842
AI839979	chr5:31569591-31571397	0.01	0.01	0.01	0.01	0.01	0.01	0.01	0.01	0.01	0.01	0.01	0.01
AI846148	chr19:7356463-7383557	11.2715	10.1409	10.597	9.11568	11.2255	10.5881	12.4939	13.1453	11.2436	9.75573	11.574	11.6605
AI847159	chr2:129178147-129180673	0.01	0.01	0.01	0.01	0.01	0.01	0.01	0.202721	0.01	0.01	0.01	0.01
AI854517	chr7:79500025-79534403	0.01	0.01	0.01	0.01	0.01	0.01	0.01	0.01	0.01	0.01	0.01	0.01
AI854703	chr6:48628166-48633688	0.0459755	0.01	0.01	0.01	0.01	0.0727521	0.01	0.01	0.01	0.01	0.01	0.01
AI987944	chr7:41372929-41393379	9.296	10.2934	10.2845	8.48483	10.5283	10.0981	8.3347	8.65658	9.64099	8.37121	6.40705	8.62753
AK010878	chr12:102739829-102757810	4.10859	3.37244	4.92608	1.93328	2.806	4.79788	5.31117	3.80964	4.97082	1.27905	1.50814	2.35344
AU015228	chr2:130100393-130103375	0.01	0.01	0.01	0.01	0.01	0.01	0.01	0.023197	0.01	0.0202815	0.01	0.188892
AU015791	chr12:105513432-105515248	0.01	0.01	0.01	0.01	0.01	0.01	0.01	0.01	0.01	0.01	0.01	0.01
AU015836	chrX:93968655-93975470	0.01	0.01	0.01	0.01	0.01	0.01	0.01	0.01	0.01	0.01	0.01	0.01
AU016765	chr17:64514088-64555590	0.01	0.01	0.01	0.01	0.01	0.01	0.01	0.01	0.01	0.01	0.01	0.01
AU018091	chr7:3154658-3169203	0.01	0.01	0.01	0.01	0.01	0.01	0.01	0.01	0.01	0.01	0.01	0.01
AU019823	chr9:50603900-50625000	14.2381	10.6707	12.2933	8.52218	8.7832	11.035	12.1136	13.6816	14.3498	12.5719	12.7803	10.8626
AU019990	chr2:132598195-132653064	0.01	0.01	0.01	0.01	0.01	0.01	0.01	0.01	0.01	0.01	0.01	0.01
AU021063	chr15:101221190-101232756	0.01	0.01	0.01	0.01	0.01	0.01	0.01	0.01	0.01	0.01	0.01	0.01
AU021092	chr16:5211818-5222299	0.01	0.01	0.01	0.01	0.01	0.01	0.01	0.01	0.26735	0.01	0.01	0.01
AU022252	chr4:119225137-119232724	3.7936	3.51787	3.66714	4.99435	4.78577	4.52743	4.56742	3.94241	5.5736	3.15794	2.50748	6.40788
AU022751	chrX:6081217-6083420	0.01	0.01	0.01	0.01	0.01	0.01	0.01	0.01	0.01	0.01	0.01	0.01
AU022754	chr15:85535436-85593708	0.039543	0.01	0.01	0.01	0.01	0.0614609	0.01	0.01	0.215539	0.0177116	0.01	0.01
AU022793	chr15:39962648-39967515	0.01	0.01	0.01	0.01	0.01	0.01	0.01	0.01	0.01	0.01	0.01	0.01
AU023762	chr9:113496745-113587152	0.01	0.01	0.01	0.01	0.01	0.01	0.01	0.01	0.01	0.01	0.01	0.01
AU040320	chr4:126753554-126967923	15.7732	10.2753	9.05489	13.4874	15.871	14.9738	13.8468	13.7509	15.1991	16.2806	11.6085	16.0077
AU040972	chr11:79339891-79581609	0.01	0.01	0.01	0.01	0.01	0.01	0.01	0.608383	0.01	0.01	0.01	0.01
AU041133	chr10:82128012-82153065	0.744581	1.1067	0.511628	1.31663	0.644527	0.830208	1.18871	0.793848	0.779236	1.16454	0.941983	0.773772
AV039307	chr2:120850655-120970715	0.210811	0.10674	0.821694	0.01	0.438321	0.01	0.343951	0.01	0.01	0.108963	0.01	0.01
AV051173	chr4:116684964-116700000	0.01	0.01	0.01	0.324658	0.239181	0.01	0.01	0.226343	0.01	0.01	0.01	0.01
AV064505	chr9:7628230-7699416	0.01	0.01	0.01	0.01	0.01	0.01	0.01	0.01	0.01	0.01	0.01	0.01
AV320801	chrX:135167623-135177632	0.01	0.01	0.01	0.01	0.01	0.01	0.01	0.01	0.01	0.01	0.01	0.01
AW011738	chr4:156203283-156206028	0.12373	0.126648	0.0395268	0.0231779	0.103967	0.314609	0.01	0.209735	0.0760818	0.0713282	0.01	0.01
AW046200	chr8:57523824-57663430	0.990385	0.86368	0.628716	0.823715	0.912934	0.892624	0.01	0.428466	0.847471	0.328493	1.06179	0.212706
AW112010	chr19:11047611-11050566	0.01	0.01	0.01	0.01	0.01	0.01	0.724156	0.983346	0.01	0.388574	0.303543	0.01
AW146154	chr7:41478873-41499890	3.00018	2.89183	3.09393	3.87932	3.06806	4.60575	2.76949	3.10316	2.69578	2.53836	2.52073	3.59285
AW209491	chr13:14630244-14638202	8.68755	7.51214	8.92489	8.73457	7.63263	9.47682	8.49443	7.18987	7.65301	5.64182	9.22486	6.95805
AW495222	chr13:93674435-93752823	0.01	0.01	0.01	0.01	0.01	0.01	0.01	0.01	0.01	0.5119	0.01	0.01
AW549542	chr5:119570128-119580358	0.01	0.01	0.01	0.01	0.01	0.01	0.01	0.01	0.01	0.01	0.01	0.01
AW549877	chr15:3982034-3995752	25.2509	15.4373	18.623	16.0715	27.3499	26.5433	13.13	14.9254	15.4326	15.4647	16.0193	14.0184
AW551984	chr9:39587395-39604124	0.0158625	0.258553	0.01	0.01	0.0842226	0.01	0.01	0.01	0.0998947	0.01	0.01	0.01
AW554918	chr18:25169019-25467321	5.98868	5.36086	4.92836	5.19983	5.5831	6.80183	4.03698	4.37415	5.41675	3.85269	4.05307	2.92685
AW822252	chrX:53696921-53716578	0.01	0.01	0.01	0.01	0.01	0.01	0.01	0.01	0.01	0.01	0.01	0.01
AY074887	chr9:54950256-54958030	0.01	0.01	0.01	0.01	0.01	0.01	0.01	0.01	0.01	0.01	0.01	0.01
AY358078	chr14:51800045-51826359	0.01	0.01	0.01	0.01	0.0332429	0.01	0.01	0.03403	0.01	0.029223	0.01	0.01
AY512915	chr6:95290573-95333993	0.01	0.01	0.01	0.01	0.01	0.01	0.01	0.01	0.01	0.01	0.01	0.01
AY512931	chr8:45060701-45065418	0.01	0.01	0.01	0.01	0.01	0.01	0.01	0.01	0.01	0.01	0.01	0.01
AY702102	chr2:169962012-169963187	0.01	0.01	0.01	0.01	0.01	0.01	0.01	0.01	0.01	0.01	0.01	0.01
AY702103	chr17:50239207-50246316	0.01	0.01	0.01	0.01	0.01	0.01	0.01	0.01	0.01	0.01	0.01	0.01
AY761184	chr8:21702523-21703647	0.01	0.01	0.01	0.01	0.01	0.01	0.01	0.01	0.01	0.01	0.01	0.01
AY761185	chr8:20943693-20944748	0.01	0.01	0.01	0.01	0.01	0.01	0.01	0.01	0.01	0.01	0.01	0.01
Aaas	chr15:102338246-102350759	80.6506	86.5451	88.4533	85.8714	84.6458	69.9632	43.2902	33.0055	33.615	37.1116	28.7657	40.0153
Aacs	chr5:125475872-125517403	8.31398	12.4789	13.8457	11.5929	11.832	10.1338	10.463	10.1092	11.024	10.5834	11.3157	9.01447
Aadac	chr3:60031787-60040157	0.01	0.01	0.01	0.01	0.01	0.01	0.01	0.01	0.01	0.01	0.01	0.01
Aadacl2	chr3:60006742-60025420	0.01	0.01	0.01	0.01	0.01	0.01	0.01	0.01	0.01	0.01	0.01	0.01
Aadacl3	chr4:144453770-144463756	0.01	0.01	0.01	0.01	0.01	0.01	0.01	0.01	0.01	0.01	0.01	0.01
Aadat	chr8:60506123-60545677	0.01	0.01	0.01	0.01	0.01	0.01	0.01	0.01	0.01	0.01	0.01	0.01
Aaed1	chr13:64291835-64312710	25.6283	15.1172	16.7402	11.3367	15.0356	22.5161	25.806	24.1058	22.6939	27.5476	26.0205	23.9264
Aagab	chr9:63602654-63641889	15.3159	20.6296	18.8004	16.4462	15.5796	18.9096	15.3587	16.2084	18.2914	18.2336	14.3573	16.5879
Aak1	chr6:86849516-87003227	5.67341	5.43311	5.11056	5.49453	5.26675	4.77576	4.92701	6.39358	5.86468	6.0607	6.19877	4.07178
Aamdc	chr7:97550330-97579497	6.55204	4.06696	8.23126	4.04536	3.9091	7.40688	6.49749	6.09354	3.01523	4.50129	3.73997	14.4337
Aamp	chr1:74279839-74284738	164.866	147.57	152.711	165.514	180.709	173.487	169.79	173.303	171.253	162.934	199.822	178.215
Aanat	chr11:116593686-116597680	0.01	0.01	0.01	0.01	0.01	0.01	0.01	0.01	0.01	0.01	0.01	0.01
Aar2	chr2:156547575-156568972	6.36153	6.64168	6.12226	6.7952	5.50059	4.86246	5.31575	7.00693	7.2689	4.33909	5.32939	8.95054
Aard	chr15:52040106-52045722	0.01	0.01	0.01	0.01	0.01	0.01	0.01	0.01	0.01	0.01	0.01	0.01
Aars	chr8:111033841-111055569	181.366	125.902	123.444	126.942	155.812	147.897	51.0663	54.5097	52.264	64.0178	43.187	53.9371
Aars2	chr17:45506840-45520843	3.91138	6.31767	6.21065	5.88802	7.79078	5.97268	3.34362	4.21919	3.19112	3.88473	2.67259	3.67369
Aarsd1	chr11:101406839-101417433	22.5469	26.2469	28.9252	34.7633	22.905	21.7207	19.1333	18.1083	21.0442	17.8865	18.9358	19.0748
Aasdh	chr5:76875934-76905514	3.87468	3.17176	1.43451	1.45716	3.19523	3.20976	1.3793	1.05359	0.585574	0.820086	1.14036	1.05698
Aasdhppt	chr9:4294792-4309494	27.0001	28.4598	33.844	29.526	23.616	29.6281	27.2131	27.1157	29.8842	28.066	26.114	36.7145
Aass	chr6:23072172-23132986	0.01	0.01	0.01	0.01	0.01	0.01	0.01	0.01	0.01	0.01	0.01	0.01
Aatf	chr11:84422855-84513501	51.2129	54.6682	58.7978	57.4728	45.6664	47.368	48.3403	48.2106	47.1731	51.8805	38.4722	44.2751
Aatk	chr11:120007315-120047145	0.01	0.01	0.01	0.01	0.01	0.01	0.0836071	0.10085	0.01	0.01	0.0703541	0.01
Abat	chr16:8513428-8621567	0.01	0.01	0.01	0.01	0.01	0.01	0.038046	0.01	0.01	0.01	0.01	0.01
Abca1	chr4:53030788-53159895	0.0894777	0.0348245	0.0445541	0.0299412	0.0871807	0.0959004	0.810858	1.19851	0.788565	0.986812	1.14015	0.400519
Abca12	chr1:71243089-71414910	0.01	0.01	0.01	0.01	0.01	0.0305789	0.01	0.01	0.01	0.01	0.01	0.01
Abca13	chr11:9191941-9684259	0.01	0.01	0.01	0.01	0.01	0.01	0.01	0.01	0.01	0.01	0.01	0.01
Abca14	chr7:120203963-120325352	0.01	0.01	0.01	0.01	0.01	0.01	0.01	0.01	0.01	0.01	0.01	0.01
Abca15	chr7:120328683-120407687	0.01	0.01	0.01	0.01	0.01	0.01	0.01	0.01	0.01	0.01	0.01	0.01
Abca16	chr7:120409646-120544813	0.01	0.01	0.01	0.01	0.01	0.01	0.01	0.01	0.01	0.01	0.01	0.01
Abca17	chr17:24264278-24347252	0.01	0.01	0.01	0.01	0.0141349	0.01	0.01	0.01	0.01	0.01	0.01	0.01
Abca2	chr2:25428673-25448539	3.89595	4.20288	4.96824	4.22854	6.11077	4.5877	6.58662	5.63542	5.50632	6.666	5.19994	4.10362
Abca3	chr17:24352022-24414513	3.88475	5.21362	4.4809	5.14672	6.02011	4.51461	6.14273	7.34093	7.56124	6.47822	7.37975	6.98529
Abca4	chr3:122044459-122180061	0.0383156	0.01	0.01	0.01	0.0312839	0.01	0.0434517	0.01	0.01	0.01	0.0270778	0.01
Abca5	chr11:110269368-110337716	1.33851	1.36161	0.602603	0.797853	0.987656	1.19165	1.8937	2.49339	1.3903	1.28285	1.25784	1.1287
Abca6	chr11:110176820-110251776	0.0581441	0.42062	0.01	0.01	0.133321	0.599442	0.351022	1.09804	0.655486	0.35106	2.42893	0.110399
Abca7	chr10:79697304-80369637	3.16333	3.71168	4.06179	2.63821	4.5377	2.61007	3.59972	2.35633	3.2126	3.10509	2.83428	1.4582
Abca8a	chr11:110025633-110095937	0.0443597	0.01	0.01	0.0105921	0.0240664	0.01	2.36769	5.77445	4.48674	2.01134	2.57142	3.31169
Abca8b	chr11:109933405-109995816	0.260287	0.0176883	0.0674505	0.182175	0.229316	0.273119	0.84354	1.23825	0.543386	0.734093	0.569838	0.40813
Abca9	chr11:110100821-110168153	0.206515	0.217986	0.224515	0.443435	1.03268	0.780563	2.84025	5.65301	3.48232	3.09383	3.65425	4.7303
Abcb10	chr8:123952458-123983122	5.9417	6.74573	8.2412	7.05589	7.56661	8.23121	7.87587	7.59934	7.03838	8.56448	6.41009	7.24094
Abcb11	chr2:69238281-69342616	0.01	0.01	0.01	0.0118141	0.0807712	0.01	0.01	0.01	0.01	0.01	0.01	0.238777
Abcb1a	chr5:8660091-8748570	1.3996	2.16795	2.20147	1.61501	1.34254	2.46619	1.19894	1.68214	1.72196	0.841313	1.79997	1.11392
Abcb1b	chr5:8798146-8866314	5.51428	7.80158	8.29118	6.7203	4.30627	5.82399	5.85624	6.21454	5.63319	4.67918	5.5487	4.27765
Abcb4	chr5:8893720-8959226	0.0293917	0.01	0.0753947	0.0415701	0.093476	0.0214462	0.0740958	0.0159816	0.0464589	0.0710373	0.12976	0.211972
Abcb5	chr12:118867823-118966421	0.01	0.01	0.01	0.01	0.01	0.0898322	0.01	0.01	0.01	0.01	0.01	0.01
Abcb6	chr1:75171640-75180283	7.51812	4.95668	6.81821	6.38697	8.47655	9.39891	3.26159	2.80442	2.61274	2.72928	3.02486	3.71005
Abcb7	chrX:104280564-104413846	16.3797	18.6405	21.7857	13.385	13.4085	13.7835	8.05854	8.46945	8.90668	7.40966	9.75609	6.0783
Abcb8	chr5:24394155-24409947	5.4239	4.16933	3.60617	3.48273	4.15817	4.33586	5.88898	6.50322	7.78015	5.47418	5.15235	4.96173
Abcb9	chr5:124061856-124095798	0.418047	0.30443	0.108138	0.411543	0.323708	0.425701	0.388508	0.697456	0.185741	0.384286	0.667342	0.01
Abcc1	chr16:14361557-14474878	16.8885	16.2814	14.7256	17.2844	19.961	16.679	12.6433	15.2694	14.9202	11.5642	13.0297	9.43441
Abcc10	chr17:46297482-46328023	0.644981	0.715806	1.0458	0.98619	1.18698	0.622125	0.60359	0.539462	0.229074	0.798283	0.493388	0.401394
Abcc12	chr8:86504840-86566590	0.01	0.01	0.0956994	0.01	0.01	0.01	0.01	0.01	0.01	0.0935155	0.01	0.01
Abcc2	chr19:43782307-43838218	0.01	0.01	0.01	0.01	0.01	0.01	0.01	0.01	0.01	0.01	0.01	0.01
Abcc3	chr11:94343294-94392976	0.01	0.01	0.01	0.01	0.065745	0.0400901	0.298937	0.204819	0.140075	0.211695	0.340774	0.01
Abcc4	chr14:118482691-118706219	11.7698	12.9183	12.959	13.8212	13.0426	10.7773	12.4945	11.0635	10.7425	12.6409	10.8571	10.5085
Abcc5	chr16:20331303-20426394	9.52096	10.7403	12.2042	8.9904	12.9251	12.0174	7.99613	10.0448	9.99307	8.2622	9.51113	5.52666
Abcc6	chr7:45976379-46030286	0.01	0.01	0.01	0.01	0.01	0.01	0.01	0.01	0.01	0.01	0.01	0.01
Abcc8	chr7:46104522-46180033	0.01	0.01	0.01	0.01	0.01	0.01	0.01	0.01	0.01	0.01	0.01	0.01
Abcc9	chr6:142587861-142702274	0.01	0.01	0.01	0.01	0.01	0.01	0.01	0.0264996	0.01	0.01	0.01	0.01
Abcd1	chrX:73716596-73738287	4.82918	5.17104	5.59428	4.52048	6.40651	5.01463	12.1401	10.9542	10.5869	10.0291	7.61754	8.2658
Abcd2	chr15:91145870-91191807	0.779248	0.408125	0.198546	0.719517	1.28875	0.978699	0.561293	1.80977	0.51218	0.545157	1.19384	0.366883
Abcd3	chr3:121758909-121815215	24.6037	25.5	27.817	23.4706	21.8311	24.3826	26.0188	25.684	19.7476	26.246	33.0779	21.8101
Abcd4	chr12:84602530-84617466	5.09971	5.69086	5.28432	4.66941	6.92122	6.17154	5.34158	4.79321	4.00769	4.95223	4.50551	2.43769
Abce1	chr8:79683441-79711740	177.533	221.653	236.508	227.97	178.944	174.141	131.063	121.858	131.52	126.633	114.962	127.643
Abcf1	chr17:35956818-35969750	67.278	85.1718	89.0242	90.5915	80.6268	70.5888	43.5877	47.7876	48.6219	48.8699	48.8751	44.6795
Abcf2	chr5:24565340-24577467	40.5278	55.8227	60.2353	55.3231	40.1823	37.5579	29.1469	27.077	22.4011	22.9685	23.9105	27.9528
Abcf3	chr16:20548602-20561603	15.1159	14.4305	13.7317	17.1758	14.9157	14.4215	11.8318	12.3633	9.37643	10.4848	12.339	16.3502
Abcg1	chr17:31057693-31117981	0.01	0.01	0.01	0.01	0.01	0.01	0.358808	0.128206	0.0685199	0.158631	0.193523	0.11817
Abcg2	chr6:58596671-58692451	1.60503	3.47247	2.37772	4.27194	2.2714	2.68056	1.96288	1.80439	1.20899	2.98382	2.21832	1.73956
Abcg3	chr5:104935056-104982717	0.0393075	0.0341407	0.01	0.01	0.01	0.01	0.39231	0.01	0.01	0.195546	0.01	0.01
Abcg4	chr9:44273189-44288244	0.165953	0.23224	0.442602	0.186418	0.282122	0.264027	0.01	0.01	0.0964686	0.01	0.255343	0.01
Abcg5	chr17:84658233-84700333	0.01	0.01	0.01	0.01	0.01	0.01	0.01	0.01	0.01	0.01	0.01	0.01
Abcg8	chr17:84658233-84700333	0.01	0.01	0.01	0.01	0.01	0.01	0.01	0.01	0.01	0.01	0.01	0.01
Abhd1	chr5:30950065-30960327	1.82487	0.113054	0.521216	0.897402	0.966747	1.26258	0.560942	0.378984	0.091522	0.55386	1.43802	1.36462
Abhd10	chr16:45729724-45742955	18.6373	14.7993	11.2499	16.9153	14.9721	16.5336	7.58614	11.5921	7.65794	10.7265	7.75614	9.58512
Abhd11	chr5:135009151-135013157	10.3665	9.92632	14.9438	9.80309	12.4675	12.7428	12.1074	10.9466	13.5202	12.7012	12.4178	9.95024
Abhd11os	chr5:135009151-135013157	0.01	0.01	0.01	0.01	0.01	0.01	0.01	0.01	0.01	0.01	0.01	0.01
Abhd12	chr2:150832514-150904731	22.0434	20.0971	19.964	20.5465	22.4592	25.7016	18.5553	16.7139	11.4221	14.549	16.2185	19.0762
Abhd12b	chr12:70154170-70183206	0.01	0.01	0.01	0.01	0.01	0.01	0.01	0.01	0.01	0.01	0.01	0.01
Abhd13	chr8:9977716-9992154	10.5659	13.2849	13.4977	13.8887	11.8214	12.1573	15.0452	17.0668	17.6223	14.9187	13.2751	16.4881
Abhd14a	chr9:106440050-106447678	13.106	9.52429	13.8687	11.3232	12.2499	14.8847	24.0127	19.8225	22.8503	23.7656	17.3184	25.3858
Abhd14b	chr9:106448639-106452918	34.9052	20.837	27.976	23.4596	34.1362	31.8761	49.8863	49.3562	44.2537	36.9335	39.9554	41.9927
Abhd15	chr11:77515116-77520628	1.06401	0.462194	0.574173	1.57008	1.74118	1.77791	0.0475774	0.01	0.01	0.300541	0.01	0.01
Abhd16a	chr17:35089290-35102987	15.9548	13.7278	13.4638	15.3369	16.62	19.5929	30.5153	28.7734	26.8213	29.8379	30.6326	34.1252
Abhd16b	chr2:181493205-181494980	0.01	0.01	0.01	0.01	0.01	0.01	0.01	0.01	0.01	0.01	0.01	0.01
Abhd17a	chr10:80583648-80590341	17.7967	23.8308	27.7074	22.7768	28.5523	21.4907	26.7833	25.1912	24.4838	26.3526	16.7327	18.6567
Abhd17b	chr19:21653308-21685637	28.7374	25.8016	22.8723	24.0877	27.0936	34.2157	20.2305	26.2106	28.0613	20.4976	21.7939	25.068
Abhd17c	chr7:84109355-84151893	20.8291	23.579	18.9254	21.1424	17.0942	22.1349	18.886	15.6603	14.845	8.81193	17.6999	21.2383
Abhd2	chr7:79273265-79361601	33.242	28.114	24.7621	32.9888	42.8927	34.5425	52.6745	59.3656	55.6923	62.8677	60.2148	50.6612
Abhd3	chr18:10644410-10706696	0.209675	0.01	0.01	0.11997	0.13405	0.01	0.250907	0.533921	0.523002	0.01	0.01	0.01
Abhd4	chr14:54254128-54269169	22.5007	18.4872	14.7798	16.6887	21.0986	18.1895	28.0478	30.5179	20.5026	30.849	27.6764	31.844
Abhd5	chr9:122351615-122381523	9.64679	9.56261	10.6717	8.92171	7.17579	10.3821	10.0485	8.84515	10.458	10.9692	12.1339	11.272
Abhd6	chr14:8002901-8056555	0.661954	0.72003	1.22116	0.836928	1.18011	0.781483	1.12824	0.870238	0.3758	0.608352	0.690358	0.380244
Abhd8	chr8:71456699-71463657	10.1223	9.62199	8.66245	12.854	13.0754	10.5998	12.2832	14.9066	11.7428	12.7125	10.9262	13.83
Abi1	chr2:22895521-23040241	57.2217	53.428	52.6704	55.5995	58.9192	53.1958	47.0579	49.0465	41.9292	40.2121	46.3194	43.9931
Abi2	chr1:60409618-60481163	13.1224	11.9475	11.8011	11.5612	12.5826	13.4112	9.66779	11.014	12.7882	12.394	10.8824	12.1945
Abi3	chr11:95824499-95845731	0.01	0.01	0.01	0.01	0.01	0.01	0.01	0.300111	0.01	0.214016	0.01	0.01
Abi3bp	chr16:56477845-56690135	0.250494	0.0554675	0.433709	0.324404	0.401323	0.207638	0.0354702	0.01	0.0987445	0.121138	0.0443469	0.01
Abl1	chr2:31688536-31804362	12.8558	13.0682	12.7533	13.8199	18.3027	15.8583	14.0554	16.7917	16.7159	16.7	17.828	12.035
Abl2	chr1:156558786-156649619	10.68	11.8226	13.8121	11.7739	11.527	9.07682	7.95807	10.5968	11.6619	11.6671	10.1176	6.87591
Ablim1	chr19:57033263-57216032	2.1302	0.756607	0.9735	1.62755	3.85955	5.17746	1.38162	1.6833	1.36887	2.17914	2.6144	2.99565
Ablim2	chr5:35757879-35884979	0.01	0.01	0.01	0.01	0.0514287	0.01	0.01	0.01	0.01	0.01	0.01	0.01
Ablim3	chr18:61799392-61911852	0.126629	0.0454896	0.01	0.01	0.0752777	0.01	0.0683857	0.01	0.01	0.01	0.01	0.01
Abo	chr2:26842502-26864995	0.01	0.01	0.01	0.01	0.01	0.01	0.01	0.01	0.01	0.01	0.01	0.01
Abr	chr11:76416731-76577739	16.665	19.1475	19.0792	16.5971	20.2988	15.8735	15.8155	16.9001	17.5945	17.9186	20.9502	13.7139
Abra	chr15:41865292-41869720	0.01	0.01	0.01	0.01	0.01	0.01	0.01	0.01	0.01	0.01	0.01	0.01
Abracl	chr10:18011259-18023252	154.977	162.456	170.754	169.77	160.302	139.181	142.605	147.658	151.624	150.999	150.668	149.071
Abt1	chr13:23418360-23423866	5.63897	7.97308	7.7415	6.09825	5.81126	6.70751	7.65464	4.76065	6.62106	4.64314	7.00612	7.25071
Abtb1	chr6:88835913-88841935	7.75521	4.3165	3.44677	3.54108	7.57942	6.412	3.97046	8.01558	6.03668	7.63336	8.95023	11.2004
Abtb2	chr2:103566309-103718423	1.08374	1.10468	1.88721	0.814294	1.09693	0.879162	0.756799	0.980384	0.879373	0.34119	0.719331	0.709905
Acaa1a	chr9:119341293-119350295	10.4166	13.3122	10.7806	13.9888	10.772	16.8587	16.4598	15.6454	17.6741	17.1282	13.6293	18.0344
Acaa1b	chr9:119148042-119157093	0.01	0.01	0.0869212	0.046402	0.01	0.01	0.01	0.049607	0.01	0.0922948	0.01	0.0898707
Acaa2	chr18:74779211-74806207	24.4738	16.3581	16.1901	19.0177	21.642	21.5685	26.8031	30.3393	19.7948	20.352	29.9029	19.8506
Acaca	chr11:84195437-84401651	6.98885	10.7527	9.69188	9.7701	8.84373	7.21202	7.26773	8.13269	6.95257	7.67511	6.22047	5.73243
Acacb	chr5:114165517-114250758	0.289302	0.071361	0.091405	0.115548	0.259289	0.243541	0.046859	0.274301	0.157924	0.161151	0.236708	0.093442
Acad10	chr5:121621028-121660510	0.462377	0.123603	0.265422	0.328204	0.275843	1.12757	1.07836	0.803698	0.925168	1.66876	1.0734	0.152302
Acad11	chr9:104063702-104127646	4.18856	3.66568	3.32619	2.89786	4.57403	5.60184	2.94689	3.85311	3.10757	3.85837	3.60415	3.75924
Acad12	chr5:121598280-121618938	0.74435	0.01	0.303752	0.382791	0.0302119	0.01	0.31644	0.578177	0.463569	0.01	0.729604	0.425301
Acad8	chr9:26974138-26999549	8.52848	11.0867	8.57291	8.00994	7.2811	7.79209	7.76589	5.94558	6.0512	6.24802	7.20257	9.85024
Acad9	chr3:36065999-36092857	11.4756	12.8798	11.3879	12.0609	11.0503	12.7208	9.90378	10.0902	10.2725	8.9065	8.40227	12.0877
Acadl	chr1:66830838-66863309	200.383	154.621	150.991	163.607	180.768	213.475	135.166	143.193	122.182	123.407	145.711	142.778
Acadm	chr3:153922352-153944643	55.3541	50.4493	58.609	53.8868	62.809	65.415	61.4776	57.7954	56.1192	55.221	58.8753	65.3549
Acads	chr5:115110298-115119346	18.4419	17.0382	14.6727	15.1171	12.984	15.8018	21.1126	20.3888	17.1899	19.1969	20.3875	16.4339
Acadsb	chr7:131410600-131446211	26.5888	21.2183	23.3877	20.0525	22.568	34.1625	38.4941	37.1649	39.5985	36.1654	41.2989	33.8787
Acadvl	chr11:70010182-70015428	28.4025	20.4345	18.847	23.5071	21.8456	23.8554	41.1807	39.6252	37.5661	37.8732	36.8395	38.1766
Acan	chr7:79053482-79115099	0.01	0.01	0.01	0.01	0.01	0.01	0.01	0.01	0.01	0.01	0.01	0.01
Acap1	chr11:69881566-69895539	2.24517	1.81407	1.02236	1.11638	2.65868	2.03329	0.716507	0.769945	0.749466	0.928947	0.420453	1.35682
Acap2	chr16:30920553-31275697	28.5472	25.8576	27.3322	22.225	29.4992	24.3356	17.2119	20.6573	19.7886	17.55	19.9522	14.8946
Acap3	chr4:155891874-155907251	4.29716	4.9748	5.53912	6.15362	5.77842	2.84009	7.74581	7.30261	7.2994	8.18027	7.51894	7.96484
Acat1	chr9:53580521-53610350	47.9972	33.5821	31.1693	36.3664	44.4412	48.2594	29.9319	26.6288	22.8693	30.0562	30.983	30.3313
Acat2	chr17:12943041-12960725	8.00871	16.0652	19.1676	20.8076	16.0992	9.48057	7.05109	6.25141	9.37806	5.19365	5.92146	8.01152
Acat3	chr17:12916328-12940396	0.01	0.114222	0.108501	0.01	0.01	0.01	0.194968	0.01	0.01	0.122526	0.01	0.394836
Acbd3	chr1:180726042-180754204	35.6152	38.3485	40.3138	34.0554	40.332	35.985	41.7865	48.3789	54.1384	52.3726	45.1799	45.876
Acbd4	chr11:103101687-103112199	9.5924	5.38307	4.54258	7.05205	10.1849	8.87124	6.73251	6.70534	5.13625	8.92684	8.54673	6.79859
Acbd5	chr2:23068200-23114512	16.7152	16.6831	19.3341	14.0877	15.933	17.2084	16.221	18.349	21.2236	19.1337	22.2659	18.534
Acbd6	chr1:155558119-155687233	22.2241	23.4476	21.4439	22.6531	22.6417	29.1752	17.2908	13.6046	14.6645	17.3882	17.571	23.7904
Acbd7	chr2:3336167-3340997	0.01	0.24779	0.01	0.01	0.01	0.402608	1.71041	0.33436	3.02338	2.92205	2.32971	0.01
Accs	chr2:93833466-93849943	2.82759	1.80897	1.67913	1.54594	1.39106	2.08534	1.33608	1.1828	2.23657	1.25402	1.2376	1.87854
Accsl	chr2:93855359-93869157	0.337224	0.01	0.01	0.01	0.01	0.01	0.01	0.143241	0.01	0.01	0.01	0.01
Acd	chr8:105690905-105701095	34.6054	24.3598	30.6083	33.2753	37.98	35.9468	31.5276	29.0665	28.1999	26.9474	27.8071	31.812
Ace	chr11:105965606-105989964	0.327963	0.104426	0.0201411	0.0884716	0.297928	0.230454	8.36416	8.64492	10.2994	6.05931	6.62204	5.82154
Ace2	chrX:164139341-164188418	0.01	0.01	0.01	0.01	0.01	0.01	0.01	0.01	0.01	0.01	0.01	0.01
Ace3	chr11:105994674-106005443	0.01	0.01	0.01	0.01	0.01	0.01	0.01	0.01	0.01	0.01	0.01	0.01
Acer1	chr17:56953489-56982126	0.01	0.01	0.01	0.01	0.01	0.01	0.01	0.01	0.0474539	0.01	0.01	0.01
Acer2	chr4:86874413-86932490	0.643231	0.927101	0.471918	0.370586	0.372759	0.162884	0.377128	0.0562789	0.01	0.416671	0.465673	0.520178
Acer3	chr7:98213659-98309527	9.02834	6.08166	9.88144	10.1943	5.99528	8.4143	5.79496	3.75989	3.45888	3.24813	4.82744	3.34352
Ache	chr5:137288253-137294466	0.0350567	0.01	0.0612456	0.01	0.0341167	0.01	0.01	0.265121	0.321601	0.01	0.01	0.01
Acin1	chr14:54642160-54690742	30.2148	38.1605	45.0148	38.603	37.8929	35.1515	15.0788	16.2289	21.2413	18.53	17.9593	15.6894
Ackr1	chr1:173331885-173333503	0.01	0.01	0.01	0.01	0.01	0.01	0.01	0.01	0.01	0.01	0.01	0.01
Ackr2	chr9:121898354-121911071	0.01	0.01	0.01	0.01	0.0506628	0.01	0.01	0.431066	0.427238	0.227799	0.01	0.01
Ackr3	chr1:90203979-90215722	21.8938	19.4255	16.624	16.0914	17.204	14.4637	17.0268	12.3372	12.5381	9.02334	11.2609	14.9601
Ackr4	chr9:104063702-104127646	0.01	0.01	0.01	0.01	0.01	0.01	0.01	0.01	0.01	0.0427449	0.163678	0.01
Acly	chr11:100476351-100528000	28.8453	44.8793	45.641	49.4696	48.122	29.8364	28.1025	31.1384	32.6405	28.8372	34.8777	31.9515
Acmsd	chr1:127729412-127774054	0.01	0.01	0.01	0.01	0.01	0.01	0.01	0.01	0.01	0.01	0.01	0.01
Acnat1	chr4:49443531-49451109	0.01	0.01	0.01	0.01	0.01	0.01	0.01	0.01	0.01	0.01	0.01	0.01
Acnat2	chr4:49379844-49408151	0.01	0.01	0.01	0.01	0.01	0.01	0.01	0.01	0.01	0.01	0.01	0.01
Aco1	chr4:40143264-40199009	18.9384	25.4803	25.2377	25.0804	21.1345	20.8441	22.1599	19.2267	17.8776	18.1102	20.8289	19.5607
Aco2	chr15:81872462-81926213	122.31	119.891	108.903	122.165	132.436	118.452	107.831	98.2419	99.3881	106.528	86.7709	101.761
Acot1	chr12:84009501-84017669	0.01	0.01	0.01	0.01	0.01	0.01	0.01	0.01	0.01	0.01	0.0942768	0.01
Acot10	chr15:20665213-20666750	0.134392	0.390202	0.149359	0.0432692	0.0988869	0.377768	0.0934228	0.100543	0.213524	0.0433736	0.157762	0.230169
Acot11	chr4:106733914-106799831	0.01	0.01	0.01	0.01	0.01	0.0326412	0.0389094	0.01	0.01	0.0672311	0.018353	0.01
Acot12	chr13:91461096-91786148	0.0618446	0.01	0.01	0.01	0.01	0.01	0.01	0.01	0.0977257	0.01	0.01	0.01
Acot13	chr13:24817954-24831489	67.384	59.1125	52.5458	60.7909	59.0832	66.5307	28.1642	28.7036	28.7818	35.5689	37.2976	41.5298
Acot2	chr12:83987860-83993875	8.59602	2.6195	1.81376	2.69994	3.04389	7.4671	2.06872	3.52955	3.35102	4.24113	4.6243	2.24316
Acot3	chr12:84052150-84059564	0.01	0.01	0.01	0.01	0.01	0.01	0.01	0.01	0.01	0.01	0.01	0.01
Acot4	chr12:84038378-84044723	0.0371979	0.01	0.01	0.01	0.01	0.170095	0.0728104	0.01	0.0591278	0.01	0.266428	0.01
Acot5	chr12:84069324-84076019	0.0529529	0.01	0.01	0.01	0.01	0.01	0.01	0.01	0.01	0.01	0.01	0.01
Acot6	chr12:84100653-84109783	0.43402	0.986135	0.345318	0.0442405	0.435947	0.68369	0.356555	0.01	0.01	0.388411	0.677687	0.01
Acot7	chr4:152178099-152271855	61.1009	56.5481	64.0232	66.3251	51.5485	50.9044	83.3362	70.1826	59.53	75.5243	64.1559	69.9064
Acot8	chr2:164786020-164804881	5.45655	4.95741	4.66961	5.06928	5.7435	5.35198	3.84227	3.72958	3.03437	3.50959	3.22523	4.57124
Acot9	chrX:155262499-155297507	42.033	45.3398	48.0568	46.6546	35.0246	35.9403	34.5218	41.0992	36.1715	34.4147	31.8056	40.259
Acox1	chr11:116171882-116215318	9.30753	11.705	11.2326	11.8246	14.7811	11.9432	18.6573	19.7247	19.1967	19.391	21.481	17.4234
Acox2	chr14:8225510-8259019	0.01	0.01	0.01	0.01	0.01	0.01	0.01	0.01	0.01	0.01	0.01	0.01
Acox3	chr5:35581226-35613801	2.43233	1.40599	3.02989	1.37202	2.5415	2.38259	4.55982	4.61081	3.61472	5.14934	4.6149	3.57691
Acoxl	chr2:127854627-128123892	0.01	0.01	0.01	0.01	0.01	0.01	0.01	0.01	0.01	0.01	0.01	0.01
Acp1	chr12:30884323-30911612	47.4817	53.489	57.6366	52.5457	43.0569	45.3045	38.6413	34.6185	33.2099	33.2074	37.1288	39.8114
Acp2	chr2:91202911-91237066	8.49173	6.69619	4.30863	7.06842	7.94269	10.3901	16.802	16.6777	16.5961	15.79	16.034	13.6837
Acp5	chr9:22055459-22389206	0.01	0.01	0.01	0.01	0.188498	0.01	1.23682	1.55259	0.660479	1.47472	0.01	0.598096
Acp6	chr3:97158776-97176576	21.0761	9.54055	6.7092	9.31399	16.597	17.1619	10.2685	11.9671	9.71111	8.85925	10.3797	8.92114
Acpp	chr9:104288239-104337722	0.330982	0.218412	0.01	0.212469	0.173591	0.269856	12.9948	11.7787	11.6522	5.87659	6.77384	6.54723
Acpt	chr7:44253086-44257204	0.01	0.01	0.01	0.01	0.01	0.01	0.01	0.01	0.01	0.01	0.01	0.01
Acr	chr15:89568325-89574585	0.158874	0.01	0.01	0.105731	0.01	0.01	0.136905	0.01	0.01	0.01	0.289762	0.01
Acrbp	chr6:125049926-125063265	1.11243	1.02752	1.36549	0.981052	2.52547	1.45023	0.354717	0.756761	1.48257	1.75718	0.710687	1.29507
Acrv1	chr9:36693219-36698837	0.01	0.01	0.01	0.01	0.01	0.01	0.01	0.01	0.01	0.01	0.01	0.01
Acsbg1	chr9:54604996-54661885	1.47357	1.04312	0.551062	0.473625	0.400231	0.364448	6.86328	5.31809	5.29323	2.92489	3.36719	2.4615
Acsbg2	chr17:56843103-56874447	0.01	0.01	0.01	0.01	0.01	0.01	0.01	0.01	0.01	0.01	0.01	0.01
Acsf2	chr11:94557101-94601786	8.46044	4.21569	2.8514	5.13397	8.05334	7.77827	3.24511	3.24631	3.3049	3.91351	3.71747	4.78457
Acsf3	chr8:122775504-122817881	1.80912	3.10786	2.3415	2.56388	3.13697	3.6348	2.04196	2.31016	0.234152	2.05884	3.55294	1.4484
Acsl1	chr8:46471036-46536051	7.88493	7.00939	7.36595	8.47023	7.41852	6.57385	3.35449	3.96075	2.6388	5.17662	3.62687	3.29214
Acsl3	chr1:78657824-78707743	63.4473	62.3392	62.3905	72.8918	79.2927	80.132	19.1943	19.4287	22.949	18.9046	23.9741	20.6483
Acsl4	chrX:142317992-142390535	34.8551	29.5621	31.8498	32.1239	30.7888	30.1061	18.1692	24.4797	23.3842	20.7528	23.7411	19.5851
Acsl5	chr19:55253368-55296628	53.1036	60.0288	58.5823	54.0723	48.7954	44.9732	48.5012	43.7307	46.9147	48.2128	38.3099	51.9081
Acsl6	chr11:54303823-54361539	4.24997	2.99175	2.64636	3.63737	3.82739	3.0296	10.5559	10.676	10.2114	9.41268	11.3259	12.0882
Acsm1	chr7:119617827-119662515	0.01	0.01	0.01	0.01	0.01	0.01	0.01	0.01	0.01	0.01	0.01	0.01
Acsm2	chr7:119554339-119600694	0.01	0.01	0.01	0.01	0.01	0.01	0.01	0.01	0.01	0.01	0.01	0.01
Acsm3	chr7:119760922-119794058	0.01	0.01	0.01	0.01	0.01	0.01	0.01	0.01	0.01	0.01	0.01	0.01
[truncated: 22,342 more rows]
